# Supplementary material for: A Genome-Scale Metabolic Model of Thalassiosira pseudonana CCMP 1335 for a Systems-Level Understanding of Its Metabolism and Biotechnological Potential
Source: Microorganisms. 2020 Sep 11;8(9):1396. doi: 10.3390/microorganisms8091396 (PMC7563145; doi:10.3390/microorganisms8091396)
Supplement: Supplementary file 1 [file microorganisms-08-01396-s001.zip]

Archive with 7 entries (7 files):
- S07_Methods_Growth.docx
- S01_iThaps987.spy
- S02_iThaps987.xls
- S03_iThaps987.mat
- S04_GapFillECs_Reacs.xlsx
- S05_Enzyme_Comparison_iThaps987_iLB1025.xlsx
- S06_BM_iThaps987.xlsx
