# Supplementary material for: A Genome-Scale Metabolic Model of Thalassiosira pseudonana CCMP 1335 for a Systems-Level Understanding of Its Metabolism and Biotechnological Potential
Source: Microorganisms. 2020 Sep 11;8(9):1396. doi: 10.3390/microorganisms8091396 (PMC7563145; doi:10.3390/microorganisms8091396)
Supplement: Supplementary file 1 [file microorganisms-08-01396-s001.zip › S01_iThaps987.spy]

Structural()
DeQuote()
External("WATER_Mito", "WATER_Cyto", "WATER_Chlo", "PROTON_Mito", "PROTON_Cyto", "PROTON_Chlo", "x_Chrysolaminaran_Cyto", "x_UREA")


"RXN-10706_Chlo":
	1/1 "OXYGEN-MOLECULE_Chlo" + 1/1 "CPD-11521_Chlo" -> 1/1 "HYDROGEN-PEROXIDE_Chlo" + 1/1 "CPD-11522_Chlo"
	~
"RXN-10068_Cyto":
	1/1 "CPD-10818_Cyto" + 1/1 "ATP_Cyto" -> 1/1 "ADP_Cyto" + 1/1 "DELTA3-ISOPENTENYL-PP_Cyto"
	~
"UDPGLUCEPIM-RXN_Cyto":
	1/1 "CPD-12575_Cyto" <> 1/1 "UDP-GALACTOSE_Cyto"
	~
"RXN-8748_Chlo":
	1/1 "CPD-8978_Chlo" + 1/1 "WATER_Chlo" <> 1/1 "ETOH_Chlo" + 1/1 "Pi_Chlo"
	~
"RXN-5424_Cyto":
	1/1 "INDOLE-3-GLYCOL_Cyto" + 1/1 "NAD_Cyto" <> 1/1 "NADH_Cyto" + 1/1 "PROTON_Cyto" + 1/1 "3-INDOLYLGLYCOLALDEHYDE_Cyto"
	~
"RXN-10953_Chlo":
	1/1 "CPD-6701_Chlo" + 1/1 "WATER_Chlo" <> 1/1 "Pi_Chlo" + 1/1 "MYO-INOSITOL_Chlo"
	~
"PEPCARBOXYKIN-RXN_Chlo":
	1/1 "ATP_Chlo" + 1/1 "OXALACETIC_ACID_Chlo" -> 1/1 "ADP_Chlo" + 1/1 "PHOSPHO-ENOL-PYRUVATE_Chlo" + 1/1 "CARBON-DIOXIDE_Chlo"
	~
"HISTIDINE-DECARBOXYLASE-RXN_Cyto":
	1/1 "PROTON_Cyto" + 1/1 "HIS_Cyto" <> 1/1 "CARBON-DIOXIDE_Cyto" + 1/1 "HISTAMINE_Cyto"
	~
"RXN-8001_Chlo":
	1/1 "HISTIDINOL_Chlo" + 2/1 "NAD_Chlo" + 1/1 "WATER_Chlo" -> 1/1 "HIS_Chlo" + 2/1 "PROTON_Chlo" + 2/1 "NADH_Chlo"
	~
"F16ALDOLASE-RXN_Chlo":
	1/1 "FRUCTOSE-16-DIPHOSPHATE_Chlo" <> 1/1 "DIHYDROXY-ACETONE-PHOSPHATE_Chlo" + 1/1 "GAP_Chlo"
	~
"RXN-9950_Cyto":
	1/1 "CPD-7257_Cyto" + 1/1 "CO-A_Cyto" <> 1/1 "PROPIONYL-COA_Cyto" + 1/1 "CPD-202_Cyto"
	~
"CYCLOEUCALENOL-CYCLOISOMERASE-RXN_Cyto":
	1/1 "CYCLOEUCALENOL_Cyto" -> 1/1 "OBTUSIFOLIOL_Cyto"
	~
"1.5.1.20-RXN_Cyto":
	1/1 "NADH_Cyto" + 1/1 "PROTON_Cyto" + 1/1 "METHYLENE-THF_Cyto" -> 1/1 "5-METHYL-THF_Cyto" + 1/1 "NAD_Cyto"
	~
"RXN-11662_Mito":
	1/1 "NAD_Mito" + 1/1 "S-3-HYDROXYBUTANOYL-COA_Mito" <> 1/1 "ACETOACETYL-COA_Mito" + 1/1 "NADH_Mito" + 1/1 "PROTON_Mito"
	~
"PRPPSYN-RXN_Cyto":
	1/1 "ATP_Cyto" + 1/1 "CPD-15318_Cyto" -> 1/1 "AMP_Cyto" + 1/1 "PROTON_Cyto" + 1/1 "PRPP_Cyto"
	~
"FCLEPIM-RXN_Cyto":
	1/1 "GDP-4-DEHYDRO-6-DEOXY-D-MANNOSE_Cyto" <> 1/1 "GDP-4-DEHYDRO-6-L-DEOXYGALACTOSE_Cyto"
	~
"GPH-RXN_Cyto":
	1/1 "CPD-67_Cyto" + 1/1 "WATER_Cyto" -> 1/1 "Pi_Cyto" + 1/1 "GLYCOLLATE_Cyto"
	~
"RXN-10972_Cyto":
	1/1 "PROTON_Cyto" + 1/1 "ATP_Cyto" + 1/1 "MI-HEXAKISPHOSPHATE_Cyto" -> 1/1 "ADP_Cyto" + 1/1 "CPD-11700_Cyto"
	~
"AICARSYN-RXN_Chlo":
	1/1 "P-RIBOSYL-4-SUCCCARB-AMINOIMIDAZOLE_Chlo" <> 1/1 "FUM_Chlo" + 1/1 "AICAR_Chlo"
	~
"PRIBFAICARPISOM-RXN_Chlo":
	1/1 "PHOSPHORIBOSYL-FORMIMINO-AICAR-P_Chlo" + 1/1 "PROTON_Chlo" -> 1/1 "PHOSPHORIBULOSYL-FORMIMINO-AICAR-P_Chlo"
	~
"GMP-SYN-GLUT-RXN_Chlo":
	1/1 "ATP_Chlo" + 1/1 "GLN_Chlo" + 1/1 "XANTHOSINE-5-PHOSPHATE_Chlo" + 1/1 "WATER_Chlo" -> 1/1 "GMP_Chlo" + 1/1 "GLT_Chlo" + 1/1 "AMP_Chlo" + 1/1 "PPI_Chlo" + 2/1 "PROTON_Chlo"
	~
"MALATE--COA-LIGASE-RXN_Cyto":
	1/1 "CO-A_Cyto" + 1/1 "ATP_Cyto" + 1/1 "MAL_Cyto" -> 1/1 "Pi_Cyto" + 1/1 "ADP_Cyto" + 1/1 "CPD-208_Cyto"
	~
"HIS_Chlo_tx":
	1/1 "HIS_Cyto" <> 1/1 "HIS_Chlo"
	~
"PHOSPHORIBULOKINASE-RXN_Chlo":
	1/1 "ATP_Chlo" + 1/1 "RIBULOSE-5P_Chlo" -> 1/1 "ADP_Chlo" + 1/1 "D-RIBULOSE-15-P2_Chlo"
	~
"N-ACETYLTRANSFER-RXN_Cyto":
	1/1 "GLT_Cyto" + 1/1 "ACETYL-COA_Cyto" -> 1/1 "PROTON_Cyto" + 1/1 "CO-A_Cyto" + 1/1 "ACETYL-GLU_Cyto"
	~
"PGLUCISOM-RXN_Cyto":
	1/1 "GLC-6-P_Cyto" <> 1/1 "FRUCTOSE-6P_Cyto"
	~
"4OH2OXOGLUTARALDOL-RXN_Chlo":
	1/1 "D-4-HYDROXY-2-KETO-GLUTARATE_Chlo" -> 1/1 "PYRUVATE_Chlo" + 1/1 "GLYOX_Chlo"
	~
"SERINE-C-PALMITOYLTRANSFERASE-RXN_Cyto":
	1/1 "PROTON_Cyto" + 1/1 "SER_Cyto" + 1/1 "PALMITYL-COA_Cyto" -> 1/1 "DEHYDROSPHINGANINE_Cyto" + 1/1 "CARBON-DIOXIDE_Cyto" + 1/1 "CO-A_Cyto"
	~
"RXN-10707_Chlo":
	1/1 "OXYGEN-MOLECULE_Chlo" + 1/1 "CPD-11525_Chlo" -> 1/1 "CPD-11526_Chlo" + 1/1 "HYDROGEN-PEROXIDE_Chlo"
	~
"RXN-9360_Chlo":
	1/1 "CPD-9650_Chlo" + 1/1 "PROTON_Chlo" + 1/1 "DIHYDROXYNAPHTHOATE_Chlo" <> 1/1 "PPI_Chlo" + 1/1 "CPD-12121_Chlo" + 1/1 "CARBON-DIOXIDE_Chlo"
	~
"SEPIAPTERIN-REDUCTASE-RXN_Mito":
	1/1 "BIOPTERIN_Mito" + 1/1 "NADP_Mito" <> 1/1 "CPD-374_Mito" + 2/1 "PROTON_Mito" + 1/1 "NADPH_Mito"
	~
"UROPORIIIMETHYLTRANSA-RXN_Mito":
	1/1 "S-ADENOSYLMETHIONINE_Mito" + 1/1 "UROPORPHYRINOGEN-III_Mito" -> 1/1 "ADENOSYL-HOMO-CYS_Mito" + 1/1 "CPD-9038_Mito" + 1/1 "PROTON_Mito"
	~
"G3PAT161":
	1/1 "hdcoa_Chlo" + 1/1 "GLYCEROL-3P_Chlo" -> 1/1 "CO-A_Chlo" + 1/1 "1hdec9eg3p_Chlo"
	~
"SPHINGANINE-1-PHOSPHATE-ALDOLASE-RXN_Chlo":
	1/1 "CPD-649_Chlo" -> 1/1 "PHOSPHORYL-ETHANOLAMINE_Chlo" + 1/1 "PALMITALDEHYDE_Chlo"
	~
"PYRUVFORMLY-RXN_Cyto":
	1/1 "FORMATE_Cyto" + 1/1 "ACETYL-COA_Cyto" <- 1/1 "CO-A_Cyto" + 1/1 "PYRUVATE_Cyto"
	~
"RXN-10952_Chlo":
	1/1 "D-MYO-INOSITOL-4-PHOSPHATE_Chlo" + 1/1 "WATER_Chlo" -> 1/1 "Pi_Chlo" + 1/1 "MYO-INOSITOL_Chlo"
	~
"PROTOPORGENOXI-RXN_Chlo":
	3/1 "OXYGEN-MOLECULE_Chlo" + 1/1 "PROTOPORPHYRINOGEN_Chlo" -> 1/1 "PROTOPORPHYRIN_IX_Chlo" + 3/1 "HYDROGEN-PEROXIDE_Chlo"
	~
"OHMETPYRKIN-RXN_Cyto":
	1/1 "HMP_Cyto" + 1/1 "ATP_Cyto" <> 1/1 "AMINO-HYDROXYMETHYL-METHYL-PYR-P_Cyto" + 1/1 "PROTON_Cyto" + 1/1 "ADP_Cyto"
	~
"4-HYDROXYPHENYLPYRUVATE-DIOXYGENASE-RXN_Cyto":
	1/1 "P-HYDROXY-PHENYLPYRUVATE_Cyto" + 1/1 "OXYGEN-MOLECULE_Cyto" -> 1/1 "CARBON-DIOXIDE_Cyto" + 1/1 "HOMOGENTISATE_Cyto"
	~
"SPERMIDINESYN-RXN_Cyto":
	1/1 "PUTRESCINE_Cyto" + 1/1 "S-ADENOSYLMETHIONINAMINE_Cyto" -> 1/1 "PROTON_Cyto" + 1/1 "SPERMIDINE_Cyto" + 1/1 "5-METHYLTHIOADENOSINE_Cyto"
	~
"UDPKIN-RXN_Cyto":
	1/1 "ATP_Cyto" + 1/1 "UDP_Cyto" <> 1/1 "PROTON_Cyto" + 1/1 "ADP_Cyto" + 1/1 "UTP_Cyto"
	~
"FLAVONADPREDUCT-RXN_Chlo":
	1/1 "Reduced-flavodoxins_Chlo" + 1/1 "NADP_Chlo" <> 1/1 "NADPH_Chlo" + 1/1 "Oxidized-flavodoxins_Chlo" + 1/1 "PROTON_Chlo"
	~
"HYDROXYLAMINE-REDUCTASE-NADH-RXN_Chlo":
	1/1 "NAD_Chlo" + 1/1 "WATER_Chlo" + 1/1 "AMMONIA_Chlo" <> 1/1 "HYDROXYLAMINE_Chlo" + 1/1 "PROTON_Chlo" + 1/1 "NADH_Chlo"
	~
"ADENYL-KIN-RXN_Cyto":
	1/1 "AMP_Cyto" + 1/1 "ATP_Cyto" -> 2/1 "ADP_Cyto"
	~
"SPHINGANINE-KINASE-RXN_Mito":
	1/1 "DIHYDRO-SPHINGOSINE_Mito" + 1/1 "ATP_Mito" -> 1/1 "CPD-649_Mito" + 1/1 "ADP_Mito" + 1/1 "PROTON_Mito"
	~
"RXN-12702_Chlo":
	1/1 "ATP_Chlo" + 1/1 "CPD-13689_Chlo" + 1/1 "CO-A_Chlo" -> 1/1 "AMP_Chlo" + 1/1 "PPI_Chlo" + 1/1 "CPD-13691_Chlo"
	~
"L-LACTDEHYDROGFMN-RXN_Chlo":
	1/1 "L-LACTATE_Chlo" + 1/1 "NAD_Chlo" -> 1/1 "PYRUVATE_Chlo" + 1/1 "NADH_Chlo"
	~
"RXN-11737_Mito":
	1/1 "2-KETOGLUTARATE_Mito" + 1/1 "L-CYSTEATE_Mito" <> 1/1 "GLT_Mito" + 1/1 "CPD-380_Mito"
	~
"L-ASPARTATE-OXID-RXN_Cyto":
	1/1 "L-ASPARTATE_Cyto" + 1/1 "OXYGEN-MOLECULE_Cyto" -> 1/1 "PROTON_Cyto" + 1/1 "IMINOASPARTATE_Cyto" + 1/1 "HYDROGEN-PEROXIDE_Cyto"
	~
"SULFITE-OXIDASE-RXN_Chlo":
	1/1 "OXYGEN-MOLECULE_Chlo" + 1/1 "SO3_Chlo" + 1/1 "WATER_Chlo" <> 1/1 "HYDROGEN-PEROXIDE_Chlo" + 1/1 "PROTON_Chlo" + 1/1 "SULFATE_Chlo"
	~
"RXN935-21_Cyto":
	1/1 "GLC_Cyto" <> 1/1 "Chrysolaminaran_Cyto"
	~
"RXN-6182_Cyto":
	1/1 "GLC-6-P_Cyto" <> 1/1 "FRUCTOSE-6P_Cyto"
	~
"7KAPSYN-RXN_Cyto":
	1/1 "PROTON_Cyto" + 1/1 "L-ALPHA-ALANINE_Cyto" + 1/1 "CPD-558_Cyto" -> 1/1 "CARBON-DIOXIDE_Cyto" + 1/1 "CO-A_Cyto" + 1/1 "8-AMINO-7-OXONONANOATE_Cyto"
	~
"SAMDECARB-RXN_Cyto":
	1/1 "PROTON_Cyto" + 1/1 "S-ADENOSYLMETHIONINE_Cyto" -> 1/1 "CARBON-DIOXIDE_Cyto" + 1/1 "S-ADENOSYLMETHIONINAMINE_Cyto"
	~
"CYSTEINE--TRNA-LIGASE-RXN_Cyto":
	1/1 "PROTON_Cyto" + 1/1 "ATP_Cyto" + 1/1 "CYS-tRNAs_Cyto" + 1/1 "CYS_Cyto" -> 1/1 "AMP_Cyto" + 1/1 "Charged-CYS-tRNAs_Cyto" + 1/1 "PPI_Cyto"
	~
"RXN-10715_Chlo":
	1/1 "INDOLE_ACETALDEHYDE_Chlo" + 1/1 "NAD_Chlo" + 1/1 "WATER_Chlo" -> 1/1 "INDOLE_ACETATE_AUXIN_Chlo" + 2/1 "PROTON_Chlo" + 1/1 "NADH_Chlo"
	~
"2-OCTAPRENYL-6-OHPHENOL-METHY-RXN_Chlo":
	1/1 "S-ADENOSYLMETHIONINE_Chlo" + 1/1 "2-OCTAPRENYL-6-HYDROXYPHENOL_Chlo" -> 1/1 "ADENOSYL-HOMO-CYS_Chlo" + 1/1 "2-OCTAPRENYL-6-METHOXYPHENOL_Chlo" + 1/1 "PROTON_Chlo"
	~
"GPPSYN-RXN_Cyto":
	1/1 "CPD-4211_Cyto" + 1/1 "DELTA3-ISOPENTENYL-PP_Cyto" -> 1/1 "GERANYL-PP_Cyto" + 1/1 "PPI_Cyto"
	~
"GTP-CYCLOHYDRO-I-RXN_Mito":
	1/1 "WATER_Mito" + 1/1 "GTP_Mito" -> 1/1 "DIHYDRONEOPTERIN-P3_Mito" + 1/1 "FORMATE_Mito" + 1/1 "PROTON_Mito"
	~
"GLYCERATE-DEHYDROGENASE-RXN_Chlo":
	1/1 "NAD_Chlo" + 1/1 "GLYCERATE_Chlo" <- 1/1 "OH-PYR_Chlo" + 1/1 "PROTON_Chlo" + 1/1 "NADH_Chlo"
	~
"RXN-9259_Chlo":
	3/1 "OXYGEN-MOLECULE_Chlo" + 1/1 "PROTOPORPHYRINOGEN_Chlo" + 4/1 "PROTON_Chlo" -> 1/1 "PROTOPORPHYRIN_IX_Chlo" + 6/1 "WATER_Chlo"
	~
"2-DEHYDROPANTOATE-REDUCT-RXN_Cyto":
	1/1 "NADP_Cyto" + 1/1 "L-PANTOATE_Cyto" <- 1/1 "PROTON_Cyto" + 1/1 "2-DEHYDROPANTOATE_Cyto" + 1/1 "NADPH_Cyto"
	~
"RXN0-5114_Chlo":
	1/1 "3-P-SERINE_Chlo" -> 1/1 "Pi_Chlo" + 1/1 "SER_Chlo"
	~
"1.3.1.70-RXN_Mito":
	1/1 "44-DIMETHYL-824-CHOLESTADIENOL_Mito" + 1/1 "NADP_Mito" <> 1/1 "44-DIMETHYL-CHOLESTA-812-24-TRIENOL_Mito" + 1/1 "PROTON_Mito" + 1/1 "NADPH_Mito"
	~
"AIRCARBOXY-RXN_Cyto":
	2/1 "PROTON_Cyto" + 1/1 "PHOSPHORIBOSYL-CARBOXY-AMINOIMIDAZOLE_Cyto" <- 1/1 "CARBON-DIOXIDE_Cyto" + 1/1 "5-PHOSPHORIBOSYL-5-AMINOIMIDAZOLE_Cyto"
	~
"2KG_MAL_Chlo_tx":
	1/1 "2-KETOGLUTARATE_Cyto" + 1/1 "MAL_Chlo" <> 1/1 "MAL_Cyto" + 1/1 "2-KETOGLUTARATE_Chlo"
	~
"THREDEHYD-RXN_Chlo":
	1/1 "THR_Chlo" <> 1/1 "2-OXOBUTANOATE_Chlo" + 1/1 "PROTON_Chlo" + 1/1 "AMMONIA_Chlo"
	~
"ARGININE--TRNA-LIGASE-RXN_Cyto":
	1/1 "PROTON_Cyto" + 1/1 "ATP_Cyto" + 1/1 "ARG-tRNAs_Cyto" + 1/1 "ARG_Cyto" -> 1/1 "AMP_Cyto" + 1/1 "Charged-ARG-tRNAs_Cyto" + 1/1 "PPI_Cyto"
	~
"RXN-9929_Chlo":
	1/1 "FUM_Chlo" + 1/1 "DI-H-OROTATE_Chlo" <> 1/1 "SUC_Chlo" + 1/1 "OROTATE_Chlo"
	~
"PSI-RXN_Chlo":
	1/1 "Photon_Chlo" + 1/1 "Plastocyanin-Reduced_Chlo" + 1/1 "Oxidized-ferredoxins_Chlo" -> 1/1 "Oxidized-Plastocyanins_Chlo" + 1/1 "Reduced-ferredoxins_Chlo"
	~
"RXN-5581-(NADP)_Chlo":
	1/1 "INDOLE_ACETALDEHYDE_Chlo" + 1/1 "WATER_Chlo" + 1/1 "NADP_Chlo" <> 1/1 "INDOLE_ACETATE_AUXIN_Chlo" + 1/1 "NADPH_Chlo" + 2/1 "PROTON_Chlo"
	~
"ALANINE--GLYOXYLATE-AMINOTRANSFERASE-RXN_Mito":
	1/1 "L-ALPHA-ALANINE_Mito" + 1/1 "GLYOX_Mito" -> 1/1 "PYRUVATE_Mito" + 1/1 "GLY_Mito"
	~
"NAD-KIN-RXN_Cyto":
	1/1 "ATP_Cyto" + 1/1 "NAD_Cyto" -> 1/1 "NADP_Cyto" + 1/1 "PROTON_Cyto" + 1/1 "ADP_Cyto"
	~
"RXN3O-130_Cyto":
	2/1 "PROTON_Cyto" + 3/1 "OXYGEN-MOLECULE_Cyto" + 1/1 "LANOSTEROL_Cyto" + 3/1 "NADPH_Cyto" -> 3/1 "NADP_Cyto" + 1/1 "FORMATE_Cyto" + 4/1 "WATER_Cyto" + 1/1 "44-DIMETHYL-CHOLESTA-812-24-TRIENOL_Cyto"
	~
"RXN-37_Chlo":
	1/1 "NAD_Chlo" + 1/1 "WATER_Chlo" + 1/1 "CPD-30_Chlo" -> 1/1 "CPD-35_Chlo" + 2/1 "PROTON_Chlo" + 1/1 "NADH_Chlo"
	~
"X5P_Pi_Chlo_tx":
	1/1 "XYLULOSE-5-PHOSPHATE_Cyto" + 1/1 "Pi_Chlo" <> 1/1 "Pi_Cyto" + 1/1 "XYLULOSE-5-PHOSPHATE_Chlo"
	~
"RXN-19198_Chlo":
	1/1 "CPD-20690_Chlo" + 1/1 "NAD_Chlo" -> 1/1 "CPD-20691_Chlo" + 1/1 "PROTON_Chlo" + 1/1 "NADH_Chlo"
	~
"2.5.1.19-RXN_Chlo":
	1/1 "SHIKIMATE-5P_Chlo" + 1/1 "PHOSPHO-ENOL-PYRUVATE_Chlo" <> 1/1 "Pi_Chlo" + 1/1 "3-ENOLPYRUVYL-SHIKIMATE-5P_Chlo"
	~
"HOMOSERDEHYDROG-RXN-(NADP)_Chlo":
	1/1 "NADPH_Chlo" + 1/1 "L-ASPARTATE-SEMIALDEHYDE_Chlo" + 1/1 "PROTON_Chlo" -> 1/1 "HOMO-SER_Chlo" + 1/1 "NADP_Chlo"
	~
"3.1.3.77-RXN_Cyto":
	1/1 "CPD-8999_Cyto" + 1/1 "WATER_Cyto" <> 1/1 "Pi_Cyto" + 1/1 "PROTON_Cyto" + 1/1 "CPD-85_Cyto"
	~
"DASYN184_6_9_12_15":
	1/1 "CTP_Chlo" + 1/1 "pa184:6:9:12:15_Chlo" + 1/1 "PROTON_Chlo" -> 1/1 "cdpdodec691215eg_Chlo" + 1/1 "PPI_Chlo"
	~
"RXN-10698_Mito":
	1/1 "NAD_Mito" + 1/1 "CPD-11519_Mito" -> 1/1 "CPD-11520_Mito" + 1/1 "NADH_Mito" + 1/1 "PROTON_Mito"
	~
"ALANINE--TRNA-LIGASE-RXN_Cyto":
	1/1 "PROTON_Cyto" + 1/1 "L-ALPHA-ALANINE_Cyto" + 1/1 "ATP_Cyto" + 1/1 "ALA-tRNAs_Cyto" -> 1/1 "AMP_Cyto" + 1/1 "Charged-ALA-tRNAs_Cyto" + 1/1 "PPI_Cyto"
	~
"BRANCHED-CHAINAMINOTRANSFERVAL-RXN_Chlo":
	1/1 "VAL_Chlo" + 1/1 "2-KETOGLUTARATE_Chlo" <> 1/1 "GLT_Chlo" + 1/1 "2-KETO-ISOVALERATE_Chlo"
	~
"1.14.99.33-RXN-(NAD)_Chlo":
	1/1 "OXYGEN-MOLECULE_Chlo" + 1/1 "LINOLEIC_ACID_Chlo" + 1/1 "PROTON_Chlo" + 1/1 "NADH_Chlo" <> 1/1 "CREPENYNATE_Chlo" + 1/1 "NAD_Chlo" + 2/1 "WATER_Chlo"
	~
"MALEYLACETOACETATE-ISOMERASE-RXN_Chlo":
	1/1 "4-MALEYL-ACETOACETATE_Chlo" -> 1/1 "4-FUMARYL-ACETOACETATE_Chlo"
	~
"RXN-7421_Chlo":
	1/1 "OLEATE-CPD_Chlo" + 1/1 "S-ADENOSYLMETHIONINE_Chlo" -> 1/1 "ADENOSYL-HOMO-CYS_Chlo" + 1/1 "DIHYDROSTERCULIC-ACID_Chlo" + 1/1 "PROTON_Chlo"
	~
"PROSTAGLANDIN-E-SYNTHASE-RXN_Chlo":
	1/1 "PROSTAGLANDIN-H2_Chlo" <> 1/1 "5Z13E-15S-1115-DIHYDROXY-9-OXOPROS_Chlo"
	~
"MYO-INOSITOL-OXYGENASE-RXN_Cyto":
	1/1 "MYO-INOSITOL_Cyto" + 1/1 "OXYGEN-MOLECULE_Cyto" -> 1/1 "PROTON_Cyto" + 1/1 "WATER_Cyto" + 1/1 "CPD-14488_Cyto"
	~
"ACONITATEDEHYDR-RXN_Mito":
	1/1 "CIT_Mito" <> 1/1 "WATER_Mito" + 1/1 "CIS-ACONITATE_Mito"
	~
"ADENYL-KIN-RXN_Mito":
	1/1 "ATP_Mito" + 1/1 "AMP_Mito" <> 2/1 "ADP_Mito" + 1/1 "PROTON_Mito"
	~
"GLYC3PDEHYDROGBIOSYN-RXN-(NADP)_Chlo":
	1/1 "GLYCEROL-3P_Chlo" + 1/1 "NADP_Chlo" <- 1/1 "NADPH_Chlo" + 1/1 "DIHYDROXY-ACETONE-PHOSPHATE_Chlo" + 1/1 "PROTON_Chlo"
	~
"RXN-5445_Chlo":
	1/1 "3-INDOLEGLYOXAL_Chlo" + 1/1 "NAD_Chlo" + 1/1 "WATER_Chlo" <> 1/1 "INDOLE-3-GLYOXYLATE_Chlo" + 1/1 "PROTON_Chlo" + 1/1 "NADH_Chlo"
	~
"ASPAMINOTRANS-RXN_Mito":
	1/1 "2-KETOGLUTARATE_Mito" + 1/1 "L-ASPARTATE_Mito" <> 1/1 "GLT_Mito" + 1/1 "OXALACETIC_ACID_Mito"
	~
O2_Cyto_tx:
	1/1 x_O2 <> 1/1 "OXYGEN-MOLECULE_Cyto"
	~
"BTUR2-RXN_Chlo":
	1/1 "ATP_Chlo" + 1/1 "COBINAMIDE_Chlo" <> 1/1 "ADENOSYLCOBINAMIDE_Chlo" + 1/1 "P3I_Chlo"
	~
"PAPA162_9_12":
	1/1 "pa162:9:12_Chlo" + 1/1 "WATER_Chlo" -> 1/1 "Pi_Chlo" + 1/1 "12dgr162:9:12_Chlo"
	~
"RXN-10702_Mito":
	1/1 "CPD-11523_Mito" + 1/1 "NAD_Mito" -> 1/1 "CPD-11524_Mito" + 1/1 "NADH_Mito" + 1/1 "PROTON_Mito"
	~
"FAC205_tx":
	1/1 "tmndnc_Cyto" + 1/1 "ATP_Cyto" + 1/1 "WATER_Cyto" -> 1/1 "Pi_Cyto" + 1/1 "PROTON_Cyto" + 1/1 "ADP_Cyto" + 1/1 "tmndnc_Chlo"
	~
"RXN-11059_Chlo":
	1/1 "PAPS_Chlo" + 1/1 "N-ACETYL-SEROTONIN_Chlo" <> 1/1 "CPD-12017_Chlo" + 1/1 "3-5-ADP_Chlo"
	~
"3OAR204_heicosa":
	1/1 "NADPH_Chlo" + 1/1 "3oeicoscoa_Chlo" + 1/1 "PROTON_Chlo" <> 1/1 "3heicoscoa_Chlo" + 1/1 "NADP_Chlo"
	~
"IGPSYN-RXN_Cyto":
	1/1 "PROTON_Cyto" + 1/1 "CARBOXYPHENYLAMINO-DEOXYRIBULOSE-P_Cyto" -> 1/1 "CARBON-DIOXIDE_Cyto" + 1/1 "INDOLE-3-GLYCEROL-P_Cyto" + 1/1 "WATER_Cyto"
	~
"RIBOKIN-RXN_Chlo":
	1/1 "ATP_Chlo" + 1/1 "CPD-10330_Chlo" -> 1/1 "ADP_Chlo" + 1/1 "CPD-15318_Chlo" + 1/1 "PROTON_Chlo"
	~
"RXN-5283_Chlo":
	1/1 "OXYGEN-MOLECULE_Chlo" + 1/1 "NADPH_Chlo" + 1/1 "13-HYDROXY-MAGNESIUM-PROTOPORP_Chlo" + 1/1 "PROTON_Chlo" -> 1/1 "131-OXO-MAGNESIUM-PROTOPORPHYRIN-IX-13-M_Chlo" + 2/1 "WATER_Chlo" + 1/1 "NADP_Chlo"
	~
"1.2.1.27-RXN_Cyto":
	1/1 "CO-A_Cyto" + 1/1 "WATER_Cyto" + 1/1 "CPD-12179_Cyto" + 1/1 "NAD_Cyto" <> 1/1 "NADH_Cyto" + 1/1 "PROTON_Cyto" + 1/1 "PROPIONYL-COA_Cyto" + 1/1 "HCO3_Cyto"
	~
"GPPSYN-RXN_Chlo":
	1/1 "CPD-4211_Chlo" + 1/1 "DELTA3-ISOPENTENYL-PP_Chlo" -> 1/1 "PPI_Chlo" + 1/1 "GERANYL-PP_Chlo"
	~
"RXN-11201_Cyto":
	1/1 "CPD-12159_Cyto" + 1/1 "S-ADENOSYLMETHIONINE_Cyto" -> 1/1 "CPD-12160_Cyto" + 1/1 "ADENOSYL-HOMO-CYS_Cyto"
	~
"RXN0-5408_Mito":
	1/1 "WATER_Mito" + 1/1 "D-MYO-INOSITOL-1-MONOPHOSPHATE_Mito" <> 1/1 "MYO-INOSITOL_Mito" + 1/1 "Pi_Mito"
	~
"RXN-11356_Chlo":
	1/1 "ETR-Quinones_Chlo" + 1/1 "CPD-7526_Chlo" <> 1/1 "ETR-Quinols_Chlo" + 1/1 "CPD-7524_Chlo"
	~
"RXN-4144_Mito":
	1/1 "CPD-4081_Mito" + 1/1 "NADP_Mito" -> 1/1 "ALPHA-METHYL-5-ALPHA-ERGOSTA_Mito" + 1/1 "PROTON_Mito" + 1/1 "NADPH_Mito"
	~
"RXN-19184_Chlo":
	1/1 "CPD1F-135_Chlo" -> 1/1 "WATER_Chlo" + 1/1 "CPD-20680_Chlo"
	~
"RXN66-303_Cyto":
	1/1 "PROTON_Cyto" + 1/1 "OXYGEN-MOLECULE_Cyto" + 1/1 "LANOSTEROL_Cyto" + 1/1 "NADPH_Cyto" -> 1/1 "NADP_Cyto" + 1/1 "CPD-4568_Cyto" + 1/1 "WATER_Cyto"
	~
"ARGSUCCINSYN-RXN_Cyto":
	1/1 "L-ASPARTATE_Cyto" + 1/1 "L-CITRULLINE_Cyto" + 1/1 "ATP_Cyto" -> 1/1 "AMP_Cyto" + 1/1 "L-ARGININO-SUCCINATE_Cyto" + 1/1 "PPI_Cyto"
	~
"RXN-10703_Cyto":
	1/1 "CPD-11527_Cyto" + 1/1 "NAD_Cyto" -> 1/1 "NADH_Cyto" + 1/1 "PROTON_Cyto" + 1/1 "CPD-11528_Cyto"
	~
"RXN-9659_Cyto":
	1/1 "Octanoyl-ACPs_Cyto" + 1/1 "NAD_Cyto" <- 1/1 "NADH_Cyto" + 1/1 "PROTON_Cyto" + 1/1 "2-Octenoyl-ACPs_Cyto"
	~
"3OAS204_oeicosa":
	1/1 "strdnccoa_Chlo" + 1/1 "MALONYL-COA_Chlo" + 1/1 "PROTON_Chlo" -> 1/1 "CO-A_Chlo" + 1/1 "3oeicoscoa_Chlo" + 1/1 "CARBON-DIOXIDE_Chlo"
	~
"DIHYDROURACIL-DEHYDROGENASE-NAD+-RXN_Cyto":
	1/1 "DI-H-URACIL_Cyto" + 1/1 "NAD_Cyto" <> 1/1 "NADH_Cyto" + 1/1 "PROTON_Cyto" + 1/1 "URACIL_Cyto"
	~
"2.1.1.142-RXN_Cyto":
	1/1 "CYCLOARTENOL_Cyto" + 1/1 "S-ADENOSYLMETHIONINE_Cyto" <> 1/1 "PROTON_Cyto" + 1/1 "24R-24-METHYLCYCLOARTA-825-DIEN-3-BET_Cyto" + 1/1 "ADENOSYL-HOMO-CYS_Cyto"
	~
"DGDG161":
	1/1 "mgdg161_Chlo" + 1/1 "UDP-GALACTOSE_Chlo" -> 1/1 "UDP_Chlo" + 1/1 "dgdg161_Chlo"
	~
"DOLICHOL-KINASE-RXN_Cyto":
	1/1 "DOLICHOL_Cyto" + 1/1 "CTP_Cyto" <> 1/1 "PROTON_Cyto" + 1/1 "CDP_Cyto" + 1/1 "DOLICHOLP_Cyto"
	~
"DGDG205_5_8_11_14_17":
	1/1 "mgdg205:5:8:11:14:17_Chlo" + 1/1 "UDP-GALACTOSE_Chlo" -> 1/1 "UDP_Chlo" + 1/1 "dgdg205:5:8:11:14:17_Chlo"
	~
"RXN-11244_Chlo":
	1/1 "CPD-12199_Chlo" <- 1/1 "P-COUMAROYL-COA_Chlo" + 1/1 "WATER_Chlo"
	~
"RXN-9220_Cyto":
	1/1 "CPD-12116_Cyto" + 1/1 "S-ADENOSYLMETHIONINE_Cyto" <> 1/1 "PROTON_Cyto" + 1/1 "CPD-12124_Cyto" + 1/1 "ADENOSYL-HOMO-CYS_Cyto"
	~
"RXN0-2044_Chlo":
	1/1 "NAD_Chlo" + 1/1 "3-HYDROXYADIPYL-COA_Chlo" -> 1/1 "3-KETO-ADIPYL-COA_Chlo" + 1/1 "PROTON_Chlo" + 1/1 "NADH_Chlo"
	~
"RXN0-5408_Chlo":
	1/1 "D-MYO-INOSITOL-1-MONOPHOSPHATE_Chlo" + 1/1 "WATER_Chlo" <> 1/1 "Pi_Chlo" + 1/1 "MYO-INOSITOL_Chlo"
	~
"GLUTDEHYD-RXN_Chlo":
	1/1 "GLT_Chlo" + 1/1 "WATER_Chlo" + 1/1 "NADP_Chlo" <- 1/1 "NADPH_Chlo" + 1/1 "2-KETOGLUTARATE_Chlo" + 2/1 "PROTON_Chlo" + 1/1 "AMMONIA_Chlo"
	~
"CARBPSYN-RXN_Chlo":
	2/1 "ATP_Chlo" + 1/1 "GLN_Chlo" + 1/1 "HCO3_Chlo" + 1/1 "WATER_Chlo" -> 2/1 "ADP_Chlo" + 1/1 "GLT_Chlo" + 1/1 "Pi_Chlo" + 1/1 "CARBAMOYL-P_Chlo" + 2/1 "PROTON_Chlo"
	~
"FCLREDUCT-RXN_Cyto":
	1/1 "PROTON_Cyto" + 1/1 "GDP-4-DEHYDRO-6-L-DEOXYGALACTOSE_Cyto" + 1/1 "NADPH_Cyto" <> 1/1 "NADP_Cyto" + 1/1 "GUANOSINE_DIPHOSPHATE_FUCOSE_Cyto"
	~
"2-AMINOADIPATE-AMINOTRANSFERASE-RXN_Chlo":
	1/1 "CPD-468_Chlo" + 1/1 "2-KETOGLUTARATE_Chlo" -> 1/1 "GLT_Chlo" + 1/1 "2K-ADIPATE_Chlo"
	~
"DXPREDISOM-RXN_Chlo":
	1/1 "DEOXYXYLULOSE-5P_Chlo" + 1/1 "NADPH_Chlo" + 1/1 "PROTON_Chlo" -> 1/1 "2-C-METHYL-D-ERYTHRITOL-4-PHOSPHATE_Chlo" + 1/1 "NADP_Chlo"
	~
"FUM_Chlo_tx":
	1/1 "FUM_Cyto" <> 1/1 "FUM_Chlo"
	~
"DES_163_6_9_12":
	1/1 "OXYGEN-MOLECULE_Chlo" + 2/1 "FERROCYTOCHROME-B5_Chlo" + 2/1 "PROTON_Chlo" + 1/1 "hd912coa_Chlo" -> 1/1 "hd6912coa_Chlo" + 2/1 "FERRICYTOCHROME-B5_Chlo" + 2/1 "WATER_Chlo"
	~
"PHOSACETYLGLUCOSAMINEMUT-RXN_Cyto":
	1/1 "N-ACETYL-D-GLUCOSAMINE-1-P_Cyto" <> 1/1 "N-ACETYL-D-GLUCOSAMINE-6-P_Cyto"
	~
"RXN-5183_Chlo":
	1/1 "N2ACETYL-ALPHA-NP_Chlo" + 1/1 "NADPH_Chlo" + 1/1 "PROTON_Chlo" <> 1/1 "N-ACETYL-AAA-SEMIALDEHYDE_Chlo" + 1/1 "Pi_Chlo" + 1/1 "NADP_Chlo"
	~
"ASPARTATE--TRNA-LIGASE-RXN_Cyto":
	1/1 "L-ASPARTATE_Cyto" + 1/1 "PROTON_Cyto" + 1/1 "ATP_Cyto" + 1/1 "ASP-tRNAs_Cyto" -> 1/1 "AMP_Cyto" + 1/1 "Charged-ASP-tRNAs_Cyto" + 1/1 "PPI_Cyto"
	~
"PHE_Chlo_tx":
	1/1 "PHE_Cyto" <> 1/1 "PHE_Chlo"
	~
"4.3.1.17-RXN_Cyto":
	1/1 "SER_Cyto" -> 1/1 "PROTON_Cyto" + 1/1 "AMMONIA_Cyto" + 1/1 "PYRUVATE_Cyto"
	~
"RXN0-5224_Cyto":
	1/1 "PROTON_Cyto" + 1/1 "HCO3_Cyto" <> 1/1 "CARBON-DIOXIDE_Cyto" + 1/1 "WATER_Cyto"
	~
"INOPHOSPHOR-RXN_Cyto":
	1/1 "Pi_Cyto" + 1/1 "INOSINE_Cyto" -> 1/1 "RIBOSE-1P_Cyto" + 1/1 "HYPOXANTHINE_Cyto"
	~
"2.5.1.21-RXN_Cyto":
	2/1 "FARNESYL-PP_Cyto" -> 1/1 "CPD-465_Cyto" + 1/1 "PPI_Cyto"
	~
"RXN-8669_Chlo":
	1/1 "MET_Chlo" + 1/1 "Ox-Thioredoxin_Chlo" + 1/1 "WATER_Chlo" <> 1/1 "CPD-8989_Chlo" + 1/1 "Red-Thioredoxin_Chlo"
	~
"RXN-10721_Chlo":
	1/1 "2-KETOGLUTARATE_Chlo" + 1/1 "3-HYDROXY-L-KYNURENINE_Chlo" <> 1/1 "GLT_Chlo" + 1/1 "CPD-11552_Chlo"
	~
"1.3.1.20-RXN_Mito":
	1/1 "NADP_Mito" + 1/1 "CPD-289_Mito" <> 1/1 "PROTON_Mito" + 1/1 "CATECHOL_Mito" + 1/1 "NADPH_Mito"
	~
"RXN-9674_Chlo":
	1/1 "CPD-10277_Chlo" + 1/1 "WATER_Chlo" -> 1/1 "CPD-12699_Chlo" + 1/1 "GLC_Chlo"
	~
"RXN-12331-(NAD)_Chlo":
	1/1 "CPD-6082_Chlo" + 1/1 "NAD_Chlo" + 1/1 "WATER_Chlo" <> 1/1 "B-ALANINE_Chlo" + 2/1 "PROTON_Chlo" + 1/1 "NADH_Chlo"
	~
"APYRASE-RXN_Cyto":
	1/1 "ATP_Cyto" + 2/1 "WATER_Cyto" -> 2/1 "Pi_Cyto" + 2/1 "PROTON_Cyto" + 1/1 "AMP_Cyto"
	~
"RXN0-5222_Cyto":
	1/1 "PROTON_Cyto" + 1/1 "CARBAMATE_Cyto" -> 1/1 "CARBON-DIOXIDE_Cyto" + 1/1 "AMMONIA_Cyto"
	~
"PHOSACETYLTRANS-RXN_Cyto":
	1/1 "Pi_Cyto" + 1/1 "ACETYL-COA_Cyto" <> 1/1 "ACETYL-P_Cyto" + 1/1 "CO-A_Cyto"
	~
"RXN-12720_Cyto":
	1/1 "ATP_Cyto" + 1/1 "SELENATE_Cyto" <> 1/1 "CPD-13713_Cyto" + 1/1 "PPI_Cyto"
	~
"CHLPC1S_Chlo":
	1/1 "MONO-VINYL-PROTOCHLOROPHYLLIDE-A_Chlo" + 1/1 "Photon_Chlo" + 1/1 "NADP_Chlo" -> 1/1 "NADPH_Chlo" + 1/1 "PROTON_Chlo" + 1/1 "CPD-10336_Chlo"
	~
"BRANCHED-CHAINAMINOTRANSFERLEU-RXN_Cyto":
	1/1 "LEU_Cyto" + 1/1 "2-KETOGLUTARATE_Cyto" <> 1/1 "GLT_Cyto" + 1/1 "2K-4CH3-PENTANOATE_Cyto"
	~
"RXNI-2_Chlo":
	1/1 "3-KETOBUTYRATE_Chlo" + 1/1 "SUC-COA_Chlo" -> 1/1 "SUC_Chlo" + 1/1 "ACETOACETYL-COA_Chlo"
	~
"pe164_6_9_12_15":
	1/1 "12dgr164:6:9:12:15_Chlo" + 1/1 "cdpeta_Chlo" -> 1/1 "CMP_Chlo" + 1/1 "PROTON_Chlo" + 1/1 "pe164:6:9:12:15_Chlo"
	~
"DTDPKIN-RXN_Chlo":
	1/1 "ATP_Chlo" + 1/1 "TDP_Chlo" -> 1/1 "ADP_Chlo" + 1/1 "TTP_Chlo"
	~
"RXN66-13_Cyto":
	1/1 "NADPH_Cyto" + 1/1 "OXYGEN-MOLECULE_Cyto" + 1/1 "CPD-8608_Cyto" -> 1/1 "NADP_Cyto" + 1/1 "CPD-8609_Cyto" + 1/1 "FORMATE_Cyto" + 1/1 "WATER_Cyto"
	~
"1.8.4.9-RXN_Cyto":
	1/1 "AMP_Cyto" + 2/1 "PROTON_Cyto" + 1/1 "SO3_Cyto" + 1/1 "OXIDIZED-GLUTATHIONE_Cyto" <- 1/1 "APS_Cyto" + 2/1 "GLUTATHIONE_Cyto"
	~
"RIBOFLAVINSYNREDUC-RXN_Cyto":
	1/1 "NADP_Cyto" + 1/1 "CPD-1086_Cyto" <- 1/1 "PROTON_Cyto" + 1/1 "CPD-602_Cyto" + 1/1 "NADPH_Cyto"
	~
"QUINOLINATE-SYNTHA-RXN_Cyto":
	1/1 "DIHYDROXY-ACETONE-PHOSPHATE_Cyto" + 1/1 "IMINOASPARTATE_Cyto" -> 1/1 "Pi_Cyto" + 1/1 "QUINOLINATE_Cyto" + 2/1 "WATER_Cyto"
	~
"2.5.1.19-RXN_Cyto":
	1/1 "SHIKIMATE-5P_Cyto" + 1/1 "PHOSPHO-ENOL-PYRUVATE_Cyto" -> 1/1 "Pi_Cyto" + 1/1 "3-ENOLPYRUVYL-SHIKIMATE-5P_Cyto"
	~
"RXNQT-4191_Chlo":
	1/1 "THIAMINE-P_Chlo" + 1/1 "WATER_Chlo" -> 1/1 "Pi_Chlo" + 1/1 "THIAMINE_Chlo"
	~
"RXN0-5205_Cyto":
	1/1 "ATP_Cyto" + 1/1 "WATER_Cyto" <> 1/1 "Pi_Cyto" + 1/1 "PROTON_Cyto" + 1/1 "ADP_Cyto" + 1/1 "ZN+2_Cyto"
	~
"GLUTAMATE-SYNTHASE-NADH-RXN_Chlo":
	2/1 "GLT_Chlo" + 1/1 "NAD_Chlo" <- 1/1 "GLN_Chlo" + 1/1 "2-KETOGLUTARATE_Chlo" + 1/1 "PROTON_Chlo" + 1/1 "NADH_Chlo"
	~
"GLN_GLU_Mito_tx":
	1/1 "GLT_Mito" + 1/1 "GLN_Cyto" <> 1/1 "GLT_Cyto" + 1/1 "GLN_Mito"
	~
"SQD2_162_7_10":
	1/1 "12dgr162:7:10_Chlo" + 1/1 "udpsq_Chlo" + 1/1 "WATER_Chlo" -> 1/1 "UDP_Chlo" + 1/1 "PROTON_Chlo" + 1/1 "sqdg162:7:10_Chlo"
	~
"PSERTRANSAM-RXN_Cyto":
	1/1 "3-P-SERINE_Cyto" + 1/1 "2-KETOGLUTARATE_Cyto" <- 1/1 "GLT_Cyto" + 1/1 "3-P-HYDROXYPYRUVATE_Cyto"
	~
"RXN-5468_Mito":
	1/1 "CPD-171_Mito" + 1/1 "CPD-5166_Mito" -> 1/1 "DOLICHOLP_Mito" + 1/1 "CPD-5167_Mito" + 1/1 "PROTON_Mito"
	~
"G3PAT163_6_9_12":
	1/1 "GLYCEROL-3P_Chlo" + 1/1 "hd6912coa_Chlo" -> 1/1 "1hdec6912eg3p_Chlo" + 1/1 "CO-A_Chlo"
	~
"GTPPYPHOSKIN-RXN_Chlo":
	1/1 "ATP_Chlo" + 1/1 "GTP_Chlo" -> 1/1 "GDP-TP_Chlo" + 1/1 "AMP_Chlo"
	~
"HOMOSERDEHYDROG-RXN-(NAD)_Chlo":
	1/1 "NAD_Chlo" + 1/1 "HOMO-SER_Chlo" <- 1/1 "L-ASPARTATE-SEMIALDEHYDE_Chlo" + 1/1 "PROTON_Chlo" + 1/1 "NADH_Chlo"
	~
"RXN-7913_Cyto":
	1/1 "DCMP_Cyto" + 1/1 "ATP_Cyto" <> 1/1 "ADP_Cyto" + 1/1 "DCDP_Cyto"
	~
"O-SUCCHOMOSERLYASE-RXN_Cyto":
	1/1 "CYS_Cyto" + 1/1 "O-SUCCINYL-L-HOMOSERINE_Cyto" -> 1/1 "PROTON_Cyto" + 1/1 "L-CYSTATHIONINE_Cyto" + 1/1 "SUC_Cyto"
	~
"DIHYDROPICRED-RXN_Chlo":
	1/1 "NAD_Chlo" + 1/1 "DELTA1-PIPERIDEINE-2-6-DICARBOXYLATE_Chlo" <> 1/1 "2-3-DIHYDRODIPICOLINATE_Chlo" + 1/1 "NADH_Chlo"
	~
"RXN-10971_Cyto":
	1/1 "PROTON_Cyto" + 1/1 "ATP_Cyto" + 1/1 "MI-HEXAKISPHOSPHATE_Cyto" -> 1/1 "ADP_Cyto" + 1/1 "CPD-11937_Cyto"
	~
"DIAMINOPIMDECARB-RXN_Chlo":
	1/1 "MESO-DIAMINOPIMELATE_Chlo" + 1/1 "PROTON_Chlo" -> 1/1 "LYS_Chlo" + 1/1 "CARBON-DIOXIDE_Chlo"
	~
"NITRATE-REDUCTASE-NADH-RXN_Cyto":
	1/1 "NITRITE_Cyto" + 1/1 "WATER_Cyto" + 1/1 "NAD_Cyto" <- 1/1 "NADH_Cyto" + 1/1 "PROTON_Cyto" + 1/1 "NITRATE_Cyto"
	~
"PYRUVFORMLY-RXN_Chlo":
	1/1 "ACETYL-COA_Chlo" + 1/1 "FORMATE_Chlo" <- 1/1 "PYRUVATE_Chlo" + 1/1 "CO-A_Chlo"
	~
"EAR204_coa":
	1/1 "NADPH_Chlo" + 1/1 "PROTON_Chlo" + 1/1 "c204(3)dcoa_Chlo" <> 1/1 "c204(3)coa_Chlo" + 1/1 "NADP_Chlo"
	~
"METHYLENE-THF_Chlo_tx":
	1/1 "METHYLENE-THF_Cyto" <> 1/1 "METHYLENE-THF_Chlo"
	~
"GLYOXII-RXN_Cyto":
	1/1 "WATER_Cyto" + 1/1 "S-LACTOYL-GLUTATHIONE_Cyto" -> 1/1 "PROTON_Cyto" + 1/1 "L-LACTATE_Cyto" + 1/1 "GLUTATHIONE_Cyto"
	~
"PEPCARBOX-RXN_Chlo":
	1/1 "PHOSPHO-ENOL-PYRUVATE_Chlo" + 1/1 "CARBON-DIOXIDE_Chlo" + 1/1 "WATER_Chlo" -> 1/1 "OXALACETIC_ACID_Chlo" + 1/1 "Pi_Chlo" + 1/1 "PROTON_Chlo"
	~
"1.14.19.4-RXN_Cyto":
	1/1 "NADH_Cyto" + 1/1 "OXYGEN-MOLECULE_Cyto" + 1/1 "PHYTOSPINGOSINE_Cyto" <> 1/1 "CPD-10693_Cyto" + 2/1 "WATER_Cyto" + 1/1 "NAD_Cyto"
	~
"GLYRIBONUCSYN-RXN_Chlo":
	1/1 "ATP_Chlo" + 1/1 "5-P-BETA-D-RIBOSYL-AMINE_Chlo" + 1/1 "GLY_Chlo" <> 1/1 "ADP_Chlo" + 1/1 "5-PHOSPHO-RIBOSYL-GLYCINEAMIDE_Chlo" + 1/1 "Pi_Chlo" + 2/1 "PROTON_Chlo"
	~
"RXN-12610_Cyto":
	2/1 "PROTON_Cyto" + 1/1 "AMINO-HYDROXYMETHYL-METHYLPYRIMIDINE-PP_Cyto" + 1/1 "CPD-13576_Cyto" -> 1/1 "CARBON-DIOXIDE_Cyto" + 1/1 "THIAMINE-P_Cyto" + 1/1 "PPI_Cyto"
	~
"udpsqt_Chlo":
	1/1 "udpsq_Chlo" -> 1/1 "udpsq_Cyto"
	~
"GDPPYPHOSKIN-RXN_Chlo":
	1/1 "ATP_Chlo" + 1/1 "GDP_Chlo" -> 1/1 "GUANOSINE-5DP-3DP_Chlo" + 1/1 "AMP_Chlo"
	~
"PSII-RXN_Chlo":
	2/1 "PLASTOQUINONE_Chlo" + 4/1 "Photon_Chlo" + 4/1 "WATER_Chlo" + 4/1 "PROTON_Chlo" -> 1/1 "OXYGEN-MOLECULE_Chlo" + 2/1 "PLASTOQUINOL-1_Chlo" + 4/1 "Pumped-PROTON_Chlo"
	~
"URIDINEKIN-RXN_Cyto":
	1/1 "ATP_Cyto" + 1/1 "URIDINE_Cyto" -> 1/1 "PROTON_Cyto" + 1/1 "ADP_Cyto" + 1/1 "UMP_Cyto"
	~
"RXN-9952_Chlo":
	1/1 "CPD-2961_Chlo" + 1/1 "NADP_Chlo" <> 1/1 "NADPH_Chlo" + 1/1 "RIBULOSE-5P_Chlo" + 1/1 "CARBON-DIOXIDE_Chlo"
	~
"RXN-10952_Cyto":
	1/1 "D-MYO-INOSITOL-4-PHOSPHATE_Cyto" + 1/1 "WATER_Cyto" -> 1/1 "Pi_Cyto" + 1/1 "MYO-INOSITOL_Cyto"
	~
"GST-RXN_Cyto":
	1/1 "1-CHLORO-24-DINITROBENZENE_Cyto" + 1/1 "GLUTATHIONE_Cyto" <> 1/1 "S-24-DINITROPHENYLGLUTATHIONE_Cyto" + 1/1 "PROTON_Cyto" + 1/1 "CL-_Cyto"
	~
"SQD2_164_6_9_12_15":
	1/1 "12dgr164:6:9:12:15_Chlo" + 1/1 "udpsq_Chlo" + 1/1 "WATER_Chlo" -> 1/1 "UDP_Chlo" + 1/1 "PROTON_Chlo" + 1/1 "sqdg164:6:9:12:15_Chlo"
	~
"GLYOHMETRANS-RXN_Cyto":
	1/1 "THF_Cyto" + 1/1 "SER_Cyto" <> 1/1 "METHYLENE-THF_Cyto" + 1/1 "GLY_Cyto" + 1/1 "WATER_Cyto"
	~
"RXN-10780_Chlo":
	1/1 "5-HYDROXYINDOLE_ACETALDEHYDE_Chlo" + 1/1 "NAD_Chlo" + 1/1 "WATER_Chlo" -> 1/1 "5-HYDROXYINDOLE_ACETATE_Chlo" + 2/1 "PROTON_Chlo" + 1/1 "NADH_Chlo"
	~
"SUCROSE-SYNTHASE-RXN_Cyto":
	1/1 "FRU_Cyto" + 1/1 "CPD-12575_Cyto" <> 1/1 "SUCROSE_Cyto" + 1/1 "UDP_Cyto"
	~
"3-HYDROXYISOBUTYRATE-DEHYDROGENASE-RXN_Chlo":
	1/1 "CPD-12175_Chlo" + 1/1 "NAD_Chlo" -> 1/1 "CH3-MALONATE-S-ALD_Chlo" + 1/1 "PROTON_Chlo" + 1/1 "NADH_Chlo"
	~
"RXN-7421_Cyto":
	1/1 "OLEATE-CPD_Cyto" + 1/1 "S-ADENOSYLMETHIONINE_Cyto" -> 1/1 "PROTON_Cyto" + 1/1 "DIHYDROSTERCULIC-ACID_Cyto" + 1/1 "ADENOSYL-HOMO-CYS_Cyto"
	~
"SPERMIDINESYN-RXN_Mito":
	1/1 "S-ADENOSYLMETHIONINAMINE_Mito" + 1/1 "PUTRESCINE_Mito" -> 1/1 "5-METHYLTHIOADENOSINE_Mito" + 1/1 "SPERMIDINE_Mito" + 1/1 "PROTON_Mito"
	~
"DIHYDROOROTATE-DEHYDROGENASE-RXN_Chlo":
	1/1 "ETR-Quinones_Chlo" + 1/1 "DI-H-OROTATE_Chlo" -> 1/1 "ETR-Quinols_Chlo" + 1/1 "OROTATE_Chlo"
	~
"RXN-12614_Chlo":
	1/1 "OXYGEN-MOLECULE_Chlo" + 1/1 "GLY_Chlo" <> 1/1 "HYDROGEN-PEROXIDE_Chlo" + 1/1 "CPD-12279_Chlo" + 1/1 "PROTON_Chlo"
	~
"F16ALDOLASE-RXN_Cyto":
	1/1 "FRUCTOSE-16-DIPHOSPHATE_Cyto" <> 1/1 "GAP_Cyto" + 1/1 "DIHYDROXY-ACETONE-PHOSPHATE_Cyto"
	~
"RXN0-6512_Cyto":
	1/1 "CPD0-2364_Cyto" + 1/1 "CO-A_Cyto" <> 1/1 "CPD0-2365_Cyto" + 1/1 "ACETYL-COA_Cyto"
	~
"5.4.2.5-RXN_Cyto":
	1/1 "GLC-1-P_Cyto" <> 1/1 "GLC-6-P_Cyto"
	~
"GLUCOSAMINEPNACETYLTRANS-RXN_Cyto":
	1/1 "D-GLUCOSAMINE-6-P_Cyto" + 1/1 "ACETYL-COA_Cyto" <> 1/1 "PROTON_Cyto" + 1/1 "CO-A_Cyto" + 1/1 "N-ACETYL-D-GLUCOSAMINE-6-P_Cyto"
	~
"MGDG161":
	1/1 "12dgr161_Chlo" + 1/1 "UDP-GALACTOSE_Chlo" -> 1/1 "mgdg161_Chlo" + 1/1 "UDP_Chlo" + 1/1 "PROTON_Chlo"
	~
"DGDG160":
	1/1 "mgdg160_Chlo" + 1/1 "UDP-GALACTOSE_Chlo" -> 1/1 "UDP_Chlo" + 1/1 "dgdg160_Chlo"
	~
"RXN1F-151_Chlo":
	1/1 "CPD1F-126_Chlo" <> 1/1 "CPD1F-129_Chlo"
	~
"RXN-8642_Cyto":
	1/1 "PROTON_Cyto" + 1/1 "OXALO-SUCCINATE_Cyto" <> 1/1 "CARBON-DIOXIDE_Cyto" + 1/1 "2-KETOGLUTARATE_Cyto"
	~
"DIAMINOPIMEPIM-RXN_Chlo":
	1/1 "LL-DIAMINOPIMELATE_Chlo" <> 1/1 "MESO-DIAMINOPIMELATE_Chlo"
	~
"GLUTDEHYD-RXN_Cyto":
	1/1 "NADP_Cyto" + 1/1 "GLT_Cyto" + 1/1 "WATER_Cyto" <- 2/1 "PROTON_Cyto" + 1/1 "2-KETOGLUTARATE_Cyto" + 1/1 "AMMONIA_Cyto" + 1/1 "NADPH_Cyto"
	~
"RXN-8675_Mito":
	1/1 "S-ADENOSYLMETHIONINE_Mito" + 1/1 "CPD-9038_Mito" -> 1/1 "ADENOSYL-HOMO-CYS_Mito" + 1/1 "DIHYDROSIROHYDROCHLORIN_Mito"
	~
"R223-RXN_Cyto":
	1/1 "CO-A_Cyto" + 1/1 "ATP_Cyto" + 1/1 "CPD-195_Cyto" <> 1/1 "AMP_Cyto" + 1/1 "CPD-196_Cyto" + 1/1 "PPI_Cyto"
	~
"RXN66-1_Mito":
	1/1 "ETOH_Mito" + 1/1 "HYDROGEN-PEROXIDE_Mito" -> 2/1 "WATER_Mito" + 1/1 "ACETALD_Mito"
	~
"PGSA163_6_9_12":
	1/1 "cdpdhdec6912eg_Chlo" + 1/1 "GLYCEROL-3P_Chlo" -> 1/1 "pgp163:6:9:12_Chlo" + 1/1 "CMP_Chlo" + 1/1 "PROTON_Chlo"
	~
"SQD2_161":
	1/1 "12dgr161_Chlo" + 1/1 "udpsq_Chlo" + 1/1 "WATER_Chlo" -> 1/1 "sqdg161_Chlo" + 1/1 "UDP_Chlo" + 1/1 "PROTON_Chlo"
	~
"CARNITINE-O-ACETYLTRANSFERASE-RXN_Cyto":
	1/1 "ACETYL-COA_Cyto" + 1/1 "CARNITINE_Cyto" <> 1/1 "CO-A_Cyto" + 1/1 "O-ACETYLCARNITINE_Cyto"
	~
"MALIC-NADP-RXN_Chlo":
	1/1 "NADP_Chlo" + 1/1 "MAL_Chlo" -> 1/1 "PYRUVATE_Chlo" + 1/1 "NADPH_Chlo" + 1/1 "CARBON-DIOXIDE_Chlo"
	~
"ACETYL-COA-ACETYLTRANSFER-RXN_Mito":
	2/1 "ACETYL-COA_Mito" <> 1/1 "ACETOACETYL-COA_Mito" + 1/1 "CO-A_Mito"
	~
"ASPARAGHYD-RXN_Cyto":
	1/1 "ASN_Cyto" + 1/1 "WATER_Cyto" <> 1/1 "L-ASPARTATE_Cyto" + 1/1 "PROTON_Cyto" + 1/1 "AMMONIA_Cyto"
	~
"PAPS_Chlo_tx":
	1/1 "PAPS_Cyto" <> 1/1 "PAPS_Chlo"
	~
"RXN-34_Chlo":
	1/1 "CANAVANINE_Chlo" + 1/1 "WATER_Chlo" -> 1/1 "L-CANALINE_Chlo" + 1/1 "PROTON_Chlo" + 1/1 "UREA_Chlo"
	~
"1.5.1.15-RXN_Cyto":
	1/1 "METHYLENE-THF_Cyto" + 1/1 "NAD_Cyto" -> 1/1 "NADH_Cyto" + 1/1 "5-10-METHENYL-THF_Cyto"
	~
CO2_Cyto_tx:
	1/1 x_CO2 <> 1/1 "CARBON-DIOXIDE_Cyto"
	~
"SUCCGLUALDDEHYD-RXN_Chlo":
	1/1 "CPD-822_Chlo" + 1/1 "NAD_Chlo" + 1/1 "WATER_Chlo" -> 1/1 "N2-SUCCINYLGLUTAMATE_Chlo" + 2/1 "PROTON_Chlo" + 1/1 "NADH_Chlo"
	~
"RXN-7162_Cyto":
	1/1 "INOSITOL-1456-TETRAKISPHOSPHATE_Cyto" + 1/1 "ATP_Cyto" -> 1/1 "PROTON_Cyto" + 1/1 "CPD-1107_Cyto" + 1/1 "ADP_Cyto"
	~
"RXN-7678-(NADP)_Cyto":
	1/1 "NADP_Cyto" + 1/1 "CPD-7016_Cyto" <- 1/1 "PROTON_Cyto" + 1/1 "CHLOROPHYLL-B_Cyto" + 1/1 "NADPH_Cyto"
	~
"RXN-10862_Chlo":
	1/1 "ADP_Chlo" + 1/1 "WATER_Chlo" -> 1/1 "Pi_Chlo" + 1/1 "AMP_Chlo" + 1/1 "PROTON_Chlo"
	~
"RXN1F-20_Cyto":
	1/1 "ATP_Cyto" + 1/1 "MG+2_Cyto" + 1/1 "WATER_Cyto" + 1/1 "PROTOPORPHYRIN_IX_Cyto" -> 1/1 "Pi_Cyto" + 3/1 "PROTON_Cyto" + 1/1 "MG-PROTOPORPHYRIN_Cyto" + 1/1 "ADP_Cyto"
	~
"PHENYLALANINE-4-MONOOXYGENASE-RXN_Cyto":
	1/1 "OXYGEN-MOLECULE_Cyto" + 1/1 "TETRA-H-BIOPTERIN_Cyto" + 1/1 "PHE_Cyto" -> 1/1 "CPD-5881_Cyto" + 1/1 "TYR_Cyto"
	~
"3-HYDROXYBUTYRYL-COA-DEHYDROGENASE-RXN_Chlo":
	1/1 "S-3-HYDROXYBUTANOYL-COA_Chlo" + 1/1 "NADP_Chlo" <- 1/1 "NADPH_Chlo" + 1/1 "PROTON_Chlo" + 1/1 "ACETOACETYL-COA_Chlo"
	~
"RXN-6384_Chlo":
	1/1 "3-HYDROXY-PROPIONYL-COA_Chlo" + 1/1 "WATER_Chlo" <> 1/1 "CO-A_Chlo" + 1/1 "3-HYDROXY-PROPIONATE_Chlo" + 1/1 "PROTON_Chlo"
	~
"PHOSGLYPHOS-RXN_Chlo":
	1/1 "ATP_Chlo" + 1/1 "G3P_Chlo" <> 1/1 "ADP_Chlo" + 1/1 "DPG_Chlo" + 1/1 "PROTON_Chlo"
	~
"RXN-11244_Cyto":
	1/1 "CPD-12199_Cyto" <- 1/1 "P-COUMAROYL-COA_Cyto" + 1/1 "WATER_Cyto"
	~
"FPPSYN-RXN_Chlo":
	1/1 "DELTA3-ISOPENTENYL-PP_Chlo" + 1/1 "GERANYL-PP_Chlo" -> 1/1 "FARNESYL-PP_Chlo" + 1/1 "PPI_Chlo"
	~
"RXN-10814_Cyto":
	1/1 "PHE_Cyto" + 1/1 "2-KETOGLUTARATE_Cyto" -> 1/1 "PHENYL-PYRUVATE_Cyto" + 1/1 "GLT_Cyto"
	~
"ADENPRIBOSYLTRAN-RXN_Cyto":
	1/1 "PRPP_Cyto" + 1/1 "ADENINE_Cyto" -> 1/1 "AMP_Cyto" + 1/1 "PPI_Cyto"
	~
"THF_Mito_tx":
	1/1 "THF_Cyto" <> 1/1 "THF_Mito"
	~
"RXN-8748_Cyto":
	1/1 "WATER_Cyto" + 1/1 "CPD-8978_Cyto" <> 1/1 "Pi_Cyto" + 1/1 "ETOH_Cyto"
	~
"CHORISMATE-SYNTHASE-RXN_Chlo":
	1/1 "3-ENOLPYRUVYL-SHIKIMATE-5P_Chlo" <> 1/1 "Pi_Chlo" + 1/1 "CHORISMATE_Chlo"
	~
"FCYTOB5OXR_Cyto":
	1/1 "NADH_Cyto" + 2/1 "FERRICYTOCHROME-B5_Cyto" <> 1/1 "PROTON_Cyto" + 2/1 "FERROCYTOCHROME-B5_Cyto" + 1/1 "NAD_Cyto"
	~
"RXN-12197_Cyto":
	1/1 "WATER_Cyto" + 1/1 "UDP_Cyto" -> 1/1 "Pi_Cyto" + 1/1 "PROTON_Cyto" + 1/1 "UMP_Cyto"
	~
"1PFRUCTPHOSN-RXN_Cyto":
	1/1 "ATP_Cyto" + 1/1 "FRU1P_Cyto" -> 1/1 "PROTON_Cyto" + 1/1 "ADP_Cyto" + 1/1 "FRUCTOSE-16-DIPHOSPHATE_Cyto"
	~
"RXN-8470_Chlo":
	1/1 "CPD-8660_Chlo" + 1/1 "NAD_Chlo" + 2/1 "WATER_Chlo" -> 1/1 "CPD-8662_Chlo" + 4/1 "PROTON_Chlo" + 1/1 "NADH_Chlo"
	~
"RXN1G-4355_Cyto":
	1/1 "CARBON-DIOXIDE_Cyto" + 1/1 "CPD1G-277_Cyto" -> 1/1 "PROTON_Cyto" + 1/1 "CPD1G-332_Cyto"
	~
"FORMYLMETHIONINE-DEFORMYLASE-RXN_Mito":
	1/1 "WATER_Mito" + 1/1 "N-FORMYLMETHIONINE_Mito" <> 1/1 "FORMATE_Mito" + 1/1 "MET_Mito"
	~
"NADH-DEHYDROG-A-RXN_Chlo":
	1/1 "UBIQUINONE-8_Chlo" + 1/1 "PROTON_Chlo" + 1/1 "NADH_Chlo" <> 1/1 "NAD_Chlo" + 1/1 "CPD-9956_Chlo"
	~
"5.3.1.23-RXN_Cyto":
	1/1 "CPD-444_Cyto" -> 1/1 "CPD-1063_Cyto"
	~
"PLASTOQUINOL--PLASTOCYANIN-REDUCTASE-RXN_Mito":
	1/1 "PLASTOQUINOL-1_Mito" + 2/1 "Oxidized-Plastocyanins_Mito" -> 1/1 "PLASTOQUINONE_Mito" + 2/1 "Plastocyanin-Reduced_Mito"
	~
"RXN-10782_Chlo":
	1/1 "PAPS_Chlo" + 1/1 "CPD-11671_Chlo" -> 1/1 "CPD-11674_Chlo" + 1/1 "3-5-ADP_Chlo" + 1/1 "PROTON_Chlo"
	~
"DLACTDEHYDROGNAD-RXN_Cyto":
	1/1 "D-LACTATE_Cyto" + 1/1 "NAD_Cyto" <- 1/1 "NADH_Cyto" + 1/1 "PROTON_Cyto" + 1/1 "PYRUVATE_Cyto"
	~
"MAL-DEH-GLYOX-RXN_Mito":
	1/1 "NAD_Mito" + 1/1 "MAL_Mito" <> 1/1 "OXALACETIC_ACID_Mito" + 1/1 "NADH_Mito" + 1/1 "PROTON_Mito"
	~
"GLUTATHIONE-PEROXIDASE-RXN_Cyto":
	1/1 "HYDROGEN-PEROXIDE_Cyto" + 2/1 "GLUTATHIONE_Cyto" -> 1/1 "OXIDIZED-GLUTATHIONE_Cyto" + 2/1 "WATER_Cyto"
	~
"GLYC3PDEHYDROGBIOSYN-RXN_Cyto":
	1/1 "NADH_Cyto" + 1/1 "PROTON_Cyto" + 1/1 "DIHYDROXY-ACETONE-PHOSPHATE_Cyto" -> 1/1 "GLYCEROL-3P_Cyto" + 1/1 "NAD_Cyto"
	~
"HISTIDINE--TRNA-LIGASE-RXN_Cyto":
	1/1 "PROTON_Cyto" + 1/1 "ATP_Cyto" + 1/1 "HIS-tRNAs_Cyto" + 1/1 "HIS_Cyto" -> 1/1 "AMP_Cyto" + 1/1 "Charged-HIS-tRNAs_Cyto" + 1/1 "PPI_Cyto"
	~
"5-FORMYL-THF-CYCLO-LIGASE-RXN_Cyto":
	1/1 "ATP_Cyto" + 1/1 "5-FORMYL-THF_Cyto" -> 1/1 "Pi_Cyto" + 1/1 "ADP_Cyto" + 1/1 "5-10-METHENYL-THF_Cyto"
	~
"RXN-12198_Cyto":
	1/1 "WATER_Cyto" + 1/1 "CDP_Cyto" -> 1/1 "Pi_Cyto" + 1/1 "PROTON_Cyto" + 1/1 "CMP_Cyto"
	~
"Photon_tx":
	1/1 x_Photon <> 1/1 "Photon_Chlo"
	~
"PC162_7_10":
	1/1 "12dgr162:7:10_Chlo" + 1/1 "cdpchol_Chlo" -> 1/1 "pc162:7:10_Chlo" + 1/1 "CMP_Chlo" + 1/1 "PROTON_Chlo"
	~
"UDPREDUCT-RXN_Mito":
	1/1 "DUDP_Mito" + 1/1 "WATER_Mito" + 1/1 "Ox-Thioredoxin_Mito" <- 1/1 "UDP_Mito" + 1/1 "Red-Thioredoxin_Mito"
	~
"RXN-10862_Cyto":
	1/1 "ADP_Cyto" + 1/1 "WATER_Cyto" -> 1/1 "Pi_Cyto" + 1/1 "PROTON_Cyto" + 1/1 "AMP_Cyto"
	~
"1.1.1.178-RXN_Cyto":
	1/1 "2-METHYL-3-HYDROXY-BUTYRYL-COA_Cyto" + 1/1 "NAD_Cyto" <> 1/1 "NADH_Cyto" + 1/1 "PROTON_Cyto" + 1/1 "2-METHYL-ACETO-ACETYL-COA_Cyto"
	~
"RXN0-6513_Mito":
	1/1 "3-HYDROXYADIPYL-COA_Mito" <> 1/1 "CPD0-2365_Mito" + 1/1 "WATER_Mito"
	~
"RXN-10705_Mito":
	1/1 "CPD-11527_Mito" <- 1/1 "CPD-11526_Mito" + 1/1 "WATER_Mito"
	~
"FAC220_tx":
	1/1 "behen_Cyto" + 1/1 "ATP_Cyto" + 1/1 "WATER_Cyto" -> 1/1 "Pi_Cyto" + 1/1 "PROTON_Cyto" + 1/1 "ADP_Cyto" + 1/1 "behen_Chlo"
	~
"GLUTAMINESYN-RXN_Mito":
	1/1 "AMMONIA_Mito" + 1/1 "GLT_Mito" + 1/1 "ATP_Mito" -> 1/1 "ADP_Mito" + 1/1 "Pi_Mito" + 1/1 "GLN_Mito"
	~
"AMP_Chlo_tx":
	1/1 "AMP_Cyto" <> 1/1 "AMP_Chlo"
	~
"DES_184_6_9_12_15":
	1/1 "OXYGEN-MOLECULE_Chlo" + 2/1 "FERROCYTOCHROME-B5_Chlo" + 1/1 "lnlncacoa_Chlo" + 2/1 "PROTON_Chlo" -> 1/1 "strdnccoa_Chlo" + 2/1 "FERRICYTOCHROME-B5_Chlo" + 2/1 "WATER_Chlo"
	~
"RXN-12746_Chlo":
	1/1 "ATP_Chlo" + 1/1 "CO-A_Chlo" + 1/1 "CPD-13711_Chlo" -> 1/1 "AMP_Chlo" + 1/1 "PPI_Chlo" + 1/1 "CPD-13754_Chlo"
	~
"RXN0-5395_Chlo":
	1/1 "3-BETA-D-GLUCOSYLGLUCOSE_Chlo" + 1/1 "WATER_Chlo" <> 2/1 "GLC_Chlo"
	~
"RXN-12742_Cyto":
	1/1 "ANDROSTERONE_Cyto" + 1/1 "NAD_Cyto" <> 1/1 "NADH_Cyto" + 1/1 "3-BETA-HYDROXYANDROST-5-EN-17-ONE_Cyto"
	~
"RXN-10700_Cyto":
	1/1 "CPD-11524_Cyto" + 1/1 "CO-A_Cyto" <- 1/1 "CPD-11525_Cyto" + 1/1 "ACETYL-COA_Cyto"
	~
"DUTP-PYROP-RXN_Chlo":
	1/1 "DUTP_Chlo" + 1/1 "WATER_Chlo" -> 1/1 "PPI_Chlo" + 1/1 "DUMP_Chlo" + 1/1 "PROTON_Chlo"
	~
"RXN-11039_Cyto":
	1/1 "ETOH_Cyto" + 1/1 "UBIQUINONE-8_Cyto" <- 1/1 "CPD-9956_Cyto" + 1/1 "ACETALD_Cyto"
	~
"5.1.2.3-RXN_Chlo":
	1/1 "S-3-HYDROXYBUTANOYL-COA_Chlo" <> 1/1 "CPD-650_Chlo"
	~
"RXN1F-66_Chlo":
	1/1 "PHYTYL-PYROPHOSPHATE_Chlo" + 1/1 "CHLOROPHYLLIDE-A_Chlo" <> 1/1 "CHLOROPHYLL-A_Chlo" + 1/1 "PPI_Chlo"
	~
"GPH-RXN_Chlo":
	1/1 "WATER_Chlo" + 1/1 "CPD-67_Chlo" -> 1/1 "Pi_Chlo" + 1/1 "GLYCOLLATE_Chlo"
	~
"ASNSYNB-RXN_Cyto":
	1/1 "L-ASPARTATE_Cyto" + 1/1 "ATP_Cyto" + 1/1 "GLN_Cyto" + 1/1 "WATER_Cyto" -> 1/1 "AMP_Cyto" + 1/1 "PROTON_Cyto" + 1/1 "ASN_Cyto" + 1/1 "GLT_Cyto" + 1/1 "PPI_Cyto"
	~
"SAICARSYN-RXN_Chlo":
	1/1 "ATP_Chlo" + 1/1 "L-ASPARTATE_Chlo" + 1/1 "PHOSPHORIBOSYL-CARBOXY-AMINOIMIDAZOLE_Chlo" <> 1/1 "ADP_Chlo" + 1/1 "Pi_Chlo" + 2/1 "PROTON_Chlo" + 1/1 "P-RIBOSYL-4-SUCCCARB-AMINOIMIDAZOLE_Chlo"
	~
"PHOSPHOGLUCMUT-RXN_Chlo":
	1/1 "GLC-1-P_Chlo" <> 1/1 "GLC-6-P_Chlo"
	~
"SUCCINATE--COA-LIGASE-GDP-FORMING-RXN_Cyto":
	1/1 "GTP_Cyto" + 1/1 "CO-A_Cyto" + 1/1 "SUC_Cyto" -> 1/1 "Pi_Cyto" + 1/1 "SUC-COA_Cyto" + 1/1 "GDP_Cyto"
	~
"FRUCTOKINASE-RXN_Cyto":
	1/1 "ATP_Cyto" + 1/1 "BETA-D-FRUCTOSE_Cyto" -> 1/1 "FRUCTOSE-6P_Cyto" + 1/1 "PROTON_Cyto" + 1/1 "ADP_Cyto"
	~
"3-CH3-2-OXOBUTANOATE-OH-CH3-XFER-RXN_Chlo":
	1/1 "2-KETO-ISOVALERATE_Chlo" + 1/1 "WATER_Chlo" + 1/1 "METHYLENE-THF_Chlo" -> 1/1 "2-DEHYDROPANTOATE_Chlo" + 1/1 "THF_Chlo"
	~
"RXN-9_Cyto":
	1/1 "L-CANALINE_Cyto" + 1/1 "CARBAMOYL-P_Cyto" -> 1/1 "Pi_Cyto" + 1/1 "O-UREIDOHOMOSERINE_Cyto"
	~
"ALLANTOICASE-RXN_Chlo":
	1/1 "ALLANTOATE_Chlo" + 1/1 "WATER_Chlo" -> 1/1 "CPD-1091_Chlo" + 1/1 "UREA_Chlo"
	~
"RXN-1401_Chlo":
	1/1 "OXYGEN-MOLECULE_Chlo" + 1/1 "WATER_Chlo" + 1/1 "TRYPTAMINE_Chlo" -> 1/1 "HYDROGEN-PEROXIDE_Chlo" + 1/1 "INDOLE_ACETALDEHYDE_Chlo" + 1/1 "PROTON_Chlo" + 1/1 "AMMONIA_Chlo"
	~
"RXN-10973_Cyto":
	1/1 "ATP_Cyto" + 1/1 "CPD-11937_Cyto" -> 1/1 "ADP_Cyto" + 1/1 "CPD-11939_Cyto"
	~
"SHIKIMATE-KINASE-RXN_Cyto":
	1/1 "SHIKIMATE_Cyto" + 1/1 "ATP_Cyto" -> 1/1 "PROTON_Cyto" + 1/1 "SHIKIMATE-5P_Cyto" + 1/1 "ADP_Cyto"
	~
"RXN-10696_Chlo":
	1/1 "OXYGEN-MOLECULE_Chlo" + 1/1 "CPD-11517_Chlo" -> 1/1 "HYDROGEN-PEROXIDE_Chlo" + 1/1 "CPD-11518_Chlo"
	~
"CYSTATHIONINE-BETA-SYNTHASE-RXN_Chlo":
	1/1 "HOMO-CYS_Chlo" + 1/1 "SER_Chlo" -> 1/1 "L-CYSTATHIONINE_Chlo" + 1/1 "WATER_Chlo"
	~
"RXN0-1001_Cyto":
	1/1 "WATER_Cyto" + 1/1 "MI-HEXAKISPHOSPHATE_Cyto" -> 1/1 "Pi_Cyto" + 1/1 "CPD-534_Cyto"
	~
"RXN-12750_Cyto":
	1/1 "CPD-13757_Cyto" + 1/1 "NAD_Cyto" -> 1/1 "NADH_Cyto" + 1/1 "PROTON_Cyto" + 1/1 "CPD-13758_Cyto"
	~
"DASYN162_9_12":
	1/1 "CTP_Chlo" + 1/1 "pa162:9:12_Chlo" + 1/1 "PROTON_Chlo" -> 1/1 "cdpdhdec912eg_Chlo" + 1/1 "PPI_Chlo"
	~
"DIHYDROFOLATEREDUCT-RXN_Cyto":
	1/1 "NADP_Cyto" + 1/1 "THF_Cyto" <- 1/1 "DIHYDROFOLATE_Cyto" + 1/1 "PROTON_Cyto" + 1/1 "NADPH_Cyto"
	~
"PGPP162_7_10":
	1/1 "pgp162:7:10_Chlo" + 1/1 "WATER_Chlo" -> 1/1 "Pi_Chlo" + 1/1 "pg162:7:10_Chlo"
	~
"DES_162_7_10":
	1/1 "OXYGEN-MOLECULE_Chlo" + 2/1 "FERROCYTOCHROME-B5_Chlo" + 1/1 "hdcoa_Chlo" + 2/1 "PROTON_Chlo" -> 2/1 "FERRICYTOCHROME-B5_Chlo" + 2/1 "WATER_Chlo" + 1/1 "hd710coa_Chlo"
	~
"DES_183_9_12_15_g":
	1/1 "OXYGEN-MOLECULE_Chlo" + 2/1 "FERROCYTOCHROME-B5_Chlo" + 2/1 "PROTON_Chlo" + 1/1 "lnlccoa_Chlo" -> 1/1 "lnlncgcoa_Chlo" + 2/1 "FERRICYTOCHROME-B5_Chlo" + 2/1 "WATER_Chlo"
	~
"PYRROLINECARBREDUCT-RXN-(NAD)_Cyto":
	1/1 "NADH_Cyto" + 2/1 "PROTON_Cyto" + 1/1 "L-DELTA1-PYRROLINE_5-CARBOXYLATE_Cyto" <- 1/1 "NAD_Cyto" + 1/1 "PRO_Cyto"
	~
"DIAMINOPIMDECARB-RXN_Cyto":
	1/1 "PROTON_Cyto" + 1/1 "MESO-DIAMINOPIMELATE_Cyto" -> 1/1 "CARBON-DIOXIDE_Cyto" + 1/1 "LYS_Cyto"
	~
"1.4.3.19-RXN_Chlo":
	1/1 "OXYGEN-MOLECULE_Chlo" + 1/1 "WATER_Chlo" + 1/1 "GLY_Chlo" <> 1/1 "HYDROGEN-PEROXIDE_Chlo" + 1/1 "GLYOX_Chlo" + 1/1 "PROTON_Chlo" + 1/1 "AMMONIA_Chlo"
	~
"GUANPRIBOSYLTRAN-RXN_Chlo":
	1/1 "GMP_Chlo" + 1/1 "PPI_Chlo" <- 1/1 "PRPP_Chlo" + 1/1 "GUANINE_Chlo"
	~
"RXN66-281_Cyto":
	1/1 "PROTON_Cyto" + 1/1 "CPD-465_Cyto" + 1/1 "NADPH_Cyto" -> 1/1 "NADP_Cyto" + 1/1 "SQUALENE_Cyto" + 1/1 "PPI_Cyto"
	~
"RETINAL-DEHYDROGENASE-RXN_Chlo":
	1/1 "NAD_Chlo" + 1/1 "RETINAL_Chlo" + 1/1 "WATER_Chlo" <> 1/1 "RETINOATE_Chlo" + 2/1 "PROTON_Chlo" + 1/1 "NADH_Chlo"
	~
"PYRUVDEH-RXN_Chlo":
	1/1 "PYRUVATE_Chlo" + 1/1 "CO-A_Chlo" + 1/1 "NAD_Chlo" -> 1/1 "ACETYL-COA_Chlo" + 1/1 "CARBON-DIOXIDE_Chlo" + 1/1 "NADH_Chlo"
	~
"RXN-9673_Mito":
	1/1 "LINOLEIC_ACID_Mito" + 1/1 "ATP_Mito" + 1/1 "CO-A_Mito" -> 1/1 "PPI_Mito" + 1/1 "CPD-18_Mito" + 1/1 "AMP_Mito"
	~
"RXN0-882_Chlo":
	1/1 "2C-METH-D-ERYTHRITOL-CYCLODIPHOSPHATE_Chlo" + 1/1 "PROTON_Chlo" + 2/1 "Reduced-ferredoxins_Chlo" -> 1/1 "HYDROXY-METHYL-BUTENYL-DIP_Chlo" + 2/1 "Oxidized-ferredoxins_Chlo" + 1/1 "WATER_Chlo"
	~
"RXN-10913_Chlo":
	1/1 "OXYGEN-MOLECULE_Chlo" + 1/1 "CPD-11877_Chlo" + 1/1 "WATER_Chlo" + 1/1 "PROTON_Chlo" -> 1/1 "HYDROGEN-PEROXIDE_Chlo" + 1/1 "CPD-11876_Chlo" + 1/1 "METHYLAMINE_Chlo"
	~
"DIMETHYLARGININASE-RXN_Cyto":
	1/1 "CPD-596_Cyto" + 1/1 "WATER_Cyto" <> 1/1 "DIMETHYLAMINE_Cyto" + 1/1 "L-CITRULLINE_Cyto"
	~
"2.4.1.117-RXN_Chlo":
	1/1 "CPD-12575_Chlo" + 1/1 "DOLICHOLP_Chlo" -> 1/1 "CPD-166_Chlo" + 1/1 "UDP_Chlo"
	~
"H2PTERIDINEPYROPHOSPHOKIN-RXN_Cyto":
	1/1 "AMINO-OH-HYDROXYMETHYL-DIHYDROPTERIDINE_Cyto" + 1/1 "ATP_Cyto" -> 1/1 "AMP_Cyto" + 1/1 "PROTON_Cyto" + 1/1 "DIHYDROPTERIN-CH2OH-PP_Cyto"
	~
"IMIDPHOSDEHYD-RXN_Chlo":
	1/1 "D-ERYTHRO-IMIDAZOLE-GLYCEROL-P_Chlo" -> 1/1 "IMIDAZOLE-ACETOL-P_Chlo" + 1/1 "WATER_Chlo"
	~
"RXN-8631_Chlo":
	1/1 "FRU1P_Chlo" -> 1/1 "DIHYDROXY-ACETONE-PHOSPHATE_Chlo" + 1/1 "GLYCERALD_Chlo"
	~
"HYDROXYPYRROLINEDEH-RXN_Chlo":
	1/1 "PYRROLINE-HYDROXY-CARBOXYLATE_Chlo" + 1/1 "NAD_Chlo" + 2/1 "WATER_Chlo" -> 1/1 "L-ERYTHRO-4-HYDROXY-GLUTAMATE_Chlo" + 1/1 "PROTON_Chlo" + 1/1 "NADH_Chlo"
	~
"PREPHENATEDEHYDROG-RXN_Chlo":
	1/1 "PREPHENATE_Chlo" + 1/1 "NAD_Chlo" -> 1/1 "P-HYDROXY-PHENYLPYRUVATE_Chlo" + 1/1 "CARBON-DIOXIDE_Chlo" + 1/1 "NADH_Chlo"
	~
"GTPPYPHOSKIN-RXN_Cyto":
	1/1 "GTP_Cyto" + 1/1 "ATP_Cyto" -> 1/1 "AMP_Cyto" + 1/1 "GDP-TP_Cyto"
	~
"RXN-8991_Chlo":
	1/1 "CPD-9451_Chlo" + 1/1 "WATER_Chlo" -> 1/1 "2-D-THREO-HYDROXY-3-CARBOXY-ISOCAPROATE_Chlo"
	~
"4.1.1.32-RXN_Chlo":
	1/1 "OXALACETIC_ACID_Chlo" + 1/1 "GTP_Chlo" <> 1/1 "PHOSPHO-ENOL-PYRUVATE_Chlo" + 1/1 "CARBON-DIOXIDE_Chlo" + 1/1 "GDP_Chlo"
	~
"RXN-6002-(NADP)_Chlo":
	1/1 "CPD-5682_Chlo" + 1/1 "WATER_Chlo" + 1/1 "NADP_Chlo" <> 1/1 "NADPH_Chlo" + 2/1 "PROTON_Chlo" + 1/1 "MAL_Chlo"
	~
"ASPARTATE-SEMIALDEHYDE-DEHYDROGENASE-RXN_Cyto":
	1/1 "Pi_Cyto" + 1/1 "NADP_Cyto" + 1/1 "L-ASPARTATE-SEMIALDEHYDE_Cyto" <- 1/1 "PROTON_Cyto" + 1/1 "L-BETA-ASPARTYL-P_Cyto" + 1/1 "NADPH_Cyto"
	~
"ISOCHORSYN-RXN_Chlo":
	1/1 "CHORISMATE_Chlo" -> 1/1 "ISOCHORISMATE_Chlo"
	~
"GLYCEROL-KIN-RXN_Chlo":
	1/1 "ATP_Chlo" + 1/1 "GLYCEROL_Chlo" -> 1/1 "ADP_Chlo" + 1/1 "GLYCEROL-3P_Chlo" + 1/1 "PROTON_Chlo"
	~
"RXN-11058_Chlo":
	1/1 "PAPS_Chlo" + 1/1 "CPD-12014_Chlo" <> 1/1 "CPD-12015_Chlo" + 1/1 "3-5-ADP_Chlo"
	~
"MALONYL-COA-DECARBOXYLASE-RXN_Cyto":
	1/1 "MALONYL-COA_Cyto" + 1/1 "PROTON_Cyto" -> 1/1 "CARBON-DIOXIDE_Cyto" + 1/1 "ACETYL-COA_Cyto"
	~
"SULFITE-REDUCT-RXN_Chlo":
	1/1 "HS_Chlo" + 3/1 "WATER_Chlo" + 3/1 "NADP_Chlo" <- 1/1 "SO3_Chlo" + 3/1 "NADPH_Chlo" + 5/1 "PROTON_Chlo"
	~
"tag161":
	1/1 "hdcoa_Chlo" + 1/1 "12dgr161_Chlo" -> 1/1 "CO-A_Chlo" + 1/1 "tag161_Chlo"
	~
"DGDPKIN-RXN_Chlo":
	1/1 "ATP_Chlo" + 1/1 "DGDP_Chlo" -> 1/1 "ADP_Chlo" + 1/1 "DGTP_Chlo"
	~
"RXN-10462_Cyto":
	1/1 "ACYL-ACP_Cyto" + 1/1 "GLYCEROL-3P_Cyto" -> 1/1 "ACYL-SN-GLYCEROL-3P_Cyto" + 1/1 "ACP_Cyto"
	~
"RXN-10908_Chlo":
	1/1 "OXYGEN-MOLECULE_Chlo" + 1/1 "WATER_Chlo" + 1/1 "L-EPINEPHRINE_Chlo" -> 1/1 "HYDROGEN-PEROXIDE_Chlo" + 1/1 "DIHYDROXYPHENYLGLYCOLALDEHYDE_Chlo" + 1/1 "METHYLAMINE_Chlo"
	~
"2.1.1.64-RXN_Chlo":
	1/1 "CPD-7158_Chlo" + 1/1 "S-ADENOSYLMETHIONINE_Chlo" -> 1/1 "ADENOSYL-HOMO-CYS_Chlo" + 1/1 "CPD-9957_Chlo" + 1/1 "PROTON_Chlo"
	~
"RXN-9583_Chlo":
	1/1 "CPD-10226_Chlo" + 1/1 "CPD-15318_Chlo" <> 1/1 "D-SEDOHEPTULOSE-7-P_Chlo" + 1/1 "CPD-10227_Chlo"
	~
"CMPKI-RXN_Cyto":
	1/1 "CMP_Cyto" + 1/1 "ATP_Cyto" <> 1/1 "PROTON_Cyto" + 1/1 "ADP_Cyto" + 1/1 "CDP_Cyto"
	~
"RXN-7660_Chlo":
	1/1 "NADPH_Chlo" + 1/1 "CPD-7003_Chlo" + 1/1 "PROTON_Chlo" -> 1/1 "PHYTYL-PYROPHOSPHATE_Chlo" + 1/1 "NADP_Chlo"
	~
"NAD-KIN-RXN_Chlo":
	1/1 "ATP_Chlo" + 1/1 "NAD_Chlo" -> 1/1 "ADP_Chlo" + 1/1 "PROTON_Chlo" + 1/1 "NADP_Chlo"
	~
"4-NITROPHENYLPHOSPHATASE-RXN_Mito":
	1/1 "WATER_Mito" + 1/1 "CPD-194_Mito" <> 1/1 "P-NITROPHENOL_Mito" + 1/1 "Pi_Mito" + 1/1 "PROTON_Mito"
	~
"6PFRUCTPHOS-RXN_Cyto":
	1/1 "FRUCTOSE-6P_Cyto" + 1/1 "ATP_Cyto" -> 1/1 "PROTON_Cyto" + 1/1 "ADP_Cyto" + 1/1 "FRUCTOSE-16-DIPHOSPHATE_Cyto"
	~
"AGPAT163_6_9_12":
	1/1 "1hdec6912eg3p_Chlo" + 1/1 "hd6912coa_Chlo" -> 1/1 "pa163:6:9:12_Chlo" + 1/1 "CO-A_Chlo"
	~
"RXN0-5260_Mito":
	1/1 "GLYCEROL-3P_Mito" + 1/1 "ETR-Quinones_Mito" -> 1/1 "ETR-Quinols_Mito" + 1/1 "DIHYDROXY-ACETONE-PHOSPHATE_Mito"
	~
"GTP-CYCLOHYDRO-II-RXN_Chlo":
	3/1 "WATER_Chlo" + 1/1 "GTP_Chlo" -> 1/1 "PPI_Chlo" + 1/1 "DIAMINO-OH-PHOSPHORIBOSYLAMINO-PYR_Chlo" + 2/1 "PROTON_Chlo" + 1/1 "FORMATE_Chlo"
	~
"RXN-9190_Chlo":
	1/1 "ALL-TRANS-HEPTAPRENYL-DIPHOSPHATE_Chlo" + 1/1 "PROTON_Chlo" + 1/1 "DIHYDROXYNAPHTHOATE_Chlo" -> 1/1 "PPI_Chlo" + 1/1 "CPD-12117_Chlo" + 1/1 "CARBON-DIOXIDE_Chlo"
	~
"O2_Chlo_tx":
	1/1 "OXYGEN-MOLECULE_Cyto" <> 1/1 "OXYGEN-MOLECULE_Chlo"
	~
"PHOSGLYPHOS-RXN_Cyto":
	1/1 "G3P_Cyto" + 1/1 "ATP_Cyto" <> 1/1 "PROTON_Cyto" + 1/1 "ADP_Cyto" + 1/1 "DPG_Cyto"
	~
"RXN-11737_Cyto":
	1/1 "L-CYSTEATE_Cyto" + 1/1 "2-KETOGLUTARATE_Cyto" <> 1/1 "CPD-380_Cyto" + 1/1 "GLT_Cyto"
	~
"RXN-12750_Chlo":
	1/1 "CPD-13757_Chlo" + 1/1 "NAD_Chlo" -> 1/1 "CPD-13758_Chlo" + 1/1 "PROTON_Chlo" + 1/1 "NADH_Chlo"
	~
"RXN-1125_Cyto":
	1/1 "PROTON_Cyto" + 1/1 "SINAPALDEHYDE_Cyto" + 1/1 "NADPH_Cyto" -> 1/1 "NADP_Cyto" + 1/1 "SINAPYL-ALCOHOL_Cyto"
	~
"PYRROLINECARBREDUCT-RXN_Chlo":
	1/1 "PRO_Chlo" + 1/1 "NADP_Chlo" <- 1/1 "NADPH_Chlo" + 1/1 "L-DELTA1-PYRROLINE_5-CARBOXYLATE_Chlo"
	~
"GLUTAMATESYN-RXN_Cyto":
	1/1 "NADP_Cyto" + 2/1 "GLT_Cyto" <- 1/1 "PROTON_Cyto" + 1/1 "GLN_Cyto" + 1/1 "2-KETOGLUTARATE_Cyto" + 1/1 "NADPH_Cyto"
	~
"DES_162_9_12":
	1/1 "OXYGEN-MOLECULE_Chlo" + 2/1 "FERROCYTOCHROME-B5_Chlo" + 1/1 "hdcoa_Chlo" + 2/1 "PROTON_Chlo" -> 2/1 "FERRICYTOCHROME-B5_Chlo" + 2/1 "WATER_Chlo" + 1/1 "hd912coa_Chlo"
	~
"PGSA161":
	1/1 "GLYCEROL-3P_Chlo" + 1/1 "cdpdhdec9eg_Chlo" -> 1/1 "pgp161_Chlo" + 1/1 "CMP_Chlo" + 1/1 "PROTON_Chlo"
	~
"MALSYN-RXN_Cyto":
	1/1 "GLYOX_Cyto" + 1/1 "WATER_Cyto" + 1/1 "ACETYL-COA_Cyto" -> 1/1 "PROTON_Cyto" + 1/1 "CO-A_Cyto" + 1/1 "MAL_Cyto"
	~
"3-ISOPROPYLMALISOM-RXN_Chlo":
	1/1 "3-CARBOXY-3-HYDROXY-ISOCAPROATE_Chlo" <> 1/1 "CPD-9451_Chlo" + 1/1 "WATER_Chlo"
	~
"RXN-7984_Chlo":
	1/1 "CPD1F-133_Chlo" + 1/1 "PROTON_Chlo" + 1/1 "ASCORBATE_Chlo" -> 1/1 "CPD1F-131_Chlo" + 1/1 "L-DEHYDRO-ASCORBATE_Chlo" + 1/1 "WATER_Chlo"
	~
GLC_Cyto_tx:
	1/1 x_GLCs <> 1/1 "GLC_Cyto"
	~
"CARBPSYN-RXN_Cyto":
	2/1 "ATP_Cyto" + 1/1 "GLN_Cyto" + 1/1 "WATER_Cyto" + 1/1 "HCO3_Cyto" -> 1/1 "Pi_Cyto" + 2/1 "PROTON_Cyto" + 2/1 "ADP_Cyto" + 1/1 "GLT_Cyto" + 1/1 "CARBAMOYL-P_Cyto"
	~
"THI-P-SYN-RXN_Cyto":
	1/1 "PROTON_Cyto" + 1/1 "AMINO-HYDROXYMETHYL-METHYLPYRIMIDINE-PP_Cyto" + 1/1 "THZ-P_Cyto" -> 1/1 "THIAMINE-P_Cyto" + 1/1 "PPI_Cyto"
	~
"RXN-12746_Cyto":
	1/1 "CO-A_Cyto" + 1/1 "ATP_Cyto" + 1/1 "CPD-13711_Cyto" -> 1/1 "AMP_Cyto" + 1/1 "CPD-13754_Cyto" + 1/1 "PPI_Cyto"
	~
"RXN66-3_Chlo":
	1/1 "NAD_Chlo" + 1/1 "ACETALD_Chlo" + 1/1 "WATER_Chlo" -> 1/1 "ACET_Chlo" + 2/1 "PROTON_Chlo" + 1/1 "NADH_Chlo"
	~
"DIHYDROPICRED-RXN-(NAD)_Chlo":
	1/1 "NAD_Chlo" + 1/1 "DELTA1-PIPERIDEINE-2-6-DICARBOXYLATE_Chlo" <> 1/1 "2-3-DIHYDRODIPICOLINATE_Chlo" + 1/1 "PROTON_Chlo" + 1/1 "NADH_Chlo"
	~
"DES_183_9_12_15":
	1/1 "OXYGEN-MOLECULE_Chlo" + 2/1 "FERROCYTOCHROME-B5_Chlo" + 2/1 "PROTON_Chlo" + 1/1 "lnlccoa_Chlo" -> 2/1 "FERRICYTOCHROME-B5_Chlo" + 1/1 "lnlncacoa_Chlo" + 2/1 "WATER_Chlo"
	~
"RXN-8654_Cyto":
	1/1 "PROTON_Cyto" + 1/1 "ATP_Cyto" + 1/1 "LIPOIC-ACID_Cyto" -> 1/1 "LIPOYL-AMP_Cyto" + 1/1 "PPI_Cyto"
	~
"DUDPKIN-RXN_Chlo":
	1/1 "ATP_Chlo" + 1/1 "DUDP_Chlo" -> 1/1 "ADP_Chlo" + 1/1 "DUTP_Chlo"
	~
"DIHYDROFOLATEREDUCT-RXN_Mito":
	1/1 "PROTON_Mito" + 1/1 "DIHYDROFOLATE_Mito" + 1/1 "NADPH_Mito" -> 1/1 "THF_Mito" + 1/1 "NADP_Mito"
	~
"URKI-RXN_Cyto":
	1/1 "GTP_Cyto" + 1/1 "URIDINE_Cyto" -> 1/1 "PROTON_Cyto" + 1/1 "UMP_Cyto" + 1/1 "GDP_Cyto"
	~
"MYO-INOSITOL-1-PHOSPHATE-SYNTHASE-RXN_Chlo":
	1/1 "GLC-6-P_Chlo" -> 1/1 "1-L-MYO-INOSITOL-1-P_Chlo"
	~
"RXN-10915_Cyto":
	1/1 "CPD-11497_Cyto" + 1/1 "NAD_Cyto" <> 1/1 "NADH_Cyto" + 1/1 "PROTON_Cyto" + 1/1 "CPD-11876_Cyto"
	~
"3.1.1.69-RXN_Chlo":
	1/1 "CPD-452_Chlo" + 1/1 "WATER_Chlo" <> 1/1 "ACET_Chlo" + 1/1 "CPD-1113_Chlo" + 1/1 "PROTON_Chlo"
	~
"RXN-12565_Cyto":
	1/1 "ACETYL-COA_Cyto" + 1/1 "BUTYRYL-COA_Cyto" <> 1/1 "K-HEXANOYL-COA_Cyto" + 1/1 "CO-A_Cyto"
	~
"AGPAT205_5_8_11_14_17":
	1/1 "1icosa58111417eg3p_Chlo" + 1/1 "tmndnccoa_Chlo" -> 1/1 "pa205:5:8:11:14:17_Chlo" + 1/1 "CO-A_Chlo"
	~
"COENZYME-F420-HYDROGENASE-RXN_Cyto":
	1/1 "PROTON_Cyto" + 1/1 "OX-COENZYME-F420_Cyto" + 1/1 "HYDROGEN-MOLECULE_Cyto" <> 1/1 "RED-COENZYME-F420_Cyto"
	~
"RXN-22_Cyto":
	1/1 "CANAVANINOSUCCINATE_Cyto" -> 1/1 "CANAVANINE_Cyto" + 1/1 "FUM_Cyto"
	~
"TROPINE-DEHYDROGENASE-RXN_Cyto":
	1/1 "NADP_Cyto" + 1/1 "TROPINE_Cyto" <- 1/1 "PROTON_Cyto" + 1/1 "TROPINONE_Cyto" + 1/1 "NADPH_Cyto"
	~
"G3PAT184_6_9_12_15":
	1/1 "GLYCEROL-3P_Chlo" + 1/1 "strdnccoa_Chlo" -> 1/1 "1odec691215eg3p_Chlo" + 1/1 "CO-A_Chlo"
	~
"FADSYN-RXN_Cyto":
	2/1 "PROTON_Cyto" + 1/1 "ATP_Cyto" + 1/1 "FMN_Cyto" -> 1/1 "FAD_Cyto" + 1/1 "PPI_Cyto"
	~
"DTMPKI-RXN_Cyto":
	1/1 "ATP_Cyto" + 1/1 "TMP_Cyto" -> 1/1 "TDP_Cyto" + 1/1 "ADP_Cyto"
	~
"RXN-5284_Chlo":
	1/1 "OXYGEN-MOLECULE_Chlo" + 1/1 "NADPH_Chlo" + 1/1 "131-OXO-MAGNESIUM-PROTOPORPHYRIN-IX-13-M_Chlo" + 1/1 "PROTON_Chlo" -> 1/1 "DIVINYL-PROTOCHLOROPHYLLIDE-A_Chlo" + 2/1 "WATER_Chlo" + 1/1 "NADP_Chlo"
	~
"3.6.1.41-RXN_Chlo":
	1/1 "ADENOSYL-P4_Chlo" + 1/1 "WATER_Chlo" <> 2/1 "ADP_Chlo" + 2/1 "PROTON_Chlo"
	~
"SULFINOALANINE-DECARBOXYLASE-RXN_Cyto":
	1/1 "PROTON_Cyto" + 1/1 "3-SULFINOALANINE_Cyto" -> 1/1 "CARBON-DIOXIDE_Cyto" + 1/1 "HYPOTAURINE_Cyto"
	~
"IMP-DEHYDROG-RXN_Cyto":
	1/1 "IMP_Cyto" + 1/1 "WATER_Cyto" + 1/1 "NAD_Cyto" <> 1/1 "NADH_Cyto" + 1/1 "PROTON_Cyto" + 1/1 "XANTHOSINE-5-PHOSPHATE_Cyto"
	~
"DCMP-DEAMINASE-RXN_Chlo":
	1/1 "DCMP_Chlo" + 1/1 "WATER_Chlo" <> 1/1 "DUMP_Chlo" + 1/1 "AMMONIA_Chlo"
	~
"GLUTAMIN-RXN_Chlo":
	1/1 "GLN_Chlo" + 1/1 "WATER_Chlo" -> 1/1 "GLT_Chlo" + 1/1 "PROTON_Chlo" + 1/1 "AMMONIA_Chlo"
	~
"IPPISOM-RXN_Cyto":
	1/1 "DELTA3-ISOPENTENYL-PP_Cyto" <> 1/1 "CPD-4211_Cyto"
	~
"METHYLACETOACETYLCOATHIOL-RXN_Mito":
	1/1 "CO-A_Mito" + 1/1 "2-METHYL-ACETO-ACETYL-COA_Mito" <> 1/1 "ACETYL-COA_Mito" + 1/1 "PROPIONYL-COA_Mito"
	~
"RXN-MG-PROTOPORPHYRIN-METHYLESTER-SYN_Chlo":
	1/1 "S-ADENOSYLMETHIONINE_Chlo" + 1/1 "MG-PROTOPORPHYRIN_Chlo" -> 1/1 "ADENOSYL-HOMO-CYS_Chlo" + 1/1 "MG-PROTOPORPHYRIN-MONOMETHYL-ESTER_Chlo" + 1/1 "PROTON_Chlo"
	~
"SULFOCYS-RXN_Chlo":
	1/1 "S2O3_Chlo" + 1/1 "ACETYLSERINE_Chlo" <> 1/1 "SULFO-CYSTEINE_Chlo" + 1/1 "ACET_Chlo" + 1/1 "PROTON_Chlo"
	~
"5-FORMYL-THF-CYCLO-LIGASE-RXN_Chlo":
	1/1 "ATP_Chlo" + 1/1 "5-FORMYL-THF_Chlo" -> 1/1 "ADP_Chlo" + 1/1 "5-10-METHENYL-THF_Chlo" + 1/1 "Pi_Chlo"
	~
"2.7.1.90-RXN_Cyto":
	1/1 "FRUCTOSE-6P_Cyto" + 1/1 "PPI_Cyto" <> 1/1 "Pi_Cyto" + 1/1 "PROTON_Cyto" + 1/1 "FRUCTOSE-16-DIPHOSPHATE_Cyto"
	~
"PRTRANS-RXN_Chlo":
	1/1 "N-5-PHOSPHORIBOSYL-ANTHRANILATE_Chlo" + 1/1 "PPI_Chlo" <> 1/1 "ANTHRANILATE_Chlo" + 1/1 "PRPP_Chlo"
	~
"TRIOSEPISOMERIZATION-RXN_Chlo":
	1/1 "GAP_Chlo" <> 1/1 "DIHYDROXY-ACETONE-PHOSPHATE_Chlo"
	~
"GLURS-RXN_Chlo":
	1/1 "ATP_Chlo" + 1/1 "GLT_Chlo" + 1/1 "GLT-tRNAs_Chlo" + 1/1 "PROTON_Chlo" <> 1/1 "Charged-GLT-tRNAs_Chlo" + 1/1 "AMP_Chlo" + 1/1 "PPI_Chlo"
	~
"RXN-5682_Chlo":
	1/1 "CPD-659_Chlo" + 1/1 "NADP_Chlo" -> 1/1 "NADPH_Chlo" + 1/1 "TYR_Chlo" + 1/1 "CARBON-DIOXIDE_Chlo"
	~
"TMP_Mito_tx":
	1/1 "TMP_Cyto" <> 1/1 "TMP_Mito"
	~
"OAA_MAL_Chlo_tx":
	1/1 "OXALACETIC_ACID_Cyto" + 1/1 "MAL_Chlo" <> 1/1 "OXALACETIC_ACID_Chlo" + 1/1 "MAL_Cyto"
	~
"HISTAMINOTRANS-RXN_Chlo":
	1/1 "IMIDAZOLE-ACETOL-P_Chlo" + 1/1 "GLT_Chlo" -> 1/1 "L-HISTIDINOL-P_Chlo" + 1/1 "2-KETOGLUTARATE_Chlo"
	~
"PC163_6_9_12":
	1/1 "12dgr163:6:9:12_Chlo" + 1/1 "cdpchol_Chlo" -> 1/1 "pc163:6:9:12_Chlo" + 1/1 "CMP_Chlo" + 1/1 "PROTON_Chlo"
	~
"MALIC-NAD-RXN_Mito":
	1/1 "NAD_Mito" + 1/1 "MAL_Mito" <> 1/1 "PYRUVATE_Mito" + 1/1 "NADH_Mito" + 1/1 "CARBON-DIOXIDE_Mito"
	~
"RXN-7979-(NADP)_Chlo":
	1/1 "OXYGEN-MOLECULE_Chlo" + 1/1 "NADPH_Chlo" + 1/1 "CPD1F-131_Chlo" + 1/1 "PROTON_Chlo" <> 1/1 "CPD1F-133_Chlo" + 1/1 "WATER_Chlo" + 1/1 "NADP_Chlo"
	~
"1.1.1.34-RXN_Cyto":
	2/1 "NADP_Cyto" + 1/1 "MEVALONATE_Cyto" + 1/1 "CO-A_Cyto" <- 2/1 "PROTON_Cyto" + 1/1 "3-HYDROXY-3-METHYL-GLUTARYL-COA_Cyto" + 2/1 "NADPH_Cyto"
	~
"PSERTRANSAMPYR-RXN_Chlo":
	1/1 "GLT_Chlo" + 1/1 "3OH-4P-OH-ALPHA-KETOBUTYRATE_Chlo" -> 1/1 "2-KETOGLUTARATE_Chlo" + 1/1 "4-PHOSPHONOOXY-THREONINE_Chlo"
	~
"RXN-9940_Chlo":
	1/1 "OXYGEN-MOLECULE_Chlo" + 1/1 "N1-ACETYLSPERMINE_Chlo" + 1/1 "WATER_Chlo" -> 1/1 "HYDROGEN-PEROXIDE_Chlo" + 1/1 "CPD-10687_Chlo" + 1/1 "SPERMIDINE_Chlo"
	~
"GLN_GLU_Chlo_tx":
	1/1 "GLT_Chlo" + 1/1 "GLN_Cyto" <> 1/1 "GLN_Chlo" + 1/1 "GLT_Cyto"
	~
"DASYN160":
	1/1 "CTP_Chlo" + 1/1 "PROTON_Chlo" + 1/1 "pa160_Chlo" -> 1/1 "cdpdhdecg_Chlo" + 1/1 "PPI_Chlo"
	~
"2-OCTAPRENYLPHENOL-HYDROX-RXN_Cyto":
	1/1 "PROTON_Cyto" + 1/1 "OXYGEN-MOLECULE_Cyto" + 1/1 "2-OCTAPRENYLPHENOL_Cyto" + 1/1 "NADPH_Cyto" -> 1/1 "NADP_Cyto" + 1/1 "WATER_Cyto" + 1/1 "2-OCTAPRENYL-6-HYDROXYPHENOL_Cyto"
	~
"OROPRIBTRANS-RXN_Cyto":
	1/1 "OROTIDINE-5-PHOSPHATE_Cyto" + 1/1 "PPI_Cyto" <- 1/1 "PRPP_Cyto" + 1/1 "OROTATE_Cyto"
	~
"RXN-10814_Mito":
	1/1 "2-KETOGLUTARATE_Mito" + 1/1 "PHE_Mito" -> 1/1 "GLT_Mito" + 1/1 "PHENYL-PYRUVATE_Mito"
	~
"MEVALONATE-KINASE-RXN_Chlo":
	1/1 "ATP_Chlo" + 1/1 "MEVALONATE_Chlo" -> 1/1 "ADP_Chlo" + 1/1 "PROTON_Chlo" + 1/1 "CPD-499_Chlo"
	~
"RXN-11202_Cyto":
	1/1 "CPD-12159_Cyto" + 1/1 "METOH_Cyto" -> 1/1 "CPD-12161_Cyto"
	~
"OROPRIBTRANS-RXN_Chlo":
	1/1 "OROTIDINE-5-PHOSPHATE_Chlo" + 1/1 "PPI_Chlo" <> 1/1 "PRPP_Chlo" + 1/1 "OROTATE_Chlo"
	~
"2KG_MAL_Mito_tx":
	1/1 "MAL_Mito" + 1/1 "2-KETOGLUTARATE_Cyto" <> 1/1 "2-KETOGLUTARATE_Mito" + 1/1 "MAL_Cyto"
	~
"ISOCIT-CLEAV-RXN_Cyto":
	1/1 "THREO-DS-ISO-CITRATE_Cyto" -> 1/1 "SUC_Cyto" + 1/1 "GLYOX_Cyto"
	~
"METHYLACYLYLCOA-HYDROXY-RXN_Mito":
	1/1 "CPD-12173_Mito" <- 1/1 "WATER_Mito" + 1/1 "METHACRYLYL-COA_Mito"
	~
"PGLYCDEHYDROG-RXN_Cyto":
	1/1 "G3P_Cyto" + 1/1 "NAD_Cyto" -> 1/1 "NADH_Cyto" + 1/1 "PROTON_Cyto" + 1/1 "3-P-HYDROXYPYRUVATE_Cyto"
	~
"RXN-12746_Mito":
	1/1 "CPD-13711_Mito" + 1/1 "ATP_Mito" + 1/1 "CO-A_Mito" -> 1/1 "PPI_Mito" + 1/1 "CPD-13754_Mito" + 1/1 "AMP_Mito"
	~
"ADENOSYLHOMOCYSTEINASE-RXN_Mito":
	1/1 "ADENOSYL-HOMO-CYS_Mito" + 1/1 "WATER_Mito" -> 1/1 "ADENOSINE_Mito" + 1/1 "HOMO-CYS_Mito"
	~
"RXN-10952_Mito":
	1/1 "WATER_Mito" + 1/1 "D-MYO-INOSITOL-4-PHOSPHATE_Mito" -> 1/1 "MYO-INOSITOL_Mito" + 1/1 "Pi_Mito"
	~
"RXN-10781_Cyto":
	1/1 "NADH_Cyto" + 1/1 "PROTON_Cyto" + 1/1 "5-HYDROXYINDOLE_ACETALDEHYDE_Cyto" -> 1/1 "CPD-11671_Cyto" + 1/1 "NAD_Cyto"
	~
"R311-RXN_Cyto":
	1/1 "ACRYLAMIDE_Cyto" + 1/1 "WATER_Cyto" -> 1/1 "PROTON_Cyto" + 1/1 "ACRYLATE_Cyto" + 1/1 "AMMONIA_Cyto"
	~
"ADENYLATECYC-RXN_Chlo":
	1/1 "ATP_Chlo" <> 1/1 "PPI_Chlo" + 1/1 "CAMP_Chlo"
	~
"AMPSYN-RXN_Chlo":
	1/1 "ADENYLOSUCC_Chlo" <> 1/1 "FUM_Chlo" + 1/1 "AMP_Chlo"
	~
"1.5.1.9-RXN_Cyto":
	1/1 "SACCHAROPINE_Cyto" + 1/1 "WATER_Cyto" + 1/1 "NAD_Cyto" -> 1/1 "NADH_Cyto" + 1/1 "PROTON_Cyto" + 1/1 "GLT_Cyto" + 1/1 "ALLYSINE_Cyto"
	~
"RXN-707_Chlo":
	2/1 "NADPH_Chlo" + 1/1 "CPD-700_Chlo" -> 1/1 "CPD-706_Chlo" + 2/1 "NADP_Chlo"
	~
"METHYLMALONYL-COA-MUT-RXN_Cyto":
	1/1 "METHYL-MALONYL-COA_Cyto" -> 1/1 "SUC-COA_Cyto"
	~
"PANTOTHENATE-KIN-RXN_Cyto":
	1/1 "PANTOTHENATE_Cyto" + 1/1 "ATP_Cyto" -> 1/1 "PROTON_Cyto" + 1/1 "4-P-PANTOTHENATE_Cyto" + 1/1 "ADP_Cyto"
	~
"PROTOHEMEFERROCHELAT-RXN_Chlo":
	1/1 "PROTOPORPHYRIN_IX_Chlo" + 1/1 "FE+2_Chlo" -> 1/1 "PROTOHEME_Chlo" + 2/1 "PROTON_Chlo"
	~
"SQD2_184_6_9_12_15":
	1/1 "12dgr184:6:9:12:15_Chlo" + 1/1 "udpsq_Chlo" + 1/1 "WATER_Chlo" -> 1/1 "sqdg184:6:9:12:15_Chlo" + 1/1 "UDP_Chlo" + 1/1 "PROTON_Chlo"
	~
"RXN-10705_Cyto":
	1/1 "CPD-11527_Cyto" <- 1/1 "WATER_Cyto" + 1/1 "CPD-11526_Cyto"
	~
"RXN-7979-(NAD)_Cyto":
	1/1 "NADH_Cyto" + 1/1 "PROTON_Cyto" + 1/1 "OXYGEN-MOLECULE_Cyto" + 1/1 "CPD1F-131_Cyto" <> 1/1 "CPD1F-133_Cyto" + 1/1 "WATER_Cyto" + 1/1 "NAD_Cyto"
	~
"O-ACETYLHOMOSERINE-THIOL-LYASE-RXN_Cyto":
	1/1 "CPD-667_Cyto" + 1/1 "CPD-7671_Cyto" <> 1/1 "MET_Cyto" + 1/1 "PROTON_Cyto" + 1/1 "ACET_Cyto"
	~
"RXN0-884-(NADP)_Chlo":
	1/1 "NADPH_Chlo" + 1/1 "HYDROXY-METHYL-BUTENYL-DIP_Chlo" -> 1/1 "CPD-4211_Chlo" + 1/1 "NADP_Chlo"
	~
"GALPMUT-RXN_Cyto":
	1/1 "UDP-GALACTOSE_Cyto" -> 1/1 "UDP-D-GALACTO-14-FURANOSE_Cyto"
	~
"PAPA162_7_10":
	1/1 "pa162:7:10_Chlo" + 1/1 "WATER_Chlo" -> 1/1 "12dgr162:7:10_Chlo" + 1/1 "Pi_Chlo"
	~
"HISTIDPHOS-RXN_Chlo":
	1/1 "L-HISTIDINOL-P_Chlo" + 1/1 "WATER_Chlo" -> 1/1 "HISTIDINOL_Chlo" + 1/1 "Pi_Chlo"
	~
"CYSTAGLY-RXN_Chlo":
	1/1 "L-CYSTATHIONINE_Chlo" + 1/1 "WATER_Chlo" -> 1/1 "CYS_Chlo" + 1/1 "2-OXOBUTANOATE_Chlo" + 1/1 "PROTON_Chlo" + 1/1 "AMMONIA_Chlo"
	~
"RXN-11245_Mito":
	1/1 "NAD_Mito" + 1/1 "CPD-12199_Mito" -> 1/1 "CPD-12200_Mito" + 1/1 "NADH_Mito" + 1/1 "PROTON_Mito"
	~
"RXN0-6513_Chlo":
	1/1 "3-HYDROXYADIPYL-COA_Chlo" <> 1/1 "CPD0-2365_Chlo" + 1/1 "WATER_Chlo"
	~
"RXN0-1461_Chlo":
	1/1 "OXYGEN-MOLECULE_Chlo" + 1/1 "COPROPORPHYRINOGEN_III_Chlo" + 2/1 "PROTON_Chlo" -> 1/1 "PROTOPORPHYRINOGEN_Chlo" + 2/1 "CARBON-DIOXIDE_Chlo" + 2/1 "WATER_Chlo"
	~
"R542-RXN_Cyto":
	1/1 "CPD-863_Cyto" + 1/1 "NAD_Cyto" <> 1/1 "NADH_Cyto" + 1/1 "PROTON_Cyto" + 1/1 "CPD-864_Cyto"
	~
"ADENPHOSPHOR-RXN_Cyto":
	1/1 "Pi_Cyto" + 1/1 "ADENOSINE_Cyto" <> 1/1 "RIBOSE-1P_Cyto" + 1/1 "ADENINE_Cyto"
	~
"tag160":
	1/1 "pmtcoa_Chlo" + 1/1 "12dgr160_Chlo" -> 1/1 "CO-A_Chlo" + 1/1 "tag160_Chlo"
	~
"FPPSYN-RXN_Cyto":
	1/1 "GERANYL-PP_Cyto" + 1/1 "DELTA3-ISOPENTENYL-PP_Cyto" -> 1/1 "PPI_Cyto" + 1/1 "FARNESYL-PP_Cyto"
	~
"TYROSINE--TRNA-LIGASE-RXN_Cyto":
	1/1 "PROTON_Cyto" + 1/1 "ATP_Cyto" + 1/1 "TYR-tRNAs_Cyto" + 1/1 "TYR_Cyto" -> 1/1 "AMP_Cyto" + 1/1 "Charged-TYR-tRNAs_Cyto" + 1/1 "PPI_Cyto"
	~
"2.7.1.152-RXN_Cyto":
	1/1 "PROTON_Cyto" + 1/1 "ATP_Cyto" + 1/1 "MI-HEXAKISPHOSPHATE_Cyto" -> 1/1 "5-DIPHOSPHO-1D-MYO-INOSITOL-12346P_Cyto" + 1/1 "ADP_Cyto"
	~
"FORMYLTHFDEFORMYL-RXN_Chlo":
	1/1 "WATER_Chlo" + 1/1 "10-FORMYL-THF_Chlo" -> 1/1 "THF_Chlo" + 1/1 "PROTON_Chlo" + 1/1 "FORMATE_Chlo"
	~
"pe161":
	1/1 "12dgr161_Chlo" + 1/1 "cdpeta_Chlo" -> 1/1 "pe161_Chlo" + 1/1 "CMP_Chlo" + 1/1 "PROTON_Chlo"
	~
"RXN-11632-(NADP)_Chlo":
	1/1 "L-DELTA1-PYRROLINE_5-CARBOXYLATE_Chlo" + 2/1 "WATER_Chlo" + 1/1 "NADP_Chlo" <> 1/1 "GLT_Chlo" + 1/1 "NADPH_Chlo" + 1/1 "PROTON_Chlo"
	~
"FCYTOB5OXR_Chlo":
	2/1 "FERRICYTOCHROME-B5_Chlo" + 1/1 "NADH_Chlo" <> 2/1 "FERROCYTOCHROME-B5_Chlo" + 1/1 "NAD_Chlo" + 1/1 "PROTON_Chlo"
	~
"Chrysolaminaran_Cyto_tx":
	1/1 "x_Chrysolaminaran_Cyto" <- 1/1 "Chrysolaminaran_Cyto"
	~
"tag164_6_9_12_15":
	1/1 "12dgr164:6:9:12:15_Chlo" + 1/1 "hd691215coa_Chlo" -> 1/1 "tag164:6:9:12:15_Chlo" + 1/1 "CO-A_Chlo"
	~
"1.10.2.2-RXN_Cyto":
	2/1 "Cytochromes-C-Oxidized_Cyto" + 1/1 "CPD-9956_Cyto" <> 2/1 "Cytochromes-C-Reduced_Cyto" + 1/1 "UBIQUINONE-8_Cyto"
	~
"3-DEHYDROQUINATE-DEHYDRATASE-RXN_Cyto":
	1/1 "DEHYDROQUINATE_Cyto" -> 1/1 "WATER_Cyto" + 1/1 "3-DEHYDRO-SHIKIMATE_Cyto"
	~
"PGPP205_5_8_11_14_17":
	1/1 "pgp205:5:8:11:14:17_Chlo" + 1/1 "WATER_Chlo" -> 1/1 "pg205:5:8:11:14:17_Chlo" + 1/1 "Pi_Chlo"
	~
"RIB5PISOM-RXN_Cyto":
	1/1 "RIBOSE-5P_Cyto" <> 1/1 "RIBULOSE-5P_Cyto"
	~
"ASPARTATE-SEMIALDEHYDE-DEHYDROGENASE-RXN_Chlo":
	1/1 "NADPH_Chlo" + 1/1 "L-BETA-ASPARTYL-P_Chlo" + 1/1 "PROTON_Chlo" -> 1/1 "Pi_Chlo" + 1/1 "L-ASPARTATE-SEMIALDEHYDE_Chlo" + 1/1 "NADP_Chlo"
	~
"GLYCEROL-KIN-RXN_Cyto":
	1/1 "GLYCEROL_Cyto" + 1/1 "ATP_Cyto" -> 1/1 "PROTON_Cyto" + 1/1 "ADP_Cyto" + 1/1 "GLYCEROL-3P_Cyto"
	~
"RXN-8772_Cyto":
	1/1 "NADP_Cyto" + 1/1 "L-ARABITOL_Cyto" <> 1/1 "PROTON_Cyto" + 1/1 "ARABINOSE_Cyto" + 1/1 "NADPH_Cyto"
	~
"STERYL-SULFATASE-RXN_Mito":
	1/1 "WATER_Mito" + 1/1 "BETA-HYDROXYANDROST-5-EN-17-ONE-3-SULFAT_Mito" <> 1/1 "SULFATE_Mito" + 1/1 "3-BETA-HYDROXYANDROST-5-EN-17-ONE_Mito" + 3/1 "PROTON_Mito"
	~
"ALARACECAT-RXN_Chlo":
	1/1 "L-ALPHA-ALANINE_Chlo" -> 1/1 "D-ALANINE_Chlo"
	~
"2.7.7.15-RXN_Cyto":
	1/1 "PROTON_Cyto" + 1/1 "CTP_Cyto" + 1/1 "PHOSPHORYL-CHOLINE_Cyto" -> 1/1 "CDP-CHOLINE_Cyto" + 1/1 "PPI_Cyto"
	~
"THIAMINASE-RXN_Chlo":
	1/1 "WATER_Chlo" + 1/1 "THIAMINE_Chlo" <> 1/1 "THZ_Chlo" + 1/1 "HMP_Chlo" + 1/1 "PROTON_Chlo"
	~
"ORNCARBAMTRANSFER-RXN_Mito":
	1/1 "CARBAMOYL-P_Mito" + 1/1 "L-ORNITHINE_Mito" <> 1/1 "Pi_Mito" + 1/1 "L-CITRULLINE_Mito"
	~
"KETOLACTOSE-RXN_Cyto":
	1/1 "WATER_Cyto" + 1/1 "3-KETOLACTOSE_Cyto" -> 1/1 "GLC_Cyto" + 1/1 "CPD-1242_Cyto"
	~
"RXN-7908_Chlo":
	1/1 "CPD-5881_Chlo" -> 1/1 "BIOPTERIN_Chlo" + 1/1 "WATER_Chlo"
	~
"DGDPKIN-RXN_Cyto":
	1/1 "DGDP_Cyto" + 1/1 "ATP_Cyto" -> 1/1 "DGTP_Cyto" + 1/1 "ADP_Cyto"
	~
"RXN-11881_Cyto":
	2/1 "PROTON_Cyto" + 1/1 "CPD-12852_Cyto" + 3/1 "OXYGEN-MOLECULE_Cyto" + 3/1 "NADPH_Cyto" <> 3/1 "NADP_Cyto" + 1/1 "FORMATE_Cyto" + 4/1 "WATER_Cyto" + 1/1 "CPD-12853_Cyto"
	~
"GLYOXII-RXN_Mito":
	1/1 "S-LACTOYL-GLUTATHIONE_Mito" + 1/1 "WATER_Mito" -> 1/1 "GLUTATHIONE_Mito" + 1/1 "L-LACTATE_Mito" + 1/1 "PROTON_Mito"
	~
"pe184_6_9_12_15":
	1/1 "12dgr184:6:9:12:15_Chlo" + 1/1 "cdpeta_Chlo" -> 1/1 "pe184:6:9:12:15_Chlo" + 1/1 "CMP_Chlo" + 1/1 "PROTON_Chlo"
	~
"GLYCINE--TRNA-LIGASE-RXN_Cyto":
	1/1 "PROTON_Cyto" + 1/1 "ATP_Cyto" + 1/1 "GLY_Cyto" + 1/1 "GLY-tRNAs_Cyto" -> 1/1 "AMP_Cyto" + 1/1 "Charged-GLY-tRNAs_Cyto" + 1/1 "PPI_Cyto"
	~
"PGSA184_6_9_12_15":
	1/1 "cdpdodec691215eg_Chlo" + 1/1 "GLYCEROL-3P_Chlo" -> 1/1 "pgp184:6:9:12:15_Chlo" + 1/1 "CMP_Chlo" + 1/1 "PROTON_Chlo"
	~
"1.5.1.8-RXN_Cyto":
	1/1 "NADP_Cyto" + 1/1 "SACCHAROPINE_Cyto" + 1/1 "WATER_Cyto" <- 1/1 "PROTON_Cyto" + 1/1 "LYS_Cyto" + 1/1 "2-KETOGLUTARATE_Cyto" + 1/1 "NADPH_Cyto"
	~
"HCO3_t":
	1/1 "HCO3_Cyto" <> 1/1 "HCO3_Chlo"
	~
"SUCCCOASYN-RXN_Cyto":
	1/1 "CO-A_Cyto" + 1/1 "SUC_Cyto" + 1/1 "ATP_Cyto" -> 1/1 "Pi_Cyto" + 1/1 "SUC-COA_Cyto" + 1/1 "ADP_Cyto"
	~
"OAA_MAL_Mito_tx":
	1/1 "MAL_Mito" + 1/1 "OXALACETIC_ACID_Cyto" <> 1/1 "OXALACETIC_ACID_Mito" + 1/1 "MAL_Cyto"
	~
"RXN-969_Cyto":
	1/1 "GLYCOLLATE_Cyto" + 1/1 "OXYGEN-MOLECULE_Cyto" -> 1/1 "HYDROGEN-PEROXIDE_Cyto" + 1/1 "GLYOX_Cyto"
	~
"1.1.1.8-RXN_Chlo":
	1/1 "GLYCEROL-3P_Chlo" + 1/1 "NAD_Chlo" <- 1/1 "DIHYDROXY-ACETONE-PHOSPHATE_Chlo" + 1/1 "PROTON_Chlo" + 1/1 "NADH_Chlo"
	~
"CDPKIN-RXN_Cyto":
	1/1 "ATP_Cyto" + 1/1 "CDP_Cyto" <> 1/1 "PROTON_Cyto" + 1/1 "ADP_Cyto" + 1/1 "CTP_Cyto"
	~
"THF_Chlo_tx":
	1/1 "THF_Cyto" <> 1/1 "THF_Chlo"
	~
"LYS_Chlo_tx":
	1/1 "LYS_Cyto" <> 1/1 "LYS_Chlo"
	~
"DIOHBUTANONEPSYN-RXN_Chlo":
	1/1 "RIBULOSE-5P_Chlo" -> 1/1 "DIHYDROXY-BUTANONE-P_Chlo" + 1/1 "PROTON_Chlo" + 1/1 "FORMATE_Chlo"
	~
"1.3.99.23-RXN_Mito":
	1/1 "NAD_Mito" + 1/1 "CPD-7247_Mito" <> 1/1 "CPD-13524_Mito" + 1/1 "NADH_Mito"
	~
"D-XYLOSE-1-DEHYDROGENASE-NADP+-RXN_Cyto":
	1/1 "NADP_Cyto" + 1/1 "XYLOSE_Cyto" <> 1/1 "PROTON_Cyto" + 1/1 "CPD-360_Cyto" + 1/1 "NADPH_Cyto"
	~
"3-HYDROXYISOBUTYRYL-COA-HYDROLASE-RXN_Chlo":
	1/1 "WATER_Chlo" + 1/1 "CPD-12173_Chlo" -> 1/1 "CPD-12175_Chlo" + 1/1 "CO-A_Chlo" + 1/1 "PROTON_Chlo"
	~
"RXN-5462_Chlo":
	1/1 "GDP-MANNOSE_Chlo" + 1/1 "ALPHA-D-MANNOSYLCHITOBIO_Chlo" -> 1/1 "CPD-5161_Chlo" + 1/1 "PROTON_Chlo" + 1/1 "GDP_Chlo"
	~
"UROPORIIIMETHYLTRANSA-RXN_Cyto":
	1/1 "S-ADENOSYLMETHIONINE_Cyto" + 1/1 "UROPORPHYRINOGEN-III_Cyto" -> 1/1 "PROTON_Cyto" + 1/1 "CPD-9038_Cyto" + 1/1 "ADENOSYL-HOMO-CYS_Cyto"
	~
"SERINE-C-PALMITOYLTRANSFERASE-RXN_Chlo":
	1/1 "PALMITYL-COA_Chlo" + 1/1 "PROTON_Chlo" + 1/1 "SER_Chlo" -> 1/1 "DEHYDROSPHINGANINE_Chlo" + 1/1 "CO-A_Chlo" + 1/1 "CARBON-DIOXIDE_Chlo"
	~
"RXN-1122_Cyto":
	1/1 "CO-A_Cyto" + 1/1 "ATP_Cyto" + 1/1 "5-HYDROXY-FERULIC-ACID_Cyto" <> 1/1 "AMP_Cyto" + 1/1 "5-HYDROXY-FERULOYL-COA_Cyto" + 1/1 "PPI_Cyto"
	~
"DES_181":
	1/1 "OXYGEN-MOLECULE_Chlo" + 2/1 "FERROCYTOCHROME-B5_Chlo" + 2/1 "PROTON_Chlo" + 1/1 "ocdccoa_Chlo" -> 2/1 "FERRICYTOCHROME-B5_Chlo" + 2/1 "WATER_Chlo" + 1/1 "odecoa_Chlo"
	~
"GALACTONOLACTONE-DEHYDROGENASE-RXN_Mito":
	1/1 "CPD-330_Mito" + 2/1 "Cytochromes-C-Oxidized_Mito" -> 2/1 "Cytochromes-C-Reduced_Mito" + 1/1 "ASCORBATE_Mito" + 4/1 "PROTON_Mito"
	~
"4.1.1.38-RXN_Chlo":
	1/1 "OXALACETIC_ACID_Chlo" + 1/1 "PPI_Chlo" <> 1/1 "Pi_Chlo" + 1/1 "PHOSPHO-ENOL-PYRUVATE_Chlo" + 1/1 "CARBON-DIOXIDE_Chlo"
	~
"DES_205_5_8_11_14_17":
	1/1 "OXYGEN-MOLECULE_Chlo" + 2/1 "FERROCYTOCHROME-B5_Chlo" + 1/1 "arachdcoa_Chlo" + 2/1 "PROTON_Chlo" -> 2/1 "FERRICYTOCHROME-B5_Chlo" + 1/1 "tmndnccoa_Chlo" + 2/1 "WATER_Chlo"
	~
"THIAMIN-PYROPHOSPHOKINASE-RXN_Cyto":
	1/1 "THIAMINE_Cyto" + 1/1 "ATP_Cyto" -> 1/1 "AMP_Cyto" + 1/1 "PROTON_Cyto" + 1/1 "THIAMINE-PYROPHOSPHATE_Cyto"
	~
"3-DEHYDROQUINATE-DEHYDRATASE-RXN_Chlo":
	1/1 "DEHYDROQUINATE_Chlo" <> 1/1 "3-DEHYDRO-SHIKIMATE_Chlo" + 1/1 "WATER_Chlo"
	~
"THIOSULFATE-SULFURTRANSFERASE-RXN_Chlo":
	1/1 "S2O3_Chlo" + 1/1 "HCN_Chlo" -> 1/1 "SO3_Chlo" + 1/1 "HSCN_Chlo" + 2/1 "PROTON_Chlo"
	~
"RXN1F-150_Chlo":
	1/1 "CPD1F-114_Chlo" <> 1/1 "CPD1F-126_Chlo"
	~
"RXN-8988_Mito":
	1/1 "ITACONATE_Mito" + 1/1 "CO-A_Mito" + 1/1 "GTP_Mito" <> 1/1 "CPD-1137_Mito" + 1/1 "Pi_Mito" + 1/1 "GDP_Mito"
	~
"SUPEROX-DISMUT-RXN_Chlo":
	2/1 "SUPER-OXIDE_Chlo" + 2/1 "PROTON_Chlo" -> 1/1 "OXYGEN-MOLECULE_Chlo" + 1/1 "HYDROGEN-PEROXIDE_Chlo"
	~
"RXN-6002-(NAD)_Chlo":
	1/1 "NAD_Chlo" + 1/1 "WATER_Chlo" + 1/1 "CPD-5682_Chlo" <> 1/1 "MAL_Chlo" + 2/1 "PROTON_Chlo" + 1/1 "NADH_Chlo"
	~
"RXN-7658_Chlo":
	1/1 "NADPH_Chlo" + 1/1 "GERANYLGERANYL-PP_Chlo" + 1/1 "PROTON_Chlo" -> 1/1 "CPD-7002_Chlo" + 1/1 "NADP_Chlo"
	~
"RXN0-6491_Chlo":
	1/1 "UBIQUINONE-8_Chlo" + 1/1 "DI-H-OROTATE_Chlo" <> 1/1 "CPD-9956_Chlo" + 1/1 "OROTATE_Chlo"
	~
"HEME-OXYGENASE-DECYCLIZING-RXN_Mito":
	1/1 "PROTOHEME_Mito" + 3/1 "OXYGEN-MOLECULE_Mito" + 3/1 "NADH_Mito" + 2/1 "PROTON_Mito" -> 3/1 "NAD_Mito" + 3/1 "WATER_Mito" + 1/1 "FE+2_Mito" + 1/1 "CARBON-MONOXIDE_Mito" + 1/1 "BILIVERDINE_Mito"
	~
"2.7.8.15-RXN_Chlo":
	1/1 "DOLICHOLP_Chlo" + 1/1 "UDP-N-ACETYL-D-GLUCOSAMINE_Chlo" -> 1/1 "CPD-190_Chlo" + 1/1 "UMP_Chlo"
	~
"ASNSYNA-RXN_Cyto":
	1/1 "L-ASPARTATE_Cyto" + 1/1 "ATP_Cyto" + 1/1 "AMMONIA_Cyto" -> 1/1 "AMP_Cyto" + 1/1 "PROTON_Cyto" + 1/1 "ASN_Cyto" + 1/1 "PPI_Cyto"
	~
"GLU6PDEHYDROG-RXN_Chlo":
	1/1 "GLC-6-P_Chlo" + 1/1 "NADP_Chlo" -> 1/1 "NADPH_Chlo" + 1/1 "D-6-P-GLUCONO-DELTA-LACTONE_Chlo" + 1/1 "PROTON_Chlo"
	~
"CDPKIN-RXN_Chlo":
	1/1 "ATP_Chlo" + 1/1 "CDP_Chlo" <> 1/1 "ADP_Chlo" + 1/1 "CTP_Chlo" + 1/1 "PROTON_Chlo"
	~
"PYRNUTRANSHYDROGEN-RXN_Cyto":
	1/1 "NADPH_Cyto" + 1/1 "NAD_Cyto" -> 1/1 "NADP_Cyto" + 1/1 "NADH_Cyto"
	~
"2.7.1.139-RXN_Cyto":
	1/1 "INOSITOL-1-3-4-TRIPHOSPHATE_Cyto" + 1/1 "ATP_Cyto" -> 1/1 "PROTON_Cyto" + 1/1 "ADP_Cyto" + 1/1 "CPD-506_Cyto"
	~
"PRIBFAICARPISOM-RXN_Cyto":
	1/1 "PHOSPHORIBOSYL-FORMIMINO-AICAR-P_Cyto" -> 1/1 "PHOSPHORIBULOSYL-FORMIMINO-AICAR-P_Cyto"
	~
"RXN0-2044_Cyto":
	1/1 "3-HYDROXYADIPYL-COA_Cyto" + 1/1 "NAD_Cyto" -> 1/1 "NADH_Cyto" + 1/1 "PROTON_Cyto" + 1/1 "3-KETO-ADIPYL-COA_Cyto"
	~
"ATP_ADP_Pi_Chlo_tx":
	1/1 "ADP_Chlo" + 1/1 "ATP_Cyto" + 1/1 "Pi_Chlo" <> 1/1 "Pi_Cyto" + 1/1 "ATP_Chlo" + 1/1 "ADP_Cyto"
	~
"ADENYLOSUCCINATE-SYNTHASE-RXN_Chlo":
	1/1 "IMP_Chlo" + 1/1 "GTP_Chlo" + 1/1 "L-ASPARTATE_Chlo" <> 1/1 "ADENYLOSUCC_Chlo" + 1/1 "Pi_Chlo" + 2/1 "PROTON_Chlo" + 1/1 "GDP_Chlo"
	~
"DASYN161":
	1/1 "CTP_Chlo" + 1/1 "pa161_Chlo" + 1/1 "PROTON_Chlo" -> 1/1 "PPI_Chlo" + 1/1 "cdpdhdec9eg_Chlo"
	~
"MYO-INOSITOL-2-DEHYDROGENASE-RXN_Chlo":
	1/1 "NAD_Chlo" + 1/1 "MYO-INOSITOL_Chlo" -> 1/1 "CPD-365_Chlo" + 1/1 "PROTON_Chlo" + 1/1 "NADH_Chlo"
	~
"DEOXYINOPHOSPHOR-RXN_Cyto":
	1/1 "Pi_Cyto" + 1/1 "DEOXYINOSINE_Cyto" <> 1/1 "DEOXY-D-RIBOSE-1-PHOSPHATE_Cyto" + 1/1 "HYPOXANTHINE_Cyto"
	~
"PHOSPHOGLUCMUT-RXN_Cyto":
	1/1 "GLC-1-P_Cyto" <> 1/1 "GLC-6-P_Cyto"
	~
"FUMARYLACETOACETASE-RXN_Cyto":
	1/1 "4-FUMARYL-ACETOACETATE_Cyto" + 1/1 "WATER_Cyto" -> 1/1 "PROTON_Cyto" + 1/1 "3-KETOBUTYRATE_Cyto" + 1/1 "FUM_Cyto"
	~
"PYRUVATE-CARBOXYLASE-RXN_Mito":
	1/1 "HCO3_Mito" + 1/1 "PYRUVATE_Mito" + 1/1 "ATP_Mito" -> 1/1 "OXALACETIC_ACID_Mito" + 1/1 "ADP_Mito" + 1/1 "Pi_Mito" + 1/1 "PROTON_Mito"
	~
"PYRIMSYN3-RXN_Cyto":
	1/1 "AMINO-HYDROXYMETHYL-METHYL-PYR-P_Cyto" + 1/1 "ATP_Cyto" <> 1/1 "ADP_Cyto" + 1/1 "AMINO-HYDROXYMETHYL-METHYLPYRIMIDINE-PP_Cyto"
	~
"GDPREDUCT-RXN_Cyto":
	1/1 "DGDP_Cyto" + 1/1 "Thioredoxin_Cyto" <> 1/1 "GDP_Cyto" + 1/1 "Red-Thioredoxin_Cyto"
	~
"3.6.3.4-RXN_Cyto":
	1/1 "ATP_Cyto" + 1/1 "WATER_Cyto" <> 1/1 "Pi_Cyto" + 1/1 "PROTON_Cyto" + 1/1 "ADP_Cyto" + 1/1 "CU+2_Cyto"
	~
"SUCCINATE-DEHYDROGENASE-UBIQUINONE-RXN_Mito":
	1/1 "UBIQUINONE-8_Mito" + 1/1 "SUC_Mito" <> 1/1 "FUM_Mito" + 1/1 "CPD-9956_Mito"
	~
"RXN-8036_Chlo":
	1/1 "CPD-7417_Chlo" + 1/1 "WATER_Chlo" -> 1/1 "GLC_Chlo" + 1/1 "CPD-7418_Chlo"
	~
"RXN-10702_Chlo":
	1/1 "NAD_Chlo" + 1/1 "CPD-11523_Chlo" -> 1/1 "CPD-11524_Chlo" + 1/1 "PROTON_Chlo" + 1/1 "NADH_Chlo"
	~
"ORNITHINE-GLU-AMINOTRANSFORASE-RXN_Cyto":
	1/1 "L-ORNITHINE_Cyto" + 1/1 "2-KETOGLUTARATE_Cyto" <> 1/1 "GLT_Cyto" + 1/1 "L-GLUTAMATE_GAMMA-SEMIALDEHYDE_Cyto"
	~
"6PGLUCONOLACT-RXN_Chlo":
	1/1 "D-6-P-GLUCONO-DELTA-LACTONE_Chlo" + 1/1 "WATER_Chlo" -> 1/1 "CPD-2961_Chlo" + 1/1 "PROTON_Chlo"
	~
"CATAL-RXN_Mito":
	2/1 "HYDROGEN-PEROXIDE_Mito" -> 2/1 "WATER_Mito" + 1/1 "OXYGEN-MOLECULE_Mito"
	~
"RXN-1103_Cyto":
	1/1 "COUMARATE_Cyto" + 1/1 "NADPH_Cyto" + 1/1 "OXYGEN-MOLECULE_Cyto" -> 1/1 "NADP_Cyto" + 1/1 "CPD-676_Cyto"
	~
"RXN-1_Chlo":
	1/1 "OXYGEN-MOLECULE_Chlo" + 1/1 "WATER_Chlo" + 1/1 "CPD-569_Chlo" -> 1/1 "HYDROGEN-PEROXIDE_Chlo" + 1/1 "CPD-30_Chlo" + 1/1 "AMMONIA_Chlo"
	~
"GLYCINE-AMINOTRANSFERASE-RXN_Cyto":
	1/1 "GLY_Cyto" + 1/1 "2-KETOGLUTARATE_Cyto" <- 1/1 "GLYOX_Cyto" + 1/1 "GLT_Cyto"
	~
"RXN-5341_Chlo":
	1/1 "LINAMARIN_Chlo" + 1/1 "WATER_Chlo" -> 1/1 "GLC_Chlo" + 1/1 "2-HYDROXY-2-METHYLPROPANENITRILE_Chlo"
	~
"SULFATE-ADENYLYLTRANS-RXN_Cyto":
	1/1 "ATP_Cyto" + 1/1 "SULFATE_Cyto" <> 1/1 "APS_Cyto" + 1/1 "PPI_Cyto"
	~
"DOLICHYLDIPHOSPHATASE-RXN_Cyto":
	1/1 "CPD-224_Cyto" + 1/1 "WATER_Cyto" <> 1/1 "Pi_Cyto" + 1/1 "PROTON_Cyto" + 1/1 "DOLICHOLP_Cyto"
	~
"PROLINE--TRNA-LIGASE-RXN_Cyto":
	1/1 "PROTON_Cyto" + 1/1 "ATP_Cyto" + 1/1 "PRO-tRNAs_Cyto" + 1/1 "PRO_Cyto" -> 1/1 "AMP_Cyto" + 1/1 "Charged-PRO-tRNAs_Cyto" + 1/1 "PPI_Cyto"
	~
"RXN3O-178_Chlo":
	1/1 "ZYMOSTEROL_Chlo" + 1/1 "S-ADENOSYLMETHIONINE_Chlo" -> 1/1 "ADENOSYL-HOMO-CYS_Chlo" + 1/1 "FECOSTEROL_Chlo" + 1/1 "PROTON_Chlo"
	~
"RXN-7659_Chlo":
	1/1 "NADPH_Chlo" + 1/1 "CPD-7002_Chlo" + 1/1 "PROTON_Chlo" -> 1/1 "CPD-7003_Chlo" + 1/1 "NADP_Chlo"
	~
"ADPREDUCT-RXN_Cyto":
	1/1 "DADP_Cyto" + 1/1 "Thioredoxin_Cyto" + 1/1 "WATER_Cyto" <> 1/1 "ADP_Cyto" + 1/1 "Red-Thioredoxin_Cyto"
	~
"UROGENIIISYN-RXN_Cyto":
	1/1 "HYDROXYMETHYLBILANE_Cyto" -> 1/1 "WATER_Cyto" + 1/1 "UROPORPHYRINOGEN-III_Cyto"
	~
"R342-RXN_Cyto":
	1/1 "CPD-688_Cyto" + 1/1 "CO+2_Cyto" + 1/1 "ATP_Cyto" + 1/1 "WATER_Cyto" <> 1/1 "Pi_Cyto" + 3/1 "PROTON_Cyto" + 1/1 "ADP_Cyto" + 1/1 "CPD-689_Cyto"
	~
"ADENYLATECYC-RXN_Cyto":
	1/1 "ATP_Cyto" <> 1/1 "CAMP_Cyto" + 1/1 "PPI_Cyto"
	~
"SERINE--TRNA-LIGASE-RXN_Cyto":
	1/1 "PROTON_Cyto" + 1/1 "ATP_Cyto" + 1/1 "SER_Cyto" + 1/1 "SER-tRNAs_Cyto" -> 1/1 "AMP_Cyto" + 1/1 "Charged-SER-tRNAs_Cyto" + 1/1 "PPI_Cyto"
	~
"UDP-GALACTOSEt_Chlo":
	1/1 "UDP-GALACTOSE_Cyto" -> 1/1 "UDP-GALACTOSE_Chlo"
	~
"RXN1F-155_Chlo":
	1/1 "CPD1F-133_Chlo" <> 1/1 "CPD1F-135_Chlo"
	~
"RXN-7674_Chlo":
	1/1 "PHYTYL-PYROPHOSPHATE_Chlo" + 1/1 "CPD-7014_Chlo" -> 1/1 "CHLOROPHYLL-B_Chlo" + 1/1 "PPI_Chlo"
	~
"RXN-1126_Cyto":
	1/1 "CO-A_Cyto" + 1/1 "ATP_Cyto" + 1/1 "CPD-676_Cyto" -> 1/1 "AMP_Cyto" + 1/1 "CAFFEOYL-COA_Cyto" + 1/1 "PPI_Cyto"
	~
"1.10.2.2-RXN_Chlo":
	2/1 "Cytochromes-C-Oxidized_Chlo" + 1/1 "CPD-9956_Chlo" <> 2/1 "Cytochromes-C-Reduced_Chlo" + 1/1 "UBIQUINONE-8_Chlo"
	~
"KYNURENINE-3-MONOOXYGENASE-RXN_Cyto":
	1/1 "PROTON_Cyto" + 1/1 "OXYGEN-MOLECULE_Cyto" + 1/1 "L-KYNURENINE_Cyto" + 1/1 "NADPH_Cyto" -> 1/1 "NADP_Cyto" + 1/1 "3-HYDROXY-L-KYNURENINE_Cyto" + 1/1 "WATER_Cyto"
	~
"DEOXYADENPHOSPHOR-RXN_Cyto":
	1/1 "Pi_Cyto" + 1/1 "DEOXYADENOSINE_Cyto" <- 1/1 "DEOXY-D-RIBOSE-1-PHOSPHATE_Cyto" + 1/1 "ADENINE_Cyto"
	~
"RXN-1882_Mito":
	1/1 "GDP-MANNOSE_Mito" -> 1/1 "GDP-L-GALACTOSE_Mito"
	~
"DIHYDROPICRED-RXN-(NADP)_Chlo":
	1/1 "DELTA1-PIPERIDEINE-2-6-DICARBOXYLATE_Chlo" + 1/1 "NADP_Chlo" <> 1/1 "2-3-DIHYDRODIPICOLINATE_Chlo" + 1/1 "NADPH_Chlo" + 1/1 "PROTON_Chlo"
	~
"PEPDEPHOS-RXN_Mito":
	1/1 "PYRUVATE_Mito" + 1/1 "ATP_Mito" <- 1/1 "PHOSPHO-ENOL-PYRUVATE_Mito" + 1/1 "ADP_Mito" + 1/1 "PROTON_Mito"
	~
NH4_Cyto_tx:
	1/1 x_NH4 <> 1/1 "AMMONIA_Cyto"
	~
"HYPOXANPRIBOSYLTRAN-RXN_Chlo":
	1/1 "IMP_Chlo" + 1/1 "PPI_Chlo" <- 1/1 "PRPP_Chlo" + 1/1 "HYPOXANTHINE_Chlo"
	~
"DIHYDLIPACETRANS-RXN_Cyto":
	1/1 "DIHYDROLIPOAMIDE_Cyto" + 1/1 "ACETYL-COA_Cyto" <> 1/1 "CO-A_Cyto" + 1/1 "S-ACETYLDIHYDROLIPOAMIDE_Cyto"
	~
"RXN-1101_Cyto":
	1/1 "PROTON_Cyto" + 1/1 "P-COUMAROYL-COA_Cyto" + 1/1 "NADPH_Cyto" -> 1/1 "NADP_Cyto" + 1/1 "COUMARALDEHYDE_Cyto" + 1/1 "CO-A_Cyto"
	~
"2.3.1.41-RXN_Cyto":
	1/1 "ACYL-ACP_Cyto" + 1/1 "MALONYL-ACP_Cyto" -> 1/1 "CARBON-DIOXIDE_Cyto" + 1/1 "B-KETOACYL-ACP_Cyto" + 1/1 "ACP_Cyto"
	~
"RXN1F-72_Chlo":
	1/1 "NADPH_Chlo" + 1/1 "PROTON_Chlo" + 1/1 "DIVINYL-PROTOCHLOROPHYLLIDE-A_Chlo" <> 1/1 "MONO-VINYL-PROTOCHLOROPHYLLIDE-A_Chlo" + 1/1 "NADP_Chlo"
	~
"RXN-12484_Chlo":
	1/1 "ETOH_Chlo" + 1/1 "NADP_Chlo" <> 1/1 "NADPH_Chlo" + 1/1 "ACETALD_Chlo" + 1/1 "PROTON_Chlo"
	~
"RXN-10777_Chlo":
	1/1 "PAPS_Chlo" + 1/1 "SEROTONIN_Chlo" -> 1/1 "CPD-11665_Chlo" + 1/1 "3-5-ADP_Chlo" + 1/1 "PROTON_Chlo"
	~
"pe162_7_10":
	1/1 "12dgr162:7:10_Chlo" + 1/1 "cdpeta_Chlo" -> 1/1 "pe162:7:10_Chlo" + 1/1 "CMP_Chlo" + 1/1 "PROTON_Chlo"
	~
"METHYLTHIOADENOSINE-NUCLEOSIDASE-RXN_Cyto":
	1/1 "WATER_Cyto" + 1/1 "5-METHYLTHIOADENOSINE_Cyto" -> 1/1 "CPD-560_Cyto" + 1/1 "ADENINE_Cyto"
	~
"CITSYN-RXN_Mito":
	1/1 "ACETYL-COA_Mito" + 1/1 "OXALACETIC_ACID_Mito" -> 1/1 "CIT_Mito" + 1/1 "CO-A_Mito"
	~
"RXN-10912_Chlo":
	1/1 "DIHYDROXYPHENYLGLYCOLALDEHYDE_Chlo" + 1/1 "NAD_Chlo" + 1/1 "WATER_Chlo" -> 1/1 "CPD-11879_Chlo" + 1/1 "PROTON_Chlo" + 1/1 "NADH_Chlo"
	~
"DIENOYLCOAREDUCT-RXN_Cyto":
	1/1 "NADP_Cyto" + 1/1 "T2-DECENOYL-COA_Cyto" <> 1/1 "PROTON_Cyto" + 1/1 "T2-C4-DECADIENYL-COA_Cyto" + 1/1 "NADPH_Cyto"
	~
"RXN3O-4113_Cyto":
	1/1 "CPD3O-4151_Cyto" + 1/1 "NAD_Cyto" -> 1/1 "NADH_Cyto" + 1/1 "PROTON_Cyto" + 1/1 "HYDRPHENYLAC-CPD_Cyto"
	~
"TRANS-RXN0-277_Cyto":
	1/1 "NADP_Cyto" + 1/1 "NADH_Cyto" -> 1/1 "PROTON_Cyto" + 1/1 "NAD_Cyto" + 1/1 "NADPH_Cyto"
	~
"RXN-12411_Chlo":
	1/1 "CPD1F-98_Chlo" + 2/1 "NAD_Chlo" <> 1/1 "CPD1F-114_Chlo" + 2/1 "NADH_Chlo"
	~
"RXN-12726_Chlo":
	1/1 "ACETYLSERINE_Chlo" + 1/1 "CPD-678_Chlo" -> 1/1 "L-SELENOCYSTEINE_Chlo" + 1/1 "ACET_Chlo" + 2/1 "PROTON_Chlo"
	~
"RIBOFLAVINKIN-RXN_Cyto":
	1/1 "ATP_Cyto" + 1/1 "RIBOFLAVIN_Cyto" -> 1/1 "PROTON_Cyto" + 1/1 "ADP_Cyto" + 1/1 "FMN_Cyto"
	~
"XANTHOSINEPHOSPHORY-RXN_Cyto":
	1/1 "Pi_Cyto" + 1/1 "XANTHOSINE_Cyto" -> 1/1 "RIBOSE-1P_Cyto" + 1/1 "XANTHINE_Cyto"
	~
"OHMETHYLBILANESYN-RXN_Chlo":
	4/1 "PORPHOBILINOGEN_Chlo" + 1/1 "WATER_Chlo" -> 1/1 "HYDROXYMETHYLBILANE_Chlo" + 4/1 "PROTON_Chlo" + 4/1 "AMMONIA_Chlo"
	~
"RXN-7678-(NAD)_Cyto":
	1/1 "CPD-7016_Cyto" + 1/1 "NAD_Cyto" <- 1/1 "NADH_Cyto" + 1/1 "PROTON_Cyto" + 1/1 "CHLOROPHYLL-B_Cyto"
	~
"CHITIN-SYNTHASE-RXN_Cyto":
	1/1 "UDP-N-ACETYL-D-GLUCOSAMINE_Cyto" -> 1/1 "CHITIN_Cyto" + 1/1 "UDP_Cyto"
	~
"MALIC-NADP-RXN_Mito":
	1/1 "MAL_Mito" + 1/1 "NADP_Mito" -> 1/1 "PYRUVATE_Mito" + 1/1 "CARBON-DIOXIDE_Mito" + 1/1 "NADPH_Mito"
	~
"tag162_7_10":
	1/1 "12dgr162:7:10_Chlo" + 1/1 "hd710coa_Chlo" -> 1/1 "tag162:7:10_Chlo" + 1/1 "CO-A_Chlo"
	~
"RXN0-6377-(NADP)_Cyto":
	5/1 "PROTON_Cyto" + 1/1 "NITRITE_Cyto" + 3/1 "NADPH_Cyto" -> 3/1 "NADP_Cyto" + 1/1 "AMMONIUM_Cyto" + 2/1 "WATER_Cyto"
	~
"RXN-9644_Mito":
	1/1 "OLEATE-CPD_Mito" + 1/1 "ATP_Mito" + 1/1 "CO-A_Mito" -> 1/1 "PPI_Mito" + 1/1 "OLEOYL-COA_Mito" + 1/1 "AMP_Mito"
	~
"1.1.1.271-RXN_Cyto":
	1/1 "NADP_Cyto" + 1/1 "GUANOSINE_DIPHOSPHATE_FUCOSE_Cyto" <- 1/1 "PROTON_Cyto" + 1/1 "GDP-4-DEHYDRO-6-DEOXY-D-MANNOSE_Cyto" + 1/1 "NADPH_Cyto"
	~
"DGDG162_9_12":
	1/1 "UDP-GALACTOSE_Chlo" + 1/1 "mgdg162:9:12_Chlo" -> 1/1 "UDP_Chlo" + 1/1 "dgdg162:9:12_Chlo"
	~
"ORNITHINE-CYCLODEAMINASE-RXN_Cyto":
	1/1 "NADH_Cyto" + 1/1 "PROTON_Cyto" + 1/1 "AMMONIA_Cyto" + 1/1 "PRO_Cyto" -> 1/1 "L-ORNITHINE_Cyto" + 1/1 "NAD_Cyto"
	~
"URACIL-PRIBOSYLTRANS-RXN_Cyto":
	1/1 "UMP_Cyto" + 1/1 "PPI_Cyto" -> 1/1 "PRPP_Cyto" + 1/1 "URACIL_Cyto"
	~
"3-ISOPROPYLMALDEHYDROG-RXN_Chlo":
	1/1 "NAD_Chlo" + 1/1 "2-D-THREO-HYDROXY-3-CARBOXY-ISOCAPROATE_Chlo" <> 1/1 "CPD-7100_Chlo" + 1/1 "PROTON_Chlo" + 1/1 "NADH_Chlo"
	~
"PHENYLALANINE-AMMONIA-LYASE-RXN_Cyto":
	1/1 "PHE_Cyto" -> 1/1 "PROTON_Cyto" + 1/1 "AMMONIA_Cyto" + 1/1 "CPD-674_Cyto"
	~
"IMIDPHOSDEHYD-RXN_Cyto":
	1/1 "D-ERYTHRO-IMIDAZOLE-GLYCEROL-P_Cyto" -> 1/1 "IMIDAZOLE-ACETOL-P_Cyto" + 1/1 "WATER_Cyto"
	~
"3-DEHYDROQUINATE-SYNTHASE-RXN_Chlo":
	1/1 "3-DEOXY-D-ARABINO-HEPTULOSONATE-7-P_Chlo" <> 1/1 "DEHYDROQUINATE_Chlo" + 1/1 "Pi_Chlo"
	~
"RXN-10698_Chlo":
	1/1 "CPD-11519_Chlo" + 1/1 "NAD_Chlo" -> 1/1 "CPD-11520_Chlo" + 1/1 "PROTON_Chlo" + 1/1 "NADH_Chlo"
	~
"RXN66-11_Cyto":
	1/1 "PROTON_Cyto" + 1/1 "CPD-8606_Cyto" + 1/1 "OXYGEN-MOLECULE_Cyto" + 1/1 "NADPH_Cyto" -> 1/1 "NADP_Cyto" + 1/1 "CPD-8607_Cyto" + 1/1 "WATER_Cyto"
	~
"PRAISOM-RXN_Cyto":
	1/1 "N-5-PHOSPHORIBOSYL-ANTHRANILATE_Cyto" -> 1/1 "CARBOXYPHENYLAMINO-DEOXYRIBULOSE-P_Cyto"
	~
"VALINE--TRNA-LIGASE-RXN_Cyto":
	1/1 "PROTON_Cyto" + 1/1 "ATP_Cyto" + 1/1 "VAL-tRNAs_Cyto" + 1/1 "VAL_Cyto" -> 1/1 "AMP_Cyto" + 1/1 "Charged-VAL-tRNAs_Cyto" + 1/1 "PPI_Cyto"
	~
"RXN-8351_Cyto":
	2/1 "PROTON_Cyto" + 1/1 "CYS_Cyto" + 1/1 "CPD-8123_Cyto" -> 1/1 "CPD-8124_Cyto" + 1/1 "L-ALPHA-ALANINE_Cyto" + 1/1 "WATER_Cyto"
	~
"THIOSULFATE-SULFURTRANSFERASE-RXN_Cyto":
	1/1 "HCN_Cyto" + 1/1 "S2O3_Cyto" -> 2/1 "PROTON_Cyto" + 1/1 "SO3_Cyto" + 1/1 "HSCN_Cyto"
	~
"FUMHYDR-RXN_Cyto":
	1/1 "MAL_Cyto" <> 1/1 "WATER_Cyto" + 1/1 "FUM_Cyto"
	~
"RXN-12126_Cyto":
	1/1 "CPD-4162_Cyto" + 1/1 "CPD-12575_Cyto" <> 1/1 "PROTON_Cyto" + 1/1 "CPD-11606_Cyto" + 1/1 "UDP_Cyto"
	~
"THIAMINASE-RXN_Cyto":
	1/1 "THIAMINE_Cyto" + 1/1 "WATER_Cyto" <> 1/1 "THZ_Cyto" + 1/1 "PROTON_Cyto" + 1/1 "HMP_Cyto"
	~
"GLYOXI-RXN_Cyto":
	1/1 "S-LACTOYL-GLUTATHIONE_Cyto" <- 1/1 "METHYL-GLYOXAL_Cyto" + 1/1 "GLUTATHIONE_Cyto"
	~
"MYO-INOSITOL-1-PHOSPHATE-SYNTHASE-RXN_Cyto":
	1/1 "GLC-6-P_Cyto" -> 1/1 "1-L-MYO-INOSITOL-1-P_Cyto"
	~
"SPERMIDINESYN-RXN_Chlo":
	1/1 "S-ADENOSYLMETHIONINAMINE_Chlo" + 1/1 "PUTRESCINE_Chlo" -> 1/1 "5-METHYLTHIOADENOSINE_Chlo" + 1/1 "SPERMIDINE_Chlo" + 1/1 "PROTON_Chlo"
	~
"INORGPYROPHOSPHAT-RXN_Chlo":
	1/1 "PPI_Chlo" + 1/1 "WATER_Chlo" -> 2/1 "Pi_Chlo" + 1/1 "PROTON_Chlo"
	~
"HISTAMINOTRANS-RXN_Cyto":
	1/1 "IMIDAZOLE-ACETOL-P_Cyto" + 1/1 "GLT_Cyto" -> 1/1 "L-HISTIDINOL-P_Cyto" + 1/1 "2-KETOGLUTARATE_Cyto"
	~
"2.1.1.161-RXN_Cyto":
	1/1 "DIMETHYL-GLYCINE_Cyto" + 1/1 "S-ADENOSYLMETHIONINE_Cyto" <> 1/1 "PROTON_Cyto" + 1/1 "BETAINE_Cyto" + 1/1 "ADENOSYL-HOMO-CYS_Cyto"
	~
"GLYOX_Chlo_tx":
	1/1 "GLYOX_Cyto" <> 1/1 "GLYOX_Chlo"
	~
"ASCORBATE_CPD-330_Mito_tx":
	1/1 "ASCORBATE_Cyto" + 1/1 "CPD-330_Mito" <> 1/1 "ASCORBATE_Mito" + 1/1 "CPD-330_Cyto"
	~
"METHYLACYLYLCOA-HYDROXY-RXN_Chlo":
	1/1 "CPD-12173_Chlo" <- 1/1 "METHACRYLYL-COA_Chlo" + 1/1 "WATER_Chlo"
	~
"GST-RXN_Chlo":
	1/1 "GLUTATHIONE_Chlo" + 1/1 "1-CHLORO-24-DINITROBENZENE_Chlo" <> 1/1 "S-24-DINITROPHENYLGLUTATHIONE_Chlo" + 1/1 "PROTON_Chlo" + 1/1 "CL-_Chlo"
	~
"MALATE-DEH-RXN_Mito":
	1/1 "NAD_Mito" + 1/1 "MAL_Mito" <> 1/1 "OXALACETIC_ACID_Mito" + 1/1 "NADH_Mito" + 1/1 "PROTON_Mito"
	~
"RXN3O-102_Cyto":
	1/1 "2-HEXAPRENYL-3-METHYL-5-HYDROXY-6-METHOX_Cyto" + 1/1 "S-ADENOSYLMETHIONINE_Cyto" -> 1/1 "PROTON_Cyto" + 1/1 "UBIQUINOL-30_Cyto" + 1/1 "ADENOSYL-HOMO-CYS_Cyto"
	~
"RXN-9951_Chlo":
	1/1 "THREO-DS-ISO-CITRATE_Chlo" + 1/1 "NADP_Chlo" <> 1/1 "NADPH_Chlo" + 1/1 "OXALO-SUCCINATE_Chlo" + 1/1 "PROTON_Chlo"
	~
"RXN-10642_Chlo":
	1/1 "CPD-11444_Chlo" <> 4/1 "CARBON-DIOXIDE_Chlo" + 4/1 "PROTON_Chlo" + 1/1 "COPROPORPHYRINOGEN_I_Chlo"
	~
"2.6.1.7-RXN_Chlo":
	1/1 "2-KETOGLUTARATE_Chlo" + 1/1 "L-KYNURENINE_Chlo" <> 1/1 "GLT_Chlo" + 1/1 "CPD-476_Chlo"
	~
"SO4_Chlo_tx":
	1/1 "SULFATE_Cyto" <> 1/1 "SULFATE_Chlo"
	~
"RXN-1143_Cyto":
	1/1 "5-HYDROXY-CONIFERALDEHYDE_Cyto" + 1/1 "S-ADENOSYLMETHIONINE_Cyto" -> 1/1 "PROTON_Cyto" + 1/1 "SINAPALDEHYDE_Cyto" + 1/1 "ADENOSYL-HOMO-CYS_Cyto"
	~
"SULFATE-ADENYLYLTRANS-RXN_Chlo":
	1/1 "ATP_Chlo" + 1/1 "SULFATE_Chlo" <> 1/1 "PPI_Chlo" + 1/1 "APS_Chlo"
	~
"THYMIDYLATESYN-RXN_Cyto":
	1/1 "METHYLENE-THF_Cyto" + 1/1 "DUMP_Cyto" <> 1/1 "DIHYDROFOLATE_Cyto" + 1/1 "TMP_Cyto"
	~
"RXN-11485_Chlo":
	1/1 "GERANYLGERANYL-PP_Chlo" + 2/1 "DELTA3-ISOPENTENYL-PP_Chlo" <> 1/1 "ALL-TRANS-HEXAPRENYL-DIPHOSPHATE_Chlo" + 2/1 "PPI_Chlo"
	~
"POLYAMINE-OXIDASE-RXN_Chlo":
	1/1 "OXYGEN-MOLECULE_Chlo" + 1/1 "N1-ACETYLSPERMINE_Chlo" + 1/1 "WATER_Chlo" <> 1/1 "CPD-6082_Chlo" + 1/1 "HYDROGEN-PEROXIDE_Chlo" + 1/1 "CPD-568_Chlo"
	~
"RXN-5471_Cyto":
	1/1 "CPD-5169_Cyto" + 1/1 "CPD-166_Cyto" -> 1/1 "CPD-5170_Cyto" + 1/1 "PROTON_Cyto" + 1/1 "DOLICHOLP_Cyto"
	~
"RXN-8672_Chlo":
	1/1 "OXYGEN-MOLECULE_Chlo" + 1/1 "D-ALANINE_Chlo" + 1/1 "WATER_Chlo" <> 1/1 "PYRUVATE_Chlo" + 1/1 "HYDROGEN-PEROXIDE_Chlo" + 1/1 "PROTON_Chlo" + 1/1 "AMMONIA_Chlo"
	~
"AICARTRANSFORM-RXN_Chlo":
	1/1 "AICAR_Chlo" + 1/1 "10-FORMYL-THF_Chlo" <> 1/1 "PHOSPHORIBOSYL-FORMAMIDO-CARBOXAMIDE_Chlo" + 1/1 "THF_Chlo"
	~
"SAM_SHAC_Chlo_tx":
	1/1 "ADENOSYL-HOMO-CYS_Chlo" + 1/1 "S-ADENOSYLMETHIONINE_Cyto" <> 1/1 "S-ADENOSYLMETHIONINE_Chlo" + 1/1 "ADENOSYL-HOMO-CYS_Cyto"
	~
"SUCCINATE--COA-LIGASE-GDP-FORMING-RXN_Mito":
	1/1 "SUC_Mito" + 1/1 "CO-A_Mito" + 1/1 "GTP_Mito" <> 1/1 "GDP_Mito" + 1/1 "Pi_Mito" + 1/1 "SUC-COA_Mito"
	~
"GLUTAMIN-RXN_Cyto":
	1/1 "GLN_Cyto" + 1/1 "WATER_Cyto" -> 1/1 "PROTON_Cyto" + 1/1 "AMMONIA_Cyto" + 1/1 "GLT_Cyto"
	~
"SARCOSINE-DEHYDROGENASE-RXN_Cyto":
	1/1 "ETF-Oxidized_Cyto" + 1/1 "SARCOSINE_Cyto" + 1/1 "WATER_Cyto" -> 1/1 "ETF-Reduced_Cyto" + 1/1 "FORMALDEHYDE_Cyto" + 1/1 "GLY_Cyto"
	~
"ACETATE--COA-LIGASE-ADP-FORMING-RXN_Cyto":
	1/1 "CO-A_Cyto" + 1/1 "ATP_Cyto" + 1/1 "ACET_Cyto" <- 1/1 "Pi_Cyto" + 1/1 "ADP_Cyto" + 1/1 "ACETYL-COA_Cyto"
	~
"CARBODEHYDRAT-RXN_Cyto":
	1/1 "H2CO3_Cyto" <> 1/1 "CARBON-DIOXIDE_Cyto" + 1/1 "WATER_Cyto"
	~
"DIHYDROFOLATESYNTH-RXN_Cyto":
	1/1 "7-8-DIHYDROPTEROATE_Cyto" + 1/1 "ATP_Cyto" + 1/1 "GLT_Cyto" -> 1/1 "Pi_Cyto" + 1/1 "PROTON_Cyto" + 1/1 "ADP_Cyto" + 1/1 "DIHYDROFOLATE_Cyto"
	~
"ASPCARBTRANS-RXN_Chlo":
	1/1 "L-ASPARTATE_Chlo" + 1/1 "CARBAMOYL-P_Chlo" -> 1/1 "CARBAMYUL-L-ASPARTATE_Chlo" + 1/1 "Pi_Chlo" + 1/1 "PROTON_Chlo"
	~
"RXN-2561_Chlo":
	1/1 "MPBQ_Chlo" -> 1/1 "DELTA-TOCOPHEROL_Chlo"
	~
"ACETOOHBUTSYN-RXN_Chlo":
	1/1 "PYRUVATE_Chlo" + 1/1 "2-OXOBUTANOATE_Chlo" + 1/1 "PROTON_Chlo" <> 1/1 "2-ACETO-2-HYDROXY-BUTYRATE_Chlo" + 1/1 "CARBON-DIOXIDE_Chlo"
	~
"RXN3DJ-11417_Mito":
	1/1 "ATP_Mito" + 1/1 "SPHINGOSINE_Mito" -> 1/1 "CPD3DJ-11366_Mito" + 1/1 "ADP_Mito" + 1/1 "PROTON_Mito"
	~
"RXN-10778_Chlo":
	1/1 "OXYGEN-MOLECULE_Chlo" + 1/1 "SEROTONIN_Chlo" + 1/1 "WATER_Chlo" -> 1/1 "5-HYDROXYINDOLE_ACETALDEHYDE_Chlo" + 1/1 "HYDROGEN-PEROXIDE_Chlo" + 1/1 "PROTON_Chlo" + 1/1 "AMMONIA_Chlo"
	~
"FUCOKINASE-RXN_Cyto":
	1/1 "ATP_Cyto" + 1/1 "CPD0-1107_Cyto" -> 1/1 "PROTON_Cyto" + 1/1 "ADP_Cyto" + 1/1 "CPD-488_Cyto"
	~
"pe205_5_8_11_14_17":
	1/1 "12dgr205:5:8:11:14:17_Chlo" + 1/1 "cdpeta_Chlo" -> 1/1 "pe205:5:8:11:14:17_Chlo" + 1/1 "CMP_Chlo" + 1/1 "PROTON_Chlo"
	~
"RXN-7657_Cyto":
	1/1 "ISOBUTANOL_Cyto" + 1/1 "NAD_Cyto" <> 1/1 "NADH_Cyto" + 1/1 "PROTON_Cyto" + 1/1 "CPD-7000_Cyto"
	~
"R344-RXN_Chlo":
	1/1 "ATP_Chlo" + 1/1 "CPD-694_Chlo" <> 1/1 "CPD-690_Chlo" + 1/1 "P3I_Chlo"
	~
"RXN-10704_Mito":
	1/1 "CPD-11523_Mito" <- 1/1 "WATER_Mito" + 1/1 "CPD-11522_Mito"
	~
"TREHALOSE6PSYN-RXN_Cyto":
	1/1 "GLC-6-P_Cyto" + 1/1 "CPD-12575_Cyto" -> 1/1 "PROTON_Cyto" + 1/1 "TREHALOSE-6P_Cyto" + 1/1 "UDP_Cyto"
	~
"3-SULFINOALANINE-AMINOTRANSFERASE-RXN_Mito":
	1/1 "2-KETOGLUTARATE_Mito" + 1/1 "3-SULFINOALANINE_Mito" -> 1/1 "GLT_Mito" + 1/1 "3-SULFINYL-PYRUVATE_Mito"
	~
"CTPSYN-RXN_Cyto":
	1/1 "ATP_Cyto" + 1/1 "GLN_Cyto" + 1/1 "UTP_Cyto" -> 1/1 "Pi_Cyto" + 1/1 "ADP_Cyto" + 1/1 "CTP_Cyto" + 1/1 "GLT_Cyto"
	~
"GAPOXNPHOSPHN-RXN_Mito":
	1/1 "NAD_Mito" + 1/1 "GAP_Mito" + 1/1 "Pi_Mito" <> 1/1 "DPG_Mito" + 1/1 "NADH_Mito" + 1/1 "PROTON_Mito"
	~
"RXN66-27_Chlo":
	1/1 "DESMOSTEROL-CPD_Chlo" + 1/1 "NADP_Chlo" <- 1/1 "NADPH_Chlo" + 1/1 "CPD-8646_Chlo" + 1/1 "PROTON_Chlo"
	~
"AGPAT162_9_12":
	1/1 "1hdec912eg3p_Chlo" + 1/1 "hd912coa_Chlo" -> 1/1 "CO-A_Chlo" + 1/1 "pa162:9:12_Chlo"
	~
"RXN-9758_Chlo":
	1/1 "NAD_Chlo" + 1/1 "CPD-10472_Chlo" + 1/1 "WATER_Chlo" -> 1/1 "SS-DIMETHYL-BETA-PROPIOTHETIN_Chlo" + 2/1 "PROTON_Chlo" + 1/1 "NADH_Chlo"
	~
"RXN-7401_Cyto":
	1/1 "PROTON_Cyto" + 1/1 "CPD-1825_Cyto" + 1/1 "UTP_Cyto" <> 1/1 "CPD-12513_Cyto" + 1/1 "PPI_Cyto"
	~
"R524-RXN_Cyto":
	1/1 "PROTON_Cyto" + 1/1 "HCO3_Cyto" + 1/1 "CPD-69_Cyto" -> 1/1 "CARBON-DIOXIDE_Cyto" + 1/1 "CARBAMATE_Cyto"
	~
"RXN-11319_Chlo":
	1/1 "TYR_Chlo" + 1/1 "S-ADENOSYLMETHIONINE_Chlo" + 1/1 "NADH_Chlo" <> 1/1 "CPD-108_Chlo" + 1/1 "CPD-12279_Chlo" + 2/1 "PROTON_Chlo" + 1/1 "MET_Chlo" + 1/1 "NAD_Chlo" + 1/1 "CH33ADO_Chlo"
	~
"N-ACETYLTRANSFER-RXN_Chlo":
	1/1 "GLT_Chlo" + 1/1 "ACETYL-COA_Chlo" -> 1/1 "CO-A_Chlo" + 1/1 "PROTON_Chlo" + 1/1 "ACETYL-GLU_Chlo"
	~
"RXN-11662_Chlo":
	1/1 "S-3-HYDROXYBUTANOYL-COA_Chlo" + 1/1 "NAD_Chlo" <> 1/1 "ACETOACETYL-COA_Chlo" + 1/1 "PROTON_Chlo" + 1/1 "NADH_Chlo"
	~
"LEUCINE--TRNA-LIGASE-RXN_Cyto":
	1/1 "PROTON_Cyto" + 1/1 "ATP_Cyto" + 1/1 "LEU_Cyto" + 1/1 "LEU-tRNAs_Cyto" -> 1/1 "AMP_Cyto" + 1/1 "Charged-LEU-tRNAs_Cyto" + 1/1 "PPI_Cyto"
	~
"ACETOLACTSYN-RXN_Mito":
	2/1 "PYRUVATE_Mito" + 1/1 "PROTON_Mito" -> 1/1 "2-ACETO-LACTATE_Mito" + 1/1 "CARBON-DIOXIDE_Mito"
	~
"tag163_6_9_12":
	1/1 "hd6912coa_Chlo" + 1/1 "12dgr163:6:9:12_Chlo" -> 1/1 "CO-A_Chlo" + 1/1 "tag163:6:9:12_Chlo"
	~
"RXN-12709_Mito":
	1/1 "NAD_Mito" + 1/1 "CPD-13698_Mito" -> 1/1 "CPD-13699_Mito" + 1/1 "NADH_Mito" + 1/1 "PROTON_Mito"
	~
"MGDG160":
	1/1 "12dgr160_Chlo" + 1/1 "UDP-GALACTOSE_Chlo" -> 1/1 "mgdg160_Chlo" + 1/1 "UDP_Chlo" + 1/1 "PROTON_Chlo"
	~
"ACETOOHBUTREDUCTOISOM-RXN_Chlo":
	1/1 "NADPH_Chlo" + 1/1 "2-ACETO-2-HYDROXY-BUTYRATE_Chlo" -> 1/1 "1-KETO-2-METHYLVALERATE_Chlo" + 1/1 "NADP_Chlo"
	~
"COBALADENOSYLTRANS-RXN_Chlo":
	1/1 "ATP_Chlo" + 1/1 "COB-I-ALAMIN_Chlo" -> 1/1 "P3I_Chlo" + 1/1 "ADENOSYLCOBALAMIN_Chlo"
	~
"TRIOSEPISOMERIZATION-RXN_Cyto":
	1/1 "GAP_Cyto" <> 1/1 "DIHYDROXY-ACETONE-PHOSPHATE_Cyto"
	~
"ISPH2-RXN-(NADP)_Chlo":
	1/1 "NADPH_Chlo" + 1/1 "HYDROXY-METHYL-BUTENYL-DIP_Chlo" + 2/1 "PROTON_Chlo" -> 1/1 "DELTA3-ISOPENTENYL-PP_Chlo" + 1/1 "WATER_Chlo" + 1/1 "NADP_Chlo"
	~
"UROGENDECARBOX-RXN_Chlo":
	1/1 "UROPORPHYRINOGEN-III_Chlo" + 4/1 "PROTON_Chlo" -> 1/1 "COPROPORPHYRINOGEN_III_Chlo" + 4/1 "CARBON-DIOXIDE_Chlo"
	~
"HOMOSERKIN-RXN_Chlo":
	1/1 "ATP_Chlo" + 1/1 "HOMO-SER_Chlo" -> 1/1 "ADP_Chlo" + 1/1 "O-PHOSPHO-L-HOMOSERINE_Chlo" + 2/1 "PROTON_Chlo"
	~
"RXN-12893_Cyto":
	2/1 "PROTON_Cyto" + 1/1 "HCO3_Cyto" + 1/1 "CPD-69_Cyto" <> 2/1 "CARBON-DIOXIDE_Cyto" + 1/1 "AMMONIA_Cyto"
	~
"PORPHOBILSYNTH-RXN_Cyto":
	2/1 "5-AMINO-LEVULINATE_Cyto" -> 1/1 "PROTON_Cyto" + 1/1 "PORPHOBILINOGEN_Cyto" + 2/1 "WATER_Cyto"
	~
"RXN-12710_Cyto":
	1/1 "CO-A_Cyto" + 1/1 "CPD-13699_Cyto" -> 1/1 "ACETYL-COA_Cyto" + 1/1 "CPD-13700_Cyto"
	~
"GLUTSEMIALDEHYDROG-RXN_Cyto":
	1/1 "Pi_Cyto" + 1/1 "NADP_Cyto" + 1/1 "L-GLUTAMATE_GAMMA-SEMIALDEHYDE_Cyto" <- 1/1 "PROTON_Cyto" + 1/1 "L-GLUTAMATE-5-P_Cyto" + 1/1 "NADPH_Cyto"
	~
"RXN-9850_Cyto":
	1/1 "CPD-10591_Cyto" + 1/1 "CO-A_Cyto" <> 1/1 "PROPIONYL-COA_Cyto" + 1/1 "CPD-10556_Cyto"
	~
"FERREDOXIN--NITRITE-REDUCTASE-RXN_Cyto":
	6/1 "Oxidized-ferredoxins_Cyto" + 1/1 "AMMONIA_Cyto" + 2/1 "WATER_Cyto" <- 7/1 "PROTON_Cyto" + 6/1 "Reduced-ferredoxins_Cyto" + 1/1 "NITRITE_Cyto"
	~
"DAHPSYN-RXN_Chlo":
	1/1 "ERYTHROSE-4P_Chlo" + 1/1 "PHOSPHO-ENOL-PYRUVATE_Chlo" + 1/1 "WATER_Chlo" <> 1/1 "Pi_Chlo" + 1/1 "3-DEOXY-D-ARABINO-HEPTULOSONATE-7-P_Chlo"
	~
"METHYLENE-THF_Mito_tx":
	1/1 "METHYLENE-THF_Cyto" <> 1/1 "METHYLENE-THF_Mito"
	~
"RXN6666-5_Chlo":
	1/1 "34-DIHYDROXYPHENYLACETALDEHYDE_Chlo" + 1/1 "NAD_Chlo" + 1/1 "WATER_Chlo" -> 1/1 "CPD-782_Chlo" + 2/1 "PROTON_Chlo" + 1/1 "NADH_Chlo"
	~
"RXN-9951_Cyto":
	1/1 "NADP_Cyto" + 1/1 "THREO-DS-ISO-CITRATE_Cyto" <> 1/1 "OXALO-SUCCINATE_Cyto" + 1/1 "PROTON_Cyto" + 1/1 "NADPH_Cyto"
	~
"RXNQT-4191_Cyto":
	1/1 "WATER_Cyto" + 1/1 "THIAMINE-P_Cyto" -> 1/1 "Pi_Cyto" + 1/1 "THIAMINE_Cyto"
	~
"RXN-19203_Chlo":
	1/1 "CPD1F-135_Chlo" + 1/1 "PROTON_Chlo" + 1/1 "NADH_Chlo" -> 1/1 "CPD-20698_Chlo" + 1/1 "NAD_Chlo"
	~
"CARBOXYCYCLOHEXADIENYL-DEHYDRATASE-RXN_Chlo":
	1/1 "CPD-659_Chlo" -> 1/1 "PHE_Chlo" + 1/1 "CARBON-DIOXIDE_Chlo"
	~
"Glycolate_Chlo_tx":
	1/1 "GLYCOLLATE_Cyto" <> 1/1 "GLYCOLLATE_Chlo"
	~
"PPGPPSYN-RXN_Cyto":
	1/1 "GUANOSINE-5DP-3DP_Cyto" + 1/1 "WATER_Cyto" -> 1/1 "PROTON_Cyto" + 1/1 "GDP_Cyto" + 1/1 "PPI_Cyto"
	~
"TRANS-PENTAPRENYLTRANSFERASE-RXN_Chlo":
	1/1 "FARNESYL-PP_Chlo" + 3/1 "DELTA3-ISOPENTENYL-PP_Chlo" <> 1/1 "ALL-TRANS-HEXAPRENYL-DIPHOSPHATE_Chlo" + 3/1 "PPI_Chlo"
	~
"RXN-5442_Chlo":
	1/1 "NAD_Chlo" + 1/1 "3-INDOLYLGLYCOLALDEHYDE_Chlo" + 1/1 "WATER_Chlo" <> 1/1 "INDOLE-3-GLYCOLATE_Chlo" + 1/1 "PROTON_Chlo" + 1/1 "NADH_Chlo"
	~
"DGDG164_6_9_12_15":
	1/1 "UDP-GALACTOSE_Chlo" + 1/1 "mgdg164:6:9:12:15_Chlo" -> 1/1 "UDP_Chlo" + 1/1 "dgdg164:6:9:12:15_Chlo"
	~
"CO2_Chlo_tx":
	1/1 "CARBON-DIOXIDE_Cyto" <> 1/1 "CARBON-DIOXIDE_Chlo"
	~
"METHIONINE--TRNA-LIGASE-RXN_Cyto":
	1/1 "MET_Cyto" + 1/1 "PROTON_Cyto" + 1/1 "ATP_Cyto" + 1/1 "MET-tRNAs_Cyto" -> 1/1 "AMP_Cyto" + 1/1 "Charged-MET-tRNAs_Cyto" + 1/1 "PPI_Cyto"
	~
"TRP_Chlo_tx":
	1/1 "TRP_Cyto" <> 1/1 "TRP_Chlo"
	~
"1.3.1.20-RXN_Cyto":
	1/1 "NADP_Cyto" + 1/1 "CPD-289_Cyto" <> 1/1 "PROTON_Cyto" + 1/1 "CATECHOL_Cyto" + 1/1 "NADPH_Cyto"
	~
"PSERTRANSAM-RXN_Chlo":
	1/1 "3-P-SERINE_Chlo" + 1/1 "2-KETOGLUTARATE_Chlo" <> 1/1 "3-P-HYDROXYPYRUVATE_Chlo" + 1/1 "GLT_Chlo"
	~
"RXN-7913_Chlo":
	1/1 "ATP_Chlo" + 1/1 "DCMP_Chlo" <> 1/1 "ADP_Chlo" + 1/1 "DCDP_Chlo"
	~
"CHORPYRLY-RXN_Chlo":
	1/1 "CHORISMATE_Chlo" -> 1/1 "PYRUVATE_Chlo" + 1/1 "4-hydroxybenzoate_Chlo"
	~
"6PFRUCTPHOS-RXN_Chlo":
	1/1 "ATP_Chlo" + 1/1 "FRUCTOSE-6P_Chlo" -> 1/1 "ADP_Chlo" + 1/1 "FRUCTOSE-16-DIPHOSPHATE_Chlo" + 1/1 "PROTON_Chlo"
	~
"GLUTCYSLIG-RXN_Mito":
	1/1 "CYS_Mito" + 1/1 "GLT_Mito" + 1/1 "ATP_Mito" -> 1/1 "L-GAMMA-GLUTAMYLCYSTEINE_Mito" + 1/1 "ADP_Mito" + 1/1 "Pi_Mito" + 1/1 "PROTON_Mito"
	~
"BRANCHED-CHAINAMINOTRANSFERVAL-RXN_Cyto":
	1/1 "2-KETOGLUTARATE_Cyto" + 1/1 "VAL_Cyto" <> 1/1 "2-KETO-ISOVALERATE_Cyto" + 1/1 "GLT_Cyto"
	~
"MGDG162_9_12":
	1/1 "UDP-GALACTOSE_Chlo" + 1/1 "12dgr162:9:12_Chlo" -> 1/1 "UDP_Chlo" + 1/1 "PROTON_Chlo" + 1/1 "mgdg162:9:12_Chlo"
	~
"LEUKOTRIENE-A4-HYDROLASE-RXN_Cyto":
	1/1 "WATER_Cyto" + 1/1 "CPD-8892_Cyto" -> 1/1 "6Z8E10E14Z-5S12R-512-DIHYDROXYI_Cyto"
	~
"RXN0-5260_Chlo":
	1/1 "GLYCEROL-3P_Chlo" + 1/1 "ETR-Quinones_Chlo" -> 1/1 "DIHYDROXY-ACETONE-PHOSPHATE_Chlo" + 1/1 "ETR-Quinols_Chlo"
	~
"RXN-4210_Chlo":
	1/1 "CPD-4126_Chlo" + 2/1 "NADPH_Chlo" -> 1/1 "CPD-4127_Chlo" + 2/1 "NADP_Chlo"
	~
"CYSTATHIONINE-BETA-LYASE-RXN_Cyto":
	1/1 "WATER_Cyto" + 1/1 "L-CYSTATHIONINE_Cyto" -> 1/1 "PROTON_Cyto" + 1/1 "AMMONIA_Cyto" + 1/1 "HOMO-CYS_Cyto" + 1/1 "PYRUVATE_Cyto"
	~
"RXN-12720_Chlo":
	1/1 "ATP_Chlo" + 1/1 "SELENATE_Chlo" <> 1/1 "CPD-13713_Chlo" + 1/1 "PPI_Chlo"
	~
"RXN-11717_Chlo":
	1/1 "CPD-12673_Chlo" -> 1/1 "WATER_Chlo" + 1/1 "CPD-11020_Chlo"
	~
"RXN66-323_Chlo":
	1/1 "CHOLESTEROL_Chlo" + 1/1 "NADP_Chlo" <- 1/1 "NADPH_Chlo" + 1/1 "CPD-4187_Chlo" + 1/1 "PROTON_Chlo"
	~
"ARGINASE-RXN_Cyto":
	1/1 "WATER_Cyto" + 1/1 "ARG_Cyto" -> 1/1 "UREA_Cyto" + 1/1 "L-ORNITHINE_Cyto"
	~
"RXN-7909_Chlo":
	1/1 "BIOPTERIN_Chlo" + 1/1 "PROTON_Chlo" + 1/1 "NADH_Chlo" -> 1/1 "TETRA-H-BIOPTERIN_Chlo" + 1/1 "NAD_Chlo"
	~
"RXN-7800_Chlo":
	1/1 "CPD-7100_Chlo" + 1/1 "PROTON_Chlo" <> 1/1 "2K-4CH3-PENTANOATE_Chlo" + 1/1 "CARBON-DIOXIDE_Chlo"
	~
"PGPP162_9_12":
	1/1 "pgp162:9:12_Chlo" + 1/1 "WATER_Chlo" -> 1/1 "Pi_Chlo" + 1/1 "pg162:9:12_Chlo"
	~
"ACETATE--COA-LIGASE-RXN_Cyto":
	1/1 "CO-A_Cyto" + 1/1 "ATP_Cyto" + 1/1 "ACET_Cyto" -> 1/1 "AMP_Cyto" + 1/1 "ACETYL-COA_Cyto" + 1/1 "PPI_Cyto"
	~
"ORNITHINE-CYCLODEAMINASE-RXN_Mito":
	1/1 "L-ORNITHINE_Mito" -> 1/1 "PRO_Mito" + 1/1 "AMMONIUM_Mito"
	~
"THIAMIN-TRIPHOSPHATASE-RXN_Chlo":
	1/1 "CPD-611_Chlo" + 1/1 "WATER_Chlo" <> 1/1 "Pi_Chlo" + 1/1 "THIAMINE-PYROPHOSPHATE_Chlo" + 1/1 "PROTON_Chlo"
	~
"RXN-11338_Cyto":
	1/1 "AMMONIUM_Cyto" + 1/1 "CPD-12302_Cyto" + 1/1 "ATP_Cyto" -> 1/1 "AMP_Cyto" + 1/1 "PROTON_Cyto" + 1/1 "CPD-12295_Cyto" + 1/1 "PPI_Cyto"
	~
"CREATINE-KINASE-RXN_Cyto":
	1/1 "ATP_Cyto" + 1/1 "CREATINE_Cyto" <> 1/1 "PROTON_Cyto" + 1/1 "ADP_Cyto" + 1/1 "CREATINE-P_Cyto"
	~
"RXN-7978-(NAD)_Cyto":
	1/1 "NADH_Cyto" + 1/1 "PROTON_Cyto" + 1/1 "OXYGEN-MOLECULE_Cyto" + 1/1 "CPD1F-130_Cyto" <> 1/1 "CPD1F-131_Cyto" + 1/1 "WATER_Cyto" + 1/1 "NAD_Cyto"
	~
"ACETALD-DEHYDROG-RXN_Chlo":
	1/1 "CO-A_Chlo" + 1/1 "NAD_Chlo" + 1/1 "ACETALD_Chlo" <> 1/1 "ACETYL-COA_Chlo" + 1/1 "PROTON_Chlo" + 1/1 "NADH_Chlo"
	~
"CARBAMATE-KINASE-RXN_Cyto":
	1/1 "CARBON-DIOXIDE_Cyto" + 1/1 "ATP_Cyto" + 1/1 "AMMONIA_Cyto" <- 1/1 "PROTON_Cyto" + 1/1 "ADP_Cyto" + 1/1 "CARBAMOYL-P_Cyto"
	~
"RIBOFLAVIN-SYN-RXN_Chlo":
	2/1 "DIMETHYL-D-RIBITYL-LUMAZINE_Chlo" + 1/1 "PROTON_Chlo" -> 1/1 "RIBOFLAVIN_Chlo" + 1/1 "AMINO-RIBOSYLAMINO-1H-3H-PYR-DIONE_Chlo"
	~
"GLUTAMATE-SYNTHASE-NADH-RXN_Cyto":
	2/1 "GLT_Cyto" + 1/1 "NAD_Cyto" <- 1/1 "NADH_Cyto" + 1/1 "PROTON_Cyto" + 1/1 "GLN_Cyto" + 1/1 "2-KETOGLUTARATE_Cyto"
	~
"PC205_5_8_11_14_17":
	1/1 "12dgr205:5:8:11:14:17_Chlo" + 1/1 "cdpchol_Chlo" -> 1/1 "pc205:8:11:14:17_Chlo" + 1/1 "PROTON_Chlo" + 1/1 "CMP_Chlo"
	~
"RXN-2602_Cyto":
	1/1 "PROTON_Cyto" + 1/1 "CONIFERYL-ALDEHYDE_Cyto" + 1/1 "NADPH_Cyto" -> 1/1 "NADP_Cyto" + 1/1 "CONIFERYL-ALCOHOL_Cyto"
	~
"PABASYN-RXN_Cyto":
	1/1 "CHORISMATE_Cyto" + 1/1 "GLN_Cyto" -> 1/1 "4-AMINO-4-DEOXYCHORISMATE_Cyto" + 1/1 "GLT_Cyto"
	~
"RXN-12613_Chlo":
	1/1 "CPD-13578_Chlo" + 1/1 "WATER_Chlo" -> 1/1 "HMP_Chlo" + 1/1 "PROTON_Chlo" + 1/1 "AMMONIA_Chlo"
	~
"HOMOSERDEAM-RXN_Chlo":
	1/1 "HOMO-SER_Chlo" <> 1/1 "2-OXOBUTANOATE_Chlo" + 1/1 "PROTON_Chlo" + 1/1 "AMMONIA_Chlo"
	~
"RXN-10773_Chlo":
	1/1 "CELLOBIOSE_Chlo" + 1/1 "WATER_Chlo" -> 2/1 "GLC_Chlo"
	~
"GART-RXN_Chlo":
	1/1 "5-PHOSPHO-RIBOSYL-GLYCINEAMIDE_Chlo" + 1/1 "10-FORMYL-THF_Chlo" <> 1/1 "5-P-RIBOSYL-N-FORMYLGLYCINEAMIDE_Chlo" + 1/1 "PROTON_Chlo" + 1/1 "THF_Chlo"
	~
"GMKALT-RXN_Cyto":
	1/1 "ATP_Cyto" + 1/1 "DGMP_Cyto" <> 1/1 "DGDP_Cyto" + 1/1 "PROTON_Cyto" + 1/1 "ADP_Cyto"
	~
"DIHYDROOROT-RXN_Cyto":
	1/1 "DI-H-OROTATE_Cyto" + 1/1 "WATER_Cyto" <- 1/1 "PROTON_Cyto" + 1/1 "CARBAMYUL-L-ASPARTATE_Cyto"
	~
"pe160":
	1/1 "12dgr160_Chlo" + 1/1 "cdpeta_Chlo" -> 1/1 "pe160_Chlo" + 1/1 "CMP_Chlo" + 1/1 "PROTON_Chlo"
	~
"RXN6666-4_Chlo":
	1/1 "OXYGEN-MOLECULE_Chlo" + 1/1 "WATER_Chlo" + 1/1 "DOPAMINE_Chlo" -> 1/1 "HYDROGEN-PEROXIDE_Chlo" + 1/1 "34-DIHYDROXYPHENYLACETALDEHYDE_Chlo" + 1/1 "PROTON_Chlo" + 1/1 "AMMONIA_Chlo"
	~
"UROGENIIISYN-RXN_Chlo":
	1/1 "HYDROXYMETHYLBILANE_Chlo" <> 1/1 "UROPORPHYRINOGEN-III_Chlo" + 1/1 "WATER_Chlo"
	~
"DIAMINOPIMEPIM-RXN_Cyto":
	1/1 "LL-DIAMINOPIMELATE_Cyto" -> 1/1 "MESO-DIAMINOPIMELATE_Cyto"
	~
"RXN-10615_Chlo":
	1/1 "PAPS_Chlo" + 1/1 "LIOTHYRONINE_Chlo" -> 1/1 "3-5-ADP_Chlo" + 1/1 "PROTON_Chlo" + 1/1 "CPD-11408_Chlo"
	~
"R83-RXN_Cyto":
	1/1 "2-HYDROXY-3-KETO-5-METHYLTHIO-1-PHOSPHOP_Cyto" + 1/1 "WATER_Cyto" -> 1/1 "Pi_Cyto" + 1/1 "CPD-85_Cyto"
	~
"ACETYLGLUTKIN-RXN_Chlo":
	1/1 "ATP_Chlo" + 1/1 "ACETYL-GLU_Chlo" -> 1/1 "ADP_Chlo" + 1/1 "N-ACETYL-GLUTAMYL-P_Chlo"
	~
"D-XYLOSE-1-DEHYDROGENASE-NADP+-RXN_Mito":
	1/1 "XYLOSE_Mito" + 1/1 "NADP_Mito" <> 1/1 "PROTON_Mito" + 1/1 "CPD-360_Mito" + 1/1 "NADPH_Mito"
	~
"GLUTAMATE-SYNTHASE-FERREDOXIN-RXN_Chlo":
	1/1 "GLN_Chlo" + 1/1 "2-KETOGLUTARATE_Chlo" + 2/1 "PROTON_Chlo" + 2/1 "Reduced-ferredoxins_Chlo" -> 2/1 "GLT_Chlo" + 2/1 "Oxidized-ferredoxins_Chlo"
	~
"RXN-9772_Cyto":
	1/1 "L-ASPARTATE_Cyto" + 1/1 "FUM_Cyto" <> 1/1 "PROTON_Cyto" + 1/1 "IMINOASPARTATE_Cyto" + 1/1 "SUC_Cyto"
	~
"RXN-9623_Mito":
	1/1 "CO-A_Mito" + 1/1 "ATP_Mito" + 1/1 "PALMITATE_Mito" -> 1/1 "PPI_Mito" + 1/1 "AMP_Mito" + 1/1 "PALMITYL-COA_Mito"
	~
"GALACTONOLACTONE-DEHYDROGENASE-RXN_Cyto":
	2/1 "Cytochromes-C-Oxidized_Cyto" + 1/1 "CPD-330_Cyto" -> 2/1 "PROTON_Cyto" + 1/1 "ASCORBATE_Cyto" + 2/1 "Cytochromes-C-Reduced_Cyto"
	~
"CITLY-RXN_Chlo":
	1/1 "CIT_Chlo" <> 1/1 "OXALACETIC_ACID_Chlo" + 1/1 "ACET_Chlo"
	~
"LEU_Chlo_tx":
	1/1 "LEU_Cyto" <> 1/1 "LEU_Chlo"
	~
"FAC200_tx":
	1/1 "ATP_Cyto" + 1/1 "WATER_Cyto" + 1/1 "arach_Cyto" -> 1/1 "Pi_Cyto" + 1/1 "PROTON_Cyto" + 1/1 "arach_Chlo" + 1/1 "ADP_Cyto"
	~
"METHIONYL-TRNA-FORMYLTRANSFERASE-RXN_Cyto":
	1/1 "10-FORMYL-THF_Cyto" + 1/1 "L-methionyl-tRNAfmet_Cyto" -> 1/1 "N-formyl-L-methionyl-tRNAfmet_Cyto" + 1/1 "THF_Cyto"
	~
"GLUTAMATE-N-ACETYLTRANSFERASE-RXN_Mito":
	1/1 "N-ALPHA-ACETYLORNITHINE_Mito" + 1/1 "GLT_Mito" -> 1/1 "ACETYL-GLU_Mito" + 1/1 "L-ORNITHINE_Mito"
	~
"6-PHOSPHOFRUCTO-2-KINASE-RXN_Cyto":
	1/1 "FRUCTOSE-6P_Cyto" + 1/1 "ATP_Cyto" -> 1/1 "PROTON_Cyto" + 1/1 "ADP_Cyto" + 1/1 "CPD-535_Cyto"
	~
"SHIKIMATE-5-DEHYDROGENASE-RXN_Cyto":
	1/1 "NADP_Cyto" + 1/1 "SHIKIMATE_Cyto" <- 1/1 "PROTON_Cyto" + 1/1 "3-DEHYDRO-SHIKIMATE_Cyto" + 1/1 "NADPH_Cyto"
	~
"3-HYDROXYISOBUTYRATE-DEHYDROGENASE-RXN_Cyto":
	1/1 "CPD-12175_Cyto" + 1/1 "NAD_Cyto" -> 1/1 "NADH_Cyto" + 1/1 "PROTON_Cyto" + 1/1 "CH3-MALONATE-S-ALD_Cyto"
	~
"G3PAT162_7_10":
	1/1 "GLYCEROL-3P_Chlo" + 1/1 "hd710coa_Chlo" -> 1/1 "1hdec710eg3p_Chlo" + 1/1 "CO-A_Chlo"
	~
"RXN-10697_Chlo":
	1/1 "CPD-11519_Chlo" <- 1/1 "CPD-11518_Chlo" + 1/1 "WATER_Chlo"
	~
"RXN-7978-(NAD)_Chlo":
	1/1 "OXYGEN-MOLECULE_Chlo" + 1/1 "CPD1F-130_Chlo" + 1/1 "PROTON_Chlo" + 1/1 "NADH_Chlo" <> 1/1 "CPD1F-131_Chlo" + 1/1 "NAD_Chlo" + 1/1 "WATER_Chlo"
	~
"METHYLACYLYLCOA-HYDROXY-RXN_Cyto":
	1/1 "CPD-12173_Cyto" <- 1/1 "METHACRYLYL-COA_Cyto" + 1/1 "WATER_Cyto"
	~
"RXN0-5408_Cyto":
	1/1 "D-MYO-INOSITOL-1-MONOPHOSPHATE_Cyto" + 1/1 "WATER_Cyto" <> 1/1 "Pi_Cyto" + 1/1 "MYO-INOSITOL_Cyto"
	~
"IMP-DEHYDROG-RXN_Mito":
	1/1 "NAD_Mito" + 1/1 "WATER_Mito" + 1/1 "IMP_Mito" -> 1/1 "XANTHOSINE-5-PHOSPHATE_Mito" + 1/1 "NADH_Mito" + 1/1 "PROTON_Mito"
	~
"MALATE-DEHYDROGENASE-NADP+-RXN_Chlo":
	1/1 "OXALACETIC_ACID_Chlo" + 1/1 "NADPH_Chlo" + 1/1 "PROTON_Chlo" -> 1/1 "NADP_Chlo" + 1/1 "MAL_Chlo"
	~
"RXN1G-1439_Cyto":
	1/1 "WATER_Cyto" + 1/1 "CPD1G-774_Cyto" -> 1/1 "Pi_Cyto" + 1/1 "CPD1G-1354_Cyto"
	~
"ETHANOLAMINE-KINASE-RXN_Chlo":
	1/1 "ATP_Chlo" + 1/1 "ETHANOL-AMINE_Chlo" -> 1/1 "ADP_Chlo" + 1/1 "PHOSPHORYL-ETHANOLAMINE_Chlo" + 1/1 "PROTON_Chlo"
	~
"XMPXAN-RXN_Cyto":
	1/1 "WATER_Cyto" + 1/1 "XANTHOSINE-5-PHOSPHATE_Cyto" -> 1/1 "Pi_Cyto" + 1/1 "XANTHOSINE_Cyto"
	~
"GLUCONOKIN-RXN_Cyto":
	1/1 "ATP_Cyto" + 1/1 "GLUCONATE_Cyto" -> 1/1 "PROTON_Cyto" + 1/1 "ADP_Cyto" + 1/1 "CPD-2961_Cyto"
	~
"DIHYDROOROT-RXN_Chlo":
	1/1 "WATER_Chlo" + 1/1 "DI-H-OROTATE_Chlo" <> 1/1 "CARBAMYUL-L-ASPARTATE_Chlo" + 1/1 "PROTON_Chlo"
	~
"ASPCARBTRANS-RXN_Cyto":
	1/1 "Pi_Cyto" + 1/1 "PROTON_Cyto" + 1/1 "CARBAMYUL-L-ASPARTATE_Cyto" -> 1/1 "L-ASPARTATE_Cyto" + 1/1 "CARBAMOYL-P_Cyto"
	~
"THYMIDYLATESYN-RXN_Mito":
	1/1 "DUMP_Mito" + 1/1 "METHYLENE-THF_Mito" -> 1/1 "TMP_Mito" + 1/1 "DIHYDROFOLATE_Mito"
	~
"O2_Mito_tx":
	1/1 "OXYGEN-MOLECULE_Cyto" <> 1/1 "OXYGEN-MOLECULE_Mito"
	~
"RXN3O-102_Chlo":
	1/1 "2-HEXAPRENYL-3-METHYL-5-HYDROXY-6-METHOX_Chlo" + 1/1 "S-ADENOSYLMETHIONINE_Chlo" -> 1/1 "ADENOSYL-HOMO-CYS_Chlo" + 1/1 "UBIQUINOL-30_Chlo" + 1/1 "PROTON_Chlo"
	~
"TOCOPHEROL-O-METHYLTRANSFERASE-RXN_Cyto":
	1/1 "GAMA-TOCOPHEROL_Cyto" + 1/1 "S-ADENOSYLMETHIONINE_Cyto" -> 1/1 "PROTON_Cyto" + 1/1 "ALPHA-TOCOPHEROL_Cyto" + 1/1 "ADENOSYL-HOMO-CYS_Cyto"
	~
"GLUC1PADENYLTRANS-RXN_Chlo":
	1/1 "ATP_Chlo" + 1/1 "GLC-1-P_Chlo" -> 1/1 "ADP-D-GLUCOSE_Chlo" + 1/1 "PPI_Chlo"
	~
"RXN-12669_Chlo":
	1/1 "OXYGEN-MOLECULE_Chlo" + 1/1 "CPD-196_Chlo" <> 1/1 "HYDROGEN-PEROXIDE_Chlo" + 1/1 "CPD0-2108_Chlo"
	~
"PGPP164_6_9_12_15":
	1/1 "WATER_Chlo" + 1/1 "pgp164:6:9:15:15_Chlo" -> 1/1 "Pi_Chlo" + 1/1 "pg164:6:9:15:15_Chlo"
	~
"DASYN205_5_8_11_14_17":
	1/1 "CTP_Chlo" + 1/1 "pa205:5:8:11:14:17_Chlo" + 1/1 "PROTON_Chlo" -> 1/1 "cdpdicosa58111417eg_Chlo" + 1/1 "PPI_Chlo"
	~
"ASPARAGINE--TRNA-LIGASE-RXN_Cyto":
	1/1 "PROTON_Cyto" + 1/1 "ATP_Cyto" + 1/1 "ASN_Cyto" + 1/1 "ASN-tRNAs_Cyto" -> 1/1 "AMP_Cyto" + 1/1 "Charged-ASN-tRNAs_Cyto" + 1/1 "PPI_Cyto"
	~
"DMK-RXN_Chlo":
	1/1 "OCTAPRENYL-DIPHOSPHATE_Chlo" + 1/1 "PROTON_Chlo" + 1/1 "DIHYDROXYNAPHTHOATE_Chlo" <> 1/1 "PPI_Chlo" + 1/1 "CARBON-DIOXIDE_Chlo" + 1/1 "CPD-12115_Chlo"
	~
"BADH-RXN_Cyto":
	1/1 "BETAINE_ALDEHYDE_Cyto" + 1/1 "WATER_Cyto" + 1/1 "NAD_Cyto" -> 1/1 "NADH_Cyto" + 2/1 "PROTON_Cyto" + 1/1 "BETAINE_Cyto"
	~
"OROTATE_Chlo_tx":
	1/1 "OROTATE_Cyto" <> 1/1 "OROTATE_Chlo"
	~
"RXN-7694_Cyto":
	1/1 "CPD-7033_Cyto" + 1/1 "NAD_Cyto" -> 1/1 "NADH_Cyto" + 1/1 "PROTON_Cyto" + 1/1 "METHYLBUT-CPD_Cyto"
	~
"GLYCERALDEHYDE-DEHYDRO-RXN_Chlo":
	1/1 "NAD_Chlo" + 1/1 "GLYCERALD_Chlo" + 1/1 "WATER_Chlo" -> 1/1 "GLYCERATE_Chlo" + 2/1 "PROTON_Chlo" + 1/1 "NADH_Chlo"
	~
"MGDG163_6_9_12":
	1/1 "12dgr163:6:9:12_Chlo" + 1/1 "UDP-GALACTOSE_Chlo" -> 1/1 "mgdg163:6:9:12_Chlo" + 1/1 "UDP_Chlo" + 1/1 "PROTON_Chlo"
	~
"DES_205_5_8_11_14_17_nadph":
	1/1 "OXYGEN-MOLECULE_Chlo" + 1/1 "NADPH_Chlo" + 1/1 "arachdcoa_c_Chlo" + 1/1 "PROTON_Chlo" -> 1/1 "tmndnccoa_Chlo" + 2/1 "WATER_Chlo" + 1/1 "NADP_Chlo"
	~
"RXN0-5398_Cyto":
	1/1 "URACIL_Cyto" + 1/1 "CPD-15318_Cyto" <- 1/1 "PSEUDOURIDINE-5-P_Cyto" + 1/1 "WATER_Cyto"
	~
"RXN66-306_Mito":
	1/1 "44-DIMETHYL-CHOLESTA-812-24-TRIENOL_Mito" + 1/1 "PROTON_Mito" + 1/1 "NADPH_Mito" -> 1/1 "44-DIMETHYL-824-CHOLESTADIENOL_Mito" + 1/1 "NADP_Mito"
	~
"HCO3_Mito_tx":
	1/1 "HCO3_Cyto" <> 1/1 "HCO3_Mito"
	~
"RXN-7226_Chlo":
	1/1 "CPD-6641_Chlo" + 1/1 "CPD-4211_Chlo" -> 1/1 "PPI_Chlo" + 1/1 "CPD-6645_Chlo"
	~
"APYRASE-RXN_Chlo":
	1/1 "ATP_Chlo" + 2/1 "WATER_Chlo" -> 2/1 "Pi_Chlo" + 1/1 "AMP_Chlo" + 2/1 "PROTON_Chlo"
	~
"3.1.3.74-RXN_Chlo":
	1/1 "PYRIDOXAL_PHOSPHATE_Chlo" + 1/1 "WATER_Chlo" <> 1/1 "Pi_Chlo" + 1/1 "PYRIDOXAL_Chlo"
	~
"TYRAMINOTRANS-RXN_Chlo":
	1/1 "GLT_Chlo" + 1/1 "P-HYDROXY-PHENYLPYRUVATE_Chlo" <> 1/1 "TYR_Chlo" + 1/1 "2-KETOGLUTARATE_Chlo"
	~
"METHYLCROTONYL-COA-CARBOXYLASE-RXN_Mito":
	1/1 "HCO3_Mito" + 1/1 "ATP_Mito" + 1/1 "3-METHYL-CROTONYL-COA_Mito" -> 1/1 "TRANS-3-METHYL-GLUTACONYL-COA_Mito" + 1/1 "ADP_Mito" + 1/1 "Pi_Mito" + 1/1 "PROTON_Mito"
	~
"IMPCYCLOHYDROLASE-RXN_Chlo":
	1/1 "IMP_Chlo" + 1/1 "WATER_Chlo" <> 1/1 "PHOSPHORIBOSYL-FORMAMIDO-CARBOXAMIDE_Chlo"
	~
"3.6.5.5-RXN_Cyto":
	1/1 "GTP_Cyto" + 1/1 "WATER_Cyto" -> 1/1 "Pi_Cyto" + 1/1 "PROTON_Cyto" + 1/1 "GDP_Cyto"
	~
"DTDPGLUCDEHYDRAT-RXN_Chlo":
	1/1 "DTDP-D-GLUCOSE_Chlo" -> 1/1 "DTDP-DEOH-DEOXY-GLUCOSE_Chlo" + 1/1 "WATER_Chlo"
	~
"HYDROXYLAMINE-REDUCTASE-RXN_Chlo":
	1/1 "NAD_Chlo" + 1/1 "WATER_Chlo" + 1/1 "AMMONIA_Chlo" <> 1/1 "HYDROXYLAMINE_Chlo" + 1/1 "NADH_Chlo"
	~
"MALATE-DEHYDROGENASE-ACCEPTOR-RXN_Chlo":
	1/1 "UBIQUINONE-8_Chlo" + 1/1 "MAL_Chlo" -> 1/1 "OXALACETIC_ACID_Chlo" + 1/1 "CPD-9956_Chlo"
	~
"RXN-12611_Cyto":
	2/1 "PROTON_Cyto" + 1/1 "CPD-13575_Cyto" + 1/1 "AMINO-HYDROXYMETHYL-METHYLPYRIMIDINE-PP_Cyto" -> 1/1 "CARBON-DIOXIDE_Cyto" + 1/1 "THIAMINE-P_Cyto" + 1/1 "PPI_Cyto"
	~
"CHLPC2S_Chlo":
	1/1 "DIVINYL-PROTOCHLOROPHYLLIDE-A_Chlo" + 1/1 "Photon_Chlo" + 1/1 "NADP_Chlo" -> 1/1 "NADPH_Chlo" + 1/1 "PROTON_Chlo" + 1/1 "CPD-10337_Chlo"
	~
"R223-RXN_Mito":
	1/1 "CPD-195_Mito" + 1/1 "ATP_Mito" + 1/1 "CO-A_Mito" <> 1/1 "CPD-196_Mito" + 1/1 "PPI_Mito" + 1/1 "AMP_Mito"
	~
"RXN-11496_Mito":
	1/1 "PYRUVATE_Mito" + 1/1 "WATER_Mito" + 1/1 "UBIQUINONE-8_Mito" <> 1/1 "ACET_Mito" + 1/1 "CPD-9956_Mito" + 1/1 "CARBON-DIOXIDE_Mito"
	~
"NADPYROPHOSPHAT-RXN_Cyto":
	1/1 "WATER_Cyto" + 1/1 "NAD_Cyto" -> 1/1 "AMP_Cyto" + 2/1 "PROTON_Cyto" + 1/1 "NICOTINAMIDE_NUCLEOTIDE_Cyto"
	~
"ACETYLORNTRANSAM-RXN_Chlo":
	1/1 "N-ALPHA-ACETYLORNITHINE_Chlo" + 1/1 "2-KETOGLUTARATE_Chlo" <- 1/1 "GLT_Chlo" + 1/1 "CPD-469_Chlo"
	~
"3PGAREARR-RXN_Chlo":
	1/1 "G3P_Chlo" <> 1/1 "2-PG_Chlo"
	~
"RXN-10815_Cyto":
	1/1 "PHENYL-PYRUVATE_Cyto" + 1/1 "OXYGEN-MOLECULE_Cyto" -> 1/1 "CARBON-DIOXIDE_Cyto" + 1/1 "CPD-11495_Cyto"
	~
"RXN3O-178_Cyto":
	1/1 "ZYMOSTEROL_Cyto" + 1/1 "S-ADENOSYLMETHIONINE_Cyto" -> 1/1 "PROTON_Cyto" + 1/1 "FECOSTEROL_Cyto" + 1/1 "ADENOSYL-HOMO-CYS_Cyto"
	~
"GLUCOKIN-RXN_Chlo":
	1/1 "ATP_Chlo" + 1/1 "GLC_Chlo" -> 1/1 "ADP_Chlo" + 1/1 "GLC-6-P_Chlo" + 1/1 "PROTON_Chlo"
	~
"METBALT-RXN_Chlo":
	1/1 "2-OXOBUTANOATE_Chlo" + 1/1 "SUC_Chlo" + 2/1 "PROTON_Chlo" + 1/1 "AMMONIA_Chlo" <> 1/1 "O-SUCCINYL-L-HOMOSERINE_Chlo" + 1/1 "WATER_Chlo"
	~
"ARGINASE-RXN_Mito":
	1/1 "ARG_Mito" + 1/1 "WATER_Mito" -> 1/1 "L-ORNITHINE_Mito" + 1/1 "UREA_Mito"
	~
"RXN-11245_Cyto":
	1/1 "CPD-12199_Cyto" + 1/1 "NAD_Cyto" -> 1/1 "NADH_Cyto" + 1/1 "PROTON_Cyto" + 1/1 "CPD-12200_Cyto"
	~
"3.6.3.9-RXN_Chlo":
	1/1 "ATP_Chlo" + 1/1 "WATER_Chlo" <> 1/1 "ADP_Chlo" + 1/1 "Pi_Chlo" + 2/1 "K+_Chlo" + 3/1 "NA+_Chlo" + 1/1 "PROTON_Chlo"
	~
"RXN-8674_Chlo":
	1/1 "OXYGEN-MOLECULE_Chlo" + 1/1 "CPD-10490_Chlo" + 1/1 "WATER_Chlo" <> 1/1 "HYDROGEN-PEROXIDE_Chlo" + 1/1 "GLYOX_Chlo" + 1/1 "ETHANAMINE_Chlo"
	~
"RXN-10699_Cyto":
	1/1 "CO-A_Cyto" + 1/1 "CPD-11520_Cyto" <- 1/1 "CPD-11521_Cyto" + 1/1 "ACETYL-COA_Cyto"
	~
"2PGADEHYDRAT-RXN_Cyto":
	1/1 "2-PG_Cyto" <> 1/1 "PHOSPHO-ENOL-PYRUVATE_Cyto" + 1/1 "WATER_Cyto"
	~
"GUANYL-KIN-RXN_Cyto":
	1/1 "ATP_Cyto" + 1/1 "GMP_Cyto" <> 1/1 "PROTON_Cyto" + 1/1 "ADP_Cyto" + 1/1 "GDP_Cyto"
	~
"RXN-10698_Cyto":
	1/1 "CPD-11519_Cyto" + 1/1 "NAD_Cyto" -> 1/1 "NADH_Cyto" + 1/1 "PROTON_Cyto" + 1/1 "CPD-11520_Cyto"
	~
"RXN-11976_Chlo":
	1/1 "CPD-12932_Chlo" -> 1/1 "CPD-7953_Chlo"
	~
"2.7.1.133-RXN_Cyto":
	1/1 "INOSITOL-1-3-4-TRIPHOSPHATE_Cyto" + 1/1 "ATP_Cyto" -> 1/1 "PROTON_Cyto" + 1/1 "CPD-505_Cyto" + 1/1 "ADP_Cyto"
	~
"RXN-12002_Chlo":
	1/1 "ATP_Chlo" + 1/1 "UMP_Chlo" <> 1/1 "ADP_Chlo" + 1/1 "UDP_Chlo"
	~
"PYRIDOXAL-4-DEHYDROGENASE-RXN_Chlo":
	1/1 "PYRIDOXAL_Chlo" + 1/1 "NAD_Chlo" -> 1/1 "CPD-375_Chlo" + 1/1 "PROTON_Chlo" + 1/1 "NADH_Chlo"
	~
THREO_DS_ISO_CITRATE_Chlo_tx:
	1/1 "THREO-DS-ISO-CITRATE_Chlo" <> 1/1 "THREO-DS-ISO-CITRATE_Cyto"
	~
"ISOCITRATE-DEHYDROGENASE-NAD+-RXN_Mito":
	1/1 "THREO-DS-ISO-CITRATE_Mito" + 1/1 "NAD_Mito" -> 1/1 "2-KETOGLUTARATE_Mito" + 1/1 "NADH_Mito" + 1/1 "CARBON-DIOXIDE_Mito"
	~
"THREDEHYD-RXN_Cyto":
	1/1 "THR_Cyto" -> 1/1 "PROTON_Cyto" + 1/1 "AMMONIA_Cyto" + 1/1 "2-OXOBUTANOATE_Cyto"
	~
"RXN-1404_Chlo":
	1/1 "INDOLEYL-CPD_Chlo" + 2/1 "WATER_Chlo" -> 1/1 "INDOLE_ACETATE_AUXIN_Chlo" + 1/1 "PROTON_Chlo" + 1/1 "AMMONIA_Chlo"
	~
"RXN-1223_Chlo":
	1/1 "SO3_Chlo" + 1/1 "CPD-12575_Chlo" + 1/1 "PROTON_Chlo" -> 1/1 "UDP-SULFOQUINOVOSE_Chlo" + 1/1 "WATER_Chlo"
	~
"1.5.1.34-RXN-(NAD)_Chlo":
	1/1 "NAD_Chlo" + 1/1 "5678-TETRAHYDROPTERIDINE_Chlo" <> 1/1 "67-DIHYDROPTERIDINE_Chlo" + 1/1 "PROTON_Chlo" + 1/1 "NADH_Chlo"
	~
"SER_DECARB-RXN":
	1/1 "PROTON_Chlo" + 1/1 "SER_Chlo" -> 1/1 "etha_Chlo" + 1/1 "CARBON-DIOXIDE_Chlo"
	~
"DIHYDRODIPICSYN-RXN_Cyto":
	1/1 "L-ASPARTATE-SEMIALDEHYDE_Cyto" + 1/1 "PYRUVATE_Cyto" -> 1/1 "PROTON_Cyto" + 1/1 "2-3-DIHYDRODIPICOLINATE_Cyto" + 2/1 "WATER_Cyto"
	~
"SULFITE-REDUCTASE-FERREDOXIN-RXN_Cyto":
	3/1 "Oxidized-ferredoxins_Cyto" + 3/1 "WATER_Cyto" + 1/1 "HS_Cyto" <- 8/1 "PROTON_Cyto" + 1/1 "SO3_Cyto" + 3/1 "Reduced-ferredoxins_Cyto"
	~
"R601-RXN_Cyto":
	1/1 "CPD-12125_Cyto" + 1/1 "FUM_Cyto" <> 1/1 "CPD-9718_Cyto" + 1/1 "SUC_Cyto"
	~
"RXN-10703_Mito":
	1/1 "NAD_Mito" + 1/1 "CPD-11527_Mito" -> 1/1 "CPD-11528_Mito" + 1/1 "NADH_Mito" + 1/1 "PROTON_Mito"
	~
"RXN-8673_Chlo":
	1/1 "OXYGEN-MOLECULE_Chlo" + 1/1 "SARCOSINE_Chlo" + 1/1 "WATER_Chlo" <> 1/1 "HYDROGEN-PEROXIDE_Chlo" + 1/1 "GLYOX_Chlo" + 1/1 "METHYLAMINE_Chlo"
	~
"G3PAT205_5_8_11_14_17":
	1/1 "GLYCEROL-3P_Chlo" + 1/1 "tmndnccoa_Chlo" -> 1/1 "1icosa58111417eg3p_Chlo" + 1/1 "CO-A_Chlo"
	~
"RXN-10954_Chlo":
	1/1 "WATER_Chlo" + 1/1 "CPD-6702_Chlo" <> 1/1 "Pi_Chlo" + 1/1 "MYO-INOSITOL_Chlo"
	~
"RXN-9673_Cyto":
	1/1 "CO-A_Cyto" + 1/1 "ATP_Cyto" + 1/1 "LINOLEIC_ACID_Cyto" -> 1/1 "AMP_Cyto" + 1/1 "CPD-18_Cyto" + 1/1 "PPI_Cyto"
	~
"GLUC1PURIDYLTRANS-RXN_Cyto":
	1/1 "PROTON_Cyto" + 1/1 "GLC-1-P_Cyto" + 1/1 "UTP_Cyto" <> 1/1 "CPD-12575_Cyto" + 1/1 "PPI_Cyto"
	~
"1.5.1.15-RXN_Chlo":
	1/1 "NAD_Chlo" + 1/1 "METHYLENE-THF_Chlo" -> 1/1 "5-10-METHENYL-THF_Chlo" + 1/1 "NADH_Chlo"
	~
"SEDOBISALDOL-RXN_Chlo":
	1/1 "ERYTHROSE-4P_Chlo" + 1/1 "DIHYDROXY-ACETONE-PHOSPHATE_Chlo" <> 1/1 "D-SEDOHEPTULOSE-1-7-P2_Chlo"
	~
"RXN-6622_Cyto":
	1/1 "CYS-GLY_Cyto" + 1/1 "WATER_Cyto" -> 1/1 "GLY_Cyto" + 1/1 "CYS_Cyto"
	~
"RXN-8024_Chlo":
	1/1 "NAD_Chlo" + 1/1 "CPD-7408_Chlo" -> 1/1 "CPD1F-98_Chlo" + 1/1 "NADH_Chlo"
	~
"LIGNOSTILBENE-ALPHA-BETA-DIOXYGENASE-RXN_Cyto":
	1/1 "12-BIS4-HYDROXY-3-METHOXYPHENYLETHYLE_Cyto" + 1/1 "OXYGEN-MOLECULE_Cyto" <> 2/1 "VANILLIN_Cyto"
	~
Pi_Cyto_tx:
	1/1 x_Pi <> 1/1 "Pi_Cyto"
	~
"RXN-8991_Cyto":
	1/1 "2-D-THREO-HYDROXY-3-CARBOXY-ISOCAPROATE_Cyto" <- 1/1 "CPD-9451_Cyto" + 1/1 "WATER_Cyto"
	~
"UREASE-RXN_Cyto":
	1/1 "UREA_Cyto" + 1/1 "WATER_Cyto" -> 1/1 "CARBON-DIOXIDE_Cyto" + 2/1 "AMMONIA_Cyto"
	~
"RXN-7682_Cyto":
	1/1 "HYPOXANTHINE_Cyto" + 1/1 "WATER_Cyto" + 1/1 "NAD_Cyto" -> 1/1 "NADH_Cyto" + 1/1 "PROTON_Cyto" + 1/1 "XANTHINE_Cyto"
	~
"MANNPISOM-RXN_Cyto":
	1/1 "MANNOSE-6P_Cyto" <> 1/1 "FRUCTOSE-6P_Cyto"
	~
"RXN-1884_Cyto":
	1/1 "L-GALACTOSE_Cyto" + 1/1 "NAD_Cyto" -> 1/1 "NADH_Cyto" + 1/1 "PROTON_Cyto" + 1/1 "CPD-330_Cyto"
	~
"ORNITHINE_CITRULLINE_Mito_tx":
	1/1 "L-ORNITHINE_Cyto" + 1/1 "L-CITRULLINE_Mito" <> 1/1 "L-CITRULLINE_Cyto" + 1/1 "L-ORNITHINE_Mito"
	~
"P-PANTOCYSLIG-RXN_Chlo":
	1/1 "4-P-PANTOTHENATE_Chlo" + 1/1 "CYS_Chlo" + 1/1 "CTP_Chlo" -> 1/1 "R-4-PHOSPHOPANTOTHENOYL-L-CYSTEINE_Chlo" + 1/1 "PPI_Chlo" + 1/1 "CMP_Chlo" + 1/1 "PROTON_Chlo"
	~
"RXN-2543_Chlo":
	1/1 "DMPBQ_Chlo" -> 1/1 "GAMA-TOCOPHEROL_Chlo"
	~
"DI-H-OROTATE_Chlo_tx":
	1/1 "DI-H-OROTATE_Cyto" <> 1/1 "DI-H-OROTATE_Chlo"
	~
"4-NITROPHENYLPHOSPHATASE-RXN_Cyto":
	1/1 "CPD-194_Cyto" + 1/1 "WATER_Cyto" <> 1/1 "Pi_Cyto" + 1/1 "PROTON_Cyto" + 1/1 "P-NITROPHENOL_Cyto"
	~
"MGDG164_6_9_12_15":
	1/1 "12dgr164:6:9:12:15_Chlo" + 1/1 "UDP-GALACTOSE_Chlo" -> 1/1 "UDP_Chlo" + 1/1 "PROTON_Chlo" + 1/1 "mgdg164:6:9:12:15_Chlo"
	~
"MGDG184_6_9_12_15":
	1/1 "12dgr184:6:9:12:15_Chlo" + 1/1 "UDP-GALACTOSE_Chlo" -> 1/1 "mgdg184:6:9:12:15_Chlo" + 1/1 "UDP_Chlo" + 1/1 "PROTON_Chlo"
	~
"AGPAT160":
	1/1 "pmtcoa_Chlo" + 1/1 "1hdecg3p_Chlo" -> 1/1 "CO-A_Chlo" + 1/1 "pa160_Chlo"
	~
"GLUTATHIONE-REDUCT-NADPH-RXN_Mito":
	2/1 "GLUTATHIONE_Mito" + 1/1 "NADP_Mito" <- 1/1 "OXIDIZED-GLUTATHIONE_Mito" + 1/1 "PROTON_Mito" + 1/1 "NADPH_Mito"
	~
"GDPMANDEHYDRA-RXN_Cyto":
	1/1 "GDP-MANNOSE_Cyto" -> 1/1 "GDP-4-DEHYDRO-6-DEOXY-D-MANNOSE_Cyto" + 1/1 "WATER_Cyto"
	~
"PAPA184_6_9_12_15":
	1/1 "pa184:6:9:12:15_Chlo" + 1/1 "WATER_Chlo" -> 1/1 "12dgr184:6:9:12:15_Chlo" + 1/1 "Pi_Chlo"
	~
"THRESYN-RXN_Chlo":
	1/1 "O-PHOSPHO-L-HOMOSERINE_Chlo" + 1/1 "WATER_Chlo" <> 1/1 "THR_Chlo" + 1/1 "Pi_Chlo"
	~
"RXN-5444_Cyto":
	1/1 "INDOLE-3-KETOL_Cyto" + 1/1 "NAD_Cyto" <> 1/1 "NADH_Cyto" + 1/1 "PROTON_Cyto" + 1/1 "3-INDOLEGLYOXAL_Cyto"
	~
"PGSA205_5_8_11_14_17":
	1/1 "GLYCEROL-3P_Chlo" + 1/1 "cdpdicosa58111417eg_Chlo" -> 1/1 "pgp205:5:8:11:14:17_Chlo" + 1/1 "CMP_Chlo" + 1/1 "PROTON_Chlo"
	~
"2PGADEHYDRAT-RXN_Chlo":
	1/1 "2-PG_Chlo" <> 1/1 "PHOSPHO-ENOL-PYRUVATE_Chlo" + 1/1 "WATER_Chlo"
	~
SO4_Cyto_tx:
	1/1 x_SO4 <> 1/1 "SULFATE_Cyto"
	~
"ATPPHOSPHORIBOSYLTRANS-RXN_Chlo":
	1/1 "ATP_Chlo" + 1/1 "PRPP_Chlo" -> 1/1 "PHOSPHORIBOSYL-ATP_Chlo" + 1/1 "PPI_Chlo"
	~
"UGD-RXN_Chlo":
	2/1 "NAD_Chlo" + 1/1 "CPD-12575_Chlo" + 1/1 "WATER_Chlo" -> 1/1 "UDP-GLUCURONATE_Chlo" + 3/1 "PROTON_Chlo" + 2/1 "NADH_Chlo"
	~
"RXN1G-1435_Cyto":
	1/1 "CPD1G-768_Cyto" + 1/1 "WATER_Cyto" -> 1/1 "Pi_Cyto" + 1/1 "CPD1G-1344_Cyto"
	~
"PYRUVATE-CARBOXYLASE-RXN_Cyto":
	1/1 "ATP_Cyto" + 1/1 "HCO3_Cyto" + 1/1 "PYRUVATE_Cyto" -> 1/1 "Pi_Cyto" + 1/1 "PROTON_Cyto" + 1/1 "ADP_Cyto" + 1/1 "OXALACETIC_ACID_Cyto"
	~
"GMP-SYN-NH3-RXN_Chlo":
	1/1 "ATP_Chlo" + 1/1 "XANTHOSINE-5-PHOSPHATE_Chlo" + 1/1 "AMMONIA_Chlo" -> 1/1 "GMP_Chlo" + 1/1 "AMP_Chlo" + 1/1 "PPI_Chlo" + 1/1 "PROTON_Chlo"
	~
"METHENYLTHFCYCLOHYDRO-RXN_Cyto":
	1/1 "WATER_Cyto" + 1/1 "5-10-METHENYL-THF_Cyto" <> 1/1 "10-FORMYL-THF_Cyto" + 1/1 "PROTON_Cyto"
	~
"3-SULFINOALANINE-AMINOTRANSFERASE-RXN_Cyto":
	1/1 "3-SULFINOALANINE_Cyto" + 1/1 "2-KETOGLUTARATE_Cyto" -> 1/1 "3-SULFINYL-PYRUVATE_Cyto" + 1/1 "GLT_Cyto"
	~
"GUANYL-KIN-RXN_Chlo":
	1/1 "ATP_Chlo" + 1/1 "GMP_Chlo" -> 1/1 "ADP_Chlo" + 1/1 "GDP_Chlo"
	~
"RXN-11244_Mito":
	1/1 "CPD-12199_Mito" <- 1/1 "WATER_Mito" + 1/1 "P-COUMAROYL-COA_Mito"
	~
"3.5.1.80-RXN_Cyto":
	1/1 "N-ACETYL-D-GALACTOSAMINE-6-PHOSPHATE_Cyto" + 1/1 "WATER_Cyto" <> 1/1 "D-GALACTOSAMINE-6-PHOSPHATE_Cyto" + 1/1 "ACET_Cyto"
	~
"RXN-9614_Cyto":
	1/1 "CDP-CHOLINE_Cyto" + 1/1 "WATER_Cyto" -> 2/1 "PROTON_Cyto" + 1/1 "CMP_Cyto" + 1/1 "PHOSPHORYL-CHOLINE_Cyto"
	~
"PEPDEPHOS-RXN_Chlo":
	1/1 "ADP_Chlo" + 1/1 "PHOSPHO-ENOL-PYRUVATE_Chlo" -> 1/1 "ATP_Chlo" + 1/1 "PYRUVATE_Chlo"
	~
"TAGAKIN-RXN_Chlo":
	1/1 "ATP_Chlo" + 1/1 "TAGATOSE-6-PHOSPHATE_Chlo" -> 1/1 "ADP_Chlo" + 1/1 "TAGATOSE-1-6-DIPHOSPHATE_Chlo" + 1/1 "PROTON_Chlo"
	~
"RXN-7226_Cyto":
	1/1 "CPD-6641_Cyto" + 1/1 "CPD-4211_Cyto" -> 1/1 "CPD-6645_Cyto" + 1/1 "PPI_Cyto"
	~
"RXN-12702_Cyto":
	1/1 "CO-A_Cyto" + 1/1 "ATP_Cyto" + 1/1 "CPD-13689_Cyto" -> 1/1 "AMP_Cyto" + 1/1 "CPD-13691_Cyto" + 1/1 "PPI_Cyto"
	~
"PAPA205_5_8_11_14_17":
	1/1 "pa205:5:8:11:14:17_Chlo" + 1/1 "WATER_Chlo" -> 1/1 "Pi_Chlo" + 1/1 "12dgr205:5:8:11:14:17_Chlo"
	~
"DUTP-PYROP-RXN_Cyto":
	1/1 "DUTP_Cyto" -> 1/1 "DUMP_Cyto" + 1/1 "PPI_Cyto"
	~
"HEMN-RXN_Cyto":
	1/1 "COPROPORPHYRINOGEN_III_Cyto" + 2/1 "S-ADENOSYLMETHIONINE_Cyto" -> 2/1 "MET_Cyto" + 2/1 "CARBON-DIOXIDE_Cyto" + 1/1 "PROTOPORPHYRINOGEN_Cyto" + 2/1 "CH33ADO_Cyto"
	~
"DUDPKIN-RXN_Cyto":
	1/1 "ATP_Cyto" + 1/1 "DUDP_Cyto" <> 1/1 "PROTON_Cyto" + 1/1 "ADP_Cyto" + 1/1 "DUTP_Cyto"
	~
"1.14.13.70-RXN_Cyto":
	2/1 "PROTON_Cyto" + 3/1 "OXYGEN-MOLECULE_Cyto" + 1/1 "OBTUSIFOLIOL_Cyto" + 3/1 "NADPH_Cyto" -> 3/1 "NADP_Cyto" + 1/1 "FORMATE_Cyto" + 4/1 "WATER_Cyto" + 1/1 "ALPHA-METHYL-5-ALPHA-ERGOSTA_Cyto"
	~
"AMP-DEAMINASE-RXN_Cyto":
	1/1 "AMP_Cyto" + 1/1 "WATER_Cyto" -> 1/1 "IMP_Cyto" + 1/1 "AMMONIA_Cyto"
	~
"FARNESYLTRANSTRANSFERASE-RXN_Chlo":
	1/1 "FARNESYL-PP_Chlo" + 1/1 "DELTA3-ISOPENTENYL-PP_Chlo" -> 1/1 "GERANYLGERANYL-PP_Chlo" + 1/1 "PPI_Chlo"
	~
"TRYPSYN-RXN_Cyto":
	1/1 "INDOLE-3-GLYCEROL-P_Cyto" + 1/1 "SER_Cyto" <> 1/1 "GAP_Cyto" + 1/1 "TRP_Cyto" + 1/1 "WATER_Cyto"
	~
"RXN0-6513_Cyto":
	1/1 "3-HYDROXYADIPYL-COA_Cyto" <> 1/1 "CPD0-2365_Cyto" + 1/1 "WATER_Cyto"
	~
"BETA-UREIDOPROPIONASE-RXN_Cyto":
	1/1 "PROTON_Cyto" + 1/1 "3-UREIDO-PROPIONATE_Cyto" + 1/1 "WATER_Cyto" -> 1/1 "CARBON-DIOXIDE_Cyto" + 1/1 "AMMONIA_Cyto" + 1/1 "B-ALANINE_Cyto"
	~
"GLYCOGENSYN-RXN_Chlo":
	1/1 "ADP-D-GLUCOSE_Chlo" -> 1/1 "ADP_Chlo" + 1/1 "STARCH_Chlo"
	~
"DES_182_9_12":
	1/1 "OXYGEN-MOLECULE_Chlo" + 2/1 "FERROCYTOCHROME-B5_Chlo" + 2/1 "PROTON_Chlo" + 1/1 "odecoa_Chlo" -> 1/1 "lnlccoa_Chlo" + 2/1 "FERRICYTOCHROME-B5_Chlo" + 2/1 "WATER_Chlo"
	~
"GLYCERONE-KINASE-RXN_Chlo":
	1/1 "ATP_Chlo" + 1/1 "DIHYDROXYACETONE_Chlo" <> 1/1 "ADP_Chlo" + 1/1 "DIHYDROXY-ACETONE-PHOSPHATE_Chlo" + 1/1 "PROTON_Chlo"
	~
"RXN0-6554_Chlo":
	1/1 "CPD-9718_Chlo" + 1/1 "DI-H-OROTATE_Chlo" <> 1/1 "CPD-12125_Chlo" + 1/1 "OROTATE_Chlo"
	~
"LINOLEIC_ACID_Chlo_tx":
	1/1 "LINOLEIC_ACID_Chlo" -> 1/1 "LINOLEIC_ACID_Cyto"
	~
"RXN-7978-(NADP)_Cyto":
	1/1 "CPD1F-130_Cyto" + 1/1 "PROTON_Cyto" + 1/1 "OXYGEN-MOLECULE_Cyto" + 1/1 "NADPH_Cyto" <> 1/1 "NADP_Cyto" + 1/1 "CPD1F-131_Cyto" + 1/1 "WATER_Cyto"
	~
"PROPIONYL-COA-CARBOXY-RXN_Chlo":
	1/1 "ATP_Chlo" + 1/1 "HCO3_Chlo" + 1/1 "PROPIONYL-COA_Chlo" -> 1/1 "ADP_Chlo" + 1/1 "D-METHYL-MALONYL-COA_Chlo" + 1/1 "Pi_Chlo" + 1/1 "PROTON_Chlo"
	~
"RXN-12613_Cyto":
	1/1 "CPD-13578_Cyto" + 1/1 "WATER_Cyto" -> 1/1 "PROTON_Cyto" + 1/1 "AMMONIA_Cyto" + 1/1 "HMP_Cyto"
	~
"RXN-10954_Mito":
	1/1 "WATER_Mito" + 1/1 "CPD-6702_Mito" <> 1/1 "MYO-INOSITOL_Mito" + 1/1 "Pi_Mito"
	~
"ACETOLACTREDUCTOISOM-RXN_Chlo":
	1/1 "CPD-13357_Chlo" + 1/1 "NADP_Chlo" <> 1/1 "2-ACETO-LACTATE_Chlo" + 1/1 "NADPH_Chlo" + 1/1 "PROTON_Chlo"
	~
"RXN-4021_Cyto":
	1/1 "CYCLOARTENOL_Cyto" + 1/1 "S-ADENOSYLMETHIONINE_Cyto" -> 1/1 "PROTON_Cyto" + 1/1 "CPD-696_Cyto" + 1/1 "ADENOSYL-HOMO-CYS_Cyto"
	~
"SUCROSE-PHOSPHATASE-RXN_Cyto":
	1/1 "SUCROSE-6P_Cyto" + 1/1 "WATER_Cyto" -> 1/1 "Pi_Cyto" + 1/1 "SUCROSE_Cyto"
	~
"RXN-9952_Cyto":
	1/1 "NADP_Cyto" + 1/1 "CPD-2961_Cyto" <> 1/1 "NADPH_Cyto" + 1/1 "RIBULOSE-5P_Cyto" + 1/1 "CARBON-DIOXIDE_Cyto"
	~
"3-DEHYDROSPHINGANINE-REDUCTASE-RXN_Cyto":
	1/1 "NADP_Cyto" + 1/1 "DIHYDRO-SPHINGOSINE_Cyto" <- 1/1 "DEHYDROSPHINGANINE_Cyto" + 1/1 "PROTON_Cyto" + 1/1 "NADPH_Cyto"
	~
"RXN-9191_Cyto":
	1/1 "CPD-9731_Cyto" + 1/1 "S-ADENOSYLMETHIONINE_Cyto" <> 1/1 "CPD-9718_Cyto" + 1/1 "PROTON_Cyto" + 1/1 "ADENOSYL-HOMO-CYS_Cyto"
	~
"RXN-12583_Chlo":
	1/1 "PYRUVATE_Chlo" + 1/1 "THIAMINE-PYROPHOSPHATE_Chlo" + 1/1 "PROTON_Chlo" <> 1/1 "2-ALPHA-HYDROXYETHYL-THPP_Chlo" + 1/1 "CARBON-DIOXIDE_Chlo"
	~
"GLUCISOM-RXN_Cyto":
	1/1 "GLC_Cyto" <> 1/1 "FRU_Cyto"
	~
"RXN-821_Cyto":
	1/1 "NAD_Cyto" + 1/1 "PRO_Cyto" -> 1/1 "NADH_Cyto" + 1/1 "PROTON_Cyto" + 1/1 "L-DELTA1-PYRROLINE_5-CARBOXYLATE_Cyto"
	~
"CDPREDUCT-RXN_Cyto":
	1/1 "Red-Thioredoxin_Cyto" + 1/1 "CDP_Cyto" -> 1/1 "Thioredoxin_Cyto" + 1/1 "DCDP_Cyto" + 1/1 "WATER_Cyto"
	~
"2.7.1.151-RXN_Cyto":
	1/1 "INOSITOL-1-4-5-TRISPHOSPHATE_Cyto" + 1/1 "ATP_Cyto" -> 1/1 "PROTON_Cyto" + 1/1 "INOSITOL-1456-TETRAKISPHOSPHATE_Cyto" + 1/1 "ADP_Cyto"
	~
"PRPPSYN-RXN_Chlo":
	1/1 "ATP_Chlo" + 1/1 "RIBOSE-5P_Chlo" -> 1/1 "PRPP_Chlo" + 1/1 "AMP_Chlo" + 2/1 "PROTON_Chlo"
	~
"MERCAPYSTRANS-RXN_Chlo":
	1/1 "3-MERCAPTO-PYRUVATE_Chlo" + 1/1 "HCN_Chlo" -> 1/1 "PYRUVATE_Chlo" + 1/1 "HSCN_Chlo" + 1/1 "PROTON_Chlo"
	~
"GLUCOSE-1-PHOSPHAT-RXN_Cyto":
	1/1 "WATER_Cyto" + 1/1 "GLC-1-P_Cyto" -> 1/1 "Pi_Cyto" + 1/1 "GLC_Cyto"
	~
"ADENODEAMIN-RXN_Cyto":
	1/1 "WATER_Cyto" + 1/1 "ADENOSINE_Cyto" -> 1/1 "AMMONIA_Cyto" + 1/1 "INOSINE_Cyto"
	~
"R222-RXN_Chlo":
	1/1 "CPD-371_Chlo" + 1/1 "NAD_Chlo" + 1/1 "WATER_Chlo" <> 1/1 "CPD-195_Chlo" + 2/1 "PROTON_Chlo" + 1/1 "NADH_Chlo"
	~
"S-FORMYLGLUTATHIONE-HYDROLASE-RXN_Cyto":
	1/1 "WATER_Cyto" + 1/1 "CPD-548_Cyto" -> 1/1 "PROTON_Cyto" + 1/1 "FORMATE_Cyto" + 1/1 "GLUTATHIONE_Cyto"
	~
"RXN-12570_Mito":
	1/1 "OH-HEXANOYL-COA_Mito" + 1/1 "NAD_Mito" <> 1/1 "K-HEXANOYL-COA_Mito" + 1/1 "NADH_Mito" + 1/1 "PROTON_Mito"
	~
"PREPHENATEDEHYDRAT-RXN_Chlo":
	1/1 "PREPHENATE_Chlo" + 1/1 "PROTON_Chlo" <> 1/1 "PHENYL-PYRUVATE_Chlo" + 1/1 "CARBON-DIOXIDE_Chlo" + 1/1 "WATER_Chlo"
	~
"DCYSDESULF-RXN_Chlo":
	1/1 "D-CYSTEINE_Chlo" + 1/1 "WATER_Chlo" <> 1/1 "PYRUVATE_Chlo" + 1/1 "HS_Chlo" + 1/1 "PROTON_Chlo" + 1/1 "AMMONIA_Chlo"
	~
"GLUCURONATE-REDUCTASE-RXN_Cyto":
	1/1 "NADP_Cyto" + 1/1 "L-GULONATE_Cyto" <- 1/1 "PROTON_Cyto" + 1/1 "CPD-14488_Cyto" + 1/1 "NADPH_Cyto"
	~
"NAG1P-URIDYLTRANS-RXN_Cyto":
	1/1 "PROTON_Cyto" + 1/1 "N-ACETYL-D-GLUCOSAMINE-1-P_Cyto" + 1/1 "UTP_Cyto" -> 1/1 "UDP-N-ACETYL-D-GLUCOSAMINE_Cyto" + 1/1 "PPI_Cyto"
	~
"RXN-12019_Chlo":
	1/1 "SO3_Chlo" + 1/1 "AMP_Chlo" + 1/1 "Ox-Thioredoxin_Chlo" <- 1/1 "Red-Thioredoxin_Chlo" + 1/1 "APS_Chlo"
	~
"PHOSMANMUT-RXN_Cyto":
	1/1 "MANNOSE-1P_Cyto" <> 1/1 "MANNOSE-6P_Cyto"
	~
"RXN-19197_Chlo":
	2/1 "OXYGEN-MOLECULE_Chlo" + 1/1 "CPD-20698_Chlo" + 2/1 "PROTON_Chlo" + 2/1 "NADH_Chlo" -> 1/1 "CPD-20690_Chlo" + 2/1 "NAD_Chlo" + 3/1 "WATER_Chlo"
	~
"HISTCYCLOHYD-RXN_Chlo":
	1/1 "PHOSPHORIBOSYL-AMP_Chlo" + 1/1 "WATER_Chlo" -> 1/1 "PHOSPHORIBOSYL-FORMIMINO-AICAR-P_Chlo"
	~
"ISOLEUCINE--TRNA-LIGASE-RXN_Cyto":
	1/1 "PROTON_Cyto" + 1/1 "ILE_Cyto" + 1/1 "ATP_Cyto" + 1/1 "ILE-tRNAs_Cyto" -> 1/1 "AMP_Cyto" + 1/1 "Charged-ILE-tRNAs_Cyto" + 1/1 "PPI_Cyto"
	~
"FRUCTOKINASE-RXN_Chlo":
	1/1 "ATP_Chlo" + 1/1 "BETA-D-FRUCTOSE_Chlo" -> 1/1 "ADP_Chlo" + 1/1 "FRUCTOSE-6P_Chlo" + 1/1 "PROTON_Chlo"
	~
"RXN-7693_Cyto":
	1/1 "CPD-7032_Cyto" + 1/1 "NAD_Cyto" <> 1/1 "NADH_Cyto" + 1/1 "PROTON_Cyto" + 1/1 "CPD-7031_Cyto"
	~
"R146-RXN_Cyto":
	1/1 "OXYGEN-MOLECULE_Cyto" + 1/1 "CPD-85_Cyto" -> 1/1 "PROTON_Cyto" + 1/1 "CARBON-MONOXIDE_Cyto" + 1/1 "FORMATE_Cyto" + 1/1 "CPD-7672_Cyto"
	~
"DIPHOSPHOMEVALONTE-DECARBOXYLASE-RXN_Chlo":
	1/1 "ATP_Chlo" + 1/1 "CPD-641_Chlo" -> 1/1 "ADP_Chlo" + 1/1 "Pi_Chlo" + 1/1 "DELTA3-ISOPENTENYL-PP_Chlo" + 1/1 "CARBON-DIOXIDE_Chlo"
	~
"ADENYLYLSULFKIN-RXN_Cyto":
	1/1 "ATP_Cyto" + 1/1 "APS_Cyto" <> 2/1 "PROTON_Cyto" + 1/1 "ADP_Cyto" + 1/1 "PAPS_Cyto"
	~
"PYRROLINECARBREDUCT-RXN-(NADP)_Cyto":
	2/1 "PROTON_Cyto" + 1/1 "L-DELTA1-PYRROLINE_5-CARBOXYLATE_Cyto" + 1/1 "NADPH_Cyto" <- 1/1 "NADP_Cyto" + 1/1 "PRO_Cyto"
	~
"RXN-10717_Chlo":
	1/1 "NADPH_Chlo" + 1/1 "INDOLE_ACETALDEHYDE_Chlo" + 1/1 "PROTON_Chlo" -> 1/1 "CPD-341_Chlo" + 1/1 "NADP_Chlo"
	~
"RXN490-3641_Cyto":
	1/1 "OXYGEN-MOLECULE_Cyto" + 1/1 "2-KETOGLUTARATE_Cyto" + 1/1 "PRO_Cyto" <> 1/1 "4-HYDROXY-L-PROLINE_Cyto" + 1/1 "CARBON-DIOXIDE_Cyto" + 1/1 "SUC_Cyto"
	~
"FORMYLMETHIONINE-DEFORMYLASE-RXN_Chlo":
	1/1 "N-FORMYLMETHIONINE_Chlo" + 1/1 "WATER_Chlo" <> 1/1 "MET_Chlo" + 1/1 "FORMATE_Chlo"
	~
"ALANINE-AMINOTRANSFERASE-RXN_Mito":
	1/1 "2-KETOGLUTARATE_Mito" + 1/1 "L-ALPHA-ALANINE_Mito" <> 1/1 "PYRUVATE_Mito" + 1/1 "GLT_Mito"
	~
"LUMAZINESYN-RXN_Cyto":
	1/1 "AMINO-RIBOSYLAMINO-1H-3H-PYR-DIONE_Cyto" + 1/1 "DIHYDROXY-BUTANONE-P_Cyto" -> 1/1 "Pi_Cyto" + 1/1 "PROTON_Cyto" + 2/1 "WATER_Cyto" + 1/1 "DIMETHYL-D-RIBITYL-LUMAZINE_Cyto"
	~
"METHENYLTHFCYCLOHYDRO-RXN_Mito":
	1/1 "5-10-METHENYL-THF_Mito" + 1/1 "WATER_Mito" <> 1/1 "10-FORMYL-THF_Mito" + 1/1 "PROTON_Mito"
	~
"SAICARSYN-RXN_Cyto":
	1/1 "L-ASPARTATE_Cyto" + 1/1 "ATP_Cyto" + 1/1 "PHOSPHORIBOSYL-CARBOXY-AMINOIMIDAZOLE_Cyto" -> 1/1 "Pi_Cyto" + 1/1 "PROTON_Cyto" + 1/1 "ADP_Cyto" + 1/1 "P-RIBOSYL-4-SUCCCARB-AMINOIMIDAZOLE_Cyto"
	~
"RXN-7381_Cyto":
	1/1 "PROTON_Cyto" + 1/1 "CPD-1825_Cyto" + 1/1 "UDP_Cyto" <> 1/1 "Pi_Cyto" + 1/1 "CPD-12513_Cyto"
	~
"1.3.99.23-RXN_Chlo":
	1/1 "CPD-7247_Chlo" + 1/1 "NAD_Chlo" <> 1/1 "CPD-13524_Chlo" + 1/1 "NADH_Chlo"
	~
"RXN-2562_Cyto":
	1/1 "DELTA-TOCOPHEROL_Cyto" + 1/1 "S-ADENOSYLMETHIONINE_Cyto" -> 1/1 "BETA-TOCOPHEROL_Cyto" + 1/1 "PROTON_Cyto" + 1/1 "ADENOSYL-HOMO-CYS_Cyto"
	~
"ATPase_Mito":
	1/1 "WATER_Mito" + 1/1 "ATP_Mito" -> 1/1 "ADP_Mito" + 1/1 "Pi_Mito"
	~
"FGAMSYN-RXN_Chlo":
	1/1 "ATP_Chlo" + 1/1 "GLN_Chlo" + 1/1 "5-P-RIBOSYL-N-FORMYLGLYCINEAMIDE_Chlo" + 1/1 "WATER_Chlo" <> 1/1 "ADP_Chlo" + 1/1 "GLT_Chlo" + 1/1 "Pi_Chlo" + 1/1 "5-PHOSPHORIBOSYL-N-FORMYLGLYCINEAMIDINE_Chlo" + 2/1 "PROTON_Chlo"
	~
"RXN0-5260_Cyto":
	1/1 "ETR-Quinones_Cyto" + 1/1 "GLYCEROL-3P_Cyto" -> 1/1 "DIHYDROXY-ACETONE-PHOSPHATE_Cyto" + 1/1 "ETR-Quinols_Cyto"
	~
"RXN0-384_Cyto":
	1/1 "DATP_Cyto" + 1/1 "WATER_Cyto" -> 1/1 "DAMP_Cyto" + 1/1 "PPI_Cyto"
	~
"AGPAT162_7_10":
	1/1 "1hdec710eg3p_Chlo" + 1/1 "hd710coa_Chlo" -> 1/1 "CO-A_Chlo" + 1/1 "pa162:7:10_Chlo"
	~
"PEPCARBOX-RXN_Cyto":
	1/1 "CARBON-DIOXIDE_Cyto" + 1/1 "PHOSPHO-ENOL-PYRUVATE_Cyto" + 1/1 "WATER_Cyto" -> 1/1 "Pi_Cyto" + 1/1 "PROTON_Cyto" + 1/1 "OXALACETIC_ACID_Cyto"
	~
"RXN-10702_Cyto":
	1/1 "CPD-11523_Cyto" + 1/1 "NAD_Cyto" -> 1/1 "NADH_Cyto" + 1/1 "PROTON_Cyto" + 1/1 "CPD-11524_Cyto"
	~
"RXN-7979-(NAD)_Chlo":
	1/1 "OXYGEN-MOLECULE_Chlo" + 1/1 "CPD1F-131_Chlo" + 1/1 "PROTON_Chlo" + 1/1 "NADH_Chlo" <> 1/1 "CPD1F-133_Chlo" + 1/1 "NAD_Chlo" + 1/1 "WATER_Chlo"
	~
"ANTHRANSYN-RXN_Cyto":
	1/1 "CHORISMATE_Cyto" + 1/1 "GLN_Cyto" -> 1/1 "PROTON_Cyto" + 1/1 "ANTHRANILATE_Cyto" + 1/1 "GLT_Cyto" + 1/1 "PYRUVATE_Cyto"
	~
"RXN-11246_Cyto":
	1/1 "CPD-12200_Cyto" + 1/1 "CO-A_Cyto" <- 1/1 "CPD-201_Cyto" + 1/1 "ACETYL-COA_Cyto"
	~
"pmtcoa_Cyto_Chlo_tx":
	1/1 "pmtcoa_Cyto" <> 1/1 "pmtcoa_Chlo"
	~
"DASYN163_6_9_12":
	1/1 "CTP_Chlo" + 1/1 "pa163:6:9:12_Chlo" + 1/1 "PROTON_Chlo" -> 1/1 "cdpdhdec6912eg_Chlo" + 1/1 "PPI_Chlo"
	~
"DIHYDLIPACETRANS-RXN_Mito":
	1/1 "DIHYDROLIPOAMIDE_Mito" + 1/1 "ACETYL-COA_Mito" <> 1/1 "S-ACETYLDIHYDROLIPOAMIDE_Mito" + 1/1 "CO-A_Mito"
	~
"ALCOHOL-DEHYDROG-RXN_Cyto":
	1/1 "ETOH_Cyto" + 1/1 "NAD_Cyto" <- 1/1 "NADH_Cyto" + 1/1 "PROTON_Cyto" + 1/1 "ACETALD_Cyto"
	~
"DGDG184_6_9_12_15":
	1/1 "mgdg184:6:9:12:15_Chlo" + 1/1 "UDP-GALACTOSE_Chlo" -> 1/1 "UDP_Chlo" + 1/1 "dgdg184:6:9:12:15_Chlo"
	~
"PANTEPADENYLYLTRAN-RXN_Cyto":
	1/1 "PROTON_Cyto" + 1/1 "ATP_Cyto" + 1/1 "PANTETHEINE-P_Cyto" -> 1/1 "DEPHOSPHO-COA_Cyto" + 1/1 "PPI_Cyto"
	~
SO3_Chlo_tx:
	1/1 "SO3_Chlo" <> 1/1 "SO3_Cyto"
	~
"AGPAT161":
	1/1 "hdcoa_Chlo" + 1/1 "1hdec9eg3p_Chlo" -> 1/1 "CO-A_Chlo" + 1/1 "pa161_Chlo"
	~
"PROSTAGLANDIN-D-SYNTHASE-RXN_Chlo":
	1/1 "PROSTAGLANDIN-H2_Chlo" <> 1/1 "5Z13E-15S-9-ALPHA15-DIHYDROXY-11-O_Chlo"
	~
"CO2_Mito_tx":
	1/1 "CARBON-DIOXIDE_Cyto" <> 1/1 "CARBON-DIOXIDE_Mito"
	~
"GLUTAMIDOTRANS-RXN_Chlo":
	1/1 "GLN_Chlo" + 1/1 "PHOSPHORIBULOSYL-FORMIMINO-AICAR-P_Chlo" -> 1/1 "GLT_Chlo" + 1/1 "AICAR_Chlo" + 1/1 "D-ERYTHRO-IMIDAZOLE-GLYCEROL-P_Chlo" + 2/1 "PROTON_Chlo"
	~
"RXN-10953_Mito":
	1/1 "WATER_Mito" + 1/1 "CPD-6701_Mito" <> 1/1 "MYO-INOSITOL_Mito" + 1/1 "Pi_Mito"
	~
"3-OXOACYL-ACP-REDUCT-RXN_Cyto":
	1/1 "NADP_Cyto" + 1/1 "OH-ACYL-ACP_Cyto" <- 1/1 "PROTON_Cyto" + 1/1 "B-KETOACYL-ACP_Cyto" + 1/1 "NADPH_Cyto"
	~
"PYRIDOXAL-4-DEHYDROGENASE-RXN_Cyto":
	1/1 "PYRIDOXAL_Cyto" + 1/1 "NAD_Cyto" -> 1/1 "NADH_Cyto" + 1/1 "PROTON_Cyto" + 1/1 "CPD-375_Cyto"
	~
"RIB5PISOM-RXN_Chlo":
	1/1 "RIBOSE-5P_Chlo" <> 1/1 "RIBULOSE-5P_Chlo"
	~
"2.7.7.14-RXN_Chlo":
	1/1 "CTP_Chlo" + 1/1 "PHOSPHORYL-ETHANOLAMINE_Chlo" + 1/1 "PROTON_Chlo" -> 1/1 "PPI_Chlo" + 1/1 "CDP-ETHANOLAMINE_Chlo"
	~
"GLY3KIN-RXN_Cyto":
	1/1 "GLYCERATE_Cyto" + 1/1 "ATP_Cyto" -> 1/1 "G3P_Cyto" + 1/1 "PROTON_Cyto" + 1/1 "ADP_Cyto"
	~
"GLY3KIN-RXN_Chlo":
	1/1 "ATP_Chlo" + 1/1 "GLYCERATE_Chlo" -> 1/1 "ADP_Chlo" + 1/1 "G3P_Chlo" + 1/1 "PROTON_Chlo"
	~
"CHORISMATEMUT-RXN_Chlo":
	1/1 "CHORISMATE_Chlo" <> 1/1 "PREPHENATE_Chlo"
	~
"RXN-11501_Chlo":
	1/1 "CPD-170_Chlo" + 1/1 "WATER_Chlo" -> 1/1 "GALACTOSE_Chlo" + 1/1 "CPD-1099_Chlo"
	~
"3.1.3.46-RXN_Cyto":
	1/1 "CPD-535_Cyto" + 1/1 "WATER_Cyto" <> 1/1 "Pi_Cyto" + 1/1 "FRUCTOSE-6P_Cyto"
	~
"PAPA160":
	1/1 "WATER_Chlo" + 1/1 "pa160_Chlo" -> 1/1 "12dgr160_Chlo" + 1/1 "Pi_Chlo"
	~
"XANTHINE-OXIDASE-RXN_Cyto":
	1/1 "XANTHINE_Cyto" + 1/1 "OXYGEN-MOLECULE_Cyto" + 1/1 "WATER_Cyto" -> 1/1 "HYDROGEN-PEROXIDE_Cyto" + 1/1 "URATE_Cyto"
	~
"ACSERLY-RXN_Chlo":
	1/1 "HS_Chlo" + 1/1 "ACETYLSERINE_Chlo" -> 1/1 "CYS_Chlo" + 1/1 "ACET_Chlo" + 1/1 "PROTON_Chlo"
	~
"GLC_Chlo_tx":
	1/1 "GLC_Chlo" <> 1/1 "GLC_Cyto"
	~
"RXN-9673_Chlo":
	1/1 "ATP_Chlo" + 1/1 "LINOLEIC_ACID_Chlo" + 1/1 "CO-A_Chlo" -> 1/1 "AMP_Chlo" + 1/1 "PPI_Chlo" + 1/1 "CPD-18_Chlo"
	~
"L-ASPARTATE_Chlo_tx":
	1/1 "L-ASPARTATE_Cyto" <> 1/1 "L-ASPARTATE_Chlo"
	~
"RXN-9835_Cyto":
	1/1 "CO-A_Cyto" + 1/1 "CPD-10600_Cyto" <> 1/1 "CPD-201_Cyto" + 1/1 "ACETYL-COA_Cyto"
	~
"ViolaXan2Diadino_Chlo":
	1/1 "CPD1F-133_Chlo" -> 1/1 "WATER_Chlo" + 1/1 "CPD-20680_Chlo"
	~
"LCYSDESULF-RXN_Cyto":
	1/1 "CYS_Cyto" + 1/1 "WATER_Cyto" <> 2/1 "PROTON_Cyto" + 1/1 "AMMONIA_Cyto" + 1/1 "HS_Cyto" + 1/1 "PYRUVATE_Cyto"
	~
"METHYLENETHFDEHYDROG-NADP-RXN_Mito":
	1/1 "METHYLENE-THF_Mito" + 1/1 "NADP_Mito" <> 1/1 "5-10-METHENYL-THF_Mito" + 1/1 "NADPH_Mito"
	~
"ADENODEAMIN-RXN_Chlo":
	1/1 "ADENOSINE_Chlo" + 1/1 "WATER_Chlo" -> 1/1 "INOSINE_Chlo" + 1/1 "AMMONIA_Chlo"
	~
"AIRS-RXN_Chlo":
	1/1 "ATP_Chlo" + 1/1 "5-PHOSPHORIBOSYL-N-FORMYLGLYCINEAMIDINE_Chlo" <> 1/1 "ADP_Chlo" + 1/1 "Pi_Chlo" + 1/1 "5-PHOSPHORIBOSYL-5-AMINOIMIDAZOLE_Chlo" + 2/1 "PROTON_Chlo"
	~
"2.6.1.64-RXN_Chlo":
	1/1 "GLN_Chlo" + 1/1 "PHENYL-PYRUVATE_Chlo" <> 1/1 "PHE_Chlo" + 1/1 "2-KETO-GLUTARAMATE_Chlo"
	~
"GDPKIN-RXN_Chlo":
	1/1 "ATP_Chlo" + 1/1 "GDP_Chlo" <> 1/1 "ADP_Chlo" + 1/1 "PROTON_Chlo" + 1/1 "GTP_Chlo"
	~
"RXN-9925_Cyto":
	1/1 "ADENOSINE_DIPHOSPHATE_RIBOSE_Cyto" + 1/1 "WATER_Cyto" <> 1/1 "AMP_Cyto" + 2/1 "PROTON_Cyto" + 1/1 "CPD-15318_Cyto"
	~
"ADENYL-KIN-RXN_Chlo":
	1/1 "ATP_Chlo" + 1/1 "AMP_Chlo" <> 2/1 "ADP_Chlo" + 1/1 "PROTON_Chlo"
	~
"RXN-2962-(NADP)_Cyto":
	1/1 "NADP_Cyto" + 1/1 "S-HYDROXYMETHYLGLUTATHIONE_Cyto" <> 1/1 "PROTON_Cyto" + 1/1 "CPD-548_Cyto" + 1/1 "NADPH_Cyto"
	~
"RXN-7929_Chlo":
	1/1 "3S-CITRYL-COA_Chlo" -> 1/1 "OXALACETIC_ACID_Chlo" + 1/1 "ACETYL-COA_Chlo"
	~
"RIBOFLAVINKIN-RXN_Chlo":
	1/1 "ATP_Chlo" + 1/1 "RIBOFLAVIN_Chlo" -> 1/1 "ADP_Chlo" + 1/1 "FMN_Chlo" + 1/1 "PROTON_Chlo"
	~
"RXN-12705_Mito":
	1/1 "NAD_Mito" + 1/1 "CPD-13694_Mito" -> 1/1 "CPD-13695_Mito" + 1/1 "NADH_Mito" + 1/1 "PROTON_Mito"
	~
"UDPREDUCT-RXN_Chlo":
	1/1 "DUDP_Chlo" + 1/1 "WATER_Chlo" + 1/1 "Ox-Thioredoxin_Chlo" <- 1/1 "Red-Thioredoxin_Chlo" + 1/1 "UDP_Chlo"
	~
"DIHYDLIPOXN-RXN_Chlo":
	1/1 "DIHYDROLIPOAMIDE_Chlo" + 1/1 "NAD_Chlo" <> 1/1 "LIPOAMIDE_Chlo" + 1/1 "PROTON_Chlo" + 1/1 "NADH_Chlo"
	~
"AMP-NUCLEOSID-RXN_Cyto":
	1/1 "AMP_Cyto" + 1/1 "WATER_Cyto" -> 1/1 "RIBOSE-5P_Cyto" + 1/1 "ADENINE_Cyto"
	~
"RXN-12561_Cyto":
	1/1 "PROPIONYL-COA_Cyto" + 1/1 "ACETYL-COA_Cyto" <> 1/1 "CO-A_Cyto" + 1/1 "CPD-13534_Cyto"
	~
"QUINOPRIBOTRANS-RXN_Chlo":
	1/1 "QUINOLINATE_Chlo" + 1/1 "PRPP_Chlo" + 2/1 "PROTON_Chlo" <- 1/1 "NICOTINATE_NUCLEOTIDE_Chlo" + 1/1 "PPI_Chlo" + 1/1 "CARBON-DIOXIDE_Chlo"
	~
"NAPHTHOATE-SYN-RXN_Chlo":
	1/1 "CPD-6972_Chlo" + 1/1 "PROTON_Chlo" -> 1/1 "CPD-9925_Chlo" + 1/1 "WATER_Chlo"
	~
"RXN-10089_Chlo":
	1/1 "IMIDAZOLE_ACETALDEHYDE_Chlo" + 1/1 "NAD_Chlo" + 1/1 "WATER_Chlo" <> 1/1 "4-IMIDAZOLEACETATE_Chlo" + 2/1 "PROTON_Chlo" + 1/1 "NADH_Chlo"
	~
"FLAVONADPREDUCT-RXN_Cyto":
	1/1 "NADP_Cyto" + 1/1 "Reduced-flavodoxins_Cyto" <> 1/1 "PROTON_Cyto" + 1/1 "Oxidized-flavodoxins_Cyto" + 1/1 "NADPH_Cyto"
	~
"GLUTAMATE-DEHYDROGENASE-RXN_Cyto":
	1/1 "NAD_Cyto" + 1/1 "GLT_Cyto" + 1/1 "WATER_Cyto" -> 1/1 "NADH_Cyto" + 2/1 "PROTON_Cyto" + 1/1 "AMMONIA_Cyto" + 1/1 "2-KETOGLUTARATE_Cyto"
	~
"RXN-12750_Mito":
	1/1 "NAD_Mito" + 1/1 "CPD-13757_Mito" -> 1/1 "CPD-13758_Mito" + 1/1 "NADH_Mito" + 1/1 "PROTON_Mito"
	~
"DGDG163_6_9_12":
	1/1 "mgdg163:6:9:12_Chlo" + 1/1 "UDP-GALACTOSE_Chlo" -> 1/1 "UDP_Chlo" + 1/1 "dgdg163:6:9:12_Chlo"
	~
"GCVMULTI-RXN_Chlo":
	1/1 "THF_Chlo" + 1/1 "NAD_Chlo" + 1/1 "GLY_Chlo" -> 1/1 "AMMONIA_Chlo" + 1/1 "METHYLENE-THF_Chlo" + 1/1 "CARBON-DIOXIDE_Chlo" + 1/1 "PROTON_Chlo" + 1/1 "NADH_Chlo"
	~
"RXN-969_Chlo":
	1/1 "OXYGEN-MOLECULE_Chlo" + 1/1 "GLYCOLLATE_Chlo" -> 1/1 "HYDROGEN-PEROXIDE_Chlo" + 1/1 "GLYOX_Chlo"
	~
"GAPOXNPHOSPHN-RXN_Cyto":
	1/1 "Pi_Cyto" + 1/1 "GAP_Cyto" + 1/1 "NAD_Cyto" <> 1/1 "NADH_Cyto" + 1/1 "PROTON_Cyto" + 1/1 "DPG_Cyto"
	~
"PYRUVDEH-RXN_Mito":
	1/1 "NAD_Mito" + 1/1 "CO-A_Mito" + 1/1 "PYRUVATE_Mito" -> 1/1 "ACETYL-COA_Mito" + 1/1 "NADH_Mito" + 1/1 "CARBON-DIOXIDE_Mito"
	~
"1.12.1.3-RXN_Cyto":
	1/1 "NADP_Cyto" + 1/1 "HYDROGEN-MOLECULE_Cyto" <> 1/1 "PROTON_Cyto" + 1/1 "NADPH_Cyto"
	~
"2PGADEHYDRAT-RXN_Mito":
	1/1 "2-PG_Mito" <> 1/1 "WATER_Mito" + 1/1 "PHOSPHO-ENOL-PYRUVATE_Mito"
	~
"MALONYL-COA-ACP-TRANSACYL-RXN_Cyto":
	1/1 "MALONYL-COA_Cyto" + 1/1 "PROTON_Cyto" + 1/1 "ACP_Cyto" -> 1/1 "MALONYL-ACP_Cyto" + 1/1 "CO-A_Cyto"
	~
"RXN-12331-(NADP)_Chlo":
	1/1 "CPD-6082_Chlo" + 1/1 "WATER_Chlo" + 1/1 "NADP_Chlo" <> 1/1 "NADPH_Chlo" + 1/1 "B-ALANINE_Chlo" + 2/1 "PROTON_Chlo"
	~
"BRANCHED-CHAINAMINOTRANSFERILEU-RXN_Chlo":
	1/1 "2-KETOGLUTARATE_Chlo" + 1/1 "ILE_Chlo" <> 1/1 "2-KETO-3-METHYL-VALERATE_Chlo" + 1/1 "GLT_Chlo"
	~
"G3PAT164_6_9_12_15":
	1/1 "GLYCEROL-3P_Chlo" + 1/1 "hd691215coa_Chlo" -> 1/1 "1hdec691215eg3p_Chlo" + 1/1 "CO-A_Chlo"
	~
"ALPHAGALACTOSID-RXN_Chlo":
	1/1 "MELIBIOSE_Chlo" + 1/1 "WATER_Chlo" -> 1/1 "GALACTOSE_Chlo" + 1/1 "GLC_Chlo"
	~
"CMPKI-RXN_Chlo":
	1/1 "ATP_Chlo" + 1/1 "CMP_Chlo" <> 1/1 "ADP_Chlo" + 1/1 "CDP_Chlo" + 1/1 "PROTON_Chlo"
	~
"RXN-11245_Chlo":
	1/1 "CPD-12199_Chlo" + 1/1 "NAD_Chlo" -> 1/1 "CPD-12200_Chlo" + 1/1 "PROTON_Chlo" + 1/1 "NADH_Chlo"
	~
"SULFITE-OXIDASE-RXN_Cyto":
	1/1 "OXYGEN-MOLECULE_Cyto" + 1/1 "WATER_Cyto" + 1/1 "SO3_Cyto" -> 1/1 "HYDROGEN-PEROXIDE_Cyto" + 1/1 "SULFATE_Cyto"
	~
"MERCURY-II-REDUCTASE-RXN_Cyto":
	1/1 "NADP_Cyto" + 1/1 "PROTON_Cyto" + 1/1 "HG0_Cyto" <- 1/1 "NADPH_Cyto" + 1/1 "HG+2_Cyto"
	~
"DES_184_6_9_12_15_g":
	1/1 "OXYGEN-MOLECULE_Chlo" + 2/1 "FERROCYTOCHROME-B5_Chlo" + 1/1 "lnlncgcoa_Chlo" + 2/1 "PROTON_Chlo" -> 1/1 "strdnccoa_Chlo" + 2/1 "FERRICYTOCHROME-B5_Chlo" + 2/1 "WATER_Chlo"
	~
"RXN-19196_Chlo":
	1/1 "CPD-20690_Chlo" + 1/1 "ACETYL-COA_Chlo" -> 1/1 "CO-A_Chlo" + 1/1 "CPD-20679_Chlo"
	~
"RXN-8631_Cyto":
	1/1 "FRU1P_Cyto" -> 1/1 "GLYCERALD_Cyto" + 1/1 "DIHYDROXY-ACETONE-PHOSPHATE_Cyto"
	~
"ADENOSYLHOMOCYSTEINASE-RXN_Cyto":
	1/1 "WATER_Cyto" + 1/1 "ADENOSYL-HOMO-CYS_Cyto" -> 1/1 "HOMO-CYS_Cyto" + 1/1 "ADENOSINE_Cyto"
	~
"OROTPDECARB-RXN_Chlo":
	1/1 "OROTIDINE-5-PHOSPHATE_Chlo" + 1/1 "PROTON_Chlo" -> 1/1 "CARBON-DIOXIDE_Chlo" + 1/1 "UMP_Chlo"
	~
"P-PANTOCYSDECARB-RXN_Cyto":
	1/1 "PROTON_Cyto" + 1/1 "R-4-PHOSPHOPANTOTHENOYL-L-CYSTEINE_Cyto" -> 1/1 "CARBON-DIOXIDE_Cyto" + 1/1 "PANTETHEINE-P_Cyto"
	~
"RXN66-305_Cyto":
	1/1 "NADPH_Cyto" + 1/1 "OXYGEN-MOLECULE_Cyto" + 1/1 "CPD-4573_Cyto" -> 1/1 "NADP_Cyto" + 1/1 "FORMATE_Cyto" + 1/1 "WATER_Cyto" + 1/1 "44-DIMETHYL-CHOLESTA-812-24-TRIENOL_Cyto"
	~
"THIOREDOXIN-REDUCT-NADPH-RXN_Cyto":
	1/1 "NADP_Cyto" + 1/1 "Red-Thioredoxin_Cyto" <- 1/1 "PROTON_Cyto" + 1/1 "Ox-Thioredoxin_Cyto" + 1/1 "NADPH_Cyto"
	~
"RXN-10625_Chlo":
	1/1 "PHYTYL-PYROPHOSPHATE_Chlo" + 3/1 "NADP_Chlo" <> 3/1 "NADPH_Chlo" + 1/1 "GERANYLGERANYL-PP_Chlo" + 3/1 "PROTON_Chlo"
	~
"RXN1G-1437_Cyto":
	1/1 "CPD1G-772_Cyto" + 1/1 "WATER_Cyto" -> 1/1 "Pi_Cyto" + 1/1 "CPD1G-1346_Cyto"
	~
"MAL_CIT_Mito_tx":
	1/1 "CIT_Mito" + 1/1 "MAL_Cyto" + 1/1 "PROTON_Mito" <> 1/1 "PROTON_Cyto" + 1/1 "CIT_Cyto" + 1/1 "MAL_Mito"
	~
"RXN0-2382_Chlo":
	1/1 "INDOLE_Chlo" + 1/1 "SER_Chlo" -> 1/1 "WATER_Chlo" + 1/1 "TRP_Chlo"
	~
"HOMOSERINE-O-ACETYLTRANSFERASE-RXN_Cyto":
	1/1 "ACETYL-COA_Cyto" + 1/1 "HOMO-SER_Cyto" -> 1/1 "CPD-667_Cyto" + 1/1 "CO-A_Cyto"
	~
"PHENYLALANINE--TRNA-LIGASE-RXN_Cyto":
	1/1 "PROTON_Cyto" + 1/1 "PHE-tRNAs_Cyto" + 1/1 "ATP_Cyto" + 1/1 "PHE_Cyto" -> 1/1 "AMP_Cyto" + 1/1 "Charged-PHE-tRNAs_Cyto" + 1/1 "PPI_Cyto"
	~
"GLYOXYLATE-REDUCTASE-NADP+-RXN_Chlo":
	1/1 "NADPH_Chlo" + 1/1 "GLYOX_Chlo" + 1/1 "PROTON_Chlo" -> 1/1 "GLYCOLLATE_Chlo" + 1/1 "NADP_Chlo"
	~
"RIBOFLAVINSYNDEAM-RXN_Cyto":
	1/1 "DIAMINO-OH-PHOSPHORIBOSYLAMINO-PYR_Cyto" + 1/1 "WATER_Cyto" -> 1/1 "AMMONIA_Cyto" + 1/1 "CPD-602_Cyto"
	~
"MAL-DEH-GLYOX-RXN_Cyto":
	1/1 "MAL_Cyto" + 1/1 "NAD_Cyto" <> 1/1 "NADH_Cyto" + 1/1 "PROTON_Cyto" + 1/1 "OXALACETIC_ACID_Cyto"
	~
"TRANSALDOL-RXN_Chlo":
	1/1 "GAP_Chlo" + 1/1 "D-SEDOHEPTULOSE-7-P_Chlo" <> 1/1 "ERYTHROSE-4P_Chlo" + 1/1 "FRUCTOSE-6P_Chlo"
	~
"RXN-10909_Cyto":
	1/1 "L-EPINEPHRINE_Cyto" + 1/1 "S-ADENOSYLMETHIONINE_Cyto" -> 2/1 "PROTON_Cyto" + 1/1 "CPD-11877_Cyto" + 1/1 "ADENOSYL-HOMO-CYS_Cyto"
	~
"RXNQT-4141_Cyto":
	1/1 "Pi_Cyto" + 1/1 "GDP-L-GALACTOSE_Cyto" -> 1/1 "PROTON_Cyto" + 1/1 "CPDQT-4_Cyto" + 1/1 "GDP_Cyto"
	~
"MERCAPYSTRANS-RXN_Cyto":
	1/1 "HCN_Cyto" + 1/1 "3-MERCAPTO-PYRUVATE_Cyto" -> 1/1 "PROTON_Cyto" + 1/1 "HSCN_Cyto" + 1/1 "PYRUVATE_Cyto"
	~
"RXN0-5199_Cyto":
	1/1 "Pi_Cyto" + 1/1 "GUANOSINE_Cyto" -> 1/1 "RIBOSE-1P_Cyto" + 1/1 "GUANINE_Cyto"
	~
"1.18.1.2-RXN_Chlo":
	2/1 "Reduced-ferredoxins_Chlo" + 1/1 "PROTON_Chlo" + 1/1 "NADP_Chlo" <> 1/1 "NADPH_Chlo" + 2/1 "Oxidized-ferredoxins_Chlo"
	~
"odecoa_Cyto_Chlo_tx":
	1/1 "odecoa_Cyto" <> 1/1 "odecoa_Chlo"
	~
"4-COUMARATE--COA-LIGASE-RXN_Cyto":
	1/1 "CO-A_Cyto" + 1/1 "COUMARATE_Cyto" + 1/1 "ATP_Cyto" -> 1/1 "AMP_Cyto" + 1/1 "PROTON_Cyto" + 1/1 "P-COUMAROYL-COA_Cyto" + 1/1 "PPI_Cyto"
	~
"1PFRUCTPHOSN-RXN_Chlo":
	1/1 "ATP_Chlo" + 1/1 "FRU1P_Chlo" -> 1/1 "ADP_Chlo" + 1/1 "FRUCTOSE-16-DIPHOSPHATE_Chlo" + 1/1 "PROTON_Chlo"
	~
"RXN-2541_Chlo":
	1/1 "PHYTYL-PYROPHOSPHATE_Chlo" + 1/1 "HOMOGENTISATE_Chlo" + 1/1 "PROTON_Chlo" -> 1/1 "MPBQ_Chlo" + 1/1 "PPI_Chlo" + 1/1 "CARBON-DIOXIDE_Chlo"
	~
"GLYCOLATEDEHYDRO-RXN_Cyto":
	1/1 "GLYCOLLATE_Cyto" + 1/1 "NAD_Cyto" -> 1/1 "NADH_Cyto" + 1/1 "GLYOX_Cyto"
	~
"DXS-RXN_Cyto":
	1/1 "PROTON_Cyto" + 1/1 "GAP_Cyto" + 1/1 "PYRUVATE_Cyto" -> 1/1 "CARBON-DIOXIDE_Cyto" + 1/1 "DEOXYXYLULOSE-5P_Cyto"
	~
"13-BETA-GLUCAN-SYNTHASE-RXN_Cyto":
	1/1 "CPD-12575_Cyto" -> 1/1 "GLC_Cyto" + 1/1 "UDP_Cyto"
	~
"3PGA_Pi_Chlo_tx":
	1/1 "G3P_Cyto" + 1/1 "Pi_Chlo" <> 1/1 "Pi_Cyto" + 1/1 "G3P_Chlo"
	~
"L-LACTATE-DEHYDROGENASE-RXN_Chlo":
	1/1 "L-LACTATE_Chlo" + 1/1 "NAD_Chlo" <- 1/1 "PYRUVATE_Chlo" + 1/1 "PROTON_Chlo" + 1/1 "NADH_Chlo"
	~
"RXN-9359_Chlo":
	1/1 "CPD-9649_Chlo" + 1/1 "PROTON_Chlo" + 1/1 "DIHYDROXYNAPHTHOATE_Chlo" <> 1/1 "PPI_Chlo" + 1/1 "CARBON-DIOXIDE_Chlo" + 1/1 "CPD-12120_Chlo"
	~
"2.4.1.83-RXN_Cyto":
	1/1 "GDP-MANNOSE_Cyto" + 1/1 "DOLICHOLP_Cyto" -> 1/1 "GDP_Cyto" + 1/1 "CPD-171_Cyto"
	~
"RXN-10911_Cyto":
	1/1 "CPD-11878_Cyto" + 1/1 "NAD_Cyto" <- 1/1 "NADH_Cyto" + 1/1 "PROTON_Cyto" + 1/1 "DIHYDROXYPHENYLGLYCOLALDEHYDE_Cyto"
	~
"MYO-INOSITOL-2-DEHYDROGENASE-RXN_Mito":
	1/1 "NAD_Mito" + 1/1 "MYO-INOSITOL_Mito" -> 1/1 "CPD-365_Mito" + 1/1 "NADH_Mito" + 1/1 "PROTON_Mito"
	~
"RXN-5469_Cyto":
	1/1 "CPD-5167_Cyto" + 1/1 "CPD-171_Cyto" -> 1/1 "PROTON_Cyto" + 1/1 "DOLICHOLP_Cyto" + 1/1 "CPD-5168_Cyto"
	~
"RXN-2006_Cyto":
	1/1 "CO-A_Cyto" + 1/1 "CPD-514_Cyto" -> 1/1 "BENZOYLCOA_Cyto" + 1/1 "ACETYL-COA_Cyto"
	~
"RXN-7706_Cyto":
	1/1 "CPD-7037_Cyto" + 1/1 "NAD_Cyto" -> 1/1 "NADH_Cyto" + 1/1 "PROTON_Cyto" + 1/1 "CPD-7036_Cyto"
	~
"ASPAMINOTRANS-RXN_Cyto":
	1/1 "L-ASPARTATE_Cyto" + 1/1 "2-KETOGLUTARATE_Cyto" <> 1/1 "GLT_Cyto" + 1/1 "OXALACETIC_ACID_Cyto"
	~
"FUCPALDOL-RXN_Cyto":
	1/1 "FUCULOSE-1P_Cyto" <> 1/1 "DIHYDROXY-ACETONE-PHOSPHATE_Cyto" + 1/1 "LACTALD_Cyto"
	~
"LYSINE-23-AMINOMUTASE-RXN_Cyto":
	1/1 "LYS_Cyto" -> 1/1 "CPD-233_Cyto"
	~
"RXN-9942_Chlo":
	1/1 "OXYGEN-MOLECULE_Chlo" + 1/1 "CPD-568_Chlo" + 1/1 "WATER_Chlo" -> 1/1 "HYDROGEN-PEROXIDE_Chlo" + 1/1 "CPD-10687_Chlo" + 1/1 "PUTRESCINE_Chlo"
	~
"1.5.1.34-RXN-(NADP)_Chlo":
	1/1 "5678-TETRAHYDROPTERIDINE_Chlo" + 1/1 "NADP_Chlo" <> 1/1 "NADPH_Chlo" + 1/1 "67-DIHYDROPTERIDINE_Chlo" + 1/1 "PROTON_Chlo"
	~
"RXN-1142_Cyto":
	1/1 "PROTON_Cyto" + 1/1 "OXYGEN-MOLECULE_Cyto" + 1/1 "CONIFERYL-ALDEHYDE_Cyto" + 1/1 "NADPH_Cyto" -> 1/1 "NADP_Cyto" + 1/1 "5-HYDROXY-CONIFERALDEHYDE_Cyto" + 1/1 "WATER_Cyto"
	~
"GUANYLCYC-RXN_Chlo":
	1/1 "GTP_Chlo" <> 1/1 "PPI_Chlo" + 1/1 "CGMP_Chlo"
	~
"PORPHOBILSYNTH-RXN_Chlo":
	2/1 "5-AMINO-LEVULINATE_Chlo" -> 1/1 "PORPHOBILINOGEN_Chlo" + 2/1 "WATER_Chlo" + 1/1 "PROTON_Chlo"
	~
"RXN-10717_Cyto":
	1/1 "PROTON_Cyto" + 1/1 "INDOLE_ACETALDEHYDE_Cyto" + 1/1 "NADPH_Cyto" -> 1/1 "NADP_Cyto" + 1/1 "CPD-341_Cyto"
	~
"ADENYLYLSULFKIN-RXN_Chlo":
	1/1 "ATP_Chlo" + 1/1 "APS_Chlo" <> 1/1 "ADP_Chlo" + 1/1 "PAPS_Chlo" + 2/1 "PROTON_Chlo"
	~
"HISTPRATPHYD-RXN_Chlo":
	1/1 "PHOSPHORIBOSYL-ATP_Chlo" + 1/1 "WATER_Chlo" -> 1/1 "PPI_Chlo" + 1/1 "PHOSPHORIBOSYL-AMP_Chlo" + 2/1 "PROTON_Chlo"
	~
"TYR_Chlo_tx":
	1/1 "TYR_Cyto" <> 1/1 "TYR_Chlo"
	~
"RXN3O-458_Mito":
	1/1 "PHYTOSPINGOSINE_Mito" + 1/1 "ATP_Mito" -> 1/1 "PHTYOSPHINGOSINE-1-P_Mito" + 1/1 "ADP_Mito" + 1/1 "PROTON_Mito"
	~
"GUANIDINOBUTANAMIDE-NH3-RXN_Cyto":
	1/1 "WATER_Cyto" + 1/1 "4-GUANIDO-BUTYRAMIDE_Cyto" -> 1/1 "PROTON_Cyto" + 1/1 "AMMONIA_Cyto" + 1/1 "CPD-592_Cyto"
	~
"RXN-8675_Cyto":
	1/1 "CPD-9038_Cyto" + 1/1 "S-ADENOSYLMETHIONINE_Cyto" -> 1/1 "DIHYDROSIROHYDROCHLORIN_Cyto" + 1/1 "ADENOSYL-HOMO-CYS_Cyto"
	~
"RXN-7979_Chlo":
	1/1 "OXYGEN-MOLECULE_Chlo" + 1/1 "CPD1F-131_Chlo" + 1/1 "PROTON_Chlo" + 1/1 "NADH_Chlo" -> 1/1 "CPD1F-133_Chlo" + 1/1 "NAD_Chlo" + 1/1 "WATER_Chlo"
	~
"RXN-10704_Chlo":
	1/1 "CPD-11523_Chlo" <- 1/1 "CPD-11522_Chlo" + 1/1 "WATER_Chlo"
	~
"2OXOGLUTARATEDEH-RXN_Cyto":
	1/1 "CO-A_Cyto" + 1/1 "2-KETOGLUTARATE_Cyto" + 1/1 "NAD_Cyto" -> 1/1 "NADH_Cyto" + 1/1 "CARBON-DIOXIDE_Cyto" + 1/1 "SUC-COA_Cyto"
	~
"GLUTDECARBOX-RXN_Cyto":
	1/1 "GLT_Cyto" -> 1/1 "CARBON-DIOXIDE_Cyto" + 1/1 "4-AMINO-BUTYRATE_Cyto"
	~
"UDPREDUCT-RXN_Cyto":
	1/1 "Red-Thioredoxin_Cyto" + 1/1 "UDP_Cyto" -> 1/1 "Thioredoxin_Cyto" + 1/1 "WATER_Cyto" + 1/1 "DUDP_Cyto"
	~
"RXN-9644_Chlo":
	1/1 "ATP_Chlo" + 1/1 "OLEATE-CPD_Chlo" + 1/1 "CO-A_Chlo" -> 1/1 "OLEOYL-COA_Chlo" + 1/1 "AMP_Chlo" + 1/1 "PPI_Chlo"
	~
"RXN-11743_Cyto":
	1/1 "Pi_Cyto" + 1/1 "CPD-5923_Cyto" -> 1/1 "CPD-12706_Cyto" + 1/1 "ADENINE_Cyto"
	~
"DIENOYLCOAREDUCT-RXN_Chlo":
	1/1 "T2-DECENOYL-COA_Chlo" + 1/1 "NADP_Chlo" <> 1/1 "T2-C4-DECADIENYL-COA_Chlo" + 1/1 "NADPH_Chlo" + 1/1 "PROTON_Chlo"
	~
"SQD2_163_6_9_12":
	1/1 "12dgr163:6:9:12_Chlo" + 1/1 "udpsq_Chlo" + 1/1 "WATER_Chlo" -> 1/1 "sqdg163:6:9:12_Chlo" + 1/1 "UDP_Chlo" + 1/1 "PROTON_Chlo"
	~
"HOMOCYSMETB12-RXN_Cyto":
	1/1 "5-METHYL-THF_Cyto" + 1/1 "HOMO-CYS_Cyto" -> 1/1 "MET_Cyto" + 1/1 "THF_Cyto"
	~
"DADPKIN-RXN_Chlo":
	1/1 "ATP_Chlo" + 1/1 "DADP_Chlo" -> 1/1 "ADP_Chlo" + 1/1 "DATP_Chlo"
	~
"UREA_Cyto_tx":
	1/1 "x_UREA" <- 1/1 "UREA_Cyto"
	~
"RXN-9358_Chlo":
	1/1 "CPD-9610_Chlo" + 1/1 "PROTON_Chlo" + 1/1 "DIHYDROXYNAPHTHOATE_Chlo" <> 1/1 "CPD-12119_Chlo" + 1/1 "PPI_Chlo" + 1/1 "CARBON-DIOXIDE_Chlo"
	~
"CYTOCHROME-C-PEROXIDASE-RXN_Cyto":
	2/1 "Cytochromes-C-Reduced_Cyto" + 1/1 "HYDROGEN-PEROXIDE_Cyto" <> 2/1 "Cytochromes-C-Oxidized_Cyto" + 2/1 "WATER_Cyto"
	~
"METHYLENETHFDEHYDROG-NADP-RXN_Chlo":
	1/1 "METHYLENE-THF_Chlo" + 1/1 "NADP_Chlo" <> 1/1 "5-10-METHENYL-THF_Chlo" + 1/1 "NADPH_Chlo"
	~
"RXN-5641_Cyto":
	1/1 "PROTON_Cyto" + 1/1 "SER_Cyto" <> 1/1 "CARBON-DIOXIDE_Cyto" + 1/1 "ETHANOL-AMINE_Cyto"
	~
"RXN490-3641_Chlo":
	1/1 "OXYGEN-MOLECULE_Chlo" + 1/1 "PRO_Chlo" + 1/1 "2-KETOGLUTARATE_Chlo" <> 1/1 "4-HYDROXY-L-PROLINE_Chlo" + 1/1 "SUC_Chlo" + 1/1 "CARBON-DIOXIDE_Chlo"
	~
"SQD2_160":
	1/1 "12dgr160_Chlo" + 1/1 "udpsq_Chlo" + 1/1 "WATER_Chlo" -> 1/1 "sqdg160_Chlo" + 1/1 "UDP_Chlo" + 1/1 "PROTON_Chlo"
	~
"1.6.1.2-RXN_Cyto":
	1/1 "NADPH_Cyto" + 1/1 "NAD_Cyto" -> 1/1 "NADP_Cyto" + 1/1 "NADH_Cyto"
	~
"BADH-RXN_Chlo":
	1/1 "BETAINE_ALDEHYDE_Chlo" + 1/1 "NAD_Chlo" + 1/1 "WATER_Chlo" -> 1/1 "BETAINE_Chlo" + 2/1 "PROTON_Chlo" + 1/1 "NADH_Chlo"
	~
"RXN66-304_Cyto":
	1/1 "CPD-4568_Cyto" + 1/1 "PROTON_Cyto" + 1/1 "OXYGEN-MOLECULE_Cyto" + 1/1 "NADPH_Cyto" -> 1/1 "NADP_Cyto" + 1/1 "CPD-4573_Cyto" + 2/1 "WATER_Cyto"
	~
"L-GLN-FRUCT-6-P-AMINOTRANS-RXN_Cyto":
	1/1 "FRUCTOSE-6P_Cyto" + 1/1 "GLN_Cyto" <> 1/1 "D-GLUCOSAMINE-6-P_Cyto" + 1/1 "GLT_Cyto"
	~
"DES_164_6_9_12_15":
	1/1 "OXYGEN-MOLECULE_Chlo" + 2/1 "FERROCYTOCHROME-B5_Chlo" + 1/1 "hd6912coa_Chlo" + 2/1 "PROTON_Chlo" -> 2/1 "FERRICYTOCHROME-B5_Chlo" + 1/1 "hd691215coa_Chlo" + 2/1 "WATER_Chlo"
	~
"LYSINE--TRNA-LIGASE-RXN_Cyto":
	1/1 "PROTON_Cyto" + 1/1 "LYS_Cyto" + 1/1 "ATP_Cyto" + 1/1 "LYS-tRNAs_Cyto" -> 1/1 "AMP_Cyto" + 1/1 "Charged-LYS-tRNAs_Cyto" + 1/1 "PPI_Cyto"
	~
"2.7.1.148-RXN_Chlo":
	1/1 "ATP_Chlo" + 1/1 "4-CYTIDINE-5-DIPHOSPHO-2-C_Chlo" -> 1/1 "ADP_Chlo" + 1/1 "2-PHOSPHO-4-CYTIDINE-5-DIPHOSPHO-2-C-MET_Chlo" + 2/1 "PROTON_Chlo"
	~
"TRYPTOPHAN--TRNA-LIGASE-RXN_Cyto":
	1/1 "PROTON_Cyto" + 1/1 "ATP_Cyto" + 1/1 "TRP_Cyto" + 1/1 "TRP-tRNAs_Cyto" -> 1/1 "AMP_Cyto" + 1/1 "Charged-TRP-tRNAs_Cyto" + 1/1 "PPI_Cyto"
	~
"CYTOCHROME-B5-REDUCTASE-RXN_Mito":
	2/1 "FERRICYTOCHROME-B5_Mito" + 1/1 "NADH_Mito" <> 2/1 "FERROCYTOCHROME-B5_Mito" + 1/1 "NAD_Mito"
	~
"NAD-SYNTH-GLN-RXN_Cyto":
	1/1 "ATP_Cyto" + 1/1 "GLN_Cyto" + 1/1 "WATER_Cyto" + 1/1 "DEAMIDO-NAD_Cyto" -> 1/1 "AMP_Cyto" + 1/1 "PROTON_Cyto" + 1/1 "PPI_Cyto" + 1/1 "GLT_Cyto" + 1/1 "NAD_Cyto"
	~
"RXN0-5364_Chlo":
	1/1 "OXYGEN-MOLECULE_Chlo" + 1/1 "CPD-381_Chlo" <> 1/1 "HYDROGEN-PEROXIDE_Chlo" + 1/1 "2-KETOGLUTARATE_Chlo"
	~
"RXN-10974_Cyto":
	1/1 "ATP_Cyto" + 1/1 "CPD-11700_Cyto" -> 1/1 "CPD-11938_Cyto" + 1/1 "ADP_Cyto"
	~
"ACETYL-COA-ACETYLTRANSFER-RXN_Cyto":
	2/1 "ACETYL-COA_Cyto" <> 1/1 "CO-A_Cyto" + 1/1 "ACETOACETYL-COA_Cyto"
	~
"PROPIONYL-COA-CARBOXY-RXN_Cyto":
	1/1 "PROPIONYL-COA_Cyto" + 1/1 "ATP_Cyto" + 1/1 "HCO3_Cyto" -> 1/1 "Pi_Cyto" + 1/1 "PROTON_Cyto" + 1/1 "D-METHYL-MALONYL-COA_Cyto" + 1/1 "ADP_Cyto"
	~
"RXN-12127_Cyto":
	1/1 "CHOLESTEROL_Cyto" + 1/1 "CPD-12575_Cyto" <> 1/1 "PROTON_Cyto" + 1/1 "CPD-556_Cyto" + 1/1 "UDP_Cyto"
	~
"RXN-8669_Cyto":
	1/1 "MET_Cyto" + 1/1 "Ox-Thioredoxin_Cyto" + 1/1 "WATER_Cyto" <> 1/1 "Red-Thioredoxin_Cyto" + 1/1 "CPD-8989_Cyto"
	~
"ATP_AMP_Mito_tx":
	1/1 "ATP_Cyto" + 1/1 "AMP_Mito" <> 1/1 "AMP_Cyto" + 1/1 "ATP_Mito"
	~
"2.7.4.24-RXN_Cyto":
	1/1 "5-DIPHOSPHO-1D-MYO-INOSITOL-12346P_Cyto" + 1/1 "ATP_Cyto" -> 1/1 "CPD-11938_Cyto" + 1/1 "ADP_Cyto"
	~
"AGPAT184_6_9_12_15":
	1/1 "strdnccoa_Chlo" + 1/1 "1odec691215eg3p_Chlo" -> 1/1 "CO-A_Chlo" + 1/1 "pa184:6:9:12:15_Chlo"
	~
"RXN1F-10_Chlo":
	1/1 "MONO-VINYL-PROTOCHLOROPHYLLIDE-A_Chlo" + 1/1 "NADPH_Chlo" + 1/1 "PROTON_Chlo" -> 1/1 "CHLOROPHYLLIDE-A_Chlo" + 1/1 "NADP_Chlo"
	~
"DIHYDROXYMETVALDEHYDRAT-RXN_Chlo":
	1/1 "1-KETO-2-METHYLVALERATE_Chlo" <> 1/1 "2-KETO-3-METHYL-VALERATE_Chlo" + 1/1 "WATER_Chlo"
	~
"ISOCITDEH-RXN_Mito":
	1/1 "THREO-DS-ISO-CITRATE_Mito" + 1/1 "NADP_Mito" -> 1/1 "2-KETOGLUTARATE_Mito" + 1/1 "CARBON-DIOXIDE_Mito" + 1/1 "NADPH_Mito"
	~
"PGSA164_6_9_12_15":
	1/1 "GLYCEROL-3P_Chlo" + 1/1 "cdpdhdec691215eg_Chlo" -> 1/1 "CMP_Chlo" + 1/1 "PROTON_Chlo" + 1/1 "pgp164:6:9:15:15_Chlo"
	~
"PGPP160":
	1/1 "pgp160_Chlo" + 1/1 "WATER_Chlo" -> 1/1 "pg160_Chlo" + 1/1 "Pi_Chlo"
	~
"RXN-10954_Cyto":
	1/1 "CPD-6702_Cyto" + 1/1 "WATER_Cyto" <> 1/1 "Pi_Cyto" + 1/1 "MYO-INOSITOL_Cyto"
	~
"RXN-8025_Chlo":
	1/1 "CPD1F-129_Chlo" + 1/1 "OXYGEN-MOLECULE_Chlo" + 2/1 "PROTON_Chlo" + 2/1 "Reduced-ferredoxins_Chlo" -> 1/1 "CPD-7409_Chlo" + 2/1 "Oxidized-ferredoxins_Chlo" + 1/1 "WATER_Chlo"
	~
"NH3_Mito_tx":
	1/1 "AMMONIA_Cyto" <> 1/1 "AMMONIA_Mito"
	~
"RXN-7979-(NADP)_Cyto":
	1/1 "PROTON_Cyto" + 1/1 "OXYGEN-MOLECULE_Cyto" + 1/1 "CPD1F-131_Cyto" + 1/1 "NADPH_Cyto" -> 1/1 "NADP_Cyto" + 1/1 "CPD1F-133_Cyto" + 1/1 "WATER_Cyto"
	~
"DXS-RXN_Chlo":
	1/1 "PYRUVATE_Chlo" + 1/1 "GAP_Chlo" + 1/1 "PROTON_Chlo" -> 1/1 "DEOXYXYLULOSE-5P_Chlo" + 1/1 "CARBON-DIOXIDE_Chlo"
	~
"RXN-10917_Chlo":
	1/1 "CPD-11876_Chlo" + 1/1 "NAD_Chlo" + 1/1 "WATER_Chlo" -> 1/1 "VANILLYL_MANDELATE_Chlo" + 2/1 "PROTON_Chlo" + 1/1 "NADH_Chlo"
	~
"XANPRIBOSYLTRAN-RXN_Chlo":
	1/1 "XANTHOSINE-5-PHOSPHATE_Chlo" + 1/1 "PPI_Chlo" <- 1/1 "XANTHINE_Chlo" + 1/1 "PRPP_Chlo"
	~
"2.5.1.32-RXN_Chlo":
	2/1 "GERANYLGERANYL-PP_Chlo" -> 1/1 "PPI_Chlo" + 1/1 "CPD-464_Chlo"
	~
"METBALT-RXN_Cyto":
	2/1 "PROTON_Cyto" + 1/1 "2-OXOBUTANOATE_Cyto" + 1/1 "AMMONIA_Cyto" + 1/1 "SUC_Cyto" <> 1/1 "WATER_Cyto" + 1/1 "O-SUCCINYL-L-HOMOSERINE_Cyto"
	~
"RXN-1102_Cyto":
	1/1 "PROTON_Cyto" + 1/1 "COUMARALDEHYDE_Cyto" + 1/1 "NADPH_Cyto" -> 1/1 "NADP_Cyto" + 1/1 "COUMARYL-ALCOHOL_Cyto"
	~
"TIGLYLCOA-HYDROXY-RXN_Mito":
	1/1 "2-METHYL-3-HYDROXY-BUTYRYL-COA_Mito" <- 1/1 "WATER_Mito" + 1/1 "CPD-1083_Mito"
	~
"HYDROXYMETHYLGLUTARYL-COA-SYNTHASE-RXN_Chlo":
	1/1 "ACETYL-COA_Chlo" + 1/1 "WATER_Chlo" + 1/1 "ACETOACETYL-COA_Chlo" -> 1/1 "CO-A_Chlo" + 1/1 "PROTON_Chlo" + 1/1 "3-HYDROXY-3-METHYL-GLUTARYL-COA_Chlo"
	~
"RXN-11203_Cyto":
	1/1 "CPD-12159_Cyto" + 1/1 "METOH_Cyto" -> 1/1 "CPD-12162_Cyto"
	~
"UROGENIIISYN-RXN_Mito":
	1/1 "HYDROXYMETHYLBILANE_Mito" -> 1/1 "UROPORPHYRINOGEN-III_Mito" + 1/1 "WATER_Mito"
	~
"GDPKIN-RXN_Cyto":
	1/1 "GDP_Cyto" + 1/1 "ATP_Cyto" <> 1/1 "GTP_Cyto" + 1/1 "ADP_Cyto" + 1/1 "PROTON_Cyto"
	~
"SARCOX-RXN_Cyto":
	1/1 "SARCOSINE_Cyto" + 1/1 "OXYGEN-MOLECULE_Cyto" + 1/1 "WATER_Cyto" -> 1/1 "HYDROGEN-PEROXIDE_Cyto" + 1/1 "FORMALDEHYDE_Cyto" + 1/1 "GLY_Cyto"
	~
"RXN-2962-(NAD)_Cyto":
	1/1 "S-HYDROXYMETHYLGLUTATHIONE_Cyto" + 1/1 "NAD_Cyto" -> 1/1 "NADH_Cyto" + 1/1 "PROTON_Cyto" + 1/1 "CPD-548_Cyto"
	~
"2.7.7.13-RXN_Cyto":
	1/1 "GTP_Cyto" + 1/1 "MANNOSE-1P_Cyto" + 1/1 "PROTON_Cyto" -> 1/1 "GDP-MANNOSE_Cyto" + 1/1 "PPI_Cyto"
	~
"DIHYDLIPACETRANS-RXN_Chlo":
	1/1 "ACETYL-COA_Chlo" + 1/1 "DIHYDROLIPOAMIDE_Chlo" <> 1/1 "S-ACETYLDIHYDROLIPOAMIDE_Chlo" + 1/1 "CO-A_Chlo"
	~
"GLYOHMETRANS-RXN_Mito":
	1/1 "THF_Mito" + 1/1 "SER_Mito" <> 1/1 "GLY_Mito" + 1/1 "WATER_Mito" + 1/1 "METHYLENE-THF_Mito"
	~
"GALACTOKIN-RXN_Cyto":
	1/1 "ATP_Cyto" + 1/1 "GALACTOSE_Cyto" -> 1/1 "PROTON_Cyto" + 1/1 "ADP_Cyto" + 1/1 "GALACTOSE-1P_Cyto"
	~
"ACETOOHBUTSYN-RXN_Mito":
	1/1 "PYRUVATE_Mito" + 1/1 "2-OXOBUTANOATE_Mito" + 1/1 "PROTON_Mito" -> 1/1 "2-ACETO-2-HYDROXY-BUTYRATE_Mito" + 1/1 "CARBON-DIOXIDE_Mito"
	~
"L-GLN-FRUCT-6-P-AMINOTRANS-RXN_Chlo":
	1/1 "GLN_Chlo" + 1/1 "FRUCTOSE-6P_Chlo" <> 1/1 "CPD-13469_Chlo" + 1/1 "GLT_Chlo"
	~
"RXN-5841_Cyto":
	1/1 "NICOTINAMIDE_NUCLEOTIDE_Cyto" + 1/1 "WATER_Cyto" -> 1/1 "Pi_Cyto" + 1/1 "NICOTINAMIDE_RIBOSE_Cyto"
	~
"HOMOGENTISATE-12-DIOXYGENASE-RXN_Mito":
	1/1 "OXYGEN-MOLECULE_Mito" + 1/1 "HOMOGENTISATE_Mito" -> 1/1 "4-MALEYL-ACETOACETATE_Mito" + 1/1 "PROTON_Mito"
	~
"RXN1G-4355_Chlo":
	1/1 "CPD1G-277_Chlo" + 1/1 "CARBON-DIOXIDE_Chlo" -> 1/1 "CPD1G-332_Chlo" + 1/1 "PROTON_Chlo"
	~
"RXN-3521_Cyto":
	1/1 "HYDROGEN-PEROXIDE_Cyto" + 2/1 "ASCORBATE_Cyto" -> 2/1 "WATER_Cyto" + 2/1 "CPD-318_Cyto"
	~
"RXN-9543_Cyto":
	1/1 "MALONYL-COA_Cyto" + 1/1 "PROTON_Cyto" + 1/1 "PALMITYL-COA_Cyto" -> 1/1 "CARBON-DIOXIDE_Cyto" + 1/1 "CO-A_Cyto" + 1/1 "CPD-10260_Cyto"
	~
"PANTOATE-BETA-ALANINE-LIG-RXN_Cyto":
	1/1 "ATP_Cyto" + 1/1 "B-ALANINE_Cyto" + 1/1 "L-PANTOATE_Cyto" -> 1/1 "AMP_Cyto" + 1/1 "PROTON_Cyto" + 1/1 "PANTOTHENATE_Cyto" + 1/1 "PPI_Cyto"
	~
"6.3.4.16-RXN_Cyto":
	1/1 "CARBON-DIOXIDE_Cyto" + 2/1 "ATP_Cyto" + 1/1 "AMMONIA_Cyto" + 1/1 "WATER_Cyto" -> 1/1 "Pi_Cyto" + 2/1 "PROTON_Cyto" + 2/1 "ADP_Cyto" + 1/1 "CARBAMOYL-P_Cyto"
	~
"ETHAMINE-PHOS":
	1/1 "CTP_Chlo" + 1/1 "eap_Chlo" + 1/1 "PROTON_Chlo" -> 1/1 "PPI_Chlo" + 1/1 "cdpeta_Chlo"
	~
"RXN-5822_Chlo":
	1/1 "WATER_Chlo" + 1/1 "NADP_Chlo" -> 1/1 "Pi_Chlo" + 1/1 "NAD_Chlo"
	~
"RXN-8988_Cyto":
	1/1 "GTP_Cyto" + 1/1 "CO-A_Cyto" + 1/1 "ITACONATE_Cyto" <> 1/1 "Pi_Cyto" + 1/1 "GDP_Cyto" + 1/1 "CPD-1137_Cyto"
	~
"RXN-8853_Mito":
	1/1 "TETRA-H-BIOPTERIN_Mito" + 2/1 "NADP_Mito" <- 1/1 "6-PYRUVOYL-5678-TETRAHYDROPTERIN_Mito" + 2/1 "PROTON_Mito" + 2/1 "NADPH_Mito"
	~
"1.1.1.274-RXN_Chlo":
	1/1 "NADPH_Chlo" + 1/1 "25-DIDEHYDRO-D-GLUCONATE_Chlo" + 1/1 "PROTON_Chlo" <> 1/1 "CPD-377_Chlo" + 1/1 "NADP_Chlo"
	~
"DTDPKIN-RXN_Cyto":
	1/1 "TDP_Cyto" + 1/1 "ATP_Cyto" -> 1/1 "TTP_Cyto" + 1/1 "ADP_Cyto"
	~
"NICOTINATEPRIBOSYLTRANS-RXN_Mito":
	1/1 "PPI_Mito" + 1/1 "NICOTINATE_NUCLEOTIDE_Mito" -> 1/1 "PRPP_Mito" + 1/1 "NIACINE_Mito" + 1/1 "PROTON_Mito"
	~
"N-ACETYLGLUTPREDUCT-RXN_Chlo":
	1/1 "CPD-469_Chlo" + 1/1 "Pi_Chlo" + 1/1 "NADP_Chlo" <- 1/1 "N-ACETYL-GLUTAMYL-P_Chlo" + 1/1 "NADPH_Chlo" + 1/1 "PROTON_Chlo"
	~
"tag184_6_9_12_15":
	1/1 "12dgr184:6:9:12:15_Chlo" + 1/1 "strdnccoa_Chlo" -> 1/1 "tag184:6:9:12:15_Chlo" + 1/1 "CO-A_Chlo"
	~
"RXN-5467_Cyto":
	1/1 "CPD-5165_Cyto" + 1/1 "CPD-171_Cyto" -> 1/1 "PROTON_Cyto" + 1/1 "CPD-5166_Cyto" + 1/1 "DOLICHOLP_Cyto"
	~
"MGDG162_7_10":
	1/1 "12dgr162:7:10_Chlo" + 1/1 "UDP-GALACTOSE_Chlo" -> 1/1 "UDP_Chlo" + 1/1 "PROTON_Chlo" + 1/1 "mgdg162:7:10_Chlo"
	~
"3-DEHYDROQUINATE-SYNTHASE-RXN_Cyto":
	1/1 "3-DEOXY-D-ARABINO-HEPTULOSONATE-7-P_Cyto" -> 1/1 "Pi_Cyto" + 1/1 "DEHYDROQUINATE_Cyto"
	~
"RXN-11619_Chlo":
	1/1 "2-TRANS6-TRANS-FARNESAL_Chlo" + 1/1 "NAD_Chlo" + 1/1 "WATER_Chlo" -> 1/1 "CPD-12585_Chlo" + 2/1 "PROTON_Chlo" + 1/1 "NADH_Chlo"
	~
"OCT5ZCARN_tc":
	1/1 "oc5crn_Chlo" + 1/1 "CARNITINE_Cyto" -> 1/1 "CARNITINE_Chlo" + 1/1 "oc5crn_Cyto"
	~
"OROTPDECARB-RXN_Cyto":
	1/1 "PROTON_Cyto" + 1/1 "OROTIDINE-5-PHOSPHATE_Cyto" -> 1/1 "CARBON-DIOXIDE_Cyto" + 1/1 "UMP_Cyto"
	~
"RXN-12125_Cyto":
	1/1 "CPD-4161_Cyto" + 1/1 "CPD-12575_Cyto" <> 1/1 "PROTON_Cyto" + 1/1 "CPD-13084_Cyto" + 1/1 "UDP_Cyto"
	~
"GLUTAMINESYN-RXN_Cyto":
	1/1 "ATP_Cyto" + 1/1 "AMMONIA_Cyto" + 1/1 "GLT_Cyto" -> 1/1 "Pi_Cyto" + 1/1 "GLN_Cyto" + 1/1 "ADP_Cyto"
	~
"RXN-9623_Chlo":
	1/1 "ATP_Chlo" + 1/1 "PALMITATE_Chlo" + 1/1 "CO-A_Chlo" -> 1/1 "PALMITYL-COA_Chlo" + 1/1 "AMP_Chlo" + 1/1 "PPI_Chlo"
	~
"ASPARTATEKIN-RXN_Chlo":
	1/1 "ATP_Chlo" + 1/1 "L-ASPARTATE_Chlo" <> 1/1 "ADP_Chlo" + 1/1 "L-BETA-ASPARTYL-P_Chlo" + 1/1 "PROTON_Chlo"
	~
"THREONINE-ALDOLASE-RXN_Cyto":
	1/1 "THR_Cyto" -> 1/1 "ACETALD_Cyto" + 1/1 "GLY_Cyto"
	~
"DIHYDROXYISOVALDEHYDRAT-RXN_Chlo":
	1/1 "CPD-13357_Chlo" <> 1/1 "2-KETO-ISOVALERATE_Chlo" + 1/1 "WATER_Chlo"
	~
"PEPSYNTH-RXN_Chlo":
	1/1 "ATP_Chlo" + 1/1 "PYRUVATE_Chlo" + 1/1 "WATER_Chlo" -> 1/1 "Pi_Chlo" + 1/1 "PHOSPHO-ENOL-PYRUVATE_Chlo" + 1/1 "AMP_Chlo" + 2/1 "PROTON_Chlo"
	~
"RXN-10697_Mito":
	1/1 "CPD-11519_Mito" <- 1/1 "CPD-11518_Mito" + 1/1 "WATER_Mito"
	~
"HEME-OXYGENASE-DECYCLIZING-RXN_Chlo":
	3/1 "OXYGEN-MOLECULE_Chlo" + 1/1 "PROTOHEME_Chlo" + 2/1 "PROTON_Chlo" + 3/1 "NADH_Chlo" -> 1/1 "CARBON-MONOXIDE_Chlo" + 1/1 "FE+2_Chlo" + 3/1 "NAD_Chlo" + 1/1 "BILIVERDINE_Chlo" + 3/1 "WATER_Chlo"
	~
"RXN1G-1438_Cyto":
	1/1 "CPD1G-773_Cyto" + 1/1 "WATER_Cyto" -> 1/1 "Pi_Cyto" + 1/1 "CPD1G-1353_Cyto"
	~
"PYRUVATE-CARBOXYLASE-RXN_Chlo":
	1/1 "ATP_Chlo" + 1/1 "PYRUVATE_Chlo" + 1/1 "HCO3_Chlo" -> 1/1 "ADP_Chlo" + 1/1 "OXALACETIC_ACID_Chlo" + 1/1 "Pi_Chlo" + 1/1 "PROTON_Chlo"
	~
"RXN-9157_Cyto":
	1/1 "CPD-9699_Cyto" + 1/1 "GLUTATHIONE_Cyto" -> 1/1 "CYS-GLY_Cyto" + 1/1 "CPD-9700_Cyto"
	~
"RXN-12709_Chlo":
	1/1 "CPD-13698_Chlo" + 1/1 "NAD_Chlo" -> 1/1 "CPD-13699_Chlo" + 1/1 "PROTON_Chlo" + 1/1 "NADH_Chlo"
	~
"RXN-4021_Chlo":
	1/1 "S-ADENOSYLMETHIONINE_Chlo" + 1/1 "CYCLOARTENOL_Chlo" -> 1/1 "ADENOSYL-HOMO-CYS_Chlo" + 1/1 "CPD-696_Chlo" + 1/1 "PROTON_Chlo"
	~
"RXN-4941_Cyto":
	1/1 "CPD-1107_Cyto" + 1/1 "ATP_Cyto" -> 1/1 "DIPHOSPHO-1D-MYO-INOSITOL-TETRAKISPHOSPH_Cyto" + 1/1 "ADP_Cyto"
	~
"MGDG205_5_8_11_14_17":
	1/1 "12dgr205:5:8:11:14:17_Chlo" + 1/1 "UDP-GALACTOSE_Chlo" -> 1/1 "mgdg205:5:8:11:14:17_Chlo" + 1/1 "UDP_Chlo" + 1/1 "PROTON_Chlo"
	~
"ILE_Chlo_tx":
	1/1 "ILE_Cyto" <> 1/1 "ILE_Chlo"
	~
"GMP-SYN-NH3-RXN_Cyto":
	1/1 "ATP_Cyto" + 1/1 "AMMONIA_Cyto" + 1/1 "XANTHOSINE-5-PHOSPHATE_Cyto" -> 1/1 "AMP_Cyto" + 2/1 "PROTON_Cyto" + 1/1 "GMP_Cyto" + 1/1 "PPI_Cyto"
	~
"BIS5-ADENOSYL-TRIPHOSPHATASE-RXN_Cyto":
	1/1 "WATER_Cyto" + 1/1 "ADENOSINE5TRIPHOSPHO5ADENOSINE_Cyto" <> 1/1 "AMP_Cyto" + 2/1 "PROTON_Cyto" + 1/1 "ADP_Cyto"
	~
"1.2.1.9-RXN_Cyto":
	1/1 "NADP_Cyto" + 1/1 "GAP_Cyto" + 1/1 "WATER_Cyto" -> 1/1 "G3P_Cyto" + 2/1 "PROTON_Cyto" + 1/1 "NADPH_Cyto"
	~
"RXN0-2044_Mito":
	1/1 "NAD_Mito" + 1/1 "3-HYDROXYADIPYL-COA_Mito" -> 1/1 "3-KETO-ADIPYL-COA_Mito" + 1/1 "NADH_Mito" + 1/1 "PROTON_Mito"
	~
"5-OXOPROLINASE-ATP-HYDROLYSING-RXN_Cyto":
	1/1 "ATP_Cyto" + 2/1 "WATER_Cyto" + 1/1 "5-OXOPROLINE_Cyto" <> 1/1 "Pi_Cyto" + 2/1 "PROTON_Cyto" + 1/1 "ADP_Cyto" + 1/1 "GLT_Cyto"
	~
"1.2.1.13-RXN_Chlo":
	1/1 "NADPH_Chlo" + 1/1 "DPG_Chlo" + 1/1 "PROTON_Chlo" -> 1/1 "Pi_Chlo" + 1/1 "GAP_Chlo" + 1/1 "NADP_Chlo"
	~
"RIBULP3EPIM-RXN_Chlo":
	1/1 "RIBULOSE-5P_Chlo" <> 1/1 "XYLULOSE-5-PHOSPHATE_Chlo"
	~
"THR_Chlo_tx":
	1/1 "THR_Cyto" <> 1/1 "THR_Chlo"
	~
"GLUTKIN-RXN_Cyto":
	1/1 "ATP_Cyto" + 1/1 "GLT_Cyto" -> 1/1 "ADP_Cyto" + 1/1 "L-GLUTAMATE-5-P_Cyto"
	~
"GAPOXNPHOSPHN-RXN_Chlo":
	1/1 "Pi_Chlo" + 1/1 "NAD_Chlo" + 1/1 "GAP_Chlo" <> 1/1 "DPG_Chlo" + 1/1 "PROTON_Chlo" + 1/1 "NADH_Chlo"
	~
"RXN-12200_Cyto":
	1/1 "CTP_Cyto" + 2/1 "WATER_Cyto" -> 2/1 "Pi_Cyto" + 2/1 "PROTON_Cyto" + 1/1 "CMP_Cyto"
	~
"PAPA164_6_9_12_15":
	1/1 "pa164:6:9:12:15_Chlo" + 1/1 "WATER_Chlo" -> 1/1 "12dgr164:6:9:12:15_Chlo" + 1/1 "Pi_Chlo"
	~
"TIGLYLCOA-HYDROXY-RXN_Chlo":
	1/1 "2-METHYL-3-HYDROXY-BUTYRYL-COA_Chlo" <- 1/1 "CPD-1083_Chlo" + 1/1 "WATER_Chlo"
	~
"THREONINE--TRNA-LIGASE-RXN_Cyto":
	1/1 "THR_Cyto" + 1/1 "PROTON_Cyto" + 1/1 "ATP_Cyto" + 1/1 "THR-tRNAs_Cyto" -> 1/1 "AMP_Cyto" + 1/1 "Charged-THR-tRNAs_Cyto" + 1/1 "PPI_Cyto"
	~
"PYRUVATEORTHOPHOSPHATE-DIKINASE-RXN_Chlo":
	1/1 "ATP_Chlo" + 1/1 "PYRUVATE_Chlo" + 1/1 "Pi_Chlo" -> 1/1 "PPI_Chlo" + 1/1 "AMP_Chlo" + 1/1 "PHOSPHO-ENOL-PYRUVATE_Chlo" + 1/1 "PROTON_Chlo"
	~
"6PGLUCONOLACT-RXN_Cyto":
	1/1 "D-6-P-GLUCONO-DELTA-LACTONE_Cyto" + 1/1 "WATER_Cyto" -> 1/1 "PROTON_Cyto" + 1/1 "CPD-2961_Cyto"
	~
"RXN-11662_Cyto":
	1/1 "S-3-HYDROXYBUTANOYL-COA_Cyto" + 1/1 "NAD_Cyto" <> 1/1 "NADH_Cyto" + 1/1 "PROTON_Cyto" + 1/1 "ACETOACETYL-COA_Cyto"
	~
"RXN1F-144_Chlo":
	2/1 "GERANYLGERANYL-PP_Chlo" <> 1/1 "PHYTOENE_Chlo" + 2/1 "PPI_Chlo"
	~
"RXN-12642_Cyto":
	1/1 "NADP_Cyto" + 1/1 "CPD-13611_Cyto" <> 1/1 "PROTON_Cyto" + 1/1 "CPD-13610_Cyto" + 1/1 "NADPH_Cyto"
	~
"ALDOSE-6-PHOSPHATE-REDUCTASE-NADPH-RXN_Cyto":
	1/1 "NADP_Cyto" + 1/1 "D-SORBITOL-6-P_Cyto" <- 1/1 "GLC-6-P_Cyto" + 1/1 "PROTON_Cyto" + 1/1 "NADPH_Cyto"
	~
"O-SUCCHOMOSERLYASE-RXN_Chlo":
	1/1 "CYS_Chlo" + 1/1 "O-SUCCINYL-L-HOMOSERINE_Chlo" -> 1/1 "L-CYSTATHIONINE_Chlo" + 1/1 "SUC_Chlo" + 1/1 "PROTON_Chlo"
	~
"ORNDECARBOX-RXN_Cyto":
	1/1 "PROTON_Cyto" + 1/1 "L-ORNITHINE_Cyto" -> 1/1 "CARBON-DIOXIDE_Cyto" + 1/1 "PUTRESCINE_Cyto"
	~
SUC_Chlo_tx:
	1/1 "SUC_Chlo" <> 1/1 "SUC_Cyto"
	~
"RXN1F-20_Chlo":
	1/1 "ATP_Chlo" + 1/1 "PROTOPORPHYRIN_IX_Chlo" + 1/1 "MG+2_Chlo" + 1/1 "WATER_Chlo" -> 1/1 "ADP_Chlo" + 1/1 "Pi_Chlo" + 2/1 "PROTON_Chlo" + 1/1 "MG-PROTOPORPHYRIN_Chlo"
	~
"SQD2_162_9_12":
	1/1 "WATER_Chlo" + 1/1 "12dgr162:9:12_Chlo" + 1/1 "udpsq_Chlo" -> 1/1 "UDP_Chlo" + 1/1 "PROTON_Chlo" + 1/1 "sqdg162:9:12_Chlo"
	~
"RXN-10704_Cyto":
	1/1 "CPD-11523_Cyto" <- 1/1 "CPD-11522_Cyto" + 1/1 "WATER_Cyto"
	~
"H2PTEROATESYNTH-RXN_Cyto":
	1/1 "DIHYDROPTERIN-CH2OH-PP_Cyto" + 1/1 "P-AMINO-BENZOATE_Cyto" -> 1/1 "7-8-DIHYDROPTEROATE_Cyto" + 1/1 "PPI_Cyto"
	~
"RXN-7677_Chlo":
	1/1 "OXYGEN-MOLECULE_Chlo" + 1/1 "NADPH_Chlo" + 1/1 "PROTON_Chlo" + 1/1 "CPD-7015_Chlo" -> 1/1 "CPD-7014_Chlo" + 2/1 "WATER_Chlo" + 1/1 "NADP_Chlo"
	~
"1.14.99.33-RXN-(NADP)_Cyto":
	1/1 "PROTON_Cyto" + 1/1 "OXYGEN-MOLECULE_Cyto" + 1/1 "LINOLEIC_ACID_Cyto" + 1/1 "NADPH_Cyto" <> 1/1 "NADP_Cyto" + 2/1 "WATER_Cyto" + 1/1 "CREPENYNATE_Cyto"
	~
"PYRIDOXKIN-RXN_Chlo":
	1/1 "ATP_Chlo" + 1/1 "PYRIDOXAL_Chlo" -> 1/1 "ADP_Chlo" + 1/1 "PYRIDOXAL_PHOSPHATE_Chlo" + 1/1 "PROTON_Chlo"
	~
"FUMHYDR-RXN_Mito":
	1/1 "MAL_Mito" <> 1/1 "FUM_Mito" + 1/1 "WATER_Mito"
	~
"HOMOCYSTEINE-S-METHYLTRANSFERASE-RXN_Cyto":
	1/1 "HOMO-CYS_Cyto" + 1/1 "S-ADENOSYLMETHIONINE_Cyto" <> 1/1 "MET_Cyto" + 1/1 "PROTON_Cyto" + 1/1 "ADENOSYL-HOMO-CYS_Cyto"
	~
"RXN-12561_Mito":
	1/1 "ACETYL-COA_Mito" + 1/1 "PROPIONYL-COA_Mito" <> 1/1 "CPD-13534_Mito" + 1/1 "CO-A_Mito"
	~
"RXN6666-6_Cyto":
	1/1 "CPD-782_Cyto" + 1/1 "S-ADENOSYLMETHIONINE_Cyto" -> 1/1 "PROTON_Cyto" + 1/1 "CPD-7651_Cyto" + 1/1 "ADENOSYL-HOMO-CYS_Cyto"
	~
"RXN-5822_Cyto":
	1/1 "NADP_Cyto" + 1/1 "WATER_Cyto" -> 1/1 "Pi_Cyto" + 1/1 "NAD_Cyto"
	~
"RXN-12247_Chlo":
	1/1 "CPD-12321_Chlo" + 3/1 "NAD_Chlo" <> 1/1 "NEUROSPORENE_Chlo" + 3/1 "NADH_Chlo"
	~
"PGPP184_6_9_12_15":
	1/1 "pgp184:6:9:12:15_Chlo" + 1/1 "WATER_Chlo" -> 1/1 "Pi_Chlo" + 1/1 "pg184:6:9:12:15_Chlo"
	~
"GLUTAMATESYN-RXN_Chlo":
	2/1 "GLT_Chlo" + 1/1 "NADP_Chlo" <- 1/1 "GLN_Chlo" + 1/1 "NADPH_Chlo" + 1/1 "2-KETOGLUTARATE_Chlo" + 1/1 "PROTON_Chlo"
	~
"RXN-12399_Cyto":
	1/1 "WATER_Cyto" + 1/1 "CPD-13377_Cyto" -> 1/1 "CPD-13375_Cyto" + 1/1 "GALACTOSE_Cyto"
	~
"DLACTDEHYDROGFAD-RXN_Cyto":
	1/1 "ETR-Quinones_Cyto" + 1/1 "L-LACTATE_Cyto" -> 1/1 "ETR-Quinols_Cyto" + 1/1 "PYRUVATE_Cyto"
	~
"3PGAREARR-RXN_Mito":
	1/1 "G3P_Mito" <> 1/1 "2-PG_Mito"
	~
"RXN-19197_diado_Chlo":
	2/1 "OXYGEN-MOLECULE_Chlo" + 2/1 "NADH_Chlo" + 2/1 "PROTON_Chlo" + 1/1 "CPD-20680_Chlo" -> 1/1 "CPD-20690_Chlo" + 2/1 "NAD_Chlo" + 3/1 "WATER_Chlo"
	~
"GLUTATHIONE-SYN-RXN_Chlo":
	1/1 "ATP_Chlo" + 1/1 "L-GAMMA-GLUTAMYLCYSTEINE_Chlo" + 1/1 "GLY_Chlo" -> 1/1 "ADP_Chlo" + 1/1 "GLUTATHIONE_Chlo" + 1/1 "Pi_Chlo" + 1/1 "PROTON_Chlo"
	~
"PGPP161":
	1/1 "pgp161_Chlo" + 1/1 "WATER_Chlo" -> 1/1 "pg161_Chlo" + 1/1 "Pi_Chlo"
	~
"RXN-10906_Cyto":
	1/1 "NOREPINEPHRINE_Cyto" + 1/1 "S-ADENOSYLMETHIONINE_Cyto" -> 2/1 "PROTON_Cyto" + 1/1 "CPD-11875_Cyto" + 1/1 "ADENOSYL-HOMO-CYS_Cyto"
	~
"CARNITINE-O-ACETYLTRANSFERASE-RXN_Mito":
	1/1 "CARNITINE_Mito" + 1/1 "ACETYL-COA_Mito" <> 1/1 "CO-A_Mito" + 1/1 "O-ACETYLCARNITINE_Mito"
	~
"RXN-7566_Cyto":
	1/1 "ACETYL-P_Cyto" + 1/1 "Ox-Thioredoxin_Cyto" + 1/1 "AMMONIA_Cyto" <- 1/1 "Pi_Cyto" + 1/1 "GLY_Cyto" + 1/1 "Red-Thioredoxin_Cyto"
	~
"RXN-12400_Cyto":
	1/1 "CPD-13378_Cyto" + 2/1 "WATER_Cyto" -> 1/1 "CPD-13375_Cyto" + 2/1 "GALACTOSE_Cyto"
	~
"RXN-5285_Chlo":
	1/1 "NADPH_Chlo" + 2/1 "PROTON_Chlo" + 1/1 "DIVINYL-PROTOCHLOROPHYLLIDE-A_Chlo" <> 1/1 "DIVINYLCHLOROPHYLLIDE-A_Chlo" + 1/1 "NADP_Chlo"
	~
"2.1.1.64-RXN_Cyto":
	1/1 "CPD-7158_Cyto" + 1/1 "S-ADENOSYLMETHIONINE_Cyto" -> 1/1 "PROTON_Cyto" + 1/1 "CPD-9957_Cyto" + 1/1 "ADENOSYL-HOMO-CYS_Cyto"
	~
"GLT_MAL_Chlo_tx":
	1/1 "GLT_Cyto" + 1/1 "MAL_Chlo" <> 1/1 "GLT_Chlo" + 1/1 "MAL_Cyto"
	~
"ADDALT-RXN_Chlo":
	1/1 "WATER_Chlo" + 1/1 "DEOXYADENOSINE_Chlo" -> 1/1 "DEOXYINOSINE_Chlo" + 1/1 "AMMONIA_Chlo"
	~
"SULFITE-REDUCT-RXN_Cyto":
	3/1 "PROTON_Cyto" + 1/1 "SO3_Cyto" + 3/1 "NADPH_Cyto" -> 3/1 "NADP_Cyto" + 3/1 "WATER_Cyto" + 1/1 "HS_Cyto"
	~
"RXN-8023_Chlo":
	1/1 "CPD-12321_Chlo" + 1/1 "NAD_Chlo" -> 1/1 "CPD-7408_Chlo" + 1/1 "NADH_Chlo"
	~
"RXN0-2381_Chlo":
	1/1 "INDOLE-3-GLYCEROL-P_Chlo" <> 1/1 "GAP_Chlo" + 1/1 "INDOLE_Chlo"
	~
"SQD2_205_5_8_11_14_17":
	1/1 "12dgr205:5:8:11:14:17_Chlo" + 1/1 "udpsq_Chlo" + 1/1 "WATER_Chlo" -> 1/1 "sqdg205:5:8:11:14:17_Chlo" + 1/1 "UDP_Chlo" + 1/1 "PROTON_Chlo"
	~
"10-FORMYL-THF_Chlo_tx":
	1/1 "10-FORMYL-THF_Cyto" <> 1/1 "10-FORMYL-THF_Chlo"
	~
"RXN0-5364_Cyto":
	1/1 "OXYGEN-MOLECULE_Cyto" + 1/1 "CPD-381_Cyto" <> 1/1 "HYDROGEN-PEROXIDE_Cyto" + 1/1 "2-KETOGLUTARATE_Cyto"
	~
"CO-A_Cyto_Chlo_tx":
	1/1 "CO-A_Chlo" <> 1/1 "CO-A_Cyto"
	~
"UDP-GLUCURONATE-DECARBOXYLASE-RXN_Chlo":
	1/1 "UDP-GLUCURONATE_Chlo" + 1/1 "PROTON_Chlo" -> 1/1 "UDP-D-XYLOSE_Chlo" + 1/1 "CARBON-DIOXIDE_Chlo"
	~
"DIENOYLCOAREDUCT-RXN_Mito":
	1/1 "T2-DECENOYL-COA_Mito" + 1/1 "NADP_Mito" <> 1/1 "PROTON_Mito" + 1/1 "T2-C4-DECADIENYL-COA_Mito" + 1/1 "NADPH_Mito"
	~
"PRAISOM-RXN_Chlo":
	1/1 "N-5-PHOSPHORIBOSYL-ANTHRANILATE_Chlo" <> 1/1 "CARBOXYPHENYLAMINO-DEOXYRIBULOSE-P_Chlo"
	~
"RIBULOSE-BISPHOSPHATE-CARBOXYLASE-RXN_Chlo":
	1/1 "D-RIBULOSE-15-P2_Chlo" + 1/1 "CARBON-DIOXIDE_Chlo" + 1/1 "WATER_Chlo" -> 2/1 "G3P_Chlo" + 2/1 "PROTON_Chlo"
	~
"RXN-12398_Cyto":
	1/1 "CPD-13376_Cyto" + 1/1 "WATER_Cyto" -> 1/1 "CPD-13375_Cyto" + 1/1 "GALACTOSE_Cyto"
	~
"RXN-11067_Chlo":
	1/1 "OXYGEN-MOLECULE_Chlo" + 1/1 "WATER_Chlo" + 1/1 "CPD-12018_Chlo" <> 1/1 "HYDROGEN-PEROXIDE_Chlo" + 1/1 "CPD-12019_Chlo" + 1/1 "AMMONIA_Chlo"
	~
"ATP-PYROPHOSPHATASE-RXN_Mito":
	1/1 "WATER_Mito" + 1/1 "ATP_Mito" <> 1/1 "PPI_Mito" + 1/1 "AMP_Mito" + 1/1 "PROTON_Mito"
	~
"RXN6666-9_Chlo":
	1/1 "PAPS_Chlo" + 1/1 "DOPAMINE_Chlo" -> 1/1 "CPD-7649_Chlo" + 1/1 "3-5-ADP_Chlo" + 1/1 "PROTON_Chlo"
	~
"S-ADENMETSYN-RXN_Cyto":
	1/1 "MET_Cyto" + 1/1 "ATP_Cyto" + 1/1 "WATER_Cyto" -> 1/1 "Pi_Cyto" + 1/1 "S-ADENOSYLMETHIONINE_Cyto" + 1/1 "PPI_Cyto"
	~
"1.8.3.5-RXN_Cyto":
	1/1 "OXYGEN-MOLECULE_Cyto" + 1/1 "WATER_Cyto" + 1/1 "S-PRENYL-L-CYSTEINE_Cyto" <> 1/1 "HYDROGEN-PEROXIDE_Cyto" + 1/1 "CYS_Cyto" + 1/1 "PRENAL_Cyto"
	~
"RXN-11357_Chlo":
	1/1 "ETR-Quinones_Chlo" + 1/1 "CPD-7524_Chlo" <> 1/1 "CPD-7496_Chlo" + 1/1 "ETR-Quinols_Chlo"
	~
"PRPPAMIDOTRANS-RXN_Chlo":
	1/1 "5-P-BETA-D-RIBOSYL-AMINE_Chlo" + 1/1 "GLT_Chlo" + 1/1 "PPI_Chlo" <> 1/1 "GLN_Chlo" + 1/1 "PRPP_Chlo" + 1/1 "WATER_Chlo"
	~
"LANOSTEROL-SYNTHASE-RXN_Cyto":
	1/1 "EPOXYSQUALENE_Cyto" <> 1/1 "LANOSTEROL_Cyto"
	~
"MALYL-COA-LYASE-RXN_Cyto":
	1/1 "CPD-208_Cyto" -> 1/1 "GLYOX_Cyto" + 1/1 "ACETYL-COA_Cyto"
	~
"PYRUVATE_Chlo_tx":
	1/1 "PYRUVATE_Cyto" <> 1/1 "PYRUVATE_Chlo"
	~
"FAC226_tx":
	1/1 "crvnc_Cyto" + 1/1 "ATP_Cyto" + 1/1 "WATER_Cyto" -> 1/1 "Pi_Cyto" + 1/1 "PROTON_Cyto" + 1/1 "ADP_Cyto" + 1/1 "crvnc_Chlo"
	~
"RXN0-6377-(NAD)_Cyto":
	3/1 "NADH_Cyto" + 5/1 "PROTON_Cyto" + 1/1 "NITRITE_Cyto" -> 1/1 "AMMONIUM_Cyto" + 2/1 "WATER_Cyto" + 3/1 "NAD_Cyto"
	~
"RXN-9217_Chlo":
	1/1 "ALL-TRANS-HEXAPRENYL-DIPHOSPHATE_Chlo" + 1/1 "PROTON_Chlo" + 1/1 "DIHYDROXYNAPHTHOATE_Chlo" <> 1/1 "CPD-12116_Chlo" + 1/1 "PPI_Chlo" + 1/1 "CARBON-DIOXIDE_Chlo"
	~
"RXN66-12_Cyto":
	1/1 "PROTON_Cyto" + 1/1 "CPD-8607_Cyto" + 1/1 "OXYGEN-MOLECULE_Cyto" + 1/1 "NADPH_Cyto" -> 1/1 "NADP_Cyto" + 2/1 "WATER_Cyto" + 1/1 "CPD-8608_Cyto"
	~
"3HAD204_dcoa":
	1/1 "3heicoscoa_Chlo" <> 1/1 "WATER_Chlo" + 1/1 "c204(3)dcoa_Chlo"
	~
"Plastidial_ATP_Synthase_Chlo":
	3/1 "ADP_Chlo" + 14/1 "Pumped-PROTON_Chlo" + 3/1 "Pi_Chlo" -> 3/1 "ATP_Chlo" + 3/1 "WATER_Chlo" + 11/1 "PROTON_Chlo"
	~
"MYO-INOSITOL-2-DEHYDROGENASE-RXN_Cyto":
	1/1 "MYO-INOSITOL_Cyto" + 1/1 "NAD_Cyto" -> 1/1 "NADH_Cyto" + 1/1 "PROTON_Cyto" + 1/1 "CPD-365_Cyto"
	~
"RXNN-404_Cyto":
	1/1 "WATER_Cyto" + 1/1 "CPD-237_Cyto" -> 1/1 "PROTON_Cyto" + 1/1 "INDOLE_ACETATE_AUXIN_Cyto" + 1/1 "AMMONIA_Cyto"
	~
"IGPSYN-RXN_Chlo":
	1/1 "CARBOXYPHENYLAMINO-DEOXYRIBULOSE-P_Chlo" + 1/1 "PROTON_Chlo" -> 1/1 "CARBON-DIOXIDE_Chlo" + 1/1 "WATER_Chlo" + 1/1 "INDOLE-3-GLYCEROL-P_Chlo"
	~
"325-BISPHOSPHATE-NUCLEOTIDASE-RXN_Cyto":
	1/1 "3-5-ADP_Cyto" + 1/1 "WATER_Cyto" <> 1/1 "Pi_Cyto" + 1/1 "AMP_Cyto"
	~
"GCVMULTI-RXN_Cyto":
	1/1 "THF_Cyto" + 1/1 "GLY_Cyto" + 1/1 "NAD_Cyto" -> 1/1 "NADH_Cyto" + 1/1 "PROTON_Cyto" + 1/1 "METHYLENE-THF_Cyto" + 1/1 "AMMONIA_Cyto" + 1/1 "CARBON-DIOXIDE_Cyto"
	~
"2-ISOPROPYLMALATESYN-RXN_Cyto":
	1/1 "2-KETO-ISOVALERATE_Cyto" + 1/1 "WATER_Cyto" + 1/1 "ACETYL-COA_Cyto" -> 1/1 "PROTON_Cyto" + 1/1 "CO-A_Cyto" + 1/1 "3-CARBOXY-3-HYDROXY-ISOCAPROATE_Cyto"
	~
"RXN-7700_Cyto":
	1/1 "CPD-7035_Cyto" + 1/1 "NAD_Cyto" -> 1/1 "NADH_Cyto" + 1/1 "PROTON_Cyto" + 1/1 "PHENYLACETALDEHYDE_Cyto"
	~
"DADPKIN-RXN_Cyto":
	1/1 "DADP_Cyto" + 1/1 "ATP_Cyto" <> 1/1 "DATP_Cyto" + 1/1 "ADP_Cyto"
	~
"2TRANSKETO-RXN_Chlo":
	1/1 "ERYTHROSE-4P_Chlo" + 1/1 "XYLULOSE-5-PHOSPHATE_Chlo" <> 1/1 "FRUCTOSE-6P_Chlo" + 1/1 "GAP_Chlo"
	~
"RXN-12705_Cyto":
	1/1 "CPD-13694_Cyto" + 1/1 "NAD_Cyto" -> 1/1 "NADH_Cyto" + 1/1 "PROTON_Cyto" + 1/1 "CPD-13695_Cyto"
	~
"RXN-9623_Cyto":
	1/1 "CO-A_Cyto" + 1/1 "PALMITATE_Cyto" + 1/1 "ATP_Cyto" -> 1/1 "AMP_Cyto" + 1/1 "PALMITYL-COA_Cyto" + 1/1 "PPI_Cyto"
	~
"METHYLACETOACETYLCOATHIOL-RXN_Cyto":
	1/1 "2-METHYL-ACETO-ACETYL-COA_Cyto" + 1/1 "CO-A_Cyto" <> 1/1 "PROPIONYL-COA_Cyto" + 1/1 "ACETYL-COA_Cyto"
	~
"ACETATE--COA-LIGASE-RXN_Chlo":
	1/1 "ATP_Chlo" + 1/1 "ACET_Chlo" + 1/1 "CO-A_Chlo" -> 1/1 "ACETYL-COA_Chlo" + 1/1 "AMP_Chlo" + 1/1 "PPI_Chlo"
	~
"METHENYLTHFCYCLOHYDRO-RXN_Chlo":
	1/1 "5-10-METHENYL-THF_Chlo" + 1/1 "WATER_Chlo" <> 1/1 "PROTON_Chlo" + 1/1 "10-FORMYL-THF_Chlo"
	~
"PROPIONATE-COA-TRANSFERASE-RXN_Cyto":
	1/1 "PROPIONATE_Cyto" + 1/1 "ACETYL-COA_Cyto" -> 1/1 "PROPIONYL-COA_Cyto" + 1/1 "ACET_Cyto"
	~
"2.4.1.214-RXN_Chlo":
	1/1 "N4-N-ACETYL-BETA-D-GLUCOSAMINYL-12_Chlo" + 1/1 "GUANOSINE_DIPHOSPHATE_FUCOSE_Chlo" <> 1/1 "N4-N-ACETYL-BETA-D-GLUCOSAMINYL-F_Chlo" + 1/1 "PROTON_Chlo" + 1/1 "GDP_Chlo"
	~
"ASPAMINOTRANS-RXN_Chlo":
	1/1 "L-ASPARTATE_Chlo" + 1/1 "2-KETOGLUTARATE_Chlo" <> 1/1 "OXALACETIC_ACID_Chlo" + 1/1 "GLT_Chlo"
	~
"TYROSINE-AMINOTRANSFERASE-RXN_Cyto":
	1/1 "2-KETOGLUTARATE_Cyto" + 1/1 "TYR_Cyto" -> 1/1 "P-HYDROXY-PHENYLPYRUVATE_Cyto" + 1/1 "GLT_Cyto"
	~
"GUANOSINE-DIPHOSPHATASE-RXN_Cyto":
	1/1 "GDP_Cyto" + 1/1 "WATER_Cyto" -> 1/1 "Pi_Cyto" + 1/1 "PROTON_Cyto" + 1/1 "GMP_Cyto"
	~
"RXN-12709_Cyto":
	1/1 "CPD-13698_Cyto" + 1/1 "NAD_Cyto" -> 1/1 "NADH_Cyto" + 1/1 "PROTON_Cyto" + 1/1 "CPD-13699_Cyto"
	~
"CELLULOSE-SYNTHASE-UDP-FORMING-RXN_Cyto":
	1/1 "CPD-12575_Cyto" -> 1/1 "CELLULOSE_Cyto" + 1/1 "UDP_Cyto"
	~
"PRO_Chlo_tx":
	1/1 "PRO_Cyto" <> 1/1 "PRO_Chlo"
	~
"TRANSALDOL-RXN_Cyto":
	1/1 "GAP_Cyto" + 1/1 "D-SEDOHEPTULOSE-7-P_Cyto" <> 1/1 "FRUCTOSE-6P_Cyto" + 1/1 "ERYTHROSE-4P_Cyto"
	~
"tag162_9_12":
	1/1 "12dgr162:9:12_Chlo" + 1/1 "hd912coa_Chlo" -> 1/1 "CO-A_Chlo" + 1/1 "tag162:9:12_Chlo"
	~
"DIHYDROPYRIMIDINASE-RXN_Cyto":
	1/1 "DI-H-URACIL_Cyto" + 1/1 "WATER_Cyto" -> 1/1 "PROTON_Cyto" + 1/1 "3-UREIDO-PROPIONATE_Cyto"
	~
"pe162_9_12":
	1/1 "12dgr162:9:12_Chlo" + 1/1 "cdpeta_Chlo" -> 1/1 "pe162:9:12_Chlo" + 1/1 "CMP_Chlo" + 1/1 "PROTON_Chlo"
	~
"RXN-7184_Cyto":
	1/1 "CPD-506_Cyto" + 1/1 "ATP_Cyto" -> 1/1 "PROTON_Cyto" + 1/1 "CPD-1107_Cyto" + 1/1 "ADP_Cyto"
	~
"UMPKI-RXN_Cyto":
	1/1 "ATP_Cyto" + 1/1 "UMP_Cyto" <> 1/1 "PROTON_Cyto" + 1/1 "ADP_Cyto" + 1/1 "UDP_Cyto"
	~
"PGLUCISOM-RXN_Chlo":
	1/1 "GLC-6-P_Chlo" <> 1/1 "FRUCTOSE-6P_Chlo"
	~
"CARBPSYN-RXN_Mito":
	1/1 "HCO3_Mito" + 1/1 "WATER_Mito" + 2/1 "ATP_Mito" + 1/1 "GLN_Mito" -> 1/1 "CARBAMOYL-P_Mito" + 1/1 "GLT_Mito" + 2/1 "ADP_Mito" + 1/1 "Pi_Mito" + 2/1 "PROTON_Mito"
	~
"PC160":
	1/1 "12dgr160_Chlo" + 1/1 "cdpchol_Chlo" -> 1/1 "pc160_Chlo" + 1/1 "PROTON_Chlo" + 1/1 "CMP_Chlo"
	~
"KDPGALDOL-RXN_Chlo":
	1/1 "2-KETO-3-DEOXY-6-P-GLUCONATE_Chlo" -> 1/1 "PYRUVATE_Chlo" + 1/1 "GAP_Chlo"
	~
"LCYSDESULF-RXN_Chlo":
	1/1 "CYS_Chlo" + 1/1 "WATER_Chlo" <> 1/1 "PYRUVATE_Chlo" + 1/1 "HS_Chlo" + 1/1 "PROTON_Chlo" + 1/1 "AMMONIA_Chlo"
	~
"RXN6666-7_Cyto":
	1/1 "DOPAMINE_Cyto" + 1/1 "S-ADENOSYLMETHIONINE_Cyto" -> 1/1 "PROTON_Cyto" + 1/1 "CPD-7650_Cyto" + 1/1 "ADENOSYL-HOMO-CYS_Cyto"
	~
"RXN-10009_Cyto":
	1/1 "DIHYDROPTERIN-CH2OH-PP_Cyto" + 1/1 "CPD-7652_Cyto" -> 2/1 "PROTON_Cyto" + 1/1 "CPD-10766_Cyto" + 1/1 "PPI_Cyto"
	~
"RXN1G-1436_Cyto":
	1/1 "WATER_Cyto" + 1/1 "CPD1G-771_Cyto" -> 1/1 "Pi_Cyto" + 1/1 "CPD1G-1345_Cyto"
	~
"RXN-10953_Cyto":
	1/1 "CPD-6701_Cyto" + 1/1 "WATER_Cyto" <> 1/1 "Pi_Cyto" + 1/1 "MYO-INOSITOL_Cyto"
	~
"DEPHOSPHOCOAKIN-RXN_Cyto":
	1/1 "DEPHOSPHO-COA_Cyto" + 1/1 "ATP_Cyto" -> 1/1 "CO-A_Cyto" + 1/1 "PROTON_Cyto" + 1/1 "ADP_Cyto"
	~
"2-ISOPROPYLMALATESYN-RXN_Chlo":
	1/1 "ACETYL-COA_Chlo" + 1/1 "2-KETO-ISOVALERATE_Chlo" + 1/1 "WATER_Chlo" <> 1/1 "3-CARBOXY-3-HYDROXY-ISOCAPROATE_Chlo" + 1/1 "CO-A_Chlo" + 1/1 "PROTON_Chlo"
	~
"RXN-9204_Chlo":
	1/1 "SOLANESYL-PYROPHOSPHATE_Chlo" + 1/1 "PROTON_Chlo" + 1/1 "DIHYDROXYNAPHTHOATE_Chlo" <> 1/1 "CPD-12118_Chlo" + 1/1 "PPI_Chlo" + 1/1 "CARBON-DIOXIDE_Chlo"
	~
"RXN-12128_Cyto":
	1/1 "CPD-4143_Cyto" + 1/1 "CPD-12575_Cyto" <> 1/1 "CPD-11608_Cyto" + 1/1 "PROTON_Cyto" + 1/1 "UDP_Cyto"
	~
"SUPEROX-DISMUT-RXN_Mito":
	2/1 "SUPER-OXIDE_Mito" + 2/1 "PROTON_Mito" -> 1/1 "OXYGEN-MOLECULE_Mito" + 1/1 "HYDROGEN-PEROXIDE_Mito"
	~
"tag205_5_8_11_14_17":
	1/1 "12dgr205:5:8:11:14:17_Chlo" + 1/1 "tmndnccoa_Chlo" -> 1/1 "CO-A_Chlo" + 1/1 "tag205:5:8:11:14:17_Chlo"
	~
"SHIKIMATE-KINASE-RXN_Chlo":
	1/1 "ATP_Chlo" + 1/1 "SHIKIMATE_Chlo" <> 1/1 "ADP_Chlo" + 1/1 "SHIKIMATE-5P_Chlo" + 2/1 "PROTON_Chlo"
	~
"SHIKIMATE-5-DEHYDROGENASE-RXN_Chlo":
	1/1 "NADPH_Chlo" + 1/1 "3-DEHYDRO-SHIKIMATE_Chlo" + 1/1 "PROTON_Chlo" -> 1/1 "SHIKIMATE_Chlo" + 1/1 "NADP_Chlo"
	~
"RXN-10701_Cyto":
	1/1 "CO-A_Cyto" + 1/1 "CPD-11528_Cyto" <- 1/1 "CPD-11529_Cyto" + 1/1 "ACETYL-COA_Cyto"
	~
"DHHB-METHYLTRANSFER-RXN_Cyto":
	1/1 "OCTAPRENYL-METHYL-OH-METHOXY-BENZQ_Cyto" + 1/1 "S-ADENOSYLMETHIONINE_Cyto" -> 1/1 "CPD-9956_Cyto" + 1/1 "PROTON_Cyto" + 1/1 "ADENOSYL-HOMO-CYS_Cyto"
	~
"RXN-10979_Cyto":
	1/1 "5-DIPHOSPHO-1D-MYO-INOSITOL-12346P_Cyto" + 1/1 "ATP_Cyto" -> 1/1 "ADP_Cyto" + 1/1 "CPD-11939_Cyto"
	~
"TIGLYLCOA-HYDROXY-RXN_Cyto":
	1/1 "2-METHYL-3-HYDROXY-BUTYRYL-COA_Cyto" <- 1/1 "CPD-1083_Cyto" + 1/1 "WATER_Cyto"
	~
"ALANINE-AMINOTRANSFERASE-RXN_Cyto":
	1/1 "L-ALPHA-ALANINE_Cyto" + 1/1 "2-KETOGLUTARATE_Cyto" <> 1/1 "GLT_Cyto" + 1/1 "PYRUVATE_Cyto"
	~
"RXN-7985_Chlo":
	1/1 "ASCORBATE_Chlo" + 1/1 "CPD1F-131_Chlo" + 1/1 "PROTON_Chlo" -> 1/1 "CPD1F-130_Chlo" + 1/1 "L-DEHYDRO-ASCORBATE_Chlo" + 1/1 "WATER_Chlo"
	~
"ATPase_Chlo":
	1/1 "ATP_Chlo" + 1/1 "WATER_Chlo" -> 1/1 "ADP_Chlo" + 1/1 "Pi_Chlo"
	~
"GDPPYPHOSKIN-RXN_Cyto":
	1/1 "GDP_Cyto" + 1/1 "ATP_Cyto" -> 1/1 "AMP_Cyto" + 1/1 "GUANOSINE-5DP-3DP_Cyto"
	~
"RXN-7676_Chlo":
	1/1 "OXYGEN-MOLECULE_Chlo" + 1/1 "NADPH_Chlo" + 1/1 "CHLOROPHYLLIDE-A_Chlo" + 1/1 "PROTON_Chlo" -> 1/1 "CPD-7015_Chlo" + 1/1 "WATER_Chlo" + 1/1 "NADP_Chlo"
	~
"ATPase_Cyto":
	1/1 "ATP_Cyto" + 1/1 "WATER_Cyto" -> 1/1 "Pi_Cyto" + 1/1 "ADP_Cyto"
	~
"ATP_ADP_Mito_tx":
	1/1 "ATP_Cyto" + 1/1 "ADP_Mito" <> 1/1 "ADP_Cyto" + 1/1 "ATP_Mito"
	~
"3-ISOPROPYLMALISOM-RXN_Cyto":
	1/1 "3-CARBOXY-3-HYDROXY-ISOCAPROATE_Cyto" -> 1/1 "CPD-9451_Cyto" + 1/1 "WATER_Cyto"
	~
"VAL_Chlo_tx":
	1/1 "VAL_Cyto" <> 1/1 "VAL_Chlo"
	~
"RXN-12570_Cyto":
	1/1 "OH-HEXANOYL-COA_Cyto" + 1/1 "NAD_Cyto" <> 1/1 "NADH_Cyto" + 1/1 "PROTON_Cyto" + 1/1 "K-HEXANOYL-COA_Cyto"
	~
"RXN-8999_Chlo":
	1/1 "FARNESYL-PP_Chlo" + 8/1 "DELTA3-ISOPENTENYL-PP_Chlo" <> 1/1 "UNDECAPRENYL-DIPHOSPHATE_Chlo" + 8/1 "PPI_Chlo"
	~
"BETAGALACTOSID-RXN_Cyto":
	1/1 "LACTOSE_Cyto" + 1/1 "WATER_Cyto" -> 1/1 "GLC_Cyto" + 1/1 "GALACTOSE_Cyto"
	~
"GUANYLCYC-RXN_Cyto":
	1/1 "GTP_Cyto" <> 1/1 "CGMP_Cyto" + 1/1 "PPI_Cyto"
	~
"BRANCHED-CHAINAMINOTRANSFERILEU-RXN_Cyto":
	1/1 "ILE_Cyto" + 1/1 "2-KETOGLUTARATE_Cyto" <> 1/1 "2-KETO-3-METHYL-VALERATE_Cyto" + 1/1 "GLT_Cyto"
	~
"RXN-7978_Chlo":
	1/1 "OXYGEN-MOLECULE_Chlo" + 1/1 "CPD1F-130_Chlo" + 1/1 "PROTON_Chlo" + 1/1 "NADH_Chlo" -> 1/1 "CPD1F-131_Chlo" + 1/1 "NAD_Chlo" + 1/1 "WATER_Chlo"
	~
"1.14.19.1-RXN_Chlo":
	1/1 "OXYGEN-MOLECULE_Chlo" + 1/1 "STEAROYL-COA_Chlo" + 2/1 "PROTON_Chlo" + 2/1 "FERROCYTOCHROME-B5_Chlo" -> 1/1 "OLEOYL-COA_Chlo" + 2/1 "FERRICYTOCHROME-B5_Chlo" + 2/1 "WATER_Chlo"
	~
"2OXOGLUTARATEDEH-RXN_Mito":
	1/1 "2-KETOGLUTARATE_Mito" + 1/1 "CO-A_Mito" + 1/1 "NAD_Mito" -> 1/1 "SUC-COA_Mito" + 1/1 "NADH_Mito" + 1/1 "CARBON-DIOXIDE_Mito"
	~
"RXN-5282_Chlo":
	1/1 "OXYGEN-MOLECULE_Chlo" + 1/1 "MG-PROTOPORPHYRIN-MONOMETHYL-ESTER_Chlo" + 1/1 "NADPH_Chlo" + 1/1 "PROTON_Chlo" -> 1/1 "13-HYDROXY-MAGNESIUM-PROTOPORP_Chlo" + 1/1 "WATER_Chlo" + 1/1 "NADP_Chlo"
	~
"BUTYRYL-COA-DEHYDROGENASE-RXN_Mito":
	1/1 "BUTYRYL-COA_Mito" + 1/1 "ETF-Oxidized_Mito" <- 1/1 "ETF-Reduced_Mito" + 1/1 "CROTONYL-COA_Mito"
	~
"CDP-GLYCEROL-PYROPHOSPHATASE-RXN_Cyto":
	1/1 "CPD-606_Cyto" + 1/1 "WATER_Cyto" <> 2/1 "PROTON_Cyto" + 1/1 "CMP_Cyto" + 1/1 "GLYCEROL-3P_Cyto"
	~
"INORGPYROPHOSPHAT-RXN_Cyto":
	1/1 "WATER_Cyto" + 1/1 "PPI_Cyto" -> 2/1 "Pi_Cyto" + 1/1 "PROTON_Cyto"
	~
"MYO-INOSITOL-1OR-4-MONOPHOSPHATASE-RXN_Chlo":
	1/1 "1-L-MYO-INOSITOL-1-P_Chlo" + 1/1 "WATER_Chlo" -> 1/1 "Pi_Chlo" + 1/1 "MYO-INOSITOL_Chlo"
	~
"RXN-12583_Cyto":
	1/1 "PROTON_Cyto" + 1/1 "THIAMINE-PYROPHOSPHATE_Cyto" + 1/1 "PYRUVATE_Cyto" <> 1/1 "CARBON-DIOXIDE_Cyto" + 1/1 "2-ALPHA-HYDROXYETHYL-THPP_Cyto"
	~
"DUMP_Mito_tx":
	1/1 "DUMP_Cyto" <> 1/1 "DUMP_Mito"
	~
"RXN66-343_Cyto":
	1/1 "PROTON_Cyto" + 1/1 "TESTOSTERONE_Cyto" + 1/1 "NADPH_Cyto" -> 1/1 "NADP_Cyto" + 1/1 "17-BETA-HYDROXY-5ALPHA-ANDROSTAN-3-O_Cyto"
	~
"PC162_9_12":
	1/1 "cdpchol_Chlo" + 1/1 "12dgr162:9:12_Chlo" -> 1/1 "pc162:9:12_Chlo" + 1/1 "CMP_Chlo" + 1/1 "PROTON_Chlo"
	~
"RXN-12200_Chlo":
	1/1 "CTP_Chlo" + 2/1 "WATER_Chlo" -> 2/1 "Pi_Chlo" + 1/1 "CMP_Chlo" + 2/1 "PROTON_Chlo"
	~
"GAP_Pi_Chlo_tx":
	1/1 "GAP_Cyto" + 1/1 "Pi_Chlo" <> 1/1 "Pi_Cyto" + 1/1 "GAP_Chlo"
	~
"DAPASYN-RXN_Chlo":
	1/1 "8-AMINO-7-OXONONANOATE_Chlo" + 1/1 "S-ADENOSYLMETHIONINE_Chlo" -> 1/1 "DIAMINONONANOATE_Chlo" + 1/1 "S-ADENOSYL-4-METHYLTHIO-2-OXOBUTANOATE_Chlo"
	~
"CAFFEOYL-COA-O-METHYLTRANSFERASE-RXN_Cyto":
	1/1 "CAFFEOYL-COA_Cyto" + 1/1 "S-ADENOSYLMETHIONINE_Cyto" -> 1/1 "PROTON_Cyto" + 1/1 "FERULOYL-COA_Cyto" + 1/1 "ADENOSYL-HOMO-CYS_Cyto"
	~
"LIGNOSTILBENE-ALPHA-BETA-DIOXYGENASE-RXN_Mito":
	1/1 "12-BIS4-HYDROXY-3-METHOXYPHENYLETHYLE_Mito" + 1/1 "OXYGEN-MOLECULE_Mito" <> 2/1 "VANILLIN_Mito"
	~
"SPONTPRO-RXN_Cyto":
	1/1 "L-GLUTAMATE_GAMMA-SEMIALDEHYDE_Cyto" <> 1/1 "PROTON_Cyto" + 1/1 "WATER_Cyto" + 1/1 "L-DELTA1-PYRROLINE_5-CARBOXYLATE_Cyto"
	~
"TRANS-CINNAMATE-4-MONOOXYGENASE-RXN_Cyto":
	1/1 "NADPH_Cyto" + 1/1 "OXYGEN-MOLECULE_Cyto" + 1/1 "CPD-674_Cyto" -> 1/1 "NADP_Cyto" + 1/1 "COUMARATE_Cyto"
	~
"L-LACTATE-DEHYDROGENASE-CYTOCHROME-RXN_Chlo":
	2/1 "Cytochromes-C-Oxidized_Chlo" + 1/1 "L-LACTATE_Chlo" -> 1/1 "PYRUVATE_Chlo" + 2/1 "Cytochromes-C-Reduced_Chlo"
	~
"RXN-12570_Chlo":
	1/1 "OH-HEXANOYL-COA_Chlo" + 1/1 "NAD_Chlo" <> 1/1 "K-HEXANOYL-COA_Chlo" + 1/1 "PROTON_Chlo" + 1/1 "NADH_Chlo"
	~
"RXN-9644_Cyto":
	1/1 "CO-A_Cyto" + 1/1 "OLEATE-CPD_Cyto" + 1/1 "ATP_Cyto" -> 1/1 "AMP_Cyto" + 1/1 "OLEOYL-COA_Cyto" + 1/1 "PPI_Cyto"
	~
"RXN-7978-(NADP)_Chlo":
	1/1 "OXYGEN-MOLECULE_Chlo" + 1/1 "CPD1F-130_Chlo" + 1/1 "NADPH_Chlo" + 1/1 "PROTON_Chlo" <> 1/1 "CPD1F-131_Chlo" + 1/1 "WATER_Chlo" + 1/1 "NADP_Chlo"
	~
"RXN-12547_Chlo":
	1/1 "PALMITYL-COA_Chlo" + 1/1 "CPD-13524_Chlo" <> 1/1 "CHOCOLA_A_Chlo" + 1/1 "CO-A_Chlo"
	~
"RXN-9365_Chlo":
	1/1 "CPD-9972_Chlo" + 1/1 "PROTON_Chlo" + 1/1 "DIHYDROXYNAPHTHOATE_Chlo" <> 1/1 "PPI_Chlo" + 1/1 "CPD-12122_Chlo" + 1/1 "CARBON-DIOXIDE_Chlo"
	~
"1.14.99.33-RXN-(NADP)_Chlo":
	1/1 "OXYGEN-MOLECULE_Chlo" + 1/1 "LINOLEIC_ACID_Chlo" + 1/1 "NADPH_Chlo" + 1/1 "PROTON_Chlo" <> 1/1 "CREPENYNATE_Chlo" + 2/1 "WATER_Chlo" + 1/1 "NADP_Chlo"
	~
"1.14.99.33-RXN-(NAD)_Cyto":
	1/1 "NADH_Cyto" + 1/1 "PROTON_Cyto" + 1/1 "OXYGEN-MOLECULE_Cyto" + 1/1 "LINOLEIC_ACID_Cyto" <> 2/1 "WATER_Cyto" + 1/1 "CREPENYNATE_Cyto" + 1/1 "NAD_Cyto"
	~
"SER_Chlo_tx":
	1/1 "SER_Cyto" <> 1/1 "SER_Chlo"
	~
"METHYLENETHFDEHYDROG-NADP-RXN_Cyto":
	1/1 "NADP_Cyto" + 1/1 "METHYLENE-THF_Cyto" <> 1/1 "NADPH_Cyto" + 1/1 "5-10-METHENYL-THF_Cyto"
	~
"F16BDEPHOS-RXN_Chlo":
	1/1 "FRUCTOSE-16-DIPHOSPHATE_Chlo" -> 1/1 "Pi_Chlo" + 1/1 "FRUCTOSE-6P_Chlo"
	~
"HISTALDEHYD-RXN_Chlo":
	1/1 "NAD_Chlo" + 1/1 "WATER_Chlo" + 1/1 "HISTIDINAL_Chlo" -> 1/1 "HIS_Chlo" + 2/1 "PROTON_Chlo" + 1/1 "NADH_Chlo"
	~
"N-ACETYLLACTOSAMINE-SYNTHASE-RXN_Cyto":
	1/1 "N-ACETYL-D-GLUCOSAMINE_Cyto" + 1/1 "UDP-GALACTOSE_Cyto" <> 1/1 "PROTON_Cyto" + 1/1 "BETA-D-GALACTOSYL-ETCETERA-GLUCOSAMINE_Cyto" + 1/1 "UDP_Cyto"
	~
"PHOSGLYPHOS-RXN_Mito":
	1/1 "ATP_Mito" + 1/1 "G3P_Mito" <> 1/1 "DPG_Mito" + 1/1 "ADP_Mito" + 1/1 "PROTON_Mito"
	~
"RXN66-14_Mito":
	1/1 "PROTON_Mito" + 1/1 "CPD-8609_Mito" + 1/1 "NADPH_Mito" -> 1/1 "CPD-8610_Mito" + 1/1 "NADP_Mito"
	~
"PC184_6_9_12_15":
	1/1 "12dgr184:6:9:12:15_Chlo" + 1/1 "cdpchol_Chlo" -> 1/1 "pc184:6:9:12:15_Chlo" + 1/1 "CMP_Chlo" + 1/1 "PROTON_Chlo"
	~
"PSERTRANSAMPYR-RXN_Cyto":
	1/1 "3OH-4P-OH-ALPHA-KETOBUTYRATE_Cyto" + 1/1 "GLT_Cyto" -> 1/1 "4-PHOSPHONOOXY-THREONINE_Cyto" + 1/1 "2-KETOGLUTARATE_Cyto"
	~
"ETHAMINE-KIN":
	1/1 "ATP_Chlo" + 1/1 "etha_Chlo" -> 1/1 "ADP_Chlo" + 1/1 "eap_Chlo" + 1/1 "PROTON_Chlo"
	~
"RXN-1882_Cyto":
	1/1 "GDP-MANNOSE_Cyto" <> 1/1 "GDP-L-GALACTOSE_Cyto"
	~
"DES_161":
	1/1 "OXYGEN-MOLECULE_Chlo" + 2/1 "FERROCYTOCHROME-B5_Chlo" + 1/1 "pmtcoa_Chlo" + 2/1 "PROTON_Chlo" -> 1/1 "hdcoa_Chlo" + 2/1 "FERRICYTOCHROME-B5_Chlo" + 2/1 "WATER_Chlo"
	~
"2.4.1.117-RXN_Cyto":
	1/1 "DOLICHOLP_Cyto" + 1/1 "CPD-12575_Cyto" -> 1/1 "CPD-166_Cyto" + 1/1 "UDP_Cyto"
	~
"EPALPAt_Chlo":
	1/1 "1eicos58111417eg3p_Cyto" -> 1/1 "1eicos58111417eg3p_Chlo"
	~
"CYSTATHIONINE-BETA-LYASE-RXN_Chlo":
	1/1 "L-CYSTATHIONINE_Chlo" -> 1/1 "PYRUVATE_Chlo" + 1/1 "HOMO-CYS_Chlo" + 1/1 "AMMONIA_Chlo"
	~
"PYRAMKIN-RXN_Chlo":
	1/1 "ATP_Chlo" + 1/1 "PYRIDOXAMINE_Chlo" -> 1/1 "ADP_Chlo" + 1/1 "PYRIDOXAMINE-5P_Chlo" + 1/1 "PROTON_Chlo"
	~
"CYCLOHEXADIENYL-DEHYDROGENASE-RXN_Chlo":
	1/1 "NAD_Chlo" + 1/1 "CPD-659_Chlo" -> 1/1 "TYR_Chlo" + 1/1 "CARBON-DIOXIDE_Chlo" + 1/1 "NADH_Chlo"
	~
"DIHYDRODIPICSYN-RXN_Chlo":
	1/1 "PYRUVATE_Chlo" + 1/1 "L-ASPARTATE-SEMIALDEHYDE_Chlo" -> 1/1 "2-3-DIHYDRODIPICOLINATE_Chlo" + 2/1 "WATER_Chlo" + 1/1 "PROTON_Chlo"
	~
"PYRNUTRANSHYDROGEN-RXN_Chlo":
	1/1 "NADPH_Chlo" + 1/1 "NAD_Chlo" -> 1/1 "NADP_Chlo" + 1/1 "NADH_Chlo"
	~
"ARGSUCCINLYA-RXN_Cyto":
	1/1 "L-ARGININO-SUCCINATE_Cyto" <> 1/1 "FUM_Cyto" + 1/1 "ARG_Cyto"
	~
"2.4.1.141-RXN_Chlo":
	1/1 "UDP-N-ACETYL-D-GLUCOSAMINE_Chlo" + 1/1 "CPD-190_Chlo" -> 1/1 "UDP_Chlo" + 1/1 "NN-DIACETYLCHITOBIOSYLDIPHOSPHODOLICHO_Chlo" + 1/1 "PROTON_Chlo"
	~
"HOMOSERDEHYDROG-RXN-(NAD)_Cyto":
	1/1 "HOMO-SER_Cyto" + 1/1 "NAD_Cyto" <- 1/1 "NADH_Cyto" + 1/1 "PROTON_Cyto" + 1/1 "L-ASPARTATE-SEMIALDEHYDE_Cyto"
	~
"UDP-GLUCURONATE-DECARBOXYLASE-RXN_Cyto":
	1/1 "PROTON_Cyto" + 1/1 "UDP-GLUCURONATE_Cyto" -> 1/1 "CARBON-DIOXIDE_Cyto" + 1/1 "UDP-D-XYLOSE_Cyto"
	~
"RXN-11715_Cyto":
	1/1 "Pi_Cyto" + 1/1 "CPD-12676_Cyto" -> 1/1 "ADENINE_Cyto" + 1/1 "CPD-12677_Cyto"
	~
"PYRUVATEORTHOPHOSPHATE-DIKINASE-RXN_Cyto":
	1/1 "Pi_Cyto" + 1/1 "ATP_Cyto" + 1/1 "PYRUVATE_Cyto" -> 1/1 "AMP_Cyto" + 1/1 "PROTON_Cyto" + 1/1 "PHOSPHO-ENOL-PYRUVATE_Cyto" + 1/1 "PPI_Cyto"
	~
"RXN-10614_Chlo":
	1/1 "L-THYROXINE_Chlo" + 1/1 "PAPS_Chlo" -> 1/1 "CPD-11407_Chlo" + 1/1 "3-5-ADP_Chlo" + 1/1 "PROTON_Chlo"
	~
"PAPA163_6_9_12":
	1/1 "pa163:6:9:12_Chlo" + 1/1 "WATER_Chlo" -> 1/1 "12dgr163:6:9:12_Chlo" + 1/1 "Pi_Chlo"
	~
"DASYN162_7_10":
	1/1 "CTP_Chlo" + 1/1 "pa162:7:10_Chlo" + 1/1 "PROTON_Chlo" -> 1/1 "cdpdhdec710eg_Chlo" + 1/1 "PPI_Chlo"
	~
"4OHBENZOATE-OCTAPRENYLTRANSFER-RXN_Mito":
	1/1 "4-hydroxybenzoate_Mito" + 1/1 "OCTAPRENYL-DIPHOSPHATE_Mito" -> 1/1 "PPI_Mito" + 1/1 "3-OCTAPRENYL-4-HYDROXYBENZOATE_Mito"
	~
"OCTCARN_tc":
	1/1 "octcrn_Chlo" + 1/1 "CARNITINE_Cyto" -> 1/1 "CARNITINE_Chlo" + 1/1 "octcrn_Cyto"
	~
UMP_Chlo_tx:
	1/1 "UMP_Cyto" <> 1/1 "UMP_Chlo"
	~
"GLUTAMINE--TRNA-LIGASE-RXN_Cyto":
	1/1 "PROTON_Cyto" + 1/1 "GLN-tRNAs_Cyto" + 1/1 "ATP_Cyto" + 1/1 "GLN_Cyto" -> 1/1 "AMP_Cyto" + 1/1 "Charged-GLN-tRNAs_Cyto" + 1/1 "PPI_Cyto"
	~
"RXN0-1941_Chlo":
	1/1 "ETHYL-2-METHYLACETOACETATE_Chlo" + 1/1 "NADPH_Chlo" + 1/1 "PROTON_Chlo" <> 1/1 "ETHYL-2R-METHYL-3S-HYDROXYBUTANOATE_Chlo" + 1/1 "NADP_Chlo"
	~
"SUCROSE-PHOSPHATE-SYNTHASE-RXN_Cyto":
	1/1 "FRUCTOSE-6P_Cyto" + 1/1 "CPD-12575_Cyto" -> 1/1 "PROTON_Cyto" + 1/1 "SUCROSE-6P_Cyto" + 1/1 "UDP_Cyto"
	~
"GLUTAMINESYN-RXN_Chlo":
	1/1 "ATP_Chlo" + 1/1 "GLT_Chlo" + 1/1 "AMMONIA_Chlo" -> 1/1 "ADP_Chlo" + 1/1 "GLN_Chlo" + 1/1 "Pi_Chlo"
	~
"ACONITATEHYDR-RXN_Mito":
	1/1 "WATER_Mito" + 1/1 "CIS-ACONITATE_Mito" <> 1/1 "THREO-DS-ISO-CITRATE_Mito"
	~
"PC164_6_9_12_15":
	1/1 "12dgr164:6:9:12:15_Chlo" + 1/1 "cdpchol_Chlo" -> 1/1 "pc164:6:9:12:15_Chlo" + 1/1 "PROTON_Chlo" + 1/1 "CMP_Chlo"
	~
"SUCCCOASYN-RXN_Mito":
	1/1 "SUC_Mito" + 1/1 "ATP_Mito" + 1/1 "CO-A_Mito" <> 1/1 "ADP_Mito" + 1/1 "Pi_Mito" + 1/1 "SUC-COA_Mito"
	~
"DCDPKIN-RXN_Cyto":
	1/1 "ATP_Cyto" + 1/1 "DCDP_Cyto" -> 1/1 "ADP_Cyto" + 1/1 "DCTP_Cyto"
	~
"HOMO-CYS_Chlo_tx":
	1/1 "HOMO-CYS_Cyto" <> 1/1 "HOMO-CYS_Chlo"
	~
"RXN-12583_Mito":
	1/1 "THIAMINE-PYROPHOSPHATE_Mito" + 1/1 "PYRUVATE_Mito" + 1/1 "PROTON_Mito" <> 1/1 "2-ALPHA-HYDROXYETHYL-THPP_Mito" + 1/1 "CARBON-DIOXIDE_Mito"
	~
"RXN0-901_Cyto":
	1/1 "XANTHINE_Cyto" + 1/1 "WATER_Cyto" + 1/1 "NAD_Cyto" <> 1/1 "NADH_Cyto" + 1/1 "PROTON_Cyto" + 1/1 "URATE_Cyto"
	~
"HISTOLDEHYD-RXN_Chlo":
	1/1 "HISTIDINOL_Chlo" + 1/1 "NAD_Chlo" -> 1/1 "HISTIDINAL_Chlo" + 1/1 "PROTON_Chlo" + 1/1 "NADH_Chlo"
	~
"FAC204_tx":
	1/1 "ATP_Cyto" + 1/1 "arachd_Cyto" + 1/1 "WATER_Cyto" -> 1/1 "Pi_Cyto" + 1/1 "PROTON_Cyto" + 1/1 "ADP_Cyto" + 1/1 "arachd_Chlo"
	~
"RXN-10948_Cyto":
	1/1 "ATP_Cyto" + 1/1 "CPD-193_Cyto" <> 1/1 "PROTON_Cyto" + 1/1 "INOSITOL-1-4-5-TRISPHOSPHATE_Cyto" + 1/1 "ADP_Cyto"
	~
"RXN-5466_Cyto":
	1/1 "CPD-5164_Cyto" + 1/1 "CPD-171_Cyto" -> 1/1 "PROTON_Cyto" + 1/1 "CPD-5165_Cyto" + 1/1 "DOLICHOLP_Cyto"
	~
"RXN-10919_Cyto":
	1/1 "CO-A_Cyto" + 1/1 "ATP_Cyto" + 1/1 "SINAPATE_Cyto" <> 1/1 "AMP_Cyto" + 1/1 "SINAPOYL-COA_Cyto" + 1/1 "PPI_Cyto"
	~
"RXN-7163_Mito":
	1/1 "CPD-1107_Mito" + 1/1 "ATP_Mito" -> 1/1 "MI-HEXAKISPHOSPHATE_Mito" + 1/1 "ADP_Mito" + 1/1 "PROTON_Mito"
	~
"GSAAMINOTRANS-RXN_Chlo":
	1/1 "GLUTAMATE-1-SEMIALDEHYDE_Chlo" <> 1/1 "5-AMINO-LEVULINATE_Chlo"
	~
"R345-RXN_Mito":
	1/1 "CPD-690_Mito" + 4/1 "WATER_Mito" + 4/1 "ATP_Mito" + 4/1 "GLN_Mito" <> 1/1 "CPD-691_Mito" + 4/1 "GLT_Mito" + 4/1 "ADP_Mito" + 4/1 "Pi_Mito" + 4/1 "PROTON_Mito"
	~
"PC161":
	1/1 "12dgr161_Chlo" + 1/1 "cdpchol_Chlo" -> 1/1 "pc161_Chlo" + 1/1 "CMP_Chlo" + 1/1 "PROTON_Chlo"
	~
"FAC240_tx":
	1/1 "ATP_Cyto" + 1/1 "WATER_Cyto" + 1/1 "lgnc_Cyto" -> 1/1 "Pi_Cyto" + 1/1 "PROTON_Cyto" + 1/1 "ADP_Cyto" + 1/1 "lgnc_Chlo"
	~
"MG+2_Chlo_tx":
	1/1 "MG+2_Cyto" <> 1/1 "MG+2_Chlo"
	~
"RXN-8026_Chlo":
	1/1 "OXYGEN-MOLECULE_Chlo" + 1/1 "CPD-7409_Chlo" + 2/1 "PROTON_Chlo" + 2/1 "Reduced-ferredoxins_Chlo" -> 1/1 "CPD1F-130_Chlo" + 2/1 "Oxidized-ferredoxins_Chlo" + 1/1 "WATER_Chlo"
	~
"ACETOLACTSYN-RXN_Chlo":
	2/1 "PYRUVATE_Chlo" + 1/1 "PROTON_Chlo" <> 1/1 "2-ACETO-LACTATE_Chlo" + 1/1 "CARBON-DIOXIDE_Chlo"
	~
"RXN-10697_Cyto":
	1/1 "CPD-11519_Cyto" <- 1/1 "CPD-11518_Cyto" + 1/1 "WATER_Cyto"
	~
"SPERMINE-SYNTHASE-RXN_Mito":
	1/1 "S-ADENOSYLMETHIONINAMINE_Mito" + 1/1 "SPERMIDINE_Mito" -> 1/1 "5-METHYLTHIOADENOSINE_Mito" + 1/1 "SPERMINE_Mito" + 1/1 "PROTON_Mito"
	~
"SEDOHEPTULOSE-BISPHOSPHATASE-RXN_Chlo":
	1/1 "D-SEDOHEPTULOSE-1-7-P2_Chlo" -> 1/1 "Pi_Chlo" + 1/1 "D-SEDOHEPTULOSE-7-P_Chlo"
	~
"ACETYL-COA-CARBOXYLTRANSFER-RXN_Cyto":
	1/1 "ATP_Cyto" + 1/1 "ACETYL-COA_Cyto" + 1/1 "HCO3_Cyto" -> 1/1 "Pi_Cyto" + 1/1 "PROTON_Cyto" + 1/1 "MALONYL-COA_Cyto" + 1/1 "ADP_Cyto"
	~
"4.4.1.14-RXN_Cyto":
	1/1 "S-ADENOSYLMETHIONINE_Cyto" -> 1/1 "PROTON_Cyto" + 1/1 "CPD-68_Cyto" + 1/1 "5-METHYLTHIOADENOSINE_Cyto"
	~
"RXN-5463_Chlo":
	1/1 "GDP-MANNOSE_Chlo" + 1/1 "CPD-5161_Chlo" -> 1/1 "CPD-5162_Chlo" + 1/1 "PROTON_Chlo" + 1/1 "GDP_Chlo"
	~
"RXN-5061_Cyto":
	1/1 "5-METHYL-THF_Cyto" + 2/1 "Oxidized-ferredoxins_Cyto" <> 1/1 "METHYLENE-THF_Cyto" + 2/1 "Reduced-ferredoxins_Cyto"
	~
"PYRROLINECARBDEHYDROG-RXN_Cyto":
	2/1 "WATER_Cyto" + 1/1 "L-DELTA1-PYRROLINE_5-CARBOXYLATE_Cyto" + 1/1 "NAD_Cyto" <> 1/1 "NADH_Cyto" + 1/1 "PROTON_Cyto" + 1/1 "GLT_Cyto"
	~
"DCDPKIN-RXN_Chlo":
	1/1 "ATP_Chlo" + 1/1 "DCDP_Chlo" -> 1/1 "ADP_Chlo" + 1/1 "DCTP_Chlo"
	~
"RXNARA-8002_Chlo":
	1/1 "CPD-464_Chlo" -> 1/1 "CPD-12321_Chlo" + 1/1 "PPI_Chlo"
	~
"HOMOCYSMET-RXN_Cyto":
	1/1 "HOMO-CYS_Cyto" + 1/1 "CPD-1302_Cyto" -> 1/1 "MET_Cyto" + 1/1 "CPD-1301_Cyto"
	~
"SUCCINYLDIAMINOPIMTRANS-RXN_Chlo":
	1/1 "N-SUCCINYLLL-2-6-DIAMINOPIMELATE_Chlo" + 1/1 "2-KETOGLUTARATE_Chlo" <> 1/1 "GLT_Chlo" + 1/1 "N-SUCCINYL-2-AMINO-6-KETOPIMELATE_Chlo"
	~
"RXN-12245_Chlo":
	1/1 "CPD-464_Chlo" <> 1/1 "PHYTOENE_Chlo" + 1/1 "PPI_Chlo"
	~
"CMP_Cyto_Chlo_tx":
	1/1 "CMP_Cyto" <> 1/1 "CMP_Chlo"
	~
"3.6.3.8-RXN_Cyto":
	1/1 "ATP_Cyto" + 1/1 "WATER_Cyto" <> 1/1 "Pi_Cyto" + 1/1 "PROTON_Cyto" + 1/1 "ADP_Cyto" + 1/1 "CA+2_Cyto"
	~
"RXN-12705_Chlo":
	1/1 "NAD_Chlo" + 1/1 "CPD-13694_Chlo" -> 1/1 "CPD-13695_Chlo" + 1/1 "PROTON_Chlo" + 1/1 "NADH_Chlo"
	~
"PGPP163_6_9_12":
	1/1 "pgp163:6:9:12_Chlo" + 1/1 "WATER_Chlo" -> 1/1 "Pi_Chlo" + 1/1 "pg163:6:9:12_Chlo"
	~
"RIBULP3EPIM-RXN_Cyto":
	1/1 "RIBULOSE-5P_Cyto" <> 1/1 "XYLULOSE-5-PHOSPHATE_Cyto"
	~
"RXN-8022_Chlo":
	1/1 "CPD1F-98_Chlo" + 1/1 "NAD_Chlo" -> 1/1 "NEUROSPORENE_Chlo" + 1/1 "NADH_Chlo"
	~
"G3PAT160":
	1/1 "pmtcoa_Chlo" + 1/1 "GLYCEROL-3P_Chlo" -> 1/1 "1hdecg3p_Chlo" + 1/1 "CO-A_Chlo"
	~
"FORMATETHFLIG-RXN_Mito":
	1/1 "FORMATE_Mito" + 1/1 "THF_Mito" + 1/1 "ATP_Mito" <> 1/1 "10-FORMYL-THF_Mito" + 1/1 "ADP_Mito" + 1/1 "Pi_Mito"
	~
"1TRANSKETO-RXN_Chlo":
	1/1 "RIBOSE-5P_Chlo" + 1/1 "XYLULOSE-5-PHOSPHATE_Chlo" <> 1/1 "GAP_Chlo" + 1/1 "D-SEDOHEPTULOSE-7-P_Chlo"
	~
"RXN-10705_Chlo":
	1/1 "CPD-11527_Chlo" <- 1/1 "CPD-11526_Chlo" + 1/1 "WATER_Chlo"
	~
"DAPASYN-RXN_Cyto":
	1/1 "S-ADENOSYLMETHIONINE_Cyto" + 1/1 "8-AMINO-7-OXONONANOATE_Cyto" -> 1/1 "DIAMINONONANOATE_Cyto" + 1/1 "S-ADENOSYL-4-METHYLTHIO-2-OXOBUTANOATE_Cyto"
	~
"RXN-10703_Chlo":
	1/1 "CPD-11527_Chlo" + 1/1 "NAD_Chlo" -> 1/1 "CPD-11528_Chlo" + 1/1 "PROTON_Chlo" + 1/1 "NADH_Chlo"
	~
"RXN-9944_Cyto":
	1/1 "Thioredoxin_Cyto" + 1/1 "Reduced-ferredoxins_Cyto" <> 1/1 "Oxidized-ferredoxins_Cyto" + 1/1 "Red-Thioredoxin_Cyto"
	~
"RXNQT-4142_Cyto":
	1/1 "WATER_Cyto" + 1/1 "CPDQT-4_Cyto" -> 1/1 "Pi_Cyto" + 1/1 "L-GALACTOSE_Cyto"
	~
"RXN-7737_Chlo":
	1/1 "GLT_Chlo" + 1/1 "DELTA1-PIPERIDEINE-2-6-DICARBOXYLATE_Chlo" + 1/1 "WATER_Chlo" + 1/1 "PROTON_Chlo" -> 1/1 "2-KETOGLUTARATE_Chlo" + 1/1 "LL-DIAMINOPIMELATE_Chlo"
	~
"RXN0-884-(NAD)_Chlo":
	1/1 "CPD-4211_Chlo" + 1/1 "NAD_Chlo" + 1/1 "WATER_Chlo" <- 1/1 "HYDROXY-METHYL-BUTENYL-DIP_Chlo" + 1/1 "PROTON_Chlo" + 1/1 "NADH_Chlo"
	~
"CHORISMATEMUT-RXN_Cyto":
	1/1 "CHORISMATE_Cyto" -> 1/1 "PREPHENATE_Cyto"
	~
"G3PAT162_9_12":
	1/1 "GLYCEROL-3P_Chlo" + 1/1 "hd912coa_Chlo" -> 1/1 "1hdec912eg3p_Chlo" + 1/1 "CO-A_Chlo"
	~
"1.3.99.23-RXN_Cyto":
	1/1 "CPD-7247_Cyto" + 1/1 "NAD_Cyto" <> 1/1 "NADH_Cyto" + 1/1 "CPD-13524_Cyto"
	~
"PLASTOQUINOL--PLASTOCYANIN-REDUCTASE-RXN_Chlo":
	1/1 "PLASTOQUINOL-1_Chlo" + 2/1 "PROTON_Chlo" + 2/1 "Oxidized-Plastocyanins_Chlo" -> 4/1 "Pumped-PROTON_Chlo" + 2/1 "Plastocyanin-Reduced_Chlo" + 1/1 "PLASTOQUINONE_Chlo"
	~
"TREHALOSEPHOSPHA-RXN_Cyto":
	1/1 "TREHALOSE-6P_Cyto" + 1/1 "WATER_Cyto" -> 1/1 "Pi_Cyto" + 1/1 "TREHALOSE_Cyto"
	~
"GKI-RXN_Cyto":
	1/1 "GLYCERATE_Cyto" + 1/1 "ATP_Cyto" -> 1/1 "PROTON_Cyto" + 1/1 "ADP_Cyto" + 1/1 "2-PG_Cyto"
	~
"RXN-10907_Chlo":
	1/1 "OXYGEN-MOLECULE_Chlo" + 1/1 "NOREPINEPHRINE_Chlo" + 1/1 "WATER_Chlo" -> 1/1 "HYDROGEN-PEROXIDE_Chlo" + 1/1 "DIHYDROXYPHENYLGLYCOLALDEHYDE_Chlo" + 1/1 "PROTON_Chlo" + 1/1 "AMMONIA_Chlo"
	~
"CYS_Chlo_tx":
	1/1 "CYS_Cyto" <> 1/1 "CYS_Chlo"
	~
"PGSA162_9_12":
	1/1 "GLYCEROL-3P_Chlo" + 1/1 "cdpdhdec912eg_Chlo" -> 1/1 "pgp162:9:12_Chlo" + 1/1 "CMP_Chlo" + 1/1 "PROTON_Chlo"
	~
"pe163_6_9_12":
	1/1 "12dgr163:6:9:12_Chlo" + 1/1 "cdpeta_Chlo" -> 1/1 "CMP_Chlo" + 1/1 "PROTON_Chlo" + 1/1 "pe163:6:9:12_Chlo"
	~
"RXN-12199_Cyto":
	2/1 "WATER_Cyto" + 1/1 "UTP_Cyto" -> 2/1 "Pi_Cyto" + 2/1 "PROTON_Cyto" + 1/1 "UMP_Cyto"
	~
"PGLYCDEHYDROG-RXN_Chlo":
	1/1 "G3P_Chlo" + 1/1 "NAD_Chlo" <> 1/1 "3-P-HYDROXYPYRUVATE_Chlo" + 1/1 "PROTON_Chlo" + 1/1 "NADH_Chlo"
	~
"DGDG162_7_10":
	1/1 "UDP-GALACTOSE_Chlo" + 1/1 "mgdg162:7:10_Chlo" -> 1/1 "dgdg162:7:10_Chlo" + 1/1 "UDP_Chlo"
	~
"3PGAREARR-RXN_Cyto":
	1/1 "G3P_Cyto" <> 1/1 "2-PG_Cyto"
	~
"PEPDEPHOS-RXN_Cyto":
	1/1 "ATP_Cyto" + 1/1 "PYRUVATE_Cyto" <- 1/1 "PROTON_Cyto" + 1/1 "PHOSPHO-ENOL-PYRUVATE_Cyto" + 1/1 "ADP_Cyto"
	~
"HYDROXYMETHYLGLUTARYL-COA-REDUCTASE-RXN_Cyto":
	1/1 "MEVALONATE_Cyto" + 1/1 "CO-A_Cyto" + 2/1 "NAD_Cyto" -> 2/1 "NADH_Cyto" + 2/1 "PROTON_Cyto" + 1/1 "3-HYDROXY-3-METHYL-GLUTARYL-COA_Cyto"
	~
"GCVT-RXN_Cyto":
	1/1 "AMINOMETHYLDIHYDROLIPOYL-GCVH_Cyto" + 1/1 "THF_Cyto" -> 1/1 "METHYLENE-THF_Cyto" + 1/1 "DIHYDROLIPOYL-GCVH_Cyto" + 1/1 "AMMONIA_Cyto"
	~
"UDP-GLUCOSE-46-DEHYDRATASE-RXN_Cyto":
	1/1 "CPD-12575_Cyto" -> 1/1 "WATER_Cyto" + 1/1 "CPD-663_Cyto"
	~
Mg_Cyto_tx:
	1/1 x_Mg <> 1/1 "MG+2_Cyto"
	~
"ALDOSE-6-PHOSPHATE-REDUCTASE-NADPH-RXN_Chlo":
	1/1 "D-SORBITOL-6-P_Chlo" + 1/1 "NADP_Chlo" <- 1/1 "NADPH_Chlo" + 1/1 "GLC-6-P_Chlo" + 1/1 "PROTON_Chlo"
	~
"GLYOHMETRANS-RXN_Chlo":
	1/1 "THF_Chlo" + 1/1 "SER_Chlo" <> 1/1 "METHYLENE-THF_Chlo" + 1/1 "WATER_Chlo" + 1/1 "GLY_Chlo"
	~
"GLUTATHIONE-REDUCT-NADPH-RXN_Cyto":
	1/1 "NADP_Cyto" + 2/1 "GLUTATHIONE_Cyto" <- 1/1 "PROTON_Cyto" + 1/1 "OXIDIZED-GLUTATHIONE_Cyto" + 1/1 "NADPH_Cyto"
	~
"GLUTAMATE-N-ACETYLTRANSFERASE-RXN_Cyto":
	1/1 "GLT_Cyto" + 1/1 "N-ALPHA-ACETYLORNITHINE_Cyto" -> 1/1 "L-ORNITHINE_Cyto" + 1/1 "ACETYL-GLU_Cyto"
	~
"RXN-12199_Chlo":
	1/1 "UTP_Chlo" + 2/1 "WATER_Chlo" <> 2/1 "Pi_Chlo" + 2/1 "PROTON_Chlo" + 1/1 "UMP_Chlo"
	~
"2.7.7.14-RXN_Cyto":
	1/1 "PROTON_Cyto" + 1/1 "PHOSPHORYL-ETHANOLAMINE_Cyto" + 1/1 "CTP_Cyto" -> 1/1 "CDP-ETHANOLAMINE_Cyto" + 1/1 "PPI_Cyto"
	~
"PGSA162_7_10":
	1/1 "GLYCEROL-3P_Chlo" + 1/1 "cdpdhdec710eg_Chlo" -> 1/1 "pgp162:7:10_Chlo" + 1/1 "CMP_Chlo" + 1/1 "PROTON_Chlo"
	~
"PGSA160":
	1/1 "GLYCEROL-3P_Chlo" + 1/1 "cdpdhdecg_Chlo" -> 1/1 "pgp160_Chlo" + 1/1 "CMP_Chlo" + 1/1 "PROTON_Chlo"
	~
"RXN-8642_Chlo":
	1/1 "OXALO-SUCCINATE_Chlo" + 1/1 "PROTON_Chlo" <> 1/1 "2-KETOGLUTARATE_Chlo" + 1/1 "CARBON-DIOXIDE_Chlo"
	~
"GLY_Mito_tx":
	1/1 "GLY_Cyto" <> 1/1 "GLY_Mito"
	~
"RXN-12000_Chlo":
	1/1 "CPD-12936_Chlo" + 1/1 "WATER_Chlo" + 1/1 "NADP_Chlo" <> 1/1 "NADPH_Chlo" + 1/1 "PROTON_Chlo" + 1/1 "CPD-12937_Chlo"
	~
"PYRUVATE_H+_Mito_tx":
	1/1 "Pumped-PROTON_Mito" + 1/1 "PYRUVATE_Cyto" <> 1/1 "PYRUVATE_Mito" + 1/1 "PROTON_Mito"
	~
"DIHYDLIPOXN-RXN_Mito":
	1/1 "NAD_Mito" + 1/1 "DIHYDROLIPOAMIDE_Mito" <> 1/1 "LIPOAMIDE_Mito" + 1/1 "NADH_Mito" + 1/1 "PROTON_Mito"
	~
"ISPH2-RXN-(NAD)_Chlo":
	1/1 "NAD_Chlo" + 1/1 "DELTA3-ISOPENTENYL-PP_Chlo" + 1/1 "WATER_Chlo" <- 1/1 "HYDROXY-METHYL-BUTENYL-DIP_Chlo" + 1/1 "PROTON_Chlo" + 1/1 "NADH_Chlo"
	~
"1.5.5.1-RXN_Chlo":
	1/1 "UBIQUINONE-8_Chlo" + 1/1 "ETF-Reduced_Chlo" <> 1/1 "ETF-Oxidized_Chlo" + 1/1 "CPD-9956_Chlo"
	~
"2.7.1.134-RXN_Cyto":
	1/1 "CPD-178_Cyto" + 1/1 "ATP_Cyto" -> 1/1 "PROTON_Cyto" + 1/1 "CPD-1107_Cyto" + 1/1 "ADP_Cyto"
	~
"RXN-9104_Cyto":
	1/1 "UDP-D-XYLOSE_Cyto" -> 1/1 "XYLAN_Cyto" + 1/1 "UDP_Cyto"
	~
"DHHB-METHYLTRANSFER-RXN_Chlo":
	1/1 "OCTAPRENYL-METHYL-OH-METHOXY-BENZQ_Chlo" + 1/1 "S-ADENOSYLMETHIONINE_Chlo" -> 1/1 "ADENOSYL-HOMO-CYS_Chlo" + 1/1 "PROTON_Chlo" + 1/1 "CPD-9956_Chlo"
	~
"UGD-RXN_Cyto":
	1/1 "WATER_Cyto" + 1/1 "CPD-12575_Cyto" + 2/1 "NAD_Cyto" -> 2/1 "NADH_Cyto" + 3/1 "PROTON_Cyto" + 1/1 "UDP-GLUCURONATE_Cyto"
	~
"RXN-3443_Chlo":
	1/1 "NAD_Chlo" + 1/1 "GAP_Chlo" + 1/1 "WATER_Chlo" -> 1/1 "G3P_Chlo" + 2/1 "PROTON_Chlo" + 1/1 "NADH_Chlo"
	~
"RXN-1106_Cyto":
	1/1 "PROTON_Cyto" + 1/1 "FERULOYL-COA_Cyto" + 1/1 "NADPH_Cyto" -> 1/1 "NADP_Cyto" + 1/1 "CO-A_Cyto" + 1/1 "CONIFERYL-ALDEHYDE_Cyto"
	~
"RXN-6283_Mito":
	1/1 "FORMYL-THF-GLU-N_Mito" + 1/1 "ADP_Mito" + 1/1 "Pi_Mito" <> 1/1 "FORMATE_Mito" + 1/1 "THF-GLU-N_Mito" + 1/1 "ATP_Mito"
	~
"ADENPRIBOSYLTRAN-RXN_Chlo":
	1/1 "AMP_Chlo" + 1/1 "PPI_Chlo" <- 1/1 "ADENINE_Chlo" + 1/1 "PRPP_Chlo"
	~
"DASYN164_6_9_12_15":
	1/1 "CTP_Chlo" + 1/1 "pa164:6:9:12:15_Chlo" + 1/1 "PROTON_Chlo" -> 1/1 "PPI_Chlo" + 1/1 "cdpdhdec691215eg_Chlo"
	~
"AMP-DEPHOSPHORYLATION-RXN_Cyto":
	1/1 "AMP_Cyto" + 1/1 "WATER_Cyto" -> 1/1 "Pi_Cyto" + 1/1 "ADENOSINE_Cyto"
	~
"DEOXYGUANPHOSPHOR-RXN_Cyto":
	1/1 "Pi_Cyto" + 1/1 "DEOXYGUANOSINE_Cyto" <> 1/1 "DEOXY-D-RIBOSE-1-PHOSPHATE_Cyto" + 1/1 "GUANINE_Cyto"
	~
"PAPA161":
	1/1 "pa161_Chlo" + 1/1 "WATER_Chlo" -> 1/1 "12dgr161_Chlo" + 1/1 "Pi_Chlo"
	~
"HOMOSERDEHYDROG-RXN-(NADP)_Cyto":
	1/1 "NADP_Cyto" + 1/1 "HOMO-SER_Cyto" <- 1/1 "PROTON_Cyto" + 1/1 "L-ASPARTATE-SEMIALDEHYDE_Cyto" + 1/1 "NADPH_Cyto"
	~
"PREPHENATE-TRANSAMINE-RXN_Chlo":
	1/1 "PREPHENATE_Chlo" + 1/1 "GLT_Chlo" -> 1/1 "2-KETOGLUTARATE_Chlo" + 1/1 "CPD-659_Chlo"
	~
"AGPAT164_6_9_12_15":
	1/1 "1hdec691215eg3p_Chlo" + 1/1 "hd691215coa_Chlo" -> 1/1 "pa164:6:9:12:15_Chlo" + 1/1 "CO-A_Chlo"
	~
"R82-RXN_Cyto":
	1/1 "CPD-8999_Cyto" -> 1/1 "PROTON_Cyto" + 1/1 "2-HYDROXY-3-KETO-5-METHYLTHIO-1-PHOSPHOP_Cyto"
	~
"ADENOSINE-KINASE-RXN_Chlo":
	1/1 "ATP_Chlo" + 1/1 "ADENOSINE_Chlo" -> 1/1 "ADP_Chlo" + 1/1 "AMP_Chlo" + 1/1 "PROTON_Chlo"
	~
"GLUTRNAREDUCT-RXN_Chlo":
	1/1 "GLUTAMATE-1-SEMIALDEHYDE_Chlo" + 1/1 "GLT-tRNAs_Chlo" + 1/1 "NADP_Chlo" <- 1/1 "Charged-GLT-tRNAs_Chlo" + 1/1 "NADPH_Chlo"
	~
"BRANCHED-CHAINAMINOTRANSFERLEU-RXN_Chlo":
	1/1 "2-KETOGLUTARATE_Chlo" + 1/1 "LEU_Chlo" <> 1/1 "GLT_Chlo" + 1/1 "2K-4CH3-PENTANOATE_Chlo"
	~
"RXN0-2382_Cyto":
	1/1 "INDOLE_Cyto" + 1/1 "SER_Cyto" -> 1/1 "TRP_Cyto" + 1/1 "WATER_Cyto"
	~
"RXN-12242_Chlo":
	2/1 "ETR-Quinones_Chlo" + 1/1 "CPD-7526_Chlo" <> 1/1 "CPD-7496_Chlo" + 2/1 "ETR-Quinols_Chlo"
	~
"PHOSPHOMEVALONATE-KINASE-RXN_Cyto":
	1/1 "ATP_Cyto" + 1/1 "CPD-499_Cyto" -> 1/1 "CPD-641_Cyto" + 1/1 "ADP_Cyto"
	~
"SERINE-O-ACETTRAN-RXN_Cyto":
	1/1 "SER_Cyto" + 1/1 "ACETYL-COA_Cyto" -> 1/1 "ACETYLSERINE_Cyto" + 1/1 "CO-A_Cyto"
	~
"Pi_H+_Mito_tx":
	1/1 "Pi_Cyto" + 1/1 "Pumped-PROTON_Mito" <> 1/1 "Pi_Mito" + 1/1 "PROTON_Mito"
	~
"RXN-10910_Chlo":
	1/1 "OXYGEN-MOLECULE_Chlo" + 1/1 "CPD-11875_Chlo" + 1/1 "WATER_Chlo" -> 1/1 "HYDROGEN-PEROXIDE_Chlo" + 1/1 "CPD-11876_Chlo" + 1/1 "AMMONIA_Chlo"
	~
"DTDPGLUCDEHYDRAT-RXN_Cyto":
	1/1 "DTDP-D-GLUCOSE_Cyto" -> 1/1 "WATER_Cyto" + 1/1 "DTDP-DEOH-DEOXY-GLUCOSE_Cyto"
	~
"RXN-12702_Mito":
	1/1 "CPD-13689_Mito" + 1/1 "ATP_Mito" + 1/1 "CO-A_Mito" -> 1/1 "PPI_Mito" + 1/1 "CPD-13691_Mito" + 1/1 "AMP_Mito"
	~
"1.8.4.8-RXN_Chlo":
	1/1 "SO3_Chlo" + 1/1 "3-5-ADP_Chlo" + 2/1 "PROTON_Chlo" + 1/1 "Ox-Thioredoxin_Chlo" <- 1/1 "PAPS_Chlo" + 1/1 "Red-Thioredoxin_Chlo"
	~
"ANTHRANSYN-RXN_Chlo":
	1/1 "GLN_Chlo" + 1/1 "CHORISMATE_Chlo" <> 1/1 "PYRUVATE_Chlo" + 1/1 "ANTHRANILATE_Chlo" + 1/1 "GLT_Chlo" + 1/1 "PROTON_Chlo"
	~
"LEUCINE-DEHYDROGENASE-RXN_Cyto":
	1/1 "LEU_Cyto" + 1/1 "WATER_Cyto" + 1/1 "NAD_Cyto" <> 1/1 "NADH_Cyto" + 2/1 "PROTON_Cyto" + 1/1 "AMMONIA_Cyto" + 1/1 "2K-4CH3-PENTANOATE_Cyto"
	~
"RXN-10916_Cyto":
	1/1 "CPD-11879_Cyto" + 1/1 "S-ADENOSYLMETHIONINE_Cyto" -> 2/1 "PROTON_Cyto" + 1/1 "VANILLYL_MANDELATE_Cyto" + 1/1 "ADENOSYL-HOMO-CYS_Cyto"
	~
"RXN-3521_Chlo":
	2/1 "ASCORBATE_Chlo" + 1/1 "HYDROGEN-PEROXIDE_Chlo" -> 2/1 "CPD-318_Chlo" + 2/1 "WATER_Chlo"
	~
"ETHANOLAMINE-KINASE-RXN_Cyto":
	1/1 "ATP_Cyto" + 1/1 "ETHANOL-AMINE_Cyto" -> 1/1 "PROTON_Cyto" + 1/1 "PHOSPHORYL-ETHANOLAMINE_Cyto" + 1/1 "ADP_Cyto"
	~
"RXN-10_Cyto":
	1/1 "L-ASPARTATE_Cyto" + 1/1 "ATP_Cyto" + 1/1 "O-UREIDOHOMOSERINE_Cyto" -> 1/1 "AMP_Cyto" + 1/1 "PROTON_Cyto" + 1/1 "CANAVANINOSUCCINATE_Cyto" + 1/1 "PPI_Cyto"
	~
"RXN0-302_Chlo":
	1/1 "2-PHOSPHO-4-CYTIDINE-5-DIPHOSPHO-2-C-MET_Chlo" -> 1/1 "CMP_Chlo" + 1/1 "2C-METH-D-ERYTHRITOL-CYCLODIPHOSPHATE_Chlo"
	~
"ADENOSYLHOMOCYSTEINE-NUCLEOSIDASE-RXN_Cyto":
	1/1 "WATER_Cyto" + 1/1 "ADENOSYL-HOMO-CYS_Cyto" -> 1/1 "CPD-564_Cyto" + 1/1 "ADENINE_Cyto"
	~
"AIRCARBOXY-RXN_Chlo":
	1/1 "5-PHOSPHORIBOSYL-5-AMINOIMIDAZOLE_Chlo" + 1/1 "CARBON-DIOXIDE_Chlo" -> 1/1 "PHOSPHORIBOSYL-CARBOXY-AMINOIMIDAZOLE_Chlo" + 2/1 "PROTON_Chlo"
	~
"2.4.1.142-RXN_Chlo":
	1/1 "GDP-MANNOSE_Chlo" + 1/1 "NN-DIACETYLCHITOBIOSYLDIPHOSPHODOLICHO_Chlo" -> 1/1 "PROTON_Chlo" + 1/1 "GDP_Chlo" + 1/1 "ALPHA-D-MANNOSYLCHITOBIO_Chlo"
	~
"RXN0-6427_Cyto":
	1/1 "WATER_Cyto" + 1/1 "GDP-TP_Cyto" -> 1/1 "GTP_Cyto" + 1/1 "PPI_Cyto" + 1/1 "PROTON_Cyto"
	~
"2.7.7.60-RXN_Chlo":
	1/1 "CTP_Chlo" + 1/1 "2-C-METHYL-D-ERYTHRITOL-4-PHOSPHATE_Chlo" + 1/1 "PROTON_Chlo" -> 1/1 "4-CYTIDINE-5-DIPHOSPHO-2-C_Chlo" + 1/1 "PPI_Chlo"
	~
"R223-RXN_Chlo":
	1/1 "ATP_Chlo" + 1/1 "CPD-195_Chlo" + 1/1 "CO-A_Chlo" <> 1/1 "CPD-196_Chlo" + 1/1 "AMP_Chlo" + 1/1 "PPI_Chlo"
	~
"RXN0-6491_Cyto_Mito":
	1/1 "DI-H-OROTATE_Cyto" + 1/1 "UBIQUINONE-8_Cyto" -> 1/1 "CPD-9956_Cyto" + 1/1 "OROTATE_Cyto"
	~
"Complex-III_Mito":
	1/1 "CPD-9956_Mito" + 2/1 "Cytochromes-C-Oxidized_Mito" + 2/1 "PROTON_Mito" -> 4/1 "Pumped-PROTON_Mito" + 1/1 "UBIQUINONE-8_Mito" + 2/1 "Cytochromes-C-Reduced_Mito"
	~
"Complex-II_Mito":
	1/1 "UBIQUINONE-8_Mito" + 1/1 "SUC_Mito" -> 1/1 "FUM_Mito" + 1/1 "CPD-9956_Mito"
	~
"Complex-I_Mito":
	1/1 "UBIQUINONE-8_Mito" + 1/1 "NADH_Mito" + 5/1 "PROTON_Mito" -> 1/1 "NAD_Mito" + 4/1 "Pumped-PROTON_Mito" + 1/1 "CPD-9956_Mito"
	~
"UBIQUINONE_UBIQUINOL_Mito_tx":
	1/1 "UBIQUINONE-8_Cyto" + 1/1 "CPD-9956_Mito" <> 1/1 "CPD-9956_Cyto" + 1/1 "UBIQUINONE-8_Mito"
	~
"Complex-V_Mito":
	10/1 "Pumped-PROTON_Mito" + 3/1 "ADP_Mito" + 3/1 "Pi_Mito" -> 3/1 "WATER_Mito" + 3/1 "ATP_Mito" + 7/1 "PROTON_Mito"
	~
"Complex-IV_Mito":
	4/1 "Cytochromes-C-Reduced_Mito" + 1/1 "OXYGEN-MOLECULE_Mito" + 8/1 "PROTON_Mito" -> 2/1 "WATER_Mito" + 4/1 "Pumped-PROTON_Mito" + 4/1 "Cytochromes-C-Oxidized_Mito"
	~
"DIPHOSPHOMEVALONTE-DECARBOXYLASE-RXN_Cyto":
	1/1 "CPD-641_Cyto" + 1/1 "ATP_Cyto" -> 1/1 "Pi_Cyto" + 1/1 "CARBON-DIOXIDE_Cyto" + 1/1 "ADP_Cyto" + 1/1 "DELTA3-ISOPENTENYL-PP_Cyto"
	~
"HYDROXYMETHYLGLUTARYL-COA-SYNTHASE-RXN_Cyto":
	1/1 "ACETOACETYL-COA_Cyto" + 1/1 "WATER_Cyto" + 1/1 "ACETYL-COA_Cyto" -> 1/1 "PROTON_Cyto" + 1/1 "CO-A_Cyto" + 1/1 "3-HYDROXY-3-METHYL-GLUTARYL-COA_Cyto"
	~
"MEVALONATE-KINASE-RXN_Cyto":
	1/1 "MEVALONATE_Cyto" + 1/1 "ATP_Cyto" -> 1/1 "PROTON_Cyto" + 1/1 "ADP_Cyto" + 1/1 "CPD-499_Cyto"
	~
"Ferredoxin_Plastoquinone_Reductase_Chlo":
	1/1 "PLASTOQUINONE_Chlo" + 2/1 "Reduced-ferredoxins_Chlo" -> 1/1 "PLASTOQUINOL-1_Chlo" + 1/1 "Oxidized-ferredoxins_Chlo"
	~
"PCHOLCT1_Cyto":
	1/1 "PROTON_Cyto" + 1/1 "cholp_Cyto" + 1/1 "CTP_Cyto" -> 1/1 "cdpchol_Cyto" + 1/1 "PPI_Cyto"
	~
"PETHTMT1_Cyto":
	1/1 "ethadmp_Cyto" + 1/1 "S-ADENOSYLMETHIONINE_Cyto" <> 1/1 "PROTON_Cyto" + 1/1 "cholp_Cyto" + 1/1 "ADENOSYL-HOMO-CYS_Cyto"
	~
"CholP_t":
	1/1 "cholp_Cyto" -> 1/1 "cholp_Chlo"
	~
"Si_Cyto_tx":
	1/1 "x_Si_Cyto" <> 1/1 "Si_Cyto"
	~
"NITRITE_Cyto_tx":
	1/1 "x_NITRITE_Cyto" <> 1/1 "NITRITE_Cyto"
	~
"NITRATE_Cyto_tx":
	1/1 "x_NITRATE_Cyto" <> 1/1 "NITRATE_Cyto"
	~
"CPD-12575_Chlo_tx":
	1/1 "CPD-12575_Cyto" -> 1/1 "CPD-12575_Chlo"
	~
"CPD-12575_UDP_ISOM-RXN":
	1/1 "CPD-12575_Chlo" -> 1/1 "UDP-GLUCOSE_Chlo"
	~
"1.7.7.2-RXN_Cyto":
	2/1 "Oxidized-ferredoxins_Cyto" + 1/1 "WATER_Cyto" + 1/1 "NITRITE_Cyto" <> 2/1 "Reduced-ferredoxins_Cyto" + 1/1 "NITRATE_Cyto"
	~
"NITRITREDUCT-RXN_Cyto":
	3/1 "NADP_Cyto" + 1/1 "NH4OH_Cyto" + 1/1 "WATER_Cyto" <> 4/1 "PROTON_Cyto" + 1/1 "NITRITE_Cyto" + 3/1 "NADPH_Cyto"
	~
"RXN0-6377_Cyto":
	5/1 "PROTON_Cyto" + 1/1 "NITRITE_Cyto" + 3/1 "NADPH_Cyto" <> 3/1 "NADP_Cyto" + 1/1 "AMMONIUM_Cyto" + 2/1 "WATER_Cyto"
	~
"PLDPC_EPA_GLNA_Cyto":
	1/1 "pc205n3183n6_Cyto" + 1/1 "WATER_Cyto" -> 1/1 "CHOLINE_Cyto" + 1/1 "PROTON_Cyto" + 1/1 "pa205n3183n6_Cyto"
	~
"LPCAT_EPA_DGLA_sn2_Cyto":
	1/1 "1agpc205_Cyto" + 1/1 "dlnlcgcoa_Cyto" -> 1/1 "CO-A_Cyto" + 1/1 "pc205n3203n6_Cyto"
	~
"PETHMT_Cyto":
	1/1 "ethamp_Cyto" + 1/1 "S-ADENOSYLMETHIONINE_Cyto" <> 1/1 "PROTON_Cyto" + 1/1 "CPD-406_Cyto" + 1/1 "ADENOSYL-HOMO-CYS_Cyto"
	~
"CHOPT_HDE_EPA_Cyto":
	1/1 "CDP-CHOLINE_Cyto" + 1/1 "12dgr1619Z205n3_Cyto" -> 1/1 "PROTON_Cyto" + 1/1 "CMP_Cyto" + 1/1 "pc1619Z205n3_Cyto"
	~
"G3PAT2264Z7Z10Z13Z16Z19Z_Cyto":
	1/1 "c226coa_Cyto" + 1/1 "GLYCEROL-3P_Cyto" -> 1/1 "CO-A_Cyto" + 1/1 "1docos4710131619eg3p_Cyto"
	~
"ACOADAGAT_HDE_PALM_PALM_Cyto":
	1/1 "12dgr1619Z160_Cyto" + 1/1 "pmtcoa_Cyto" -> 1/1 "tag1619Z160160_Cyto" + 1/1 "CO-A_Cyto"
	~
"ACOADAGAT_EPA_EPA_HDTE_Cyto":
	1/1 "hd6912coa_Cyto" + 1/1 "12dgr205n3_Cyto" -> 1/1 "CO-A_Cyto" + 1/1 "tag205n3205n3163n4_Cyto"
	~
"PCD6DS_EPA_GLNA_sn2_Cyto":
	2/1 "NADH_Cyto" + 2/1 "FERRICYTOCHROME-B5_Cyto" + 1/1 "OXYGEN-MOLECULE_Cyto" + 1/1 "pc205n3182n6_Cyto" -> 1/1 "pc205n3183n6_Cyto" + 2/1 "WATER_Cyto" + 2/1 "FERROCYTOCHROME-B5_Cyto" + 2/1 "NAD_Cyto"
	~
"PLA2PC_EPA_ARA_Cyto":
	1/1 "pc205n3204n6_Cyto" + 1/1 "WATER_Cyto" -> 1/1 "PROTON_Cyto" + 1/1 "1agpc205_Cyto" + 1/1 "arachd_Cyto"
	~
"LPCAT_HDE_PALM_sn2_Cyto":
	1/1 "pmtcoa_Cyto" + 1/1 "1agpc161_Cyto" -> 1/1 "pc1619Z160_Cyto" + 1/1 "CO-A_Cyto"
	~
"PLDAGAT_HDE_ARA_ARA_PC_3_Cyto":
	1/1 "12dgr1619Z204n6_Cyto" + 1/1 "pc1619Z204n6_Cyto" -> 1/1 "tag1619Z204n6204n6_Cyto" + 1/1 "1agpc161_Cyto"
	~
"PLDAGAT_DHA_EPA_ARA_PC_7_Cyto":
	1/1 "pc205n3204n6_Cyto" + 1/1 "12dgr226n3205n3_Cyto" -> 1/1 "1agpc205_Cyto" + 1/1 "tag226n3205n3204n6_Cyto"
	~
"TAGAH_EPA_EPA_PALM_Cyto":
	1/1 "tag205n3205n3160_Cyto" + 1/1 "WATER_Cyto" -> 1/1 "PROTON_Cyto" + 1/1 "12dgr205n3_Cyto" + 1/1 "hdca_Cyto"
	~
"PLDAGAT_HDE_HDE_LNA_PC_5_Cyto":
	1/1 "12dgr161_Cyto" + 1/1 "pc182_9_12_Cyto" -> 1/1 "tag1619Z1619Z182n6_Cyto" + 1/1 "1agpc182_Cyto"
	~
"LPCAT_HDE_OLE_sn2_Cyto":
	1/1 "odecoa_Cyto" + 1/1 "1agpc161_Cyto" -> 1/1 "pc1619Z1819Z_Cyto" + 1/1 "CO-A_Cyto"
	~
"PAPA_HDE_STC_Cyto":
	1/1 "pa1619Z180_Cyto" + 1/1 "WATER_Cyto" -> 1/1 "Pi_Cyto" + 1/1 "12dgr1619Z180_Cyto"
	~
"MAGAH1829Z12Z_Cyto":
	1/1 "mag182n6_Cyto" + 1/1 "WATER_Cyto" -> 1/1 "PROTON_Cyto" + 1/1 "GLYCEROL_Cyto" + 1/1 "lnlc_Cyto"
	~
"PETHTMT_Cyto":
	1/1 "ethadmp_Cyto" + 1/1 "S-ADENOSYLMETHIONINE_Cyto" <> 1/1 "PROTON_Cyto" + 1/1 "PHOSPHORYL-CHOLINE_Cyto" + 1/1 "ADENOSYL-HOMO-CYS_Cyto"
	~
"PAPA_EPA_PALM_Cyto":
	1/1 "pa205n3160_Cyto" + 1/1 "WATER_Cyto" -> 1/1 "Pi_Cyto" + 1/1 "12dgr205n3160_Cyto"
	~
"DAGK_EPA_OLE_Cyto":
	1/1 "12dgr205n31819Z_Cyto" + 1/1 "ATP_Cyto" -> 1/1 "PROTON_Cyto" + 1/1 "ADP_Cyto" + 1/1 "pa205n31819Z_Cyto"
	~
"PLDAGAT_OLE_HDE_HDE_PC_3_Cyto":
	1/1 "pc161_Cyto" + 1/1 "12dgr1819Z1619Z_Cyto" -> 1/1 "tag1819Z1619Z1619Z_Cyto" + 1/1 "1agpc161_Cyto"
	~
"DAGK_DHA_PALM_Cyto":
	1/1 "ATP_Cyto" + 1/1 "12dgr226n3160_Cyto" -> 1/1 "PROTON_Cyto" + 1/1 "ADP_Cyto" + 1/1 "pa226n3160_Cyto"
	~
"CDIPT_HDE_PALM_Cyto":
	1/1 "MYO-INOSITOL_Cyto" + 1/1 "cdp12dgr1619Z160_Cyto" -> 1/1 "PROTON_Cyto" + 1/1 "CMP_Cyto" + 1/1 "pail1619Z160_Cyto"
	~
"SQDGS_HDE_TTC_Cyto":
	1/1 "12dgr1619Z240_Cyto" + 1/1 "udpsq_Cyto" -> 1/1 "PROTON_Cyto" + 1/1 "sqdg1619Z240_Cyto" + 1/1 "UDP_Cyto"
	~
"PAPA_OLE_PALM_Cyto":
	1/1 "pa1819Z160_Cyto" + 1/1 "WATER_Cyto" -> 1/1 "Pi_Cyto" + 1/1 "12dgr1819Z160_Cyto"
	~
"PLDAGAT_EPA_EPA_LNA_PC_7_Cyto":
	1/1 "pc205n3182n6_Cyto" + 1/1 "12dgr205n3_Cyto" -> 1/1 "1agpc205_Cyto" + 1/1 "tag205n3205n3182n6_Cyto"
	~
"G3MGGH_Cyto":
	1/1 "ggl_Cyto" + 1/1 "WATER_Cyto" -> 1/1 "GLYCEROL_Cyto" + 1/1 "GALACTOSE_Cyto"
	~
"PLDAGAT_OLE_EPA_EPA_PC_6_Cyto":
	1/1 "pc205n3_Cyto" + 1/1 "12dgr1819Z205n3_Cyto" -> 1/1 "tag1819Z205n3205n3_Cyto" + 1/1 "1agpc205_Cyto"
	~
"3OAS200_Cyto":
	1/1 "MALONYL-COA_Cyto" + 1/1 "PROTON_Cyto" + 1/1 "ocdccoa_Cyto" -> 1/1 "CARBON-DIOXIDE_Cyto" + 1/1 "CO-A_Cyto" + 1/1 "3oeicoscoa_Cyto"
	~
"PCW3DS_HDE_ETA_sn2_Cyto":
	2/1 "NADH_Cyto" + 2/1 "FERRICYTOCHROME-B5_Cyto" + 1/1 "OXYGEN-MOLECULE_Cyto" + 1/1 "pc1619Z203n6_Cyto" -> 1/1 "pc1619Z203n3_Cyto" + 2/1 "WATER_Cyto" + 2/1 "FERROCYTOCHROME-B5_Cyto" + 2/1 "NAD_Cyto"
	~
"PLDAGAT_EPA_EPA_EPA_PC_6_Cyto":
	1/1 "12dgr205n3_Cyto" + 1/1 "pc205n3_Cyto" -> 1/1 "1agpc205_Cyto" + 1/1 "tag205n3205n3205n3_Cyto"
	~
"MAGAH1619Z_Cyto":
	1/1 "WATER_Cyto" + 1/1 "mag1619Z_Cyto" -> 1/1 "PROTON_Cyto" + 1/1 "GLYCEROL_Cyto" + 1/1 "hdcea_Cyto"
	~
"DAGAH_HDE_OLE_Cyto":
	1/1 "WATER_Cyto" + 1/1 "12dgr1619Z1819Z_Cyto" -> 1/1 "PROTON_Cyto" + 1/1 "ocdcea_Cyto" + 1/1 "mag1619Z_Cyto"
	~
"ACOADAGAT_HDE_PALM_EPA_Cyto":
	1/1 "12dgr1619Z160_Cyto" + 1/1 "tmndnccoa_Cyto" -> 1/1 "tag1619Z160205n3_Cyto" + 1/1 "CO-A_Cyto"
	~
"PLA2PC_HDE_HDE_Cyto":
	1/1 "pc161_Cyto" + 1/1 "WATER_Cyto" -> 1/1 "PROTON_Cyto" + 1/1 "hdcea_Cyto" + 1/1 "1agpc161_Cyto"
	~
"DAGK_DHA_HDE_Cyto":
	1/1 "12dgr226n31619Z_Cyto" + 1/1 "ATP_Cyto" -> 1/1 "PROTON_Cyto" + 1/1 "ADP_Cyto" + 1/1 "pa226n31619Z_Cyto"
	~
"DAGK_OLE_PALM_Cyto":
	1/1 "ATP_Cyto" + 1/1 "12dgr1819Z160_Cyto" -> 1/1 "pa1819Z160_Cyto" + 1/1 "PROTON_Cyto" + 1/1 "ADP_Cyto"
	~
"PCD4DS_HDE_DHA_sn2_Cyto":
	2/1 "NADH_Cyto" + 2/1 "FERRICYTOCHROME-B5_Cyto" + 1/1 "OXYGEN-MOLECULE_Cyto" + 1/1 "pc1619Z225n3_Cyto" -> 1/1 "pc1619Z226n3_Cyto" + 2/1 "WATER_Cyto" + 2/1 "FERROCYTOCHROME-B5_Cyto" + 2/1 "NAD_Cyto"
	~
"AGPATCOA_DHA_MYRS_Cyto":
	1/1 "tdcoa_Cyto" + 1/1 "1docos4710131619eg3p_Cyto" -> 1/1 "pa226n3140_Cyto" + 1/1 "CO-A_Cyto"
	~
"PLDAGAT_HDE_ARA_PALM_PC_6_Cyto":
	1/1 "12dgr1619Z204n6_Cyto" + 1/1 "pc205n3160_Cyto" -> 1/1 "tag1619Z204n6160_Cyto" + 1/1 "1agpc205_Cyto"
	~
"PAPA_HDE_ALNA_Cyto":
	1/1 "pa1619Z183n3_Cyto" + 1/1 "WATER_Cyto" -> 1/1 "Pi_Cyto" + 1/1 "12dgr1619Z183n3_Cyto"
	~
"DAGAH_DHA_STC_Cyto":
	1/1 "12dgr226n3180_Cyto" + 1/1 "WATER_Cyto" -> 1/1 "PROTON_Cyto" + 1/1 "ocdca_Cyto" + 1/1 "mag226n3_Cyto"
	~
"DAGK_HDE_HDE_Cyto":
	1/1 "12dgr161_Cyto" + 1/1 "ATP_Cyto" -> 1/1 "PROTON_Cyto" + 1/1 "ADP_Cyto" + 1/1 "pa161_Cyto"
	~
"PLDAGAT_HDE_EPA_PALM_PC_6_Cyto":
	1/1 "12dgr1619Z205n3_Cyto" + 1/1 "pc205n3160_Cyto" -> 1/1 "tag1619Z205n3160_Cyto" + 1/1 "1agpc205_Cyto"
	~
"CATC1829Z12Z_Cyto":
	1/1 "lnlccoa_Cyto" + 1/1 "CARNITINE_Cyto" <> 1/1 "CO-A_Cyto" + 1/1 "lnlccrn_Cyto"
	~
"PLDAGAT_HDE_HDE_HDE_PC_6_Cyto":
	1/1 "12dgr161_Cyto" + 1/1 "pc205n31619Z_Cyto" -> 1/1 "1agpc205_Cyto" + 1/1 "tag1619Z1619Z1619Z_Cyto"
	~
"TAGAH_HDE_ARA_PALM_Cyto":
	1/1 "tag1619Z204n6160_Cyto" + 1/1 "WATER_Cyto" -> 1/1 "PROTON_Cyto" + 1/1 "hdca_Cyto" + 1/1 "12dgr1619Z204n6_Cyto"
	~
"TAGAH_EPA_EPA_DHA_Cyto":
	1/1 "WATER_Cyto" + 1/1 "tag205n3205n3226n3_Cyto" -> 1/1 "PROTON_Cyto" + 1/1 "crvnc_Cyto" + 1/1 "12dgr205n3_Cyto"
	~
"PLA2PC_EPA_DHA_Cyto":
	1/1 "WATER_Cyto" + 1/1 "pc205n3226n3_Cyto" -> 1/1 "PROTON_Cyto" + 1/1 "crvnc_Cyto" + 1/1 "1agpc205_Cyto"
	~
"PLDAGAT_HDE_HDE_HDE_PC_3_Cyto":
	1/1 "12dgr161_Cyto" + 1/1 "pc161_Cyto" -> 1/1 "tag1619Z1619Z1619Z_Cyto" + 1/1 "1agpc161_Cyto"
	~
"PAPA_LNA_LNA_Cyto":
	1/1 "WATER_Cyto" + 1/1 "pa182_9_12_Cyto" -> 1/1 "Pi_Cyto" + 1/1 "12dgr182_9_12_Cyto"
	~
"PAPA_HDE_TTC_Cyto":
	1/1 "pa1619Z240_Cyto" + 1/1 "WATER_Cyto" -> 1/1 "Pi_Cyto" + 1/1 "12dgr1619Z240_Cyto"
	~
"PLDAGAT_HDE_PALM_EPA_PC_3_Cyto":
	1/1 "12dgr1619Z160_Cyto" + 1/1 "pc1619Z205n3_Cyto" -> 1/1 "tag1619Z160205n3_Cyto" + 1/1 "1agpc161_Cyto"
	~
"FACOAL205_Cyto":
	1/1 "CO-A_Cyto" + 1/1 "tmndnc_Cyto" + 1/1 "ATP_Cyto" -> 1/1 "AMP_Cyto" + 1/1 "tmndnccoa_Cyto" + 1/1 "PPI_Cyto"
	~
"PLDAGAT_HDE_EPA_OLE_PC_6_Cyto":
	1/1 "12dgr1619Z205n3_Cyto" + 1/1 "pc205n31819Z_Cyto" -> 1/1 "tag1619Z205n31819Z_Cyto" + 1/1 "1agpc205_Cyto"
	~
"AGPATCOA_HDE_MYRS_Cyto":
	1/1 "1hdec9eg3p_Cyto" + 1/1 "tdcoa_Cyto" -> 1/1 "pa1619Z140_Cyto" + 1/1 "CO-A_Cyto"
	~
"PLDAGAT_HDE_HDE_LNA_PC_3_Cyto":
	1/1 "12dgr161_Cyto" + 1/1 "pc1619Z182n6_Cyto" -> 1/1 "tag1619Z1619Z182n6_Cyto" + 1/1 "1agpc161_Cyto"
	~
"PLDAGAT_HDE_EPA_DHA_PC_3_Cyto":
	1/1 "12dgr1619Z205n3_Cyto" + 1/1 "pc1619Z226n3_Cyto" -> 1/1 "tag1619Z205n3226n3_Cyto" + 1/1 "1agpc161_Cyto"
	~
"PLDAGAT_OLE_PALM_HDE_PC_6_Cyto":
	1/1 "pc205n31619Z_Cyto" + 1/1 "12dgr1819Z160_Cyto" -> 1/1 "tag1819Z1601619Z_Cyto" + 1/1 "1agpc205_Cyto"
	~
"LPCAT_HDE_STC_sn2_Cyto":
	1/1 "ocdccoa_Cyto" + 1/1 "1agpc161_Cyto" -> 1/1 "pc1619Z180_Cyto" + 1/1 "CO-A_Cyto"
	~
"LPCAT_HDE_ALNA_sn2_Cyto":
	1/1 "lnlncacoa_Cyto" + 1/1 "1agpc161_Cyto" -> 1/1 "CO-A_Cyto" + 1/1 "pc1619Z183n3_Cyto"
	~
"TAGAH_EPA_EPA_GLNA_Cyto":
	1/1 "WATER_Cyto" + 1/1 "tag205n3205n3183n6_Cyto" -> 1/1 "PROTON_Cyto" + 1/1 "12dgr205n3_Cyto" + 1/1 "lnlncg_Cyto"
	~
"LPCAT_LNA_LNA_sn2_Cyto":
	1/1 "lnlccoa_Cyto" + 1/1 "1agpc182_Cyto" -> 1/1 "CO-A_Cyto" + 1/1 "pc182_9_12_Cyto"
	~
"ACOADAGAT_EPA_EPA_PALM_Cyto":
	1/1 "12dgr205n3_Cyto" + 1/1 "pmtcoa_Cyto" -> 1/1 "CO-A_Cyto" + 1/1 "tag205n3205n3160_Cyto"
	~
"DAGAH_HDE_STC_Cyto":
	1/1 "12dgr1619Z180_Cyto" + 1/1 "WATER_Cyto" -> 1/1 "PROTON_Cyto" + 1/1 "ocdca_Cyto" + 1/1 "mag1619Z_Cyto"
	~
"FAC1629Z12Zt_Cyto":
	1/1 "hd912ea_Chlo" <> 1/1 "hd912ea_Cyto"
	~
"PLDPC_EPA_LNA_Cyto":
	1/1 "pc205n3182n6_Cyto" + 1/1 "WATER_Cyto" -> 1/1 "CHOLINE_Cyto" + 1/1 "PROTON_Cyto" + 1/1 "pa205n3182n6_Cyto"
	~
"PAPA_OLE_HDE_Cyto":
	1/1 "WATER_Cyto" + 1/1 "pa1819Z1619Z_Cyto" -> 1/1 "Pi_Cyto" + 1/1 "12dgr1819Z1619Z_Cyto"
	~
"PLDPC_HDE_LNA_Cyto":
	1/1 "WATER_Cyto" + 1/1 "pc1619Z182n6_Cyto" -> 1/1 "CHOLINE_Cyto" + 1/1 "PROTON_Cyto" + 1/1 "pa1619Z182n6_Cyto"
	~
"ACOADAGAT_OLE_PALM_PALM_Cyto":
	1/1 "pmtcoa_Cyto" + 1/1 "12dgr1819Z160_Cyto" -> 1/1 "tag1819Z160160_Cyto" + 1/1 "CO-A_Cyto"
	~
"MAGAH2055Z8Z11Z14Z17Z_Cyto":
	1/1 "WATER_Cyto" + 1/1 "mag205n3_Cyto" -> 1/1 "PROTON_Cyto" + 1/1 "GLYCEROL_Cyto" + 1/1 "tmndnc_Cyto"
	~
"CHOPT_EPA_STC_Cyto":
	1/1 "CDP-CHOLINE_Cyto" + 1/1 "12dgr205n3180_Cyto" -> 1/1 "PROTON_Cyto" + 1/1 "CMP_Cyto" + 1/1 "pc205n3180_Cyto"
	~
"DAGK_EPA_DHA_Cyto":
	1/1 "ATP_Cyto" + 1/1 "12dgr205n3226n3_Cyto" -> 1/1 "pa205n3226n3_Cyto" + 1/1 "PROTON_Cyto" + 1/1 "ADP_Cyto"
	~
"PAPA_EPA_OLE_Cyto":
	1/1 "pa205n31819Z_Cyto" + 1/1 "WATER_Cyto" -> 1/1 "Pi_Cyto" + 1/1 "12dgr205n31819Z_Cyto"
	~
"PLA2PE_EPA_EPA_Cyto":
	1/1 "WATER_Cyto" + 1/1 "pe205n3_Cyto" -> 1/1 "PROTON_Cyto" + 1/1 "tmndnc_Cyto" + 1/1 "1agpe205_Cyto"
	~
"AGPATCOA_EPA_STC_Cyto":
	1/1 "1eicos58111417eg3p_Cyto" + 1/1 "ocdccoa_Cyto" -> 1/1 "CO-A_Cyto" + 1/1 "pa205n3180_Cyto"
	~
"AGPATCOA_DHA_EPA_Cyto":
	1/1 "tmndnccoa_Cyto" + 1/1 "1docos4710131619eg3p_Cyto" -> 1/1 "CO-A_Cyto" + 1/1 "pa226n3205n3_Cyto"
	~
"CATC1839Z12Z15Z_Cyto":
	1/1 "lnlncacoa_Cyto" + 1/1 "CARNITINE_Cyto" <> 1/1 "lnlncacrn_Cyto" + 1/1 "CO-A_Cyto"
	~
"PLDAGAT_HDE_EPA_OLE_PC_3_Cyto":
	1/1 "pc1619Z1819Z_Cyto" + 1/1 "12dgr1619Z205n3_Cyto" -> 1/1 "tag1619Z205n31819Z_Cyto" + 1/1 "1agpc161_Cyto"
	~
"TAGAH_OLE_EPA_DHA_Cyto":
	1/1 "tag1819Z205n3226n3_Cyto" + 1/1 "WATER_Cyto" -> 1/1 "PROTON_Cyto" + 1/1 "crvnc_Cyto" + 1/1 "12dgr1819Z205n3_Cyto"
	~
"LPCAT_EPA_ALNA_sn2_Cyto":
	1/1 "1agpc205_Cyto" + 1/1 "lnlncacoa_Cyto" -> 1/1 "pc205n3183n3_Cyto" + 1/1 "CO-A_Cyto"
	~
"PLDAGAT_EPA_EPA_EPA_PE_14_Cyto":
	1/1 "12dgr205n3_Cyto" + 1/1 "pe205n3_Cyto" -> 1/1 "tag205n3205n3205n3_Cyto" + 1/1 "1agpe205_Cyto"
	~
"FAC2055Z8Z11Z14Z17Zt_Cyto":
	1/1 "tmndnc_Chlo" -> 1/1 "tmndnc_Cyto"
	~
"TAGAH_EPA_EPA_HDTTE_Cyto":
	1/1 "tag205n3205n3164n1_Cyto" + 1/1 "WATER_Cyto" -> 1/1 "PROTON_Cyto" + 1/1 "12dgr205n3_Cyto" + 1/1 "hd691215ea_Cyto"
	~
"AGPATCOA_OLE_PALM_Cyto":
	1/1 "pmtcoa_Cyto" + 1/1 "1odec9eg3p_Cyto" -> 1/1 "pa1819Z160_Cyto" + 1/1 "CO-A_Cyto"
	~
"PCD6DS_HDE_STA_sn2_Cyto":
	2/1 "NADH_Cyto" + 2/1 "FERRICYTOCHROME-B5_Cyto" + 1/1 "OXYGEN-MOLECULE_Cyto" + 1/1 "pc1619Z183n3_Cyto" -> 1/1 "pc1619Z184n3_Cyto" + 2/1 "WATER_Cyto" + 2/1 "FERROCYTOCHROME-B5_Cyto" + 2/1 "NAD_Cyto"
	~
"DAGK_HDE_OLE_Cyto":
	1/1 "ATP_Cyto" + 1/1 "12dgr1619Z1819Z_Cyto" -> 1/1 "PROTON_Cyto" + 1/1 "pa1619Z1819Z_Cyto" + 1/1 "ADP_Cyto"
	~
"TAGAH_HDE_EPA_GLNA_Cyto":
	1/1 "tag1619Z205n3183n6_Cyto" + 1/1 "WATER_Cyto" -> 1/1 "PROTON_Cyto" + 1/1 "lnlncg_Cyto" + 1/1 "12dgr1619Z205n3_Cyto"
	~
"FACOAL226_Cyto":
	1/1 "CO-A_Cyto" + 1/1 "crvnc_Cyto" + 1/1 "ATP_Cyto" -> 1/1 "AMP_Cyto" + 1/1 "c226coa_Cyto" + 1/1 "PPI_Cyto"
	~
"DAGAH_HDE_EPA_Cyto":
	1/1 "12dgr1619Z205n3_Cyto" + 1/1 "WATER_Cyto" -> 1/1 "PROTON_Cyto" + 1/1 "tmndnc_Cyto" + 1/1 "mag1619Z_Cyto"
	~
"LPCAT_EPA_LNA_sn2_Cyto":
	1/1 "1agpc205_Cyto" + 1/1 "lnlccoa_Cyto" -> 1/1 "pc205n3182n6_Cyto" + 1/1 "CO-A_Cyto"
	~
"PLDPE_EPA_EPA_Cyto":
	1/1 "WATER_Cyto" + 1/1 "pe205n3_Cyto" -> 1/1 "PROTON_Cyto" + 1/1 "pa205n3_Cyto" + 1/1 "ETHANOL-AMINE_Cyto"
	~
"DAGAH_EPA_DHA_Cyto":
	1/1 "WATER_Cyto" + 1/1 "12dgr205n3226n3_Cyto" -> 1/1 "PROTON_Cyto" + 1/1 "crvnc_Cyto" + 1/1 "mag205n3_Cyto"
	~
"DAGK_OLE_EPA_Cyto":
	1/1 "ATP_Cyto" + 1/1 "12dgr1819Z205n3_Cyto" -> 1/1 "PROTON_Cyto" + 1/1 "ADP_Cyto" + 1/1 "pa1819Z205n3_Cyto"
	~
"PLDPC_EPA_ALNA_Cyto":
	1/1 "pc205n3183n3_Cyto" + 1/1 "WATER_Cyto" -> 1/1 "CHOLINE_Cyto" + 1/1 "PROTON_Cyto" + 1/1 "pa205n3183n3_Cyto"
	~
"TAGAH_OLE_PALM_PALM_Cyto":
	1/1 "tag1819Z160160_Cyto" + 1/1 "WATER_Cyto" -> 1/1 "PROTON_Cyto" + 1/1 "12dgr1819Z160_Cyto" + 1/1 "hdca_Cyto"
	~
"ACCPF_Cyto":
	1/1 "LYS_Cyto" + 1/1 "apoC_Cyto" -> 1/1 "PROTON_Cyto" + 1/1 "accp_Cyto" + 1/1 "WATER_Cyto"
	~
"ACCOAC_Cyto":
	1/1 "ATP_Cyto" + 1/1 "ACETYL-COA_Cyto" + 1/1 "HCO3_Cyto" <> 1/1 "Pi_Cyto" + 1/1 "PROTON_Cyto" + 1/1 "MALONYL-COA_Cyto" + 1/1 "ADP_Cyto"
	~
"3DSPHR_Cyto":
	1/1 "PROTON_Cyto" + 1/1 "3dsphgn_Cyto" + 1/1 "NADPH_Cyto" -> 1/1 "NADP_Cyto" + 1/1 "sphgn_Cyto"
	~
"ACOADAGAT_EPA_EPA_HDTTE_Cyto":
	1/1 "hd691215coa_Cyto" + 1/1 "12dgr205n3_Cyto" -> 1/1 "tag205n3205n3164n1_Cyto" + 1/1 "CO-A_Cyto"
	~
"LPCAT_EPA_OLE_sn2_Cyto":
	1/1 "1agpc205_Cyto" + 1/1 "odecoa_Cyto" -> 1/1 "CO-A_Cyto" + 1/1 "pc205n31819Z_Cyto"
	~
"PLA2PC_EPA_STA_Cyto":
	1/1 "pc205n3184n3_Cyto" + 1/1 "WATER_Cyto" -> 1/1 "PROTON_Cyto" + 1/1 "1agpc205_Cyto" + 1/1 "strdnc_Cyto"
	~
"3HAD220_Cyto":
	1/1 "3hdcscoa_Cyto" -> 1/1 "docos2coa_Cyto" + 1/1 "WATER_Cyto"
	~
"3OAR220_Cyto":
	1/1 "3odocoscoa_Cyto" + 1/1 "PROTON_Cyto" + 1/1 "NADPH_Cyto" -> 1/1 "NADP_Cyto" + 1/1 "3hdcscoa_Cyto"
	~
"FACOAL_180_Cyto":
	1/1 "CO-A_Cyto" + 1/1 "ocdca_Cyto" + 1/1 "ATP_Cyto" -> 1/1 "AMP_Cyto" + 1/1 "ocdccoa_Cyto" + 1/1 "PPI_Cyto"
	~
"PCHOLCT_Cyto":
	1/1 "CTP_Chlo" + 1/1 "cholp_Chlo" + 1/1 "PROTON_Chlo" -> 1/1 "PPI_Chlo" + 1/1 "cdpchol_Chlo"
	~
"AGPATCOA_EPA_MYRS_Cyto":
	1/1 "tdcoa_Cyto" + 1/1 "1eicos58111417eg3p_Cyto" -> 1/1 "CO-A_Cyto" + 1/1 "pa205n3140_Cyto"
	~
"DAGK_EPA_PALM_Cyto":
	1/1 "12dgr205n3160_Cyto" + 1/1 "ATP_Cyto" -> 1/1 "PROTON_Cyto" + 1/1 "ADP_Cyto" + 1/1 "pa205n3160_Cyto"
	~
"ACOADAGAT_HDE_ARA_PALM_Cyto":
	1/1 "12dgr1619Z204n6_Cyto" + 1/1 "pmtcoa_Cyto" -> 1/1 "tag1619Z204n6160_Cyto" + 1/1 "CO-A_Cyto"
	~
"ACOADAGAT_EPA_EPA_EPA_Cyto":
	1/1 "12dgr205n3_Cyto" + 1/1 "tmndnccoa_Cyto" -> 1/1 "tag205n3205n3205n3_Cyto" + 1/1 "CO-A_Cyto"
	~
"LPCAT_HDE_EPA_sn2_Cyto":
	1/1 "tmndnccoa_Cyto" + 1/1 "1agpc161_Cyto" -> 1/1 "CO-A_Cyto" + 1/1 "pc1619Z205n3_Cyto"
	~
"PCW3DS_HDE_STA_sn2_Cyto":
	2/1 "NADH_Cyto" + 2/1 "FERRICYTOCHROME-B5_Cyto" + 1/1 "OXYGEN-MOLECULE_Cyto" + 1/1 "pc1619Z183n6_Cyto" -> 1/1 "pc1619Z184n3_Cyto" + 2/1 "WATER_Cyto" + 2/1 "FERROCYTOCHROME-B5_Cyto" + 2/1 "NAD_Cyto"
	~
"3HAD240_Cyto":
	1/1 "3httccoa_Cyto" -> 1/1 "ttc2coa_Cyto" + 1/1 "WATER_Cyto"
	~
"DAGK_OLE_OLE_Cyto":
	1/1 "ATP_Cyto" + 1/1 "12dgr181_9_Cyto" -> 1/1 "PROTON_Cyto" + 1/1 "ADP_Cyto" + 1/1 "pa181_9_Cyto"
	~
"DAGK_DHA_EPA_Cyto":
	1/1 "ATP_Cyto" + 1/1 "12dgr226n3205n3_Cyto" -> 1/1 "PROTON_Cyto" + 1/1 "ADP_Cyto" + 1/1 "pa226n3205n3_Cyto"
	~
"PLDPC_HDE_ARA_Cyto":
	1/1 "pc1619Z204n6_Cyto" + 1/1 "WATER_Cyto" -> 1/1 "CHOLINE_Cyto" + 1/1 "PROTON_Cyto" + 1/1 "pa1619Z204n6_Cyto"
	~
"PLA2PA_EPA_STC_Cyto":
	1/1 "WATER_Cyto" + 1/1 "pa205n3180_Cyto" -> 1/1 "PROTON_Cyto" + 1/1 "ocdca_Cyto" + 1/1 "1eicos58111417eg3p_Cyto"
	~
"PLDAGAT_HDE_EPA_EPA_PC_3_Cyto":
	1/1 "12dgr1619Z205n3_Cyto" + 1/1 "pc1619Z205n3_Cyto" -> 1/1 "tag1619Z205n3205n3_Cyto" + 1/1 "1agpc161_Cyto"
	~
"MAGAH2264Z7Z10Z13Z16Z19Z_Cyto":
	1/1 "WATER_Cyto" + 1/1 "mag226n3_Cyto" -> 1/1 "PROTON_Cyto" + 1/1 "GLYCEROL_Cyto" + 1/1 "crvnc_Cyto"
	~
"PLDAGAT_HDE_PALM_EPA_PC_6_Cyto":
	1/1 "12dgr1619Z160_Cyto" + 1/1 "pc205n3_Cyto" -> 1/1 "1agpc205_Cyto" + 1/1 "tag1619Z160205n3_Cyto"
	~
"PLA2PC_EPA_EPA_Cyto":
	1/1 "WATER_Cyto" + 1/1 "pc205n3_Cyto" -> 1/1 "PROTON_Cyto" + 1/1 "1agpc205_Cyto" + 1/1 "tmndnc_Cyto"
	~
"CATC1636Z9Z12Z_Cyto":
	1/1 "hd6912coa_Cyto" + 1/1 "CARNITINE_Cyto" <> 1/1 "CO-A_Cyto" + 1/1 "hd6912crn_Cyto"
	~
"ACOADAGAT_HDE_EPA_EPA_Cyto":
	1/1 "12dgr1619Z205n3_Cyto" + 1/1 "tmndnccoa_Cyto" -> 1/1 "CO-A_Cyto" + 1/1 "tag1619Z205n3205n3_Cyto"
	~
"CHOPT_HDE_STC_Cyto":
	1/1 "CDP-CHOLINE_Cyto" + 1/1 "12dgr1619Z180_Cyto" -> 1/1 "PROTON_Cyto" + 1/1 "CMP_Cyto" + 1/1 "pc1619Z180_Cyto"
	~
"PCW3DS_EPA_ETA_sn2_Cyto":
	2/1 "NADH_Cyto" + 2/1 "FERRICYTOCHROME-B5_Cyto" + 1/1 "OXYGEN-MOLECULE_Cyto" + 1/1 "pc205n3203n6_Cyto" -> 1/1 "pc205n3203n3_Cyto" + 2/1 "WATER_Cyto" + 2/1 "FERROCYTOCHROME-B5_Cyto" + 2/1 "NAD_Cyto"
	~
"PAPA_EPA_STC_Cyto":
	1/1 "WATER_Cyto" + 1/1 "pa205n3180_Cyto" -> 1/1 "Pi_Cyto" + 1/1 "12dgr205n3180_Cyto"
	~
"CATC1646Z9Z12Z15Z_Cyto":
	1/1 "hd691215coa_Cyto" + 1/1 "CARNITINE_Cyto" <> 1/1 "hd691215crn_Cyto" + 1/1 "CO-A_Cyto"
	~
"CHOPT_EPA_PALM_Cyto":
	1/1 "CDP-CHOLINE_Cyto" + 1/1 "12dgr205n3160_Cyto" -> 1/1 "PROTON_Cyto" + 1/1 "CMP_Cyto" + 1/1 "pc205n3160_Cyto"
	~
"PAPA_DHA_HDE_Cyto":
	1/1 "pa226n31619Z_Cyto" + 1/1 "WATER_Cyto" -> 1/1 "Pi_Cyto" + 1/1 "12dgr226n31619Z_Cyto"
	~
"PLA2PC_HDE_DHA_Cyto":
	1/1 "WATER_Cyto" + 1/1 "pc1619Z226n3_Cyto" -> 1/1 "PROTON_Cyto" + 1/1 "crvnc_Cyto" + 1/1 "1agpc161_Cyto"
	~
"PLA2PC_EPA_OLE_Cyto":
	1/1 "pc205n31819Z_Cyto" + 1/1 "WATER_Cyto" -> 1/1 "PROTON_Cyto" + 1/1 "1agpc205_Cyto" + 1/1 "ocdcea_Cyto"
	~
"PLA2PC_LNA_LNA_Cyto":
	1/1 "WATER_Cyto" + 1/1 "pc182_9_12_Cyto" -> 1/1 "PROTON_Cyto" + 1/1 "1agpc182_Cyto" + 1/1 "lnlc_Cyto"
	~
"BACCL_Cyto":
	1/1 "BIOTIN_Cyto" + 1/1 "ATP_Cyto" + 1/1 "accp_Cyto" -> 1/1 "AMP_Cyto" + 1/1 "btnCCP_Cyto" + 1/1 "PPI_Cyto"
	~
"PCD5DS_HDE_EPA_sn2_Cyto":
	2/1 "NADH_Cyto" + 2/1 "FERRICYTOCHROME-B5_Cyto" + 1/1 "OXYGEN-MOLECULE_Cyto" + 1/1 "pc1619Z203n3_Cyto" -> 1/1 "pc1619Z205n3_Cyto" + 2/1 "WATER_Cyto" + 2/1 "FERROCYTOCHROME-B5_Cyto" + 2/1 "NAD_Cyto"
	~
"TAGAH_EPA_EPA_ARA_Cyto":
	1/1 "tag205n3205n3204n6_Cyto" + 1/1 "WATER_Cyto" -> 1/1 "PROTON_Cyto" + 1/1 "12dgr205n3_Cyto" + 1/1 "arachd_Cyto"
	~
"PAPA_OLE_OLE_Cyto":
	1/1 "WATER_Cyto" + 1/1 "pa181_9_Cyto" -> 1/1 "Pi_Cyto" + 1/1 "12dgr181_9_Cyto"
	~
"CRMDA18_Cyto":
	1/1 "WATER_Cyto" + 1/1 "cer_18_Cyto" -> 1/1 "sphings_Cyto" + 1/1 "ocdca_Cyto"
	~
"ACOADAGAT_EPA_EPA_ARA_Cyto":
	1/1 "12dgr205n3_Cyto" + 1/1 "arachdcoa_Cyto" -> 1/1 "tag205n3205n3204n6_Cyto" + 1/1 "CO-A_Cyto"
	~
"G3PAT1819Z_Cyto":
	1/1 "odecoa_Cyto" + 1/1 "GLYCEROL-3P_Cyto" -> 1/1 "CO-A_Cyto" + 1/1 "1odec9eg3p_Cyto"
	~
"PCD5DS_EPA_ARA_sn2_Cyto":
	2/1 "PROTON_Cyto" + 1/1 "OXYGEN-MOLECULE_Cyto" + 2/1 "FERROCYTOCHROME-B5_Cyto" + 1/1 "pc205n3203n6_Cyto" -> 2/1 "FERRICYTOCHROME-B5_Cyto" + 1/1 "pc205n3204n6_Cyto" + 2/1 "WATER_Cyto"
	~
"DAGAH_DHA_EPA_Cyto":
	1/1 "WATER_Cyto" + 1/1 "12dgr226n3205n3_Cyto" -> 1/1 "PROTON_Cyto" + 1/1 "tmndnc_Cyto" + 1/1 "mag226n3_Cyto"
	~
"LPCAT_HDE_DPA_sn2_Cyto":
	1/1 "docos710131619coa_Cyto" + 1/1 "1agpc161_Cyto" -> 1/1 "pc1619Z225n3_Cyto" + 1/1 "CO-A_Cyto"
	~
"TAGAH_HDE_PALM_OLE_Cyto":
	1/1 "tag1619Z1601819Z_Cyto" + 1/1 "WATER_Cyto" -> 1/1 "PROTON_Cyto" + 1/1 "12dgr1619Z160_Cyto" + 1/1 "ocdcea_Cyto"
	~
"PAPA_EPA_GLNA_Cyto":
	1/1 "WATER_Cyto" + 1/1 "pa205n3183n6_Cyto" -> 1/1 "Pi_Cyto" + 1/1 "12dgr205n3183n6_Cyto"
	~
"DAGK_OLE_HDE_Cyto":
	1/1 "ATP_Cyto" + 1/1 "12dgr1819Z1619Z_Cyto" -> 1/1 "PROTON_Cyto" + 1/1 "ADP_Cyto" + 1/1 "pa1819Z1619Z_Cyto"
	~
"TAGAH_HDE_PALM_LNA_Cyto":
	1/1 "WATER_Cyto" + 1/1 "tag1619Z160182n6_Cyto" -> 1/1 "PROTON_Cyto" + 1/1 "12dgr1619Z160_Cyto" + 1/1 "lnlc_Cyto"
	~
"CATC1629Z12Z_Cyto":
	1/1 "hd912coa_Cyto" + 1/1 "CARNITINE_Cyto" <> 1/1 "hd912crn_Cyto" + 1/1 "CO-A_Cyto"
	~
"PLDAGAT_EPA_EPA_EPA_PC_3_Cyto":
	1/1 "12dgr205n3_Cyto" + 1/1 "pc1619Z205n3_Cyto" -> 1/1 "tag205n3205n3205n3_Cyto" + 1/1 "1agpc161_Cyto"
	~
"PLA2PA_EPA_PALM_Cyto":
	1/1 "pa205n3160_Cyto" + 1/1 "WATER_Cyto" -> 1/1 "PROTON_Cyto" + 1/1 "1eicos58111417eg3p_Cyto" + 1/1 "hdca_Cyto"
	~
"PAPA_DHA_DHA_Cyto":
	1/1 "pa226n3_Cyto" + 1/1 "WATER_Cyto" -> 1/1 "Pi_Cyto" + 1/1 "12dgr226n3_Cyto"
	~
"PCD4DS_EPA_DHA_sn2_Cyto":
	2/1 "NADH_Cyto" + 2/1 "FERRICYTOCHROME-B5_Cyto" + 1/1 "pc205n3225n3_Cyto" + 1/1 "OXYGEN-MOLECULE_Cyto" -> 1/1 "pc205n3226n3_Cyto" + 2/1 "WATER_Cyto" + 2/1 "FERROCYTOCHROME-B5_Cyto" + 2/1 "NAD_Cyto"
	~
"PLDPC_EPA_STC_Cyto":
	1/1 "pc205n3180_Cyto" + 1/1 "WATER_Cyto" -> 1/1 "CHOLINE_Cyto" + 1/1 "PROTON_Cyto" + 1/1 "pa205n3180_Cyto"
	~
"LPCAT_EPA_DHA_sn2_Cyto":
	1/1 "c226coa_Cyto" + 1/1 "1agpc205_Cyto" -> 1/1 "CO-A_Cyto" + 1/1 "pc205n3226n3_Cyto"
	~
"AGPATCOA_LNA_LNA_Cyto":
	1/1 "1odec912eg3p_Cyto" + 1/1 "lnlccoa_Cyto" -> 1/1 "CO-A_Cyto" + 1/1 "pa182_9_12_Cyto"
	~
"AGPATCOA_HDE_STC_Cyto":
	1/1 "1hdec9eg3p_Cyto" + 1/1 "ocdccoa_Cyto" -> 1/1 "CO-A_Cyto" + 1/1 "pa1619Z180_Cyto"
	~
"DAGK_DHA_OLE_Cyto":
	1/1 "12dgr226n31819Z_Cyto" + 1/1 "ATP_Cyto" -> 1/1 "PROTON_Cyto" + 1/1 "pa226n31819Z_Cyto" + 1/1 "ADP_Cyto"
	~
"SLCBPH2_Cyto":
	1/1 "sphs1p_Cyto" + 1/1 "WATER_Cyto" -> 1/1 "Pi_Cyto" + 1/1 "sphings_Cyto"
	~
"PLDPC_HDE_GLNA_Cyto":
	1/1 "WATER_Cyto" + 1/1 "pc1619Z183n6_Cyto" -> 1/1 "CHOLINE_Cyto" + 1/1 "PROTON_Cyto" + 1/1 "pa1619Z183n6_Cyto"
	~
"MAGAH1819Z_Cyto":
	1/1 "WATER_Cyto" + 1/1 "mag1819Z_Cyto" -> 1/1 "PROTON_Cyto" + 1/1 "GLYCEROL_Cyto" + 1/1 "ocdcea_Cyto"
	~
"PLDPC_LNA_LNA_Cyto":
	1/1 "WATER_Cyto" + 1/1 "pc182_9_12_Cyto" -> 1/1 "CHOLINE_Cyto" + 1/1 "PROTON_Cyto" + 1/1 "pa182_9_12_Cyto"
	~
"PAPA_HDE_OLE_Cyto":
	1/1 "pa1619Z1819Z_Cyto" + 1/1 "WATER_Cyto" -> 1/1 "Pi_Cyto" + 1/1 "12dgr1619Z1819Z_Cyto"
	~
"TAGAH_HDE_PALM_PALM_Cyto":
	1/1 "tag1619Z160160_Cyto" + 1/1 "WATER_Cyto" -> 1/1 "PROTON_Cyto" + 1/1 "12dgr1619Z160_Cyto" + 1/1 "hdca_Cyto"
	~
"TAGAH_HDE_ARA_ARA_Cyto":
	1/1 "WATER_Cyto" + 1/1 "tag1619Z204n6204n6_Cyto" -> 1/1 "PROTON_Cyto" + 1/1 "arachd_Cyto" + 1/1 "12dgr1619Z204n6_Cyto"
	~
"FAC1619Zt_Cyto":
	1/1 "hdcea_Chlo" -> 1/1 "hdcea_Cyto"
	~
"PLDAGAT_OLE_EPA_DHA_PC_6_Cyto":
	1/1 "pc205n3226n3_Cyto" + 1/1 "12dgr1819Z205n3_Cyto" -> 1/1 "tag1819Z205n3226n3_Cyto" + 1/1 "1agpc205_Cyto"
	~
"FACOAL_184_6Z9Z12Z15Z_Cyto":
	1/1 "CO-A_Cyto" + 1/1 "ATP_Cyto" + 1/1 "strdnc_Cyto" -> 1/1 "AMP_Cyto" + 1/1 "strdnccoa_Cyto" + 1/1 "PPI_Cyto"
	~
"TAGAH_EPA_EPA_HDTE_Cyto":
	1/1 "tag205n3205n3163n4_Cyto" + 1/1 "WATER_Cyto" -> 1/1 "PROTON_Cyto" + 1/1 "12dgr205n3_Cyto" + 1/1 "hd6912ea_Cyto"
	~
"DAGK_EPA_ARA_Cyto":
	1/1 "12dgr205n3204n6_Cyto" + 1/1 "ATP_Cyto" -> 1/1 "PROTON_Cyto" + 1/1 "pa205n3204n6_Cyto" + 1/1 "ADP_Cyto"
	~
"ACOADAGAT_HDE_PALM_LNA_Cyto":
	1/1 "12dgr1619Z160_Cyto" + 1/1 "lnlccoa_Cyto" -> 1/1 "CO-A_Cyto" + 1/1 "tag1619Z160182n6_Cyto"
	~
"PCD6DS_HDE_GLNA_sn2_Cyto":
	2/1 "NADH_Cyto" + 2/1 "FERRICYTOCHROME-B5_Cyto" + 1/1 "OXYGEN-MOLECULE_Cyto" + 1/1 "pc1619Z182n6_Cyto" -> 1/1 "pc1619Z183n6_Cyto" + 2/1 "WATER_Cyto" + 2/1 "FERROCYTOCHROME-B5_Cyto" + 2/1 "NAD_Cyto"
	~
"PLA2PC_EPA_HDE_Cyto":
	1/1 "pc205n31619Z_Cyto" + 1/1 "WATER_Cyto" -> 1/1 "PROTON_Cyto" + 1/1 "1agpc205_Cyto" + 1/1 "hdcea_Cyto"
	~
"AGPATCOA_EPA_DHA_Cyto":
	1/1 "c226coa_Cyto" + 1/1 "1eicos58111417eg3p_Cyto" -> 1/1 "pa205n3226n3_Cyto" + 1/1 "CO-A_Cyto"
	~
"DAGAH_DHA_HDE_Cyto":
	1/1 "12dgr226n31619Z_Cyto" + 1/1 "WATER_Cyto" -> 1/1 "PROTON_Cyto" + 1/1 "hdcea_Cyto" + 1/1 "mag226n3_Cyto"
	~
"PLDAGAT_OLE_EPA_EPA_PE_14_Cyto":
	1/1 "pe205n3_Cyto" + 1/1 "12dgr1819Z205n3_Cyto" -> 1/1 "tag1819Z205n3205n3_Cyto" + 1/1 "1agpe205_Cyto"
	~
"DAGAH_DHA_DHA_Cyto":
	1/1 "WATER_Cyto" + 1/1 "12dgr226n3_Cyto" -> 1/1 "PROTON_Cyto" + 1/1 "crvnc_Cyto" + 1/1 "mag226n3_Cyto"
	~
"PLA2PA_EPA_MYRS_Cyto":
	1/1 "pa205n3140_Cyto" + 1/1 "WATER_Cyto" -> 1/1 "PROTON_Cyto" + 1/1 "ttdca_Cyto" + 1/1 "1eicos58111417eg3p_Cyto"
	~
"ELO6DGLA_Cyto":
	1/1 "MALONYL-COA_Cyto" + 3/1 "PROTON_Cyto" + 1/1 "lnlncgcoa_Cyto" + 2/1 "NADPH_Cyto" -> 2/1 "NADP_Cyto" + 1/1 "CARBON-DIOXIDE_Cyto" + 1/1 "CO-A_Cyto" + 1/1 "WATER_Cyto" + 1/1 "dlnlcgcoa_Cyto"
	~
"PAPA_HDE_DHA_Cyto":
	1/1 "pa1619Z226n3_Cyto" + 1/1 "WATER_Cyto" -> 1/1 "Pi_Cyto" + 1/1 "12dgr1619Z226n3_Cyto"
	~
"ACOADAGAT_OLE_EPA_DHA_Cyto":
	1/1 "c226coa_Cyto" + 1/1 "12dgr1819Z205n3_Cyto" -> 1/1 "tag1819Z205n3226n3_Cyto" + 1/1 "CO-A_Cyto"
	~
"PLDAGAT_HDE_PALM_PALM_PC_3_Cyto":
	1/1 "pc1619Z160_Cyto" + 1/1 "12dgr1619Z160_Cyto" -> 1/1 "tag1619Z160160_Cyto" + 1/1 "1agpc161_Cyto"
	~
"PLDPC_HDE_STC_Cyto":
	1/1 "pc1619Z180_Cyto" + 1/1 "WATER_Cyto" -> 1/1 "CHOLINE_Cyto" + 1/1 "PROTON_Cyto" + 1/1 "pa1619Z180_Cyto"
	~
"PLDAGAT_HDE_EPA_ARA_PC_7_Cyto":
	1/1 "12dgr1619Z205n3_Cyto" + 1/1 "pc205n3204n6_Cyto" -> 1/1 "1agpc205_Cyto" + 1/1 "tag1619Z205n3204n6_Cyto"
	~
"TAGAH_EPA_EPA_LNA_Cyto":
	1/1 "WATER_Cyto" + 1/1 "tag205n3205n3182n6_Cyto" -> 1/1 "PROTON_Cyto" + 1/1 "12dgr205n3_Cyto" + 1/1 "lnlc_Cyto"
	~
"TAGAH_OLE_HDE_OLE_Cyto":
	1/1 "tag1819Z1619Z1819Z_Cyto" + 1/1 "WATER_Cyto" -> 1/1 "PROTON_Cyto" + 1/1 "ocdcea_Cyto" + 1/1 "12dgr1819Z1619Z_Cyto"
	~
"PAPA_HDE_LNA_Cyto":
	1/1 "pa1619Z182n6_Cyto" + 1/1 "WATER_Cyto" -> 1/1 "Pi_Cyto" + 1/1 "12dgr1619Z182n6_Cyto"
	~
"FAC180t_Cyto":
	1/1 "ocdca_Chlo" -> 1/1 "ocdca_Cyto"
	~
"DAGAH_HDE_ALNA_Cyto":
	1/1 "12dgr1619Z183n3_Cyto" + 1/1 "WATER_Cyto" -> 1/1 "PROTON_Cyto" + 1/1 "lnlnca_Cyto" + 1/1 "mag1619Z_Cyto"
	~
"DAGAH_LNA_LNA_Cyto":
	1/1 "12dgr182_9_12_Cyto" + 1/1 "WATER_Cyto" -> 1/1 "PROTON_Cyto" + 1/1 "mag182n6_Cyto" + 1/1 "lnlc_Cyto"
	~
"DAGAH_HDE_HDE_Cyto":
	1/1 "12dgr161_Cyto" + 1/1 "WATER_Cyto" -> 1/1 "PROTON_Cyto" + 1/1 "hdcea_Cyto" + 1/1 "mag1619Z_Cyto"
	~
"PCW3DS_EPA_STA_sn2_Cyto":
	2/1 "NADH_Cyto" + 2/1 "FERRICYTOCHROME-B5_Cyto" + 1/1 "OXYGEN-MOLECULE_Cyto" + 1/1 "pc205n3183n6_Cyto" -> 1/1 "pc205n3184n3_Cyto" + 2/1 "WATER_Cyto" + 2/1 "FERROCYTOCHROME-B5_Cyto" + 2/1 "NAD_Cyto"
	~
"LPCAT_EPA_GLNA_sn2_Cyto":
	1/1 "lnlncgcoa_Cyto" + 1/1 "1agpc205_Cyto" -> 1/1 "pc205n3183n6_Cyto" + 1/1 "CO-A_Cyto"
	~
"TAGAH_HDE_EPA_HDE_Cyto":
	1/1 "tag1619Z205n31619Z_Cyto" + 1/1 "WATER_Cyto" -> 1/1 "PROTON_Cyto" + 1/1 "hdcea_Cyto" + 1/1 "12dgr1619Z205n3_Cyto"
	~
"PLA2PC_EPA_PALM_Cyto":
	1/1 "WATER_Cyto" + 1/1 "pc205n3160_Cyto" -> 1/1 "PROTON_Cyto" + 1/1 "1agpc205_Cyto" + 1/1 "hdca_Cyto"
	~
"CHOPT_HDE_OLE_Cyto":
	1/1 "CDP-CHOLINE_Cyto" + 1/1 "12dgr1619Z1819Z_Cyto" -> 1/1 "pc1619Z1819Z_Cyto" + 1/1 "PROTON_Cyto" + 1/1 "CMP_Cyto"
	~
"DAGAH_EPA_OLE_Cyto":
	1/1 "12dgr205n31819Z_Cyto" + 1/1 "WATER_Cyto" -> 1/1 "PROTON_Cyto" + 1/1 "ocdcea_Cyto" + 1/1 "mag205n3_Cyto"
	~
"DAGAH_HDE_LNA_Cyto":
	1/1 "12dgr1619Z182n6_Cyto" + 1/1 "WATER_Cyto" -> 1/1 "PROTON_Cyto" + 1/1 "lnlc_Cyto" + 1/1 "mag1619Z_Cyto"
	~
"DAGAH_OLE_DHA_Cyto":
	1/1 "WATER_Cyto" + 1/1 "12dgr1819Z226n3_Cyto" -> 1/1 "PROTON_Cyto" + 1/1 "crvnc_Cyto" + 1/1 "mag1819Z_Cyto"
	~
"PLDAGAT_OLE_PALM_HDE_PC_3_Cyto":
	1/1 "pc161_Cyto" + 1/1 "12dgr1819Z160_Cyto" -> 1/1 "tag1819Z1601619Z_Cyto" + 1/1 "1agpc161_Cyto"
	~
"PLDAGAT_OLE_EPA_DHA_PC_3_Cyto":
	1/1 "pc1619Z226n3_Cyto" + 1/1 "12dgr1819Z205n3_Cyto" -> 1/1 "tag1819Z205n3226n3_Cyto" + 1/1 "1agpc161_Cyto"
	~
"FACOAL_182_9Z12Z_Cyto":
	1/1 "CO-A_Cyto" + 1/1 "ATP_Cyto" + 1/1 "lnlc_Cyto" -> 1/1 "AMP_Cyto" + 1/1 "lnlccoa_Cyto" + 1/1 "PPI_Cyto"
	~
"LPCAT_EPA_DPA_sn2_Cyto":
	1/1 "1agpc205_Cyto" + 1/1 "docos710131619coa_Cyto" -> 1/1 "pc205n3225n3_Cyto" + 1/1 "CO-A_Cyto"
	~
"PLA2PC_EPA_STC_Cyto":
	1/1 "pc205n3180_Cyto" + 1/1 "WATER_Cyto" -> 1/1 "PROTON_Cyto" + 1/1 "1agpc205_Cyto" + 1/1 "ocdca_Cyto"
	~
"AGPATCOA_EPA_PALM_Cyto":
	1/1 "pmtcoa_Cyto" + 1/1 "1eicos58111417eg3p_Cyto" -> 1/1 "pa205n3160_Cyto" + 1/1 "CO-A_Cyto"
	~
"PLDPC_HDE_EPA_Cyto":
	1/1 "pc1619Z205n3_Cyto" + 1/1 "WATER_Cyto" -> 1/1 "CHOLINE_Cyto" + 1/1 "PROTON_Cyto" + 1/1 "pa1619Z205n3_Cyto"
	~
"PLA2PA_EPA_OLE_Cyto":
	1/1 "pa205n31819Z_Cyto" + 1/1 "WATER_Cyto" -> 1/1 "PROTON_Cyto" + 1/1 "ocdcea_Cyto" + 1/1 "1eicos58111417eg3p_Cyto"
	~
"PAPA_HDE_GLNA_Cyto":
	1/1 "pa1619Z183n6_Cyto" + 1/1 "WATER_Cyto" -> 1/1 "Pi_Cyto" + 1/1 "12dgr1619Z183n6_Cyto"
	~
"FAC1819Zt_Cyto":
	1/1 "ocdcea_Chlo" -> 1/1 "ocdcea_Cyto"
	~
"PLA2PA_EPA_GLNA_Cyto":
	1/1 "WATER_Cyto" + 1/1 "pa205n3183n6_Cyto" -> 1/1 "PROTON_Cyto" + 1/1 "1eicos58111417eg3p_Cyto" + 1/1 "lnlncg_Cyto"
	~
"AGPATCOA_HDE_TTC_Cyto":
	1/1 "1hdec9eg3p_Cyto" + 1/1 "lgnccoa_Cyto" -> 1/1 "pa1619Z240_Cyto" + 1/1 "CO-A_Cyto"
	~
"DAGAH_HDE_DHA_Cyto":
	1/1 "12dgr1619Z226n3_Cyto" + 1/1 "WATER_Cyto" -> 1/1 "PROTON_Cyto" + 1/1 "crvnc_Cyto" + 1/1 "mag1619Z_Cyto"
	~
"ACOADAGAT_DHA_EPA_DHA_Cyto":
	1/1 "c226coa_Cyto" + 1/1 "12dgr226n3205n3_Cyto" -> 1/1 "CO-A_Cyto" + 1/1 "tag226n3205n3226n3_Cyto"
	~
"ACOADAGAT_HDE_HDE_LNA_Cyto":
	1/1 "12dgr161_Cyto" + 1/1 "lnlccoa_Cyto" -> 1/1 "CO-A_Cyto" + 1/1 "tag1619Z1619Z182n6_Cyto"
	~
"TAGAH_HDE_EPA_DHA_Cyto":
	1/1 "WATER_Cyto" + 1/1 "tag1619Z205n3226n3_Cyto" -> 1/1 "PROTON_Cyto" + 1/1 "crvnc_Cyto" + 1/1 "12dgr1619Z205n3_Cyto"
	~
"CHOPT_EPA_EPA_Cyto":
	1/1 "CDP-CHOLINE_Cyto" + 1/1 "12dgr205n3_Cyto" -> 1/1 "PROTON_Cyto" + 1/1 "CMP_Cyto" + 1/1 "pc205n3_Cyto"
	~
"FACOAL_164_6Z9Z12Z15Z_Cyto":
	1/1 "CO-A_Cyto" + 1/1 "ATP_Cyto" + 1/1 "hd691215ea_Cyto" -> 1/1 "AMP_Cyto" + 1/1 "hd691215coa_Cyto" + 1/1 "PPI_Cyto"
	~
"AGPATCOA_DHA_OLE_Cyto":
	1/1 "odecoa_Cyto" + 1/1 "1docos4710131619eg3p_Cyto" -> 1/1 "pa226n31819Z_Cyto" + 1/1 "CO-A_Cyto"
	~
"PLDAGAT_DHA_EPA_DHA_PC_6_Cyto":
	1/1 "pc205n3226n3_Cyto" + 1/1 "12dgr226n3205n3_Cyto" -> 1/1 "1agpc205_Cyto" + 1/1 "tag226n3205n3226n3_Cyto"
	~
"PLDAGAT_OLE_HDE_HDE_PC_6_Cyto":
	1/1 "pc205n31619Z_Cyto" + 1/1 "12dgr1819Z1619Z_Cyto" -> 1/1 "1agpc205_Cyto" + 1/1 "tag1819Z1619Z1619Z_Cyto"
	~
"DAGAH_OLE_EPA_Cyto":
	1/1 "WATER_Cyto" + 1/1 "12dgr1819Z205n3_Cyto" -> 1/1 "PROTON_Cyto" + 1/1 "tmndnc_Cyto" + 1/1 "mag1819Z_Cyto"
	~
"LPCAT_EPA_ETA_sn2_Cyto":
	1/1 "eicos8111417coa_Cyto" + 1/1 "1agpc205_Cyto" -> 1/1 "CO-A_Cyto" + 1/1 "pc205n3203n3_Cyto"
	~
"CATC1619Z_Cyto":
	1/1 "hdcoa_Cyto" + 1/1 "CARNITINE_Cyto" <> 1/1 "CO-A_Cyto" + 1/1 "hdcecrn_Cyto"
	~
"PLDAGAT_HDE_PALM_LNA_PC_7_Cyto":
	1/1 "pc205n3182n6_Cyto" + 1/1 "12dgr1619Z160_Cyto" -> 1/1 "1agpc205_Cyto" + 1/1 "tag1619Z160182n6_Cyto"
	~
"PLDPC_HDE_HDE_Cyto":
	1/1 "pc161_Cyto" + 1/1 "WATER_Cyto" -> 1/1 "CHOLINE_Cyto" + 1/1 "PROTON_Cyto" + 1/1 "pa161_Cyto"
	~
"DAGK_LNA_LNA_Cyto":
	1/1 "12dgr182_9_12_Cyto" + 1/1 "ATP_Cyto" -> 1/1 "PROTON_Cyto" + 1/1 "ADP_Cyto" + 1/1 "pa182_9_12_Cyto"
	~
"TAGAH_HDE_HDE_LNA_Cyto":
	1/1 "tag1619Z1619Z182n6_Cyto" + 1/1 "WATER_Cyto" -> 1/1 "PROTON_Cyto" + 1/1 "lnlc_Cyto" + 1/1 "12dgr161_Cyto"
	~
"FACOAL_240_Cyto":
	1/1 "CO-A_Cyto" + 1/1 "ATP_Cyto" + 1/1 "lgnc_Cyto" -> 1/1 "AMP_Cyto" + 1/1 "lgnccoa_Cyto" + 1/1 "PPI_Cyto"
	~
"TAGAH_HDE_HDE_PALM_Cyto":
	1/1 "WATER_Cyto" + 1/1 "tag1619Z1619Z160_Cyto" -> 1/1 "PROTON_Cyto" + 1/1 "hdca_Cyto" + 1/1 "12dgr161_Cyto"
	~
"TAGAH_HDE_EPA_HDTE_Cyto":
	1/1 "tag1619Z205n3163n4_Cyto" + 1/1 "WATER_Cyto" -> 1/1 "PROTON_Cyto" + 1/1 "hd6912ea_Cyto" + 1/1 "12dgr1619Z205n3_Cyto"
	~
"ETHAK_Cyto":
	1/1 "ATP_Cyto" + 1/1 "ETHANOL-AMINE_Cyto" -> 1/1 "PROTON_Cyto" + 1/1 "ADP_Cyto" + 1/1 "ethamp_Cyto"
	~
"TAGAH_DHA_EPA_DHA_Cyto":
	1/1 "tag226n3205n3226n3_Cyto" + 1/1 "WATER_Cyto" -> 1/1 "PROTON_Cyto" + 1/1 "crvnc_Cyto" + 1/1 "12dgr226n3205n3_Cyto"
	~
"PLA2PC_HDE_LNA_Cyto":
	1/1 "WATER_Cyto" + 1/1 "pc1619Z182n6_Cyto" -> 1/1 "PROTON_Cyto" + 1/1 "lnlc_Cyto" + 1/1 "1agpc161_Cyto"
	~
"DAGAH_OLE_OLE_Cyto":
	1/1 "WATER_Cyto" + 1/1 "12dgr181_9_Cyto" -> 1/1 "PROTON_Cyto" + 1/1 "ocdcea_Cyto" + 1/1 "mag1819Z_Cyto"
	~
"LPCAT_EPA_ARA_sn2_Cyto":
	1/1 "1agpc205_Cyto" + 1/1 "arachdcoa_Cyto" -> 1/1 "CO-A_Cyto" + 1/1 "pc205n3204n6_Cyto"
	~
"PLDAGAT_HDE_HDE_GLNA_PC_7_Cyto":
	1/1 "pc205n3183n6_Cyto" + 1/1 "12dgr161_Cyto" -> 1/1 "1agpc205_Cyto" + 1/1 "tag1619Z1619Z183n6_Cyto"
	~
"FACOAL_161_9Z_Cyto":
	1/1 "CO-A_Cyto" + 1/1 "ATP_Cyto" + 1/1 "hdcea_Cyto" -> 1/1 "AMP_Cyto" + 1/1 "hdcoa_Cyto" + 1/1 "PPI_Cyto"
	~
"PAPA_OLE_EPA_Cyto":
	1/1 "pa1819Z205n3_Cyto" + 1/1 "WATER_Cyto" -> 1/1 "Pi_Cyto" + 1/1 "12dgr1819Z205n3_Cyto"
	~
"PLDAGAT_OLE_HDE_OLE_PC_6_Cyto":
	1/1 "pc205n31819Z_Cyto" + 1/1 "12dgr1819Z1619Z_Cyto" -> 1/1 "tag1819Z1619Z1819Z_Cyto" + 1/1 "1agpc205_Cyto"
	~
"TAGAH_DHA_EPA_HDTTE_Cyto":
	1/1 "tag226n3205n3164n1_Cyto" + 1/1 "WATER_Cyto" -> 1/1 "PROTON_Cyto" + 1/1 "12dgr226n3205n3_Cyto" + 1/1 "hd691215ea_Cyto"
	~
"DAGK_EPA_ALNA_Cyto":
	1/1 "ATP_Cyto" + 1/1 "12dgr205n3183n3_Cyto" -> 1/1 "PROTON_Cyto" + 1/1 "ADP_Cyto" + 1/1 "pa205n3183n3_Cyto"
	~
"SPHAPPL_Cyto":
	1/1 "sph1p_Cyto" -> 1/1 "ethamp_Cyto" + 1/1 "hxdcal_Cyto"
	~
"TAGAH_HDE_HDE_HDE_Cyto":
	1/1 "tag1619Z1619Z1619Z_Cyto" + 1/1 "WATER_Cyto" -> 1/1 "PROTON_Cyto" + 1/1 "hdcea_Cyto" + 1/1 "12dgr161_Cyto"
	~
"FAC1636Z9Z12Zt_Cyto":
	1/1 "hd6912ea_Chlo" -> 1/1 "hd6912ea_Cyto"
	~
"DAGAH_DHA_OLE_Cyto":
	1/1 "12dgr226n31819Z_Cyto" + 1/1 "WATER_Cyto" -> 1/1 "PROTON_Cyto" + 1/1 "ocdcea_Cyto" + 1/1 "mag226n3_Cyto"
	~
"LPCAT_HDE_HDE_sn2_Cyto":
	1/1 "hdcoa_Cyto" + 1/1 "1agpc161_Cyto" -> 1/1 "CO-A_Cyto" + 1/1 "pc161_Cyto"
	~
"CHOPT_LNA_LNA_Cyto":
	1/1 "CDP-CHOLINE_Cyto" + 1/1 "12dgr182_9_12_Cyto" -> 1/1 "PROTON_Cyto" + 1/1 "CMP_Cyto" + 1/1 "pc182_9_12_Cyto"
	~
"DAGK_HDE_PALM_Cyto":
	1/1 "12dgr1619Z160_Cyto" + 1/1 "ATP_Cyto" -> 1/1 "PROTON_Cyto" + 1/1 "ADP_Cyto" + 1/1 "pa1619Z160_Cyto"
	~
"PLDAGAT_OLE_HDE_OLE_PC_3_Cyto":
	1/1 "pc1619Z1819Z_Cyto" + 1/1 "12dgr1819Z1619Z_Cyto" -> 1/1 "tag1819Z1619Z1819Z_Cyto" + 1/1 "1agpc161_Cyto"
	~
"PLDAGAT_HDE_EPA_PALM_PC_3_Cyto":
	1/1 "pc1619Z160_Cyto" + 1/1 "12dgr1619Z205n3_Cyto" -> 1/1 "tag1619Z205n3160_Cyto" + 1/1 "1agpc161_Cyto"
	~
"LPCAT_EPA_HDDE_Cyto":
	1/1 "hd912coa_Cyto" + 1/1 "1agpc205_Cyto" -> 1/1 "pc205n3162n4_Cyto" + 1/1 "CO-A_Cyto"
	~
"LPCH1829Z12Z_sn1_Cyto":
	1/1 "WATER_Cyto" + 1/1 "1agpc182_Cyto" -> 1/1 "PROTON_Cyto" + 1/1 "g3pc_Cyto" + 1/1 "lnlc_Cyto"
	~
"CATC140_Cyto":
	1/1 "tdcoa_Cyto" + 1/1 "CARNITINE_Cyto" <> 1/1 "ttdcrn_Cyto" + 1/1 "CO-A_Cyto"
	~
"ACCARNt_Cyto":
	1/1 "acrn_Chlo" + 1/1 "CARNITINE_Cyto" -> 1/1 "CARNITINE_Chlo" + 1/1 "acrn_Cyto"
	~
"DAGK_EPA_STC_Cyto":
	1/1 "12dgr205n3180_Cyto" + 1/1 "ATP_Cyto" -> 1/1 "PROTON_Cyto" + 1/1 "ADP_Cyto" + 1/1 "pa205n3180_Cyto"
	~
"LPCAT_EPA_HDE_sn2_Cyto":
	1/1 "1agpc205_Cyto" + 1/1 "hdcoa_Cyto" -> 1/1 "pc205n31619Z_Cyto" + 1/1 "CO-A_Cyto"
	~
"PLDPC_EPA_DHA_Cyto":
	1/1 "WATER_Cyto" + 1/1 "pc205n3226n3_Cyto" -> 1/1 "CHOLINE_Cyto" + 1/1 "PROTON_Cyto" + 1/1 "pa205n3226n3_Cyto"
	~
"SLCBK2_Cyto":
	1/1 "sphings_Cyto" + 1/1 "ATP_Cyto" -> 1/1 "sphs1p_Cyto" + 1/1 "PROTON_Cyto" + 1/1 "ADP_Cyto"
	~
"TAGAH_OLE_PALM_HDE_Cyto":
	1/1 "tag1819Z1601619Z_Cyto" + 1/1 "WATER_Cyto" -> 1/1 "PROTON_Cyto" + 1/1 "12dgr1819Z160_Cyto" + 1/1 "hdcea_Cyto"
	~
"GPEGPH_Cyto":
	1/1 "g3pe_Cyto" + 1/1 "WATER_Cyto" -> 1/1 "PROTON_Cyto" + 1/1 "GLYCEROL-3P_Cyto" + 1/1 "ETHANOL-AMINE_Cyto"
	~
"PLDPC_HDE_DHA_Cyto":
	1/1 "WATER_Cyto" + 1/1 "pc1619Z226n3_Cyto" -> 1/1 "CHOLINE_Cyto" + 1/1 "PROTON_Cyto" + 1/1 "pa1619Z226n3_Cyto"
	~
"DAGK_HDE_ARA_Cyto":
	1/1 "12dgr1619Z204n6_Cyto" + 1/1 "ATP_Cyto" -> 1/1 "PROTON_Cyto" + 1/1 "ADP_Cyto" + 1/1 "pa1619Z204n6_Cyto"
	~
"DAGK_DHA_DHA_Cyto":
	1/1 "ATP_Cyto" + 1/1 "12dgr226n3_Cyto" -> 1/1 "PROTON_Cyto" + 1/1 "pa226n3_Cyto" + 1/1 "ADP_Cyto"
	~
"DAGK_EPA_LNA_Cyto":
	1/1 "ATP_Cyto" + 1/1 "12dgr205n3182n6_Cyto" -> 1/1 "PROTON_Cyto" + 1/1 "ADP_Cyto" + 1/1 "pa205n3182n6_Cyto"
	~
"FAC1646Z9Z12Z15Zt_Cyto":
	1/1 "hd691215ea_Chlo" -> 1/1 "hd691215ea_Cyto"
	~
"FACOAL_181_9Z_Cyto":
	1/1 "CO-A_Cyto" + 1/1 "ocdcea_Cyto" + 1/1 "ATP_Cyto" -> 1/1 "AMP_Cyto" + 1/1 "odecoa_Cyto" + 1/1 "PPI_Cyto"
	~
"LPEAT_EPA_EPA_sn2_Cyto":
	1/1 "1agpe205_Cyto" + 1/1 "tmndnccoa_Cyto" -> 1/1 "CO-A_Cyto" + 1/1 "pe205n3_Cyto"
	~
"PAPA_EPA_DHA_Cyto":
	1/1 "pa205n3226n3_Cyto" + 1/1 "WATER_Cyto" -> 1/1 "Pi_Cyto" + 1/1 "12dgr205n3226n3_Cyto"
	~
"PLA2PC_EPA_ALNA_Cyto":
	1/1 "pc205n3183n3_Cyto" + 1/1 "WATER_Cyto" -> 1/1 "PROTON_Cyto" + 1/1 "1agpc205_Cyto" + 1/1 "lnlnca_Cyto"
	~
"DAGK_HDE_ALNA_Cyto":
	1/1 "ATP_Cyto" + 1/1 "12dgr1619Z183n3_Cyto" -> 1/1 "pa1619Z183n3_Cyto" + 1/1 "PROTON_Cyto" + 1/1 "ADP_Cyto"
	~
"LPCAT_HDE_LNA_sn2_Cyto":
	1/1 "lnlccoa_Cyto" + 1/1 "1agpc161_Cyto" -> 1/1 "CO-A_Cyto" + 1/1 "pc1619Z182n6_Cyto"
	~
"GLYK_Cyto":
	1/1 "GLYCEROL_Cyto" + 1/1 "ATP_Cyto" -> 1/1 "PROTON_Cyto" + 1/1 "ADP_Cyto" + 1/1 "GLYCEROL-3P_Cyto"
	~
"PAPA_HDE_PALM_Cyto":
	1/1 "WATER_Cyto" + 1/1 "pa1619Z160_Cyto" -> 1/1 "Pi_Cyto" + 1/1 "12dgr1619Z160_Cyto"
	~
"PETHDMT_Cyto":
	1/1 "CPD-406_Cyto" + 1/1 "S-ADENOSYLMETHIONINE_Cyto" <> 1/1 "PROTON_Cyto" + 1/1 "ethadmp_Cyto" + 1/1 "ADENOSYL-HOMO-CYS_Cyto"
	~
"CATC160_Cyto":
	1/1 "pmtcoa_Cyto" + 1/1 "CARNITINE_Cyto" <> 1/1 "CO-A_Cyto" + 1/1 "pmtcrn_Cyto"
	~
"AGPATCOA_HDE_OLE_Cyto":
	1/1 "1hdec9eg3p_Cyto" + 1/1 "odecoa_Cyto" -> 1/1 "pa1619Z1819Z_Cyto" + 1/1 "CO-A_Cyto"
	~
"PLDAGAT_EPA_EPA_PALM_PC_3_Cyto":
	1/1 "pc1619Z160_Cyto" + 1/1 "12dgr205n3_Cyto" -> 1/1 "tag205n3205n3160_Cyto" + 1/1 "1agpc161_Cyto"
	~
"DAGK_HDE_DHA_Cyto":
	1/1 "12dgr1619Z226n3_Cyto" + 1/1 "ATP_Cyto" -> 1/1 "pa1619Z226n3_Cyto" + 1/1 "PROTON_Cyto" + 1/1 "ADP_Cyto"
	~
"LPCH2055Z8Z11Z14Z17Z_sn1_Cyto":
	1/1 "1agpc205_Cyto" + 1/1 "WATER_Cyto" -> 1/1 "PROTON_Cyto" + 1/1 "g3pc_Cyto" + 1/1 "tmndnc_Cyto"
	~
"3OAR200_Cyto":
	1/1 "3oeicoscoa_Cyto" + 1/1 "PROTON_Cyto" + 1/1 "NADPH_Cyto" -> 1/1 "NADP_Cyto" + 1/1 "3heicoscoa_Cyto"
	~
"TAGAH_HDE_HDE_GLNA_Cyto":
	1/1 "WATER_Cyto" + 1/1 "tag1619Z1619Z183n6_Cyto" -> 1/1 "PROTON_Cyto" + 1/1 "12dgr161_Cyto" + 1/1 "lnlncg_Cyto"
	~
"PCD5DS_EPA_EPA_sn2_Cyto":
	2/1 "NADH_Cyto" + 2/1 "FERRICYTOCHROME-B5_Cyto" + 1/1 "OXYGEN-MOLECULE_Cyto" + 1/1 "pc205n3203n3_Cyto" -> 1/1 "pc205n3_Cyto" + 2/1 "WATER_Cyto" + 2/1 "FERROCYTOCHROME-B5_Cyto" + 2/1 "NAD_Cyto"
	~
"PLDAGAT_HDE_ARA_PALM_PC_3_Cyto":
	1/1 "pc1619Z160_Cyto" + 1/1 "12dgr1619Z204n6_Cyto" -> 1/1 "tag1619Z204n6160_Cyto" + 1/1 "1agpc161_Cyto"
	~
"PLA2PC_HDE_ARA_Cyto":
	1/1 "pc1619Z204n6_Cyto" + 1/1 "WATER_Cyto" -> 1/1 "PROTON_Cyto" + 1/1 "arachd_Cyto" + 1/1 "1agpc161_Cyto"
	~
"PLDAGAT_HDE_PALM_EPA_PE_14_Cyto":
	1/1 "12dgr1619Z160_Cyto" + 1/1 "pe205n3_Cyto" -> 1/1 "tag1619Z160205n3_Cyto" + 1/1 "1agpe205_Cyto"
	~
"AGPATCOA_HDE_HDE_Cyto":
	1/1 "1hdec9eg3p_Cyto" + 1/1 "hdcoa_Cyto" -> 1/1 "CO-A_Cyto" + 1/1 "pa161_Cyto"
	~
"3OAS240_Cyto":
	1/1 "MALONYL-COA_Cyto" + 1/1 "PROTON_Cyto" + 1/1 "behencoa_Cyto" -> 1/1 "CARBON-DIOXIDE_Cyto" + 1/1 "CO-A_Cyto" + 1/1 "3ottccoa_Cyto"
	~
"CERD8DS_Cyto":
	2/1 "PROTON_Cyto" + 1/1 "OXYGEN-MOLECULE_Cyto" + 2/1 "FERROCYTOCHROME-B5_Cyto" + 1/1 "cer_18_Cyto" <> 2/1 "FERRICYTOCHROME-B5_Cyto" + 1/1 "cer_182_Cyto" + 2/1 "WATER_Cyto"
	~
"PLDAGAT_HDE_HDE_GLNA_PC_3_Cyto":
	1/1 "12dgr161_Cyto" + 1/1 "pc1619Z183n6_Cyto" -> 1/1 "tag1619Z1619Z183n6_Cyto" + 1/1 "1agpc161_Cyto"
	~
"TAGAH_DHA_EPA_ARA_Cyto":
	1/1 "tag226n3205n3204n6_Cyto" + 1/1 "WATER_Cyto" -> 1/1 "PROTON_Cyto" + 1/1 "arachd_Cyto" + 1/1 "12dgr226n3205n3_Cyto"
	~
"PETHCT_Cyto":
	1/1 "PROTON_Cyto" + 1/1 "ethamp_Cyto" + 1/1 "CTP_Cyto" -> 1/1 "CDP-ETHANOLAMINE_Cyto" + 1/1 "PPI_Cyto"
	~
"DAGK_EPA_EPA_Cyto":
	1/1 "12dgr205n3_Cyto" + 1/1 "ATP_Cyto" -> 1/1 "pa205n3_Cyto" + 1/1 "PROTON_Cyto" + 1/1 "ADP_Cyto"
	~
"PLDAGAT_HDE_HDE_LNA_PC_7_Cyto":
	1/1 "12dgr161_Cyto" + 1/1 "pc205n3182n6_Cyto" -> 1/1 "1agpc205_Cyto" + 1/1 "tag1619Z1619Z182n6_Cyto"
	~
"DAGK_OLE_STC_Cyto":
	1/1 "12dgr1819Z180_Cyto" + 1/1 "ATP_Cyto" -> 1/1 "PROTON_Cyto" + 1/1 "pa1819Z180_Cyto" + 1/1 "ADP_Cyto"
	~
"AGPATCOA_HDE_EPA_Cyto":
	1/1 "1hdec9eg3p_Cyto" + 1/1 "tmndnccoa_Cyto" -> 1/1 "CO-A_Cyto" + 1/1 "pa1619Z205n3_Cyto"
	~
"PLA2PC_EPA_LNA_Cyto":
	1/1 "pc205n3182n6_Cyto" + 1/1 "WATER_Cyto" -> 1/1 "PROTON_Cyto" + 1/1 "1agpc205_Cyto" + 1/1 "lnlc_Cyto"
	~
"PLDAGAT_HDE_EPA_GLNA_PC_3_Cyto":
	1/1 "12dgr1619Z205n3_Cyto" + 1/1 "pc1619Z183n6_Cyto" -> 1/1 "tag1619Z205n3183n6_Cyto" + 1/1 "1agpc161_Cyto"
	~
"DAGAH_EPA_STC_Cyto":
	1/1 "12dgr205n3180_Cyto" + 1/1 "WATER_Cyto" -> 1/1 "PROTON_Cyto" + 1/1 "ocdca_Cyto" + 1/1 "mag205n3_Cyto"
	~
"DAGK_HDE_LNA_Cyto":
	1/1 "ATP_Cyto" + 1/1 "12dgr1619Z182n6_Cyto" -> 1/1 "pa1619Z182n6_Cyto" + 1/1 "PROTON_Cyto" + 1/1 "ADP_Cyto"
	~
"PLDAGAT_HDE_EPA_GLNA_PC_7_Cyto":
	1/1 "pc205n3183n6_Cyto" + 1/1 "12dgr1619Z205n3_Cyto" -> 1/1 "1agpc205_Cyto" + 1/1 "tag1619Z205n3183n6_Cyto"
	~
"PLDAGAT_HDE_ARA_ARA_PC_7_Cyto":
	1/1 "12dgr1619Z204n6_Cyto" + 1/1 "pc205n3204n6_Cyto" -> 1/1 "1agpc205_Cyto" + 1/1 "tag1619Z204n6204n6_Cyto"
	~
"DAGAH_HDE_PALM_Cyto":
	1/1 "12dgr1619Z160_Cyto" + 1/1 "WATER_Cyto" -> 1/1 "PROTON_Cyto" + 1/1 "mag1619Z_Cyto" + 1/1 "hdca_Cyto"
	~
"PLA2PA_EPA_HDE_Cyto":
	1/1 "pa205n31619Z_Cyto" + 1/1 "WATER_Cyto" -> 1/1 "PROTON_Cyto" + 1/1 "hdcea_Cyto" + 1/1 "1eicos58111417eg3p_Cyto"
	~
"PAPA_EPA_EPA_Cyto":
	1/1 "pa205n3_Cyto" + 1/1 "WATER_Cyto" -> 1/1 "Pi_Cyto" + 1/1 "12dgr205n3_Cyto"
	~
"SLCBPH1_Cyto":
	1/1 "sph1p_Cyto" + 1/1 "WATER_Cyto" -> 1/1 "Pi_Cyto" + 1/1 "sphgn_Cyto"
	~
"PLDAGAT_EPA_EPA_LNA_PC_5_Cyto":
	1/1 "12dgr205n3_Cyto" + 1/1 "pc182_9_12_Cyto" -> 1/1 "tag205n3205n3182n6_Cyto" + 1/1 "1agpc182_Cyto"
	~
"DAGAH_DHA_PALM_Cyto":
	1/1 "WATER_Cyto" + 1/1 "12dgr226n3160_Cyto" -> 1/1 "PROTON_Cyto" + 1/1 "hdca_Cyto" + 1/1 "mag226n3_Cyto"
	~
"FAC140t_Cyto":
	1/1 "ttdca_Chlo" -> 1/1 "ttdca_Cyto"
	~
"PAPA_OLE_DHA_Cyto":
	1/1 "WATER_Cyto" + 1/1 "pa1819Z226n3_Cyto" -> 1/1 "Pi_Cyto" + 1/1 "12dgr1819Z226n3_Cyto"
	~
"PLA2PC_HDE_PALM_Cyto":
	1/1 "pc1619Z160_Cyto" + 1/1 "WATER_Cyto" -> 1/1 "PROTON_Cyto" + 1/1 "hdca_Cyto" + 1/1 "1agpc161_Cyto"
	~
"PLDAGAT_HDE_EPA_LNA_PC_5_Cyto":
	1/1 "12dgr1619Z205n3_Cyto" + 1/1 "pc182_9_12_Cyto" -> 1/1 "tag1619Z205n3182n6_Cyto" + 1/1 "1agpc182_Cyto"
	~
"PLDPC_EPA_HDE_Cyto":
	1/1 "pc205n31619Z_Cyto" + 1/1 "WATER_Cyto" -> 1/1 "CHOLINE_Cyto" + 1/1 "PROTON_Cyto" + 1/1 "pa205n31619Z_Cyto"
	~
"PLA2PC_HDE_ALNA_Cyto":
	1/1 "WATER_Cyto" + 1/1 "pc1619Z183n3_Cyto" -> 1/1 "PROTON_Cyto" + 1/1 "lnlnca_Cyto" + 1/1 "1agpc161_Cyto"
	~
"PLDAGAT_EPA_EPA_LNA_PC_3_Cyto":
	1/1 "12dgr205n3_Cyto" + 1/1 "pc1619Z182n6_Cyto" -> 1/1 "tag205n3205n3182n6_Cyto" + 1/1 "1agpc161_Cyto"
	~
"LPCAT_HDE_ETA_sn2_Cyto":
	1/1 "eicos8111417coa_Cyto" + 1/1 "1agpc161_Cyto" -> 1/1 "pc1619Z203n3_Cyto" + 1/1 "CO-A_Cyto"
	~
"CATC1836Z9Z12Z_Cyto":
	1/1 "lnlncgcoa_Cyto" + 1/1 "CARNITINE_Cyto" <> 1/1 "CO-A_Cyto" + 1/1 "lnlncgcrn_Cyto"
	~
"ACOADAGAT_HDE_ARA_ARA_Cyto":
	1/1 "12dgr1619Z204n6_Cyto" + 1/1 "arachdcoa_Cyto" -> 1/1 "CO-A_Cyto" + 1/1 "tag1619Z204n6204n6_Cyto"
	~
"TAGAH_HDE_DHA_HDTTE_Cyto":
	1/1 "WATER_Cyto" + 1/1 "tag1619Z226n3164n1_Cyto" -> 1/1 "12dgr1619Z226n3_Cyto" + 1/1 "PROTON_Cyto" + 1/1 "hd691215ea_Cyto"
	~
"SERPT_Cyto":
	1/1 "PROTON_Cyto" + 1/1 "pmtcoa_Cyto" + 1/1 "SER_Cyto" -> 1/1 "CARBON-DIOXIDE_Cyto" + 1/1 "CO-A_Cyto" + 1/1 "3dsphgn_Cyto"
	~
"CATC180_Cyto":
	1/1 "ocdccoa_Cyto" + 1/1 "CARNITINE_Cyto" <> 1/1 "stcrn_Cyto" + 1/1 "CO-A_Cyto"
	~
"PAPA_DHA_OLE_Cyto":
	1/1 "pa226n31819Z_Cyto" + 1/1 "WATER_Cyto" -> 1/1 "Pi_Cyto" + 1/1 "12dgr226n31819Z_Cyto"
	~
"CERDA18_Cyto":
	1/1 "dhcer_18_Cyto" + 1/1 "WATER_Cyto" -> 1/1 "ocdca_Cyto" + 1/1 "sphgn_Cyto"
	~
"ACOADAGAT_OLE_HDE_HDE_Cyto":
	1/1 "12dgr1819Z1619Z_Cyto" + 1/1 "hdcoa_Cyto" -> 1/1 "CO-A_Cyto" + 1/1 "tag1819Z1619Z1619Z_Cyto"
	~
"PLA2PA_EPA_ALNA_Cyto":
	1/1 "WATER_Cyto" + 1/1 "pa205n3183n3_Cyto" -> 1/1 "PROTON_Cyto" + 1/1 "lnlnca_Cyto" + 1/1 "1eicos58111417eg3p_Cyto"
	~
"ACOADAGAT_EPA_EPA_GLNA_Cyto":
	1/1 "lnlncgcoa_Cyto" + 1/1 "12dgr205n3_Cyto" -> 1/1 "CO-A_Cyto" + 1/1 "tag205n3205n3183n6_Cyto"
	~
"FACOAL_162_9Z12Z_Cyto":
	1/1 "CO-A_Cyto" + 1/1 "ATP_Cyto" + 1/1 "hd912ea_Cyto" -> 1/1 "AMP_Cyto" + 1/1 "hd912coa_Cyto" + 1/1 "PPI_Cyto"
	~
"PLDPC_HDE_PALM_Cyto":
	1/1 "pc1619Z160_Cyto" + 1/1 "WATER_Cyto" -> 1/1 "CHOLINE_Cyto" + 1/1 "PROTON_Cyto" + 1/1 "pa1619Z160_Cyto"
	~
"PAPA_EPA_LNA_Cyto":
	1/1 "WATER_Cyto" + 1/1 "pa205n3182n6_Cyto" -> 1/1 "Pi_Cyto" + 1/1 "12dgr205n3182n6_Cyto"
	~
"PCD12DS_HDE_LNA_sn2_Cyto":
	2/1 "NADH_Cyto" + 2/1 "FERRICYTOCHROME-B5_Cyto" + 1/1 "OXYGEN-MOLECULE_Cyto" + 1/1 "pc1619Z1819Z_Cyto" -> 1/1 "pc1619Z182n6_Cyto" + 2/1 "WATER_Cyto" + 2/1 "FERROCYTOCHROME-B5_Cyto" + 2/1 "NAD_Cyto"
	~
"AGPATCOA_DHA_STC_Cyto":
	1/1 "ocdccoa_Cyto" + 1/1 "1docos4710131619eg3p_Cyto" -> 1/1 "CO-A_Cyto" + 1/1 "pa226n3180_Cyto"
	~
"DAGAH_EPA_GLNA_Cyto":
	1/1 "WATER_Cyto" + 1/1 "12dgr205n3183n6_Cyto" -> 1/1 "PROTON_Cyto" + 1/1 "mag205n3_Cyto" + 1/1 "lnlncg_Cyto"
	~
"PCD5DS_HDE_ARA_sn2_Cyto":
	1/1 "pc1619Z203n6_Cyto" + 2/1 "PROTON_Cyto" + 1/1 "OXYGEN-MOLECULE_Cyto" + 2/1 "FERROCYTOCHROME-B5_Cyto" -> 2/1 "FERRICYTOCHROME-B5_Cyto" + 1/1 "pc1619Z204n6_Cyto" + 2/1 "WATER_Cyto"
	~
"PLDAGAT_OLE_PALM_PALM_PC_3_Cyto":
	1/1 "pc1619Z160_Cyto" + 1/1 "12dgr1819Z160_Cyto" -> 1/1 "tag1819Z160160_Cyto" + 1/1 "1agpc161_Cyto"
	~
"AGPATCOA_HDE_PALM_Cyto":
	1/1 "1hdec9eg3p_Cyto" + 1/1 "pmtcoa_Cyto" -> 1/1 "CO-A_Cyto" + 1/1 "pa1619Z160_Cyto"
	~
"DAGAH_OLE_PALM_Cyto":
	1/1 "12dgr1819Z160_Cyto" + 1/1 "WATER_Cyto" -> 1/1 "PROTON_Cyto" + 1/1 "mag1819Z_Cyto" + 1/1 "hdca_Cyto"
	~
"FACOAL_140_Cyto":
	1/1 "CO-A_Cyto" + 1/1 "ATP_Cyto" + 1/1 "ttdca_Cyto" -> 1/1 "AMP_Cyto" + 1/1 "tdcoa_Cyto" + 1/1 "PPI_Cyto"
	~
"ACOADAGAT_HDE_EPA_GLNA_Cyto":
	1/1 "12dgr1619Z205n3_Cyto" + 1/1 "lnlncgcoa_Cyto" -> 1/1 "tag1619Z205n3183n6_Cyto" + 1/1 "CO-A_Cyto"
	~
"SLCBK1_Cyto":
	1/1 "ATP_Cyto" + 1/1 "sphgn_Cyto" -> 1/1 "sph1p_Cyto" + 1/1 "PROTON_Cyto" + 1/1 "ADP_Cyto"
	~
"PLDAGAT_DHA_EPA_DHA_PC_3_Cyto":
	1/1 "12dgr226n3205n3_Cyto" + 1/1 "pc1619Z226n3_Cyto" -> 1/1 "tag226n3205n3226n3_Cyto" + 1/1 "1agpc161_Cyto"
	~
"DAGK_HDE_STC_Cyto":
	1/1 "ATP_Cyto" + 1/1 "12dgr1619Z180_Cyto" -> 1/1 "PROTON_Cyto" + 1/1 "ADP_Cyto" + 1/1 "pa1619Z180_Cyto"
	~
"ACOADAGAT_EPA_EPA_DHA_Cyto":
	1/1 "c226coa_Cyto" + 1/1 "12dgr205n3_Cyto" -> 1/1 "CO-A_Cyto" + 1/1 "tag205n3205n3226n3_Cyto"
	~
"PLDAGAT_EPA_EPA_ARA_PC_7_Cyto":
	1/1 "12dgr205n3_Cyto" + 1/1 "pc205n3204n6_Cyto" -> 1/1 "1agpc205_Cyto" + 1/1 "tag205n3205n3204n6_Cyto"
	~
"PLDAGAT_HDE_ARA_HDE_PC_3_Cyto":
	1/1 "12dgr1619Z204n6_Cyto" + 1/1 "pc161_Cyto" -> 1/1 "tag1619Z204n61619Z_Cyto" + 1/1 "1agpc161_Cyto"
	~
"TAGAH_HDE_EPA_HDTTE_Cyto":
	1/1 "tag1619Z205n3164n1_Cyto" + 1/1 "WATER_Cyto" -> 1/1 "PROTON_Cyto" + 1/1 "hd691215ea_Cyto" + 1/1 "12dgr1619Z205n3_Cyto"
	~
"PLDAGAT_HDE_PALM_LNA_PC_5_Cyto":
	1/1 "12dgr1619Z160_Cyto" + 1/1 "pc182_9_12_Cyto" -> 1/1 "tag1619Z160182n6_Cyto" + 1/1 "1agpc182_Cyto"
	~
"AGPATCOA_OLE_STC_Cyto":
	1/1 "1odec9eg3p_Cyto" + 1/1 "ocdccoa_Cyto" -> 1/1 "pa1819Z180_Cyto" + 1/1 "CO-A_Cyto"
	~
"PCW3DS_HDE_EPA_sn2_Cyto":
	2/1 "NADH_Cyto" + 2/1 "FERRICYTOCHROME-B5_Cyto" + 1/1 "OXYGEN-MOLECULE_Cyto" + 1/1 "pc1619Z204n6_Cyto" -> 1/1 "pc1619Z205n3_Cyto" + 2/1 "WATER_Cyto" + 2/1 "FERROCYTOCHROME-B5_Cyto" + 2/1 "NAD_Cyto"
	~
"DAGK_DHA_STC_Cyto":
	1/1 "12dgr226n3180_Cyto" + 1/1 "ATP_Cyto" -> 1/1 "PROTON_Cyto" + 1/1 "ADP_Cyto" + 1/1 "pa226n3180_Cyto"
	~
"ELO5DPA_Cyto":
	1/1 "MALONYL-COA_Cyto" + 3/1 "PROTON_Cyto" + 1/1 "tmndnccoa_Cyto" + 2/1 "NADPH_Cyto" -> 2/1 "NADP_Cyto" + 1/1 "CARBON-DIOXIDE_Cyto" + 1/1 "docos710131619coa_Cyto" + 1/1 "CO-A_Cyto" + 1/1 "WATER_Cyto"
	~
"BTNCCPP_Cyto":
	1/1 "WATER_Cyto" + 1/1 "btnCCP_Cyto" -> 1/1 "apoC_Cyto" + 1/1 "CPD-17700_Cyto"
	~
"GPCGPH_Cyto":
	1/1 "g3pc_Cyto" + 1/1 "WATER_Cyto" -> 1/1 "CHOLINE_Cyto" + 1/1 "PROTON_Cyto" + 1/1 "GLYCEROL-3P_Cyto"
	~
"AGPATCOA_EPA_OLE_Cyto":
	1/1 "odecoa_Cyto" + 1/1 "1eicos58111417eg3p_Cyto" -> 1/1 "pa205n31819Z_Cyto" + 1/1 "CO-A_Cyto"
	~
"DAGAH_HDE_GLNA_Cyto":
	1/1 "WATER_Cyto" + 1/1 "12dgr1619Z183n6_Cyto" -> 1/1 "PROTON_Cyto" + 1/1 "mag1619Z_Cyto" + 1/1 "lnlncg_Cyto"
	~
"AGPATCOA_EPA_HDE_Cyto":
	1/1 "1eicos58111417eg3p_Cyto" + 1/1 "hdcoa_Cyto" -> 1/1 "CO-A_Cyto" + 1/1 "pa205n31619Z_Cyto"
	~
"ACOADAGAT_OLE_HDE_OLE_Cyto":
	1/1 "odecoa_Cyto" + 1/1 "12dgr1819Z1619Z_Cyto" -> 1/1 "tag1819Z1619Z1819Z_Cyto" + 1/1 "CO-A_Cyto"
	~
"TAGAH_HDE_EPA_EPA_Cyto":
	1/1 "WATER_Cyto" + 1/1 "tag1619Z205n3205n3_Cyto" -> 1/1 "PROTON_Cyto" + 1/1 "tmndnc_Cyto" + 1/1 "12dgr1619Z205n3_Cyto"
	~
"TAGAH_HDE_EPA_PALM_Cyto":
	1/1 "tag1619Z205n3160_Cyto" + 1/1 "WATER_Cyto" -> 1/1 "PROTON_Cyto" + 1/1 "hdca_Cyto" + 1/1 "12dgr1619Z205n3_Cyto"
	~
"PLDAGAT_EPA_EPA_ARA_PC_3_Cyto":
	1/1 "12dgr205n3_Cyto" + 1/1 "pc1619Z204n6_Cyto" -> 1/1 "tag205n3205n3204n6_Cyto" + 1/1 "1agpc161_Cyto"
	~
"PLA2PA_EPA_EPA_Cyto":
	1/1 "pa205n3_Cyto" + 1/1 "WATER_Cyto" -> 1/1 "PROTON_Cyto" + 1/1 "tmndnc_Cyto" + 1/1 "1eicos58111417eg3p_Cyto"
	~
"PLDPC_HDE_ALNA_Cyto":
	1/1 "WATER_Cyto" + 1/1 "pc1619Z183n3_Cyto" -> 1/1 "CHOLINE_Cyto" + 1/1 "PROTON_Cyto" + 1/1 "pa1619Z183n3_Cyto"
	~
"PLDAGAT_DHA_EPA_ARA_PC_3_Cyto":
	1/1 "pc1619Z204n6_Cyto" + 1/1 "12dgr226n3205n3_Cyto" -> 1/1 "tag226n3205n3204n6_Cyto" + 1/1 "1agpc161_Cyto"
	~
"DAGK_HDE_GLNA_Cyto":
	1/1 "ATP_Cyto" + 1/1 "12dgr1619Z183n6_Cyto" -> 1/1 "PROTON_Cyto" + 1/1 "ADP_Cyto" + 1/1 "pa1619Z183n6_Cyto"
	~
"G3PAT2055Z8Z11Z14Z17Z_Cyto":
	1/1 "GLYCEROL-3P_Cyto" + 1/1 "tmndnccoa_Cyto" -> 1/1 "CO-A_Cyto" + 1/1 "1eicos58111417eg3p_Cyto"
	~
"PLDAGAT_EPA_EPA_DHA_PC_6_Cyto":
	1/1 "12dgr205n3_Cyto" + 1/1 "pc205n3226n3_Cyto" -> 1/1 "1agpc205_Cyto" + 1/1 "tag205n3205n3226n3_Cyto"
	~
"ACOADAGAT_HDE_EPA_PALM_Cyto":
	1/1 "12dgr1619Z205n3_Cyto" + 1/1 "pmtcoa_Cyto" -> 1/1 "tag1619Z205n3160_Cyto" + 1/1 "CO-A_Cyto"
	~
"DAGK_OLE_DHA_Cyto":
	1/1 "ATP_Cyto" + 1/1 "12dgr1819Z226n3_Cyto" -> 1/1 "PROTON_Cyto" + 1/1 "ADP_Cyto" + 1/1 "pa1819Z226n3_Cyto"
	~
"CDPDAGS_HDE_PALM_Cyto":
	1/1 "PROTON_Cyto" + 1/1 "CTP_Cyto" + 1/1 "pa1619Z160_Cyto" -> 1/1 "cdp12dgr1619Z160_Cyto" + 1/1 "PPI_Cyto"
	~
"DAGAH_EPA_ALNA_Cyto":
	1/1 "WATER_Cyto" + 1/1 "12dgr205n3183n3_Cyto" -> 1/1 "PROTON_Cyto" + 1/1 "lnlnca_Cyto" + 1/1 "mag205n3_Cyto"
	~
"LPEH2055Z8Z11Z14Z17Z_sn1_Cyto":
	1/1 "1agpe205_Cyto" + 1/1 "WATER_Cyto" -> 1/1 "g3pe_Cyto" + 1/1 "PROTON_Cyto" + 1/1 "tmndnc_Cyto"
	~
"AGPATCOA_OLE_OLE_Cyto":
	1/1 "odecoa_Cyto" + 1/1 "1odec9eg3p_Cyto" -> 1/1 "CO-A_Cyto" + 1/1 "pa181_9_Cyto"
	~
"3OAS220_Cyto":
	1/1 "MALONYL-COA_Cyto" + 1/1 "PROTON_Cyto" + 1/1 "arachcoa_Cyto" -> 1/1 "3odocoscoa_Cyto" + 1/1 "CARBON-DIOXIDE_Cyto" + 1/1 "CO-A_Cyto"
	~
"TAGAH_HDE_PALM_EPA_Cyto":
	1/1 "tag1619Z160205n3_Cyto" + 1/1 "WATER_Cyto" -> 1/1 "PROTON_Cyto" + 1/1 "12dgr1619Z160_Cyto" + 1/1 "tmndnc_Cyto"
	~
"ACOADAGAT_HDE_EPA_ARA_Cyto":
	1/1 "12dgr1619Z205n3_Cyto" + 1/1 "arachdcoa_Cyto" -> 1/1 "CO-A_Cyto" + 1/1 "tag1619Z205n3204n6_Cyto"
	~
"TAGAH_HDE_EPA_OLE_Cyto":
	1/1 "tag1619Z205n31819Z_Cyto" + 1/1 "WATER_Cyto" -> 1/1 "PROTON_Cyto" + 1/1 "ocdcea_Cyto" + 1/1 "12dgr1619Z205n3_Cyto"
	~
"PAPA_EPA_HDE_Cyto":
	1/1 "pa205n31619Z_Cyto" + 1/1 "WATER_Cyto" -> 1/1 "Pi_Cyto" + 1/1 "12dgr205n31619Z_Cyto"
	~
"ACOADAGAT_HDE_EPA_DHA_Cyto":
	1/1 "c226coa_Cyto" + 1/1 "12dgr1619Z205n3_Cyto" -> 1/1 "CO-A_Cyto" + 1/1 "tag1619Z205n3226n3_Cyto"
	~
"PLDAGAT_HDE_PALM_LNA_PC_3_Cyto":
	1/1 "12dgr1619Z160_Cyto" + 1/1 "pc1619Z182n6_Cyto" -> 1/1 "tag1619Z160182n6_Cyto" + 1/1 "1agpc161_Cyto"
	~
"PLA2PC_HDE_OLE_Cyto":
	1/1 "pc1619Z1819Z_Cyto" + 1/1 "WATER_Cyto" -> 1/1 "PROTON_Cyto" + 1/1 "ocdcea_Cyto" + 1/1 "1agpc161_Cyto"
	~
"TAGAH_OLE_EPA_EPA_Cyto":
	1/1 "tag1819Z205n3205n3_Cyto" + 1/1 "WATER_Cyto" -> 1/1 "PROTON_Cyto" + 1/1 "tmndnc_Cyto" + 1/1 "12dgr1819Z205n3_Cyto"
	~
"FACOAL_220_Cyto":
	1/1 "CO-A_Cyto" + 1/1 "behen_Cyto" + 1/1 "ATP_Cyto" -> 1/1 "AMP_Cyto" + 1/1 "behencoa_Cyto" + 1/1 "PPI_Cyto"
	~
"LPCAT_HDE_DHA_sn2_Cyto":
	1/1 "c226coa_Cyto" + 1/1 "1agpc161_Cyto" -> 1/1 "CO-A_Cyto" + 1/1 "pc1619Z226n3_Cyto"
	~
"FACOAL_183_9Z12Z15Z_Cyto":
	1/1 "CO-A_Cyto" + 1/1 "ATP_Cyto" + 1/1 "lnlnca_Cyto" -> 1/1 "AMP_Cyto" + 1/1 "lnlncacoa_Cyto" + 1/1 "PPI_Cyto"
	~
"FACOAL_160_Cyto":
	1/1 "CO-A_Cyto" + 1/1 "ATP_Cyto" + 1/1 "hdca_Cyto" -> 1/1 "AMP_Cyto" + 1/1 "pmtcoa_Cyto" + 1/1 "PPI_Cyto"
	~
"PLDAGAT_HDE_EPA_DHA_PC_6_Cyto":
	1/1 "12dgr1619Z205n3_Cyto" + 1/1 "pc205n3226n3_Cyto" -> 1/1 "1agpc205_Cyto" + 1/1 "tag1619Z205n3226n3_Cyto"
	~
"CATC1819Z_Cyto":
	1/1 "odecoa_Cyto" + 1/1 "CARNITINE_Cyto" <> 1/1 "odecrn_Cyto" + 1/1 "CO-A_Cyto"
	~
"PAPA_DHA_EPA_Cyto":
	1/1 "WATER_Cyto" + 1/1 "pa226n3205n3_Cyto" -> 1/1 "Pi_Cyto" + 1/1 "12dgr226n3205n3_Cyto"
	~
"PLDAGAT_EPA_EPA_DHA_PC_3_Cyto":
	1/1 "12dgr205n3_Cyto" + 1/1 "pc1619Z226n3_Cyto" -> 1/1 "tag205n3205n3226n3_Cyto" + 1/1 "1agpc161_Cyto"
	~
"PAPA_EPA_ALNA_Cyto":
	1/1 "WATER_Cyto" + 1/1 "pa205n3183n3_Cyto" -> 1/1 "Pi_Cyto" + 1/1 "12dgr205n3183n3_Cyto"
	~
"ACOADAGAT_HDE_EPA_HDTE_Cyto":
	1/1 "12dgr1619Z205n3_Cyto" + 1/1 "hd6912coa_Cyto" -> 1/1 "tag1619Z205n3163n4_Cyto" + 1/1 "CO-A_Cyto"
	~
"PLDPC_EPA_PALM_Cyto":
	1/1 "WATER_Cyto" + 1/1 "pc205n3160_Cyto" -> 1/1 "CHOLINE_Cyto" + 1/1 "PROTON_Cyto" + 1/1 "pa205n3160_Cyto"
	~
"ACOADAGAT_HDE_HDE_GLNA_Cyto":
	1/1 "12dgr161_Cyto" + 1/1 "lnlncgcoa_Cyto" -> 1/1 "CO-A_Cyto" + 1/1 "tag1619Z1619Z183n6_Cyto"
	~
"AGPATCOA_OLE_HDE_Cyto":
	1/1 "1odec9eg3p_Cyto" + 1/1 "hdcoa_Cyto" -> 1/1 "CO-A_Cyto" + 1/1 "pa1819Z1619Z_Cyto"
	~
"FACOAL_183_6Z9Z12Z_Cyto":
	1/1 "CO-A_Cyto" + 1/1 "ATP_Cyto" + 1/1 "lnlncg_Cyto" -> 1/1 "AMP_Cyto" + 1/1 "lnlncgcoa_Cyto" + 1/1 "PPI_Cyto"
	~
"TAGAH_OLE_HDE_HDE_Cyto":
	1/1 "WATER_Cyto" + 1/1 "tag1819Z1619Z1619Z_Cyto" -> 1/1 "PROTON_Cyto" + 1/1 "hdcea_Cyto" + 1/1 "12dgr1819Z1619Z_Cyto"
	~
"ACOADAGAT_HDE_EPA_HDE_Cyto":
	1/1 "12dgr1619Z205n3_Cyto" + 1/1 "hdcoa_Cyto" -> 1/1 "CO-A_Cyto" + 1/1 "tag1619Z205n31619Z_Cyto"
	~
"PAPA_OLE_STC_Cyto":
	1/1 "pa1819Z180_Cyto" + 1/1 "WATER_Cyto" -> 1/1 "Pi_Cyto" + 1/1 "12dgr1819Z180_Cyto"
	~
"DHCERD4DS_Cyto":
	1/1 "dhcer_18_Cyto" + 1/1 "NAD_Cyto" -> 1/1 "NADH_Cyto" + 1/1 "PROTON_Cyto" + 1/1 "cer_18_Cyto"
	~
"LPCAT_EPA_PALM_sn2_Cyto":
	1/1 "1agpc205_Cyto" + 1/1 "pmtcoa_Cyto" -> 1/1 "CO-A_Cyto" + 1/1 "pc205n3160_Cyto"
	~
"CHOPT_EPA_OLE_Cyto":
	1/1 "CDP-CHOLINE_Cyto" + 1/1 "12dgr205n31819Z_Cyto" -> 1/1 "PROTON_Cyto" + 1/1 "CMP_Cyto" + 1/1 "pc205n31819Z_Cyto"
	~
"PCW3DS_EPA_ALNA_sn2_Cyto":
	2/1 "NADH_Cyto" + 2/1 "FERRICYTOCHROME-B5_Cyto" + 1/1 "OXYGEN-MOLECULE_Cyto" + 1/1 "pc205n3182n6_Cyto" -> 1/1 "pc205n3183n3_Cyto" + 2/1 "WATER_Cyto" + 2/1 "FERROCYTOCHROME-B5_Cyto" + 2/1 "NAD_Cyto"
	~
"LPCAT_HDE_ARA_sn2_Cyto":
	1/1 "arachdcoa_Cyto" + 1/1 "1agpc161_Cyto" -> 1/1 "CO-A_Cyto" + 1/1 "pc1619Z204n6_Cyto"
	~
"ACOADAGAT_DHA_EPA_ARA_Cyto":
	1/1 "arachdcoa_Cyto" + 1/1 "12dgr226n3205n3_Cyto" -> 1/1 "tag226n3205n3204n6_Cyto" + 1/1 "CO-A_Cyto"
	~
"FACOAL_200_Cyto":
	1/1 "CO-A_Cyto" + 1/1 "ATP_Cyto" + 1/1 "arach_Cyto" -> 1/1 "AMP_Cyto" + 1/1 "arachcoa_Cyto" + 1/1 "PPI_Cyto"
	~
"TAGAH_EPA_EPA_EPA_Cyto":
	1/1 "tag205n3205n3205n3_Cyto" + 1/1 "WATER_Cyto" -> 1/1 "PROTON_Cyto" + 1/1 "12dgr205n3_Cyto" + 1/1 "tmndnc_Cyto"
	~
"PLDPC_EPA_EPA_Cyto":
	1/1 "WATER_Cyto" + 1/1 "pc205n3_Cyto" -> 1/1 "CHOLINE_Cyto" + 1/1 "PROTON_Cyto" + 1/1 "pa205n3_Cyto"
	~
"3OAR240_Cyto":
	1/1 "PROTON_Cyto" + 1/1 "3ottccoa_Cyto" + 1/1 "NADPH_Cyto" -> 1/1 "NADP_Cyto" + 1/1 "3httccoa_Cyto"
	~
"PLA2PC_HDE_STA_Cyto":
	1/1 "WATER_Cyto" + 1/1 "pc1619Z184n3_Cyto" -> 1/1 "PROTON_Cyto" + 1/1 "strdnc_Cyto" + 1/1 "1agpc161_Cyto"
	~
"PLDAGAT_OLE_EPA_EPA_PC_3_Cyto":
	1/1 "pc1619Z205n3_Cyto" + 1/1 "12dgr1819Z205n3_Cyto" -> 1/1 "tag1819Z205n3205n3_Cyto" + 1/1 "1agpc161_Cyto"
	~
"COA181_9Z_9DS_Cyto":
	2/1 "PROTON_Cyto" + 1/1 "OXYGEN-MOLECULE_Cyto" + 1/1 "ocdccoa_Cyto" + 2/1 "FERROCYTOCHROME-B5_Cyto" -> 2/1 "FERRICYTOCHROME-B5_Cyto" + 1/1 "odecoa_Cyto" + 2/1 "WATER_Cyto"
	~
"PAPA_EPA_ARA_Cyto":
	1/1 "pa205n3204n6_Cyto" + 1/1 "WATER_Cyto" -> 1/1 "Pi_Cyto" + 1/1 "12dgr205n3204n6_Cyto"
	~
"DAGAH_OLE_HDE_Cyto":
	1/1 "WATER_Cyto" + 1/1 "12dgr1819Z1619Z_Cyto" -> 1/1 "PROTON_Cyto" + 1/1 "hdcea_Cyto" + 1/1 "mag1819Z_Cyto"
	~
"ACOADAGAT_OLE_PALM_HDE_Cyto":
	1/1 "12dgr1819Z160_Cyto" + 1/1 "hdcoa_Cyto" -> 1/1 "tag1819Z1601619Z_Cyto" + 1/1 "CO-A_Cyto"
	~
"PCD6DS_EPA_STA_sn2_Cyto":
	2/1 "NADH_Cyto" + 2/1 "FERRICYTOCHROME-B5_Cyto" + 1/1 "OXYGEN-MOLECULE_Cyto" + 1/1 "pc205n3183n3_Cyto" -> 1/1 "pc205n3184n3_Cyto" + 2/1 "WATER_Cyto" + 2/1 "FERROCYTOCHROME-B5_Cyto" + 2/1 "NAD_Cyto"
	~
"CATCAC_Cyto":
	1/1 "CO-A_Cyto" + 1/1 "acrn_Cyto" <> 1/1 "ACETYL-COA_Cyto" + 1/1 "CARNITINE_Cyto"
	~
"DAGAH_EPA_PALM_Cyto":
	1/1 "12dgr205n3160_Cyto" + 1/1 "WATER_Cyto" -> 1/1 "PROTON_Cyto" + 1/1 "mag205n3_Cyto" + 1/1 "hdca_Cyto"
	~
"PLA2PC_HDE_EPA_Cyto":
	1/1 "pc1619Z205n3_Cyto" + 1/1 "WATER_Cyto" -> 1/1 "PROTON_Cyto" + 1/1 "tmndnc_Cyto" + 1/1 "1agpc161_Cyto"
	~
"PLDPC_HDE_OLE_Cyto":
	1/1 "pc1619Z1819Z_Cyto" + 1/1 "WATER_Cyto" -> 1/1 "CHOLINE_Cyto" + 1/1 "PROTON_Cyto" + 1/1 "pa1619Z1819Z_Cyto"
	~
"AGPATCOA_DHA_HDE_Cyto":
	1/1 "1docos4710131619eg3p_Cyto" + 1/1 "hdcoa_Cyto" -> 1/1 "CO-A_Cyto" + 1/1 "pa226n31619Z_Cyto"
	~
"PLDAGAT_OLE_PALM_PALM_PC_6_Cyto":
	1/1 "12dgr1819Z160_Cyto" + 1/1 "pc205n3160_Cyto" -> 1/1 "1agpc205_Cyto" + 1/1 "tag1819Z160160_Cyto"
	~
"PLDAGAT_HDE_EPA_HDE_PC_6_Cyto":
	1/1 "12dgr1619Z205n3_Cyto" + 1/1 "pc205n31619Z_Cyto" -> 1/1 "1agpc205_Cyto" + 1/1 "tag1619Z205n31619Z_Cyto"
	~
"G3PAT1619Z_Cyto":
	1/1 "GLYCEROL-3P_Cyto" + 1/1 "hdcoa_Cyto" -> 1/1 "1hdec9eg3p_Cyto" + 1/1 "CO-A_Cyto"
	~
"DAGAH_EPA_EPA_Cyto":
	1/1 "12dgr205n3_Cyto" + 1/1 "WATER_Cyto" -> 1/1 "PROTON_Cyto" + 1/1 "tmndnc_Cyto" + 1/1 "mag205n3_Cyto"
	~
"PAPA_HDE_ARA_Cyto":
	1/1 "WATER_Cyto" + 1/1 "pa1619Z204n6_Cyto" -> 1/1 "Pi_Cyto" + 1/1 "12dgr1619Z204n6_Cyto"
	~
"PLDAGAT_HDE_PALM_PALM_PC_6_Cyto":
	1/1 "12dgr1619Z160_Cyto" + 1/1 "pc205n3160_Cyto" -> 1/1 "tag1619Z160160_Cyto" + 1/1 "1agpc205_Cyto"
	~
"TAGAH_HDE_EPA_LNA_Cyto":
	1/1 "tag1619Z205n3182n6_Cyto" + 1/1 "WATER_Cyto" -> 1/1 "PROTON_Cyto" + 1/1 "lnlc_Cyto" + 1/1 "12dgr1619Z205n3_Cyto"
	~
"PLDAGAT_EPA_EPA_PALM_PC_6_Cyto":
	1/1 "12dgr205n3_Cyto" + 1/1 "pc205n3160_Cyto" -> 1/1 "1agpc205_Cyto" + 1/1 "tag205n3205n3160_Cyto"
	~
"SPHPPL_Cyto":
	1/1 "sphs1p_Cyto" -> 1/1 "hxdceal_Cyto" + 1/1 "ethamp_Cyto"
	~
"LPCAT_HDE_DGLA_sn2_Cyto":
	1/1 "dlnlcgcoa_Cyto" + 1/1 "1agpc161_Cyto" -> 1/1 "pc1619Z203n6_Cyto" + 1/1 "CO-A_Cyto"
	~
"CHOPT_HDE_HDE_Cyto":
	1/1 "CDP-CHOLINE_Cyto" + 1/1 "12dgr161_Cyto" -> 1/1 "PROTON_Cyto" + 1/1 "CMP_Cyto" + 1/1 "pc161_Cyto"
	~
"PLA2PA_EPA_DHA_Cyto":
	1/1 "pa205n3226n3_Cyto" + 1/1 "WATER_Cyto" -> 1/1 "PROTON_Cyto" + 1/1 "crvnc_Cyto" + 1/1 "1eicos58111417eg3p_Cyto"
	~
"AGPATCOA_DHA_PALM_Cyto":
	1/1 "pmtcoa_Cyto" + 1/1 "1docos4710131619eg3p_Cyto" -> 1/1 "CO-A_Cyto" + 1/1 "pa226n3160_Cyto"
	~
"PLDAGAT_HDE_EPA_ARA_PC_3_Cyto":
	1/1 "12dgr1619Z205n3_Cyto" + 1/1 "pc1619Z204n6_Cyto" -> 1/1 "tag1619Z205n3204n6_Cyto" + 1/1 "1agpc161_Cyto"
	~
"PAPA_DHA_PALM_Cyto":
	1/1 "WATER_Cyto" + 1/1 "pa226n3160_Cyto" -> 1/1 "Pi_Cyto" + 1/1 "12dgr226n3160_Cyto"
	~
"ACOADAGAT_OLE_EPA_EPA_Cyto":
	1/1 "tmndnccoa_Cyto" + 1/1 "12dgr1819Z205n3_Cyto" -> 1/1 "tag1819Z205n3205n3_Cyto" + 1/1 "CO-A_Cyto"
	~
"LPCAT_EPA_EPA_sn2_Cyto":
	1/1 "1agpc205_Cyto" + 1/1 "tmndnccoa_Cyto" -> 1/1 "CO-A_Cyto" + 1/1 "pc205n3_Cyto"
	~
"AGPATCOA_DHA_DHA_Cyto":
	1/1 "c226coa_Cyto" + 1/1 "1docos4710131619eg3p_Cyto" -> 1/1 "pa226n3_Cyto" + 1/1 "CO-A_Cyto"
	~
"CHOPT_HDE_DHA_Cyto":
	1/1 "CDP-CHOLINE_Cyto" + 1/1 "12dgr1619Z226n3_Cyto" -> 1/1 "PROTON_Cyto" + 1/1 "CMP_Cyto" + 1/1 "pc1619Z226n3_Cyto"
	~
"PLDAGAT_HDE_EPA_EPA_PC_6_Cyto":
	1/1 "12dgr1619Z205n3_Cyto" + 1/1 "pc205n3_Cyto" -> 1/1 "1agpc205_Cyto" + 1/1 "tag1619Z205n3205n3_Cyto"
	~
"PLA2PC_HDE_GLNA_Cyto":
	1/1 "WATER_Cyto" + 1/1 "pc1619Z183n6_Cyto" -> 1/1 "PROTON_Cyto" + 1/1 "lnlncg_Cyto" + 1/1 "1agpc161_Cyto"
	~
"ACOADAGAT_EPA_EPA_LNA_Cyto":
	1/1 "12dgr205n3_Cyto" + 1/1 "lnlccoa_Cyto" -> 1/1 "CO-A_Cyto" + 1/1 "tag205n3205n3182n6_Cyto"
	~
"PAPA_DHA_STC_Cyto":
	1/1 "pa226n3180_Cyto" + 1/1 "WATER_Cyto" -> 1/1 "Pi_Cyto" + 1/1 "12dgr226n3180_Cyto"
	~
"EAR200_Cyto":
	1/1 "PROTON_Cyto" + 1/1 "eicos2coa_Cyto" + 1/1 "NADPH_Cyto" -> 1/1 "NADP_Cyto" + 1/1 "arachcoa_Cyto"
	~
"TAGAH_HDE_EPA_ARA_Cyto":
	1/1 "WATER_Cyto" + 1/1 "tag1619Z205n3204n6_Cyto" -> 1/1 "PROTON_Cyto" + 1/1 "arachd_Cyto" + 1/1 "12dgr1619Z205n3_Cyto"
	~
"PLDAGAT_EPA_EPA_GLNA_PC_3_Cyto":
	1/1 "12dgr205n3_Cyto" + 1/1 "pc1619Z183n6_Cyto" -> 1/1 "tag205n3205n3183n6_Cyto" + 1/1 "1agpc161_Cyto"
	~
"ACOADAGAT_DHA_EPA_HDTTE_Cyto":
	1/1 "hd691215coa_Cyto" + 1/1 "12dgr226n3205n3_Cyto" -> 1/1 "CO-A_Cyto" + 1/1 "tag226n3205n3164n1_Cyto"
	~
"DAGAH_EPA_ARA_Cyto":
	1/1 "12dgr205n3204n6_Cyto" + 1/1 "WATER_Cyto" -> 1/1 "PROTON_Cyto" + 1/1 "arachd_Cyto" + 1/1 "mag205n3_Cyto"
	~
"TAGAH_HDE_HDE_OLE_Cyto":
	1/1 "tag1619Z1619Z1819Z_Cyto" + 1/1 "WATER_Cyto" -> 1/1 "PROTON_Cyto" + 1/1 "ocdcea_Cyto" + 1/1 "12dgr161_Cyto"
	~
"PLDAGAT_HDE_EPA_EPA_PE_14_Cyto":
	1/1 "12dgr1619Z205n3_Cyto" + 1/1 "pe205n3_Cyto" -> 1/1 "1agpe205_Cyto" + 1/1 "tag1619Z205n3205n3_Cyto"
	~
"G3DGGH_Cyto":
	1/1 "dggl_Cyto" + 1/1 "WATER_Cyto" -> 1/1 "ggl_Cyto" + 1/1 "GALACTOSE_Cyto"
	~
"FACOAL_204_5Z8Z11Z14Z_Cyto":
	1/1 "CO-A_Cyto" + 1/1 "ATP_Cyto" + 1/1 "arachd_Cyto" -> 1/1 "AMP_Cyto" + 1/1 "arachdcoa_Cyto" + 1/1 "PPI_Cyto"
	~
"DAGAH_EPA_LNA_Cyto":
	1/1 "WATER_Cyto" + 1/1 "12dgr205n3182n6_Cyto" -> 1/1 "PROTON_Cyto" + 1/1 "mag205n3_Cyto" + 1/1 "lnlc_Cyto"
	~
"EAR220_Cyto":
	1/1 "PROTON_Cyto" + 1/1 "docos2coa_Cyto" + 1/1 "NADPH_Cyto" -> 1/1 "NADP_Cyto" + 1/1 "behencoa_Cyto"
	~
"ACOADAGAT_HDE_HDE_HDE_Cyto":
	1/1 "12dgr161_Cyto" + 1/1 "hdcoa_Cyto" -> 1/1 "CO-A_Cyto" + 1/1 "tag1619Z1619Z1619Z_Cyto"
	~
"ETHAPT_EPA_EPA_Cyto":
	1/1 "CDP-ETHANOLAMINE_Cyto" + 1/1 "12dgr205n3_Cyto" -> 1/1 "PROTON_Cyto" + 1/1 "CMP_Cyto" + 1/1 "pe205n3_Cyto"
	~
"PLDAGAT_EPA_EPA_GLNA_PC_7_Cyto":
	1/1 "pc205n3183n6_Cyto" + 1/1 "12dgr205n3_Cyto" -> 1/1 "1agpc205_Cyto" + 1/1 "tag205n3205n3183n6_Cyto"
	~
"AGPATCOA_OLE_MYRS_Cyto":
	1/1 "tdcoa_Cyto" + 1/1 "1odec9eg3p_Cyto" -> 1/1 "CO-A_Cyto" + 1/1 "pa1819Z140_Cyto"
	~
"DAGAH_HDE_ARA_Cyto":
	1/1 "12dgr1619Z204n6_Cyto" + 1/1 "WATER_Cyto" -> 1/1 "PROTON_Cyto" + 1/1 "arachd_Cyto" + 1/1 "mag1619Z_Cyto"
	~
"PCW3DS_HDE_ALNA_sn2_Cyto":
	2/1 "NADH_Cyto" + 2/1 "FERRICYTOCHROME-B5_Cyto" + 1/1 "OXYGEN-MOLECULE_Cyto" + 1/1 "pc1619Z182n6_Cyto" -> 1/1 "pc1619Z183n3_Cyto" + 2/1 "WATER_Cyto" + 2/1 "FERROCYTOCHROME-B5_Cyto" + 2/1 "NAD_Cyto"
	~
"ACOADAGAT_HDE_DHA_HDTTE_Cyto":
	1/1 "12dgr1619Z226n3_Cyto" + 1/1 "hd691215coa_Cyto" -> 1/1 "CO-A_Cyto" + 1/1 "tag1619Z226n3164n1_Cyto"
	~
"AGPATCOA_HDE_DHA_Cyto":
	1/1 "c226coa_Cyto" + 1/1 "1hdec9eg3p_Cyto" -> 1/1 "pa1619Z226n3_Cyto" + 1/1 "CO-A_Cyto"
	~
"LPCH1619Z_sn1_Cyto":
	1/1 "WATER_Cyto" + 1/1 "1agpc161_Cyto" -> 1/1 "PROTON_Cyto" + 1/1 "g3pc_Cyto" + 1/1 "hdcea_Cyto"
	~
"PLA2PA_EPA_LNA_Cyto":
	1/1 "WATER_Cyto" + 1/1 "pa205n3182n6_Cyto" -> 1/1 "PROTON_Cyto" + 1/1 "1eicos58111417eg3p_Cyto" + 1/1 "lnlc_Cyto"
	~
"G3PAT182_9_12_Cyto":
	1/1 "GLYCEROL-3P_Cyto" + 1/1 "lnlccoa_Cyto" -> 1/1 "CO-A_Cyto" + 1/1 "1odec912eg3p_Cyto"
	~
"PLDPC_EPA_OLE_Cyto":
	1/1 "pc205n31819Z_Cyto" + 1/1 "WATER_Cyto" -> 1/1 "CHOLINE_Cyto" + 1/1 "PROTON_Cyto" + 1/1 "pa205n31819Z_Cyto"
	~
"TAGAH_HDE_ARA_HDE_Cyto":
	1/1 "tag1619Z204n61619Z_Cyto" + 1/1 "WATER_Cyto" -> 1/1 "PROTON_Cyto" + 1/1 "hdcea_Cyto" + 1/1 "12dgr1619Z204n6_Cyto"
	~
"CHOPT_EPA_HDE_Cyto":
	1/1 "CDP-CHOLINE_Cyto" + 1/1 "12dgr205n31619Z_Cyto" -> 1/1 "PROTON_Cyto" + 1/1 "CMP_Cyto" + 1/1 "pc205n31619Z_Cyto"
	~
"ELO6ETA_Cyto":
	1/1 "MALONYL-COA_Cyto" + 3/1 "PROTON_Cyto" + 1/1 "strdnccoa_Cyto" + 2/1 "NADPH_Cyto" -> 2/1 "NADP_Cyto" + 1/1 "CARBON-DIOXIDE_Cyto" + 1/1 "CO-A_Cyto" + 1/1 "WATER_Cyto" + 1/1 "eicos8111417coa_Cyto"
	~
"DAGK_EPA_HDE_Cyto":
	1/1 "ATP_Cyto" + 1/1 "12dgr205n31619Z_Cyto" -> 1/1 "PROTON_Cyto" + 1/1 "ADP_Cyto" + 1/1 "pa205n31619Z_Cyto"
	~
"AGPATCOA_OLE_EPA_Cyto":
	1/1 "tmndnccoa_Cyto" + 1/1 "1odec9eg3p_Cyto" -> 1/1 "CO-A_Cyto" + 1/1 "pa1819Z205n3_Cyto"
	~
"AGPATCOA_EPA_EPA_Cyto":
	1/1 "tmndnccoa_Cyto" + 1/1 "1eicos58111417eg3p_Cyto" -> 1/1 "pa205n3_Cyto" + 1/1 "CO-A_Cyto"
	~
"BTND1_Cyto":
	1/1 "CPD-17700_Cyto" + 1/1 "WATER_Cyto" -> 1/1 "LYS_Cyto" + 1/1 "BIOTIN_Cyto"
	~
"PLDAGAT_HDE_ARA_HDE_PC_6_Cyto":
	1/1 "pc205n31619Z_Cyto" + 1/1 "12dgr1619Z204n6_Cyto" -> 1/1 "1agpc205_Cyto" + 1/1 "tag1619Z204n61619Z_Cyto"
	~
"CHOPT_EPA_DHA_Cyto":
	1/1 "CDP-CHOLINE_Cyto" + 1/1 "12dgr205n3226n3_Cyto" -> 1/1 "PROTON_Cyto" + 1/1 "CMP_Cyto" + 1/1 "pc205n3226n3_Cyto"
	~
"ACOADAGAT_HDE_EPA_HDTTE_Cyto":
	1/1 "12dgr1619Z205n3_Cyto" + 1/1 "hd691215coa_Cyto" -> 1/1 "tag1619Z205n3164n1_Cyto" + 1/1 "CO-A_Cyto"
	~
"PLDAGAT_HDE_EPA_LNA_PC_3_Cyto":
	1/1 "12dgr1619Z205n3_Cyto" + 1/1 "pc1619Z182n6_Cyto" -> 1/1 "tag1619Z205n3182n6_Cyto" + 1/1 "1agpc161_Cyto"
	~
"PCW3DS_EPA_EPA_sn2_Cyto":
	2/1 "NADH_Cyto" + 2/1 "FERRICYTOCHROME-B5_Cyto" + 1/1 "OXYGEN-MOLECULE_Cyto" + 1/1 "pc205n3204n6_Cyto" -> 1/1 "pc205n3_Cyto" + 2/1 "WATER_Cyto" + 2/1 "FERROCYTOCHROME-B5_Cyto" + 2/1 "NAD_Cyto"
	~
"DAGAH_EPA_HDE_Cyto":
	1/1 "WATER_Cyto" + 1/1 "12dgr205n31619Z_Cyto" -> 1/1 "PROTON_Cyto" + 1/1 "hdcea_Cyto" + 1/1 "mag205n3_Cyto"
	~
"PCD12DS_EPA_LNA_sn2_Cyto":
	2/1 "NADH_Cyto" + 2/1 "FERRICYTOCHROME-B5_Cyto" + 1/1 "OXYGEN-MOLECULE_Cyto" + 1/1 "pc205n31819Z_Cyto" -> 1/1 "pc205n3182n6_Cyto" + 2/1 "WATER_Cyto" + 2/1 "FERROCYTOCHROME-B5_Cyto" + 2/1 "NAD_Cyto"
	~
"PLDAGAT_HDE_EPA_HDE_PC_3_Cyto":
	1/1 "12dgr1619Z205n3_Cyto" + 1/1 "pc161_Cyto" -> 1/1 "tag1619Z205n31619Z_Cyto" + 1/1 "1agpc161_Cyto"
	~
"PLA2PC_EPA_GLNA_Cyto":
	1/1 "pc205n3183n6_Cyto" + 1/1 "WATER_Cyto" -> 1/1 "PROTON_Cyto" + 1/1 "1agpc205_Cyto" + 1/1 "lnlncg_Cyto"
	~
"DHCERS18_Cyto":
	1/1 "sphgn_Cyto" + 1/1 "ocdccoa_Cyto" -> 1/1 "PROTON_Cyto" + 1/1 "CO-A_Cyto" + 1/1 "dhcer_18_Cyto"
	~
"ACOADAGAT_HDE_ARA_HDE_Cyto":
	1/1 "12dgr1619Z204n6_Cyto" + 1/1 "hdcoa_Cyto" -> 1/1 "CO-A_Cyto" + 1/1 "tag1619Z204n61619Z_Cyto"
	~
"FAC160t_Cyto":
	1/1 "hdca_Chlo" -> 1/1 "hdca_Cyto"
	~
"ACOADAGAT_HDE_EPA_OLE_Cyto":
	1/1 "12dgr1619Z205n3_Cyto" + 1/1 "odecoa_Cyto" -> 1/1 "tag1619Z205n31819Z_Cyto" + 1/1 "CO-A_Cyto"
	~
"PLDPC_EPA_ARA_Cyto":
	1/1 "pc205n3204n6_Cyto" + 1/1 "WATER_Cyto" -> 1/1 "CHOLINE_Cyto" + 1/1 "PROTON_Cyto" + 1/1 "pa205n3204n6_Cyto"
	~
"PAPA_HDE_HDE_Cyto":
	1/1 "WATER_Cyto" + 1/1 "pa161_Cyto" -> 1/1 "Pi_Cyto" + 1/1 "12dgr161_Cyto"
	~
"PLA2PC_HDE_STC_Cyto":
	1/1 "pc1619Z180_Cyto" + 1/1 "WATER_Cyto" -> 1/1 "PROTON_Cyto" + 1/1 "ocdca_Cyto" + 1/1 "1agpc161_Cyto"
	~
"ACOADAGAT_HDE_EPA_LNA_Cyto":
	1/1 "12dgr1619Z205n3_Cyto" + 1/1 "lnlccoa_Cyto" -> 1/1 "tag1619Z205n3182n6_Cyto" + 1/1 "CO-A_Cyto"
	~
"CHOPT_HDE_PALM_Cyto":
	1/1 "CDP-CHOLINE_Cyto" + 1/1 "12dgr1619Z160_Cyto" -> 1/1 "pc1619Z160_Cyto" + 1/1 "PROTON_Cyto" + 1/1 "CMP_Cyto"
	~
"DAGK_HDE_EPA_Cyto":
	1/1 "12dgr1619Z205n3_Cyto" + 1/1 "ATP_Cyto" -> 1/1 "PROTON_Cyto" + 1/1 "ADP_Cyto" + 1/1 "pa1619Z205n3_Cyto"
	~
"AGPATCOA_OLE_DHA_Cyto":
	1/1 "c226coa_Cyto" + 1/1 "1odec9eg3p_Cyto" -> 1/1 "CO-A_Cyto" + 1/1 "pa1819Z226n3_Cyto"
	~
"EAR240_Cyto":
	1/1 "PROTON_Cyto" + 1/1 "ttc2coa_Cyto" + 1/1 "NADPH_Cyto" -> 1/1 "NADP_Cyto" + 1/1 "lgnccoa_Cyto"
	~
"LPCAT_EPA_STC_sn2_Cyto":
	1/1 "1agpc205_Cyto" + 1/1 "ocdccoa_Cyto" -> 1/1 "pc205n3180_Cyto" + 1/1 "CO-A_Cyto"
	~
"PAPA_HDE_EPA_Cyto":
	1/1 "WATER_Cyto" + 1/1 "pa1619Z205n3_Cyto" -> 1/1 "Pi_Cyto" + 1/1 "12dgr1619Z205n3_Cyto"
	~
"FACOAL_163_6Z9Z12Z_Cyto":
	1/1 "CO-A_Cyto" + 1/1 "ATP_Cyto" + 1/1 "hd6912ea_Cyto" -> 1/1 "AMP_Cyto" + 1/1 "hd6912coa_Cyto" + 1/1 "PPI_Cyto"
	~
"DAGAH_OLE_STC_Cyto":
	1/1 "12dgr1819Z180_Cyto" + 1/1 "WATER_Cyto" -> 1/1 "PROTON_Cyto" + 1/1 "ocdca_Cyto" + 1/1 "mag1819Z_Cyto"
	~
"PLDAGAT_HDE_EPA_LNA_PC_7_Cyto":
	1/1 "12dgr1619Z205n3_Cyto" + 1/1 "pc205n3182n6_Cyto" -> 1/1 "1agpc205_Cyto" + 1/1 "tag1619Z205n3182n6_Cyto"
	~
"LPCAT_HDE_GLNA_sn2_Cyto":
	1/1 "lnlncgcoa_Cyto" + 1/1 "1agpc161_Cyto" -> 1/1 "CO-A_Cyto" + 1/1 "pc1619Z183n6_Cyto"
	~
"PLA2PA_EPA_ARA_Cyto":
	1/1 "pa205n3204n6_Cyto" + 1/1 "WATER_Cyto" -> 1/1 "PROTON_Cyto" + 1/1 "arachd_Cyto" + 1/1 "1eicos58111417eg3p_Cyto"
	~
"DAGK_EPA_GLNA_Cyto":
	1/1 "ATP_Cyto" + 1/1 "12dgr205n3183n6_Cyto" -> 1/1 "PROTON_Cyto" + 1/1 "ADP_Cyto" + 1/1 "pa205n3183n6_Cyto"
	~
"G3PDH_Cyto":
	1/1 "NADH_Cyto" + 1/1 "PROTON_Cyto" + 1/1 "DIHYDROXY-ACETONE-PHOSPHATE_Cyto" <> 1/1 "GLYCEROL-3P_Cyto" + 1/1 "NAD_Cyto"
	~
"3HAD200_Cyto":
	1/1 "3heicoscoa_Cyto" -> 1/1 "WATER_Cyto" + 1/1 "eicos2coa_Cyto"
	~
"KAT81_3OXO5Z_Mito":
	1/1 "3ooc5coa_Mito" + 1/1 "CO-A_Mito" -> 1/1 "hx3coa_Mito" + 1/1 "ACETYL-COA_Mito"
	~
"HADH143_3H5Z8Z11Z_Mito":
	1/1 "NAD_Mito" + 1/1 "3htd5811coa_Mito" -> 1/1 "3otd5811coa_Mito" + 1/1 "NADH_Mito" + 1/1 "PROTON_Mito"
	~
"ECOAI143_3E7Z10Z_Mito":
	1/1 "td3710coa_Mito" -> 1/1 "td2710coa_Mito"
	~
"HADH142_3H7Z10Z_Mito":
	1/1 "NAD_Mito" + 1/1 "3htd710coa_Mito" -> 1/1 "3otd710coa_Mito" + 1/1 "NADH_Mito" + 1/1 "PROTON_Mito"
	~
"3OAS60_Mito":
	1/1 "butACP_Mito" + 1/1 "malACP_Mito" + 1/1 "PROTON_Mito" -> 1/1 "ACP_Mito" + 1/1 "3ohexACP_Mito" + 1/1 "CARBON-DIOXIDE_Mito"
	~
"ACOADH163_6Z9Z12Z_Mito":
	1/1 "FAD_Mito" + 1/1 "hd6912coa_Mito" -> 1/1 "hd26912coa_Mito" + 1/1 "FADH2_Mito"
	~
"ECH181_2E_Mito":
	1/1 "od2coa_Mito" + 1/1 "WATER_Mito" -> 1/1 "3hodcoa_Mito"
	~
"KAT183_3OXO9Z12Z15Z_Mito":
	1/1 "3ood91215coa_Mito" + 1/1 "CO-A_Mito" -> 1/1 "ACETYL-COA_Mito" + 1/1 "hd71013coa_Mito"
	~
"KAT101_3OXO7Z_Mito":
	1/1 "CO-A_Mito" + 1/1 "3odc7coa_Mito" -> 1/1 "oc5coa_Mito" + 1/1 "ACETYL-COA_Mito"
	~
"HADH122_3H5Z8Z_Mito":
	1/1 "NAD_Mito" + 1/1 "3hdd58coa_Mito" -> 1/1 "3odd58coa_Mito" + 1/1 "NADH_Mito" + 1/1 "PROTON_Mito"
	~
"ECOAI163_3E7Z10Z_Mito":
	1/1 "hd3710coa_Mito" -> 1/1 "hd2710coa_Mito"
	~
"KAT163_3OXO6Z9Z12Z_Mito":
	1/1 "CO-A_Mito" + 1/1 "3ohd6912coa_Mito" -> 1/1 "ACETYL-COA_Mito" + 1/1 "td4710coa_Mito"
	~
"ECH61_2E_Mito":
	1/1 "WATER_Mito" + 1/1 "hx2coa_Mito" -> 1/1 "3hhcoa_Mito"
	~
"ECH62_2E5Z_Mito":
	1/1 "WATER_Mito" + 1/1 "hx25coa_Mito" -> 1/1 "3hh5coa_Mito"
	~
"FACOAL_160_Mito":
	1/1 "hdca_Mito" + 1/1 "ATP_Mito" + 1/1 "CO-A_Mito" -> 1/1 "PPI_Mito" + 1/1 "pmtcoa_Mito" + 1/1 "AMP_Mito"
	~
"ACOADH162_7Z10Z_Mito":
	1/1 "FAD_Mito" + 1/1 "hd710coa_Mito" -> 1/1 "FADH2_Mito" + 1/1 "hd2710coa_Mito"
	~
"ACOADH40_Mito":
	1/1 "FAD_Mito" + 1/1 "BUTYRYL-COA_Mito" -> 1/1 "FADH2_Mito" + 1/1 "CROTONYL-COA_Mito"
	~
"HADH123_3H5Z8Z11Z_Mito":
	1/1 "NAD_Mito" + 1/1 "3hdd5811coa_Mito" -> 1/1 "3odd5811coa_Mito" + 1/1 "NADH_Mito" + 1/1 "PROTON_Mito"
	~
"CARN1629Z12Zt_Mito":
	1/1 "hd912crn_Cyto" + 1/1 "CARNITINE_Mito" -> 1/1 "hd912crn_Mito" + 1/1 "CARNITINE_Cyto"
	~
"ACOADH181_9Z_Mito":
	1/1 "FAD_Mito" + 1/1 "odecoa_Mito" -> 1/1 "FADH2_Mito" + 1/1 "od29coa_Mito"
	~
"ECOAI81_3E_Mito":
	1/1 "oc3coa_Mito" -> 1/1 "oc2coa_Mito"
	~
"DECOAR83_2E4Z7Z_Mito":
	1/1 "PROTON_Mito" + 1/1 "oc247coa_Mito" + 1/1 "NADPH_Mito" -> 1/1 "oc37coa_Mito" + 1/1 "NADP_Mito"
	~
"ACOADH163_4Z7Z10Z_Mito":
	1/1 "FAD_Mito" + 1/1 "hd4710coa_Mito" -> 1/1 "FADH2_Mito" + 1/1 "hd24710coa_Mito"
	~
"CARN140t_Mito":
	1/1 "CARNITINE_Mito" + 1/1 "ttdcrn_Cyto" -> 1/1 "ttdcrn_Mito" + 1/1 "CARNITINE_Cyto"
	~
"KAT164_3OXO6Z9Z12Z15Z_Mito":
	1/1 "CO-A_Mito" + 1/1 "3ohd691215coa_Mito" -> 1/1 "ACETYL-COA_Mito" + 1/1 "td471013coa_Mito"
	~
"ACOADH82_4Z7Z_Mito":
	1/1 "FAD_Mito" + 1/1 "oc47coa_Mito" -> 1/1 "FADH2_Mito" + 1/1 "oc247coa_Mito"
	~
"KAT142_3OXO5Z8Z_Mito":
	1/1 "CO-A_Mito" + 1/1 "3otd58coa_Mito" -> 1/1 "ACETYL-COA_Mito" + 1/1 "dd36coa_Mito"
	~
"CARN815t_Mito":
	1/1 "CARNITINE_Mito" + 1/1 "oc5crn_Cyto" -> 1/1 "oc5crn_Mito" + 1/1 "CARNITINE_Cyto"
	~
"ACOADH144_4Z7Z10Z13Z_Mito":
	1/1 "FAD_Mito" + 1/1 "td471013coa_Mito" -> 1/1 "td2471013coa_Mito" + 1/1 "FADH2_Mito"
	~
"KAT141_3OXO7Z_Mito":
	1/1 "3otd7coa_Mito" + 1/1 "CO-A_Mito" -> 1/1 "ACETYL-COA_Mito" + 1/1 "dd5coa_Mito"
	~
"KAT61_3OXO5Z_Mito":
	1/1 "3oh5coa_Mito" + 1/1 "CO-A_Mito" -> 1/1 "CPD-226_Mito" + 1/1 "ACETYL-COA_Mito"
	~
"ECH144_2E5Z8Z11Z_Mito":
	1/1 "td25811coa_Mito" + 1/1 "WATER_Mito" -> 1/1 "3htd5811coa_Mito"
	~
"ACOADH60_Mito":
	1/1 "FAD_Mito" + 1/1 "hxcoa_Mito" -> 1/1 "FADH2_Mito" + 1/1 "hx2coa_Mito"
	~
"KAT180_Mito":
	1/1 "CO-A_Mito" + 1/1 "3oodcoa_Mito" -> 1/1 "ACETYL-COA_Mito" + 1/1 "pmtcoa_Mito"
	~
"EAR120_Mito":
	1/1 "tddec2eACP_Mito" + 1/1 "NADH_Mito" + 1/1 "PROTON_Mito" -> 1/1 "ddcaACP_Mito" + 1/1 "NAD_Mito"
	~
"BTND1_Mito":
	1/1 "WATER_Mito" + 1/1 "CPD-17700_Mito" -> 1/1 "BIOTIN_Mito" + 1/1 "LYS_Mito"
	~
"ACOADH161_7Z_Mito":
	1/1 "FAD_Mito" + 1/1 "hd7coa_Mito" -> 1/1 "hd27coa_Mito" + 1/1 "FADH2_Mito"
	~
"ECH142_2E7Z_Mito":
	1/1 "WATER_Mito" + 1/1 "td27coa_Mito" -> 1/1 "3htd7coa_Mito"
	~
"HADH163_3H6Z9Z12Z_Mito":
	1/1 "NAD_Mito" + 1/1 "3hhd6912coa_Mito" -> 1/1 "3ohd6912coa_Mito" + 1/1 "NADH_Mito" + 1/1 "PROTON_Mito"
	~
"CARN1839Z12Z15Zt_Mito":
	1/1 "CARNITINE_Mito" + 1/1 "lnlncacrn_Cyto" -> 1/1 "lnlncacrn_Mito" + 1/1 "CARNITINE_Cyto"
	~
"3HAD101_Mito":
	1/1 "3hdecACP_Mito" -> 1/1 "WATER_Mito" + 1/1 "tdec2eACP_Mito"
	~
"KAT143_3OXO7Z10Z13Z_Mito":
	1/1 "3otd71013coa_Mito" + 1/1 "CO-A_Mito" -> 1/1 "ACETYL-COA_Mito" + 1/1 "dd5811coa_Mito"
	~
"ACOADH122_5Z8Z_Mito":
	1/1 "FAD_Mito" + 1/1 "dd58coa_Mito" -> 1/1 "FADH2_Mito" + 1/1 "dd258coa_Mito"
	~
"EAR100_Mito":
	1/1 "tdec2eACP_Mito" + 1/1 "NADH_Mito" + 1/1 "PROTON_Mito" -> 1/1 "NAD_Mito" + 1/1 "dcaACP_Mito"
	~
"ECH164_2E7Z10Z13Z_Mito":
	1/1 "hd271013coa_Mito" + 1/1 "WATER_Mito" -> 1/1 "3hhd71013coa_Mito"
	~
"KAT60_Mito":
	1/1 "3ohcoa_Mito" + 1/1 "CO-A_Mito" -> 1/1 "ACETYL-COA_Mito" + 1/1 "BUTYRYL-COA_Mito"
	~
"CARN1819Zt_Mito":
	1/1 "odecrn_Cyto" + 1/1 "CARNITINE_Mito" -> 1/1 "odecrn_Mito" + 1/1 "CARNITINE_Cyto"
	~
"KAT101_3OXO6Z_Mito":
	1/1 "CO-A_Mito" + 1/1 "3odc6coa_Mito" -> 1/1 "ACETYL-COA_Mito" + 1/1 "oc4coa_Mito"
	~
"ECH122_2E6Z_Mito":
	1/1 "WATER_Mito" + 1/1 "dd26coa_Mito" -> 1/1 "3hd6coa_Mito"
	~
"KAT122_3OXO6Z9Z_Mito":
	1/1 "3od69coa_Mito" + 1/1 "CO-A_Mito" -> 1/1 "ACETYL-COA_Mito" + 1/1 "dc47coa_Mito"
	~
"CARN80t_Mito":
	1/1 "CARNITINE_Mito" + 1/1 "octcrn_Cyto" -> 1/1 "octcrn_Mito" + 1/1 "CARNITINE_Cyto"
	~
"3OAS160_Mito":
	1/1 "myrsACP_Mito" + 1/1 "malACP_Mito" + 1/1 "PROTON_Mito" -> 1/1 "ACP_Mito" + 1/1 "3opalmACP_Mito" + 1/1 "CARBON-DIOXIDE_Mito"
	~
"HADH162_3H7Z10Z_Mito":
	1/1 "NAD_Mito" + 1/1 "3hhd710coa_Mito" -> 1/1 "3ohd710coa_Mito" + 1/1 "NADH_Mito" + 1/1 "PROTON_Mito"
	~
"CAT270_Mito":
	1/1 "hptcrn_Mito" + 1/1 "CO-A_Mito" <> 1/1 "CARNITINE_Mito" + 1/1 "hptcoa_Mito"
	~
"KAT162_3OXO9Z12Z_Mito":
	1/1 "CO-A_Mito" + 1/1 "3ohd912coa_Mito" -> 1/1 "td710coa_Mito" + 1/1 "ACETYL-COA_Mito"
	~
"HADH161_3H9Z_Mito":
	1/1 "3hhd9coa_Mito" + 1/1 "NAD_Mito" -> 1/1 "3ohd9coa_Mito" + 1/1 "NADH_Mito" + 1/1 "PROTON_Mito"
	~
"HADH142_3H5Z8Z_Mito":
	1/1 "NAD_Mito" + 1/1 "3htd58coa_Mito" -> 1/1 "3otd58coa_Mito" + 1/1 "NADH_Mito" + 1/1 "PROTON_Mito"
	~
"KAT102_3OXO6Z9Z_Mito":
	1/1 "CO-A_Mito" + 1/1 "3odc69coa_Mito" -> 1/1 "ACETYL-COA_Mito" + 1/1 "oc47coa_Mito"
	~
"ACOADH183_6Z9Z12Z_Mito":
	1/1 "FAD_Mito" + 1/1 "lnlncgcoa_Mito" -> 1/1 "FADH2_Mito" + 1/1 "c6912odtte2coa_Mito"
	~
"ACOADH123_5Z8Z11Z_Mito":
	1/1 "FAD_Mito" + 1/1 "dd5811coa_Mito" -> 1/1 "FADH2_Mito" + 1/1 "dd25811coa_Mito"
	~
"ECH124_2E5Z8Z11Z_Mito":
	1/1 "dd25811coa_Mito" + 1/1 "WATER_Mito" -> 1/1 "3hdd5811coa_Mito"
	~
"PGPS_PALM_PALM_Mito":
	1/1 "GLYCEROL-3P_Mito" + 1/1 "cdp12dgr160_Mito" -> 1/1 "pgp160_Mito" + 1/1 "CMP_Mito" + 1/1 "PROTON_Mito"
	~
"KAT161_3OXO9Z_Mito":
	1/1 "3ohd9coa_Mito" + 1/1 "CO-A_Mito" -> 1/1 "ACETYL-COA_Mito" + 1/1 "td7coa_Mito"
	~
"ECOAI103_3Z6Z9Z_Mito":
	1/1 "dc369coa_Mito" -> 1/1 "dc269coa_Mito"
	~
"CHOLK_Mito":
	1/1 "ATP_Mito" + 1/1 "CHOLINE_Mito" -> 1/1 "PHOSPHORYL-CHOLINE_Mito" + 1/1 "ADP_Mito" + 1/1 "PROTON_Mito"
	~
"DECOAR103_2E4Z7Z_Mito":
	1/1 "dc247coa_Mito" + 1/1 "PROTON_Mito" + 1/1 "NADPH_Mito" -> 1/1 "dc37coa_Mito" + 1/1 "NADP_Mito"
	~
"SERDC_Mito":
	1/1 "SER_Mito" + 1/1 "PROTON_Mito" -> 1/1 "ETHANOL-AMINE_Mito" + 1/1 "CARBON-DIOXIDE_Mito"
	~
"CAT21836Z9Z12Z_Mito":
	1/1 "lnlncgcrn_Mito" + 1/1 "CO-A_Mito" <> 1/1 "CARNITINE_Mito" + 1/1 "lnlncgcoa_Mito"
	~
"ECH41_2E_Mito":
	1/1 "WATER_Mito" + 1/1 "CROTONYL-COA_Mito" -> 1/1 "S-3-HYDROXYBUTANOYL-COA_Mito"
	~
"HADH141_3H7Z_Mito":
	1/1 "NAD_Mito" + 1/1 "3htd7coa_Mito" -> 1/1 "3otd7coa_Mito" + 1/1 "NADH_Mito" + 1/1 "PROTON_Mito"
	~
"HADH121_3H5Z_Mito":
	1/1 "3hdd5coa_Mito" + 1/1 "NAD_Mito" -> 1/1 "3odd5coc_Mito" + 1/1 "NADH_Mito" + 1/1 "PROTON_Mito"
	~
"ECH121_2E_Mito":
	1/1 "WATER_Mito" + 1/1 "dd2coa_Mito" -> 1/1 "3hddcoa_Mito"
	~
"CDPDAGS_PALM_PALM_Mito":
	1/1 "CTP_Mito" + 1/1 "pa160_Mito" + 1/1 "PROTON_Mito" -> 1/1 "PPI_Mito" + 1/1 "cdp12dgr160_Mito"
	~
"CAT2AC_Mito":
	1/1 "CO-A_Mito" + 1/1 "acrn_Mito" <> 1/1 "CARNITINE_Mito" + 1/1 "ACETYL-COA_Mito"
	~
"ECH184_2E9Z12Z15Z_Mito":
	1/1 "WATER_Mito" + 1/1 "od291215coa_Mito" -> 1/1 "3hod91215coa_Mito"
	~
"ECH102_2E6Z_Mito":
	1/1 "WATER_Mito" + 1/1 "dc26coa_Mito" -> 1/1 "3hdc6coa_Mito"
	~
"3OAR100_Mito":
	1/1 "3odecACP_Mito" + 1/1 "PROTON_Mito" + 1/1 "NADPH_Mito" -> 1/1 "3hdecACP_Mito" + 1/1 "NADP_Mito"
	~
"CAT21619Z_Mito":
	1/1 "hdcecrn_Mito" + 1/1 "CO-A_Mito" <> 1/1 "CARNITINE_Mito" + 1/1 "hdcoa_Mito"
	~
"HADH180_Mito":
	1/1 "NAD_Mito" + 1/1 "3hodcoa_Mito" -> 1/1 "3oodcoa_Mito" + 1/1 "NADH_Mito" + 1/1 "PROTON_Mito"
	~
"ACOADH140_Mito":
	1/1 "FAD_Mito" + 1/1 "tdcoa_Mito" -> 1/1 "FADH2_Mito" + 1/1 "td2coa_Mito"
	~
"HADH140_Mito":
	1/1 "3htdcoa_Mito" + 1/1 "NAD_Mito" -> 1/1 "3otdcoa_Mito" + 1/1 "NADH_Mito" + 1/1 "PROTON_Mito"
	~
"EAR60_Mito":
	1/1 "thex2eACP_Mito" + 1/1 "NADH_Mito" + 1/1 "PROTON_Mito" -> 1/1 "NAD_Mito" + 1/1 "hexACP_Mito"
	~
"3HAD161_Mito":
	1/1 "3hpalmACP_Mito" -> 1/1 "tpalm2eACP_Mito" + 1/1 "WATER_Mito"
	~
"CAT21839Z12Z15Z_Mito":
	1/1 "CO-A_Mito" + 1/1 "lnlncacrn_Mito" <> 1/1 "CARNITINE_Mito" + 1/1 "lnlncacoa_Mito"
	~
"ECH101_2E_Mito":
	1/1 "dc2coa_Mito" + 1/1 "WATER_Mito" -> 1/1 "3hdcoa_Mito"
	~
"AGPATCOA_PALM_PALM_Mito":
	1/1 "1hdecg3p_Mito" + 1/1 "pmtcoa_Mito" -> 1/1 "CO-A_Mito" + 1/1 "pa160_Mito"
	~
"ECH184_2E6Z9Z12Z_Mito":
	1/1 "WATER_Mito" + 1/1 "c6912odtte2coa_Mito" -> 1/1 "3hod6912coa_Mito"
	~
"ECH122_2E5Z_Mito":
	1/1 "WATER_Mito" + 1/1 "dd25coa_Mito" -> 1/1 "3hdd5coa_Mito"
	~
"CARN160t_Mito":
	1/1 "CARNITINE_Mito" + 1/1 "pmtcrn_Cyto" -> 1/1 "pmtcrn_Mito" + 1/1 "CARNITINE_Cyto"
	~
"HADH81_3H5Z_Mito":
	1/1 "NAD_Mito" + 1/1 "3hoc5coa_Mito" -> 1/1 "3ooc5coa_Mito" + 1/1 "NADH_Mito" + 1/1 "PROTON_Mito"
	~
"ECH165_2E6Z9Z12Z15Z_Mito":
	1/1 "WATER_Mito" + 1/1 "hd2691215coa_Mito" -> 1/1 "3hhd691215coa_Mito"
	~
"CARN1829Z12Zt_Mito":
	1/1 "CARNITINE_Mito" + 1/1 "lnlccrn_Cyto" -> 1/1 "lnlccrn_Mito" + 1/1 "CARNITINE_Cyto"
	~
"ECH163_2E9Z12Z_Mito":
	1/1 "hd2912coa_Mito" + 1/1 "WATER_Mito" -> 1/1 "3hhd912coa_Mito"
	~
"FAOXC70_Mito":
	2/1 "NAD_Mito" + 2/1 "WATER_Mito" + 1/1 "hptcoa_Mito" + 2/1 "CO-A_Mito" + 2/1 "FAD_Mito" -> 2/1 "FADH2_Mito" + 2/1 "ACETYL-COA_Mito" + 1/1 "PROPIONYL-COA_Mito" + 2/1 "NADH_Mito" + 2/1 "PROTON_Mito"
	~
"EAR40_Mito":
	1/1 "but2eACP_Mito" + 1/1 "NADH_Mito" + 1/1 "PROTON_Mito" -> 1/1 "butACP_Mito" + 1/1 "NAD_Mito"
	~
"HADH60_Mito":
	1/1 "NAD_Mito" + 1/1 "3hhcoa_Mito" -> 1/1 "3ohcoa_Mito" + 1/1 "NADH_Mito" + 1/1 "PROTON_Mito"
	~
"KAT123_3OXO5Z8Z11Z_Mito":
	1/1 "CO-A_Mito" + 1/1 "3odd5811coa_Mito" -> 1/1 "dc369coa_Mito" + 1/1 "ACETYL-COA_Mito"
	~
"ECOAI122_3Z6Z_Mito":
	1/1 "dd36coa_Mito" -> 1/1 "dd26coa_Mito"
	~
"CLS_Mito":
	1/1 "pg160_Mito" + 1/1 "cdp12dgr160_Mito" -> 1/1 "CMP_Mito" + 1/1 "clpn160_Mito" + 1/1 "PROTON_Mito"
	~
"EAR160_Mito":
	1/1 "tpalm2eACP_Mito" + 1/1 "NADH_Mito" + 1/1 "PROTON_Mito" -> 1/1 "NAD_Mito" + 1/1 "palmACP_Mito"
	~
"KAT161_3OXO7Z_Mito":
	1/1 "CO-A_Mito" + 1/1 "3ohd7coa_Mito" -> 1/1 "ACETYL-COA_Mito" + 1/1 "td5coa_Mito"
	~
"KAT140_Mito":
	1/1 "3otdcoa_Mito" + 1/1 "CO-A_Mito" -> 1/1 "ACETYL-COA_Mito" + 1/1 "ddcacoa_Mito"
	~
"KAT80_Mito":
	1/1 "3oocoa_Mito" + 1/1 "CO-A_Mito" -> 1/1 "ACETYL-COA_Mito" + 1/1 "hxcoa_Mito"
	~
"CARN1619Zt_Mito":
	1/1 "CARNITINE_Mito" + 1/1 "hdcecrn_Cyto" -> 1/1 "hdcecrn_Mito" + 1/1 "CARNITINE_Cyto"
	~
"CARN180t_Mito":
	1/1 "stcrn_Cyto" + 1/1 "CARNITINE_Mito" -> 1/1 "stcrn_Mito" + 1/1 "CARNITINE_Cyto"
	~
"KAT182_3OXO9Z12Z_Mito":
	1/1 "CO-A_Mito" + 1/1 "3ood912coa_Mito" -> 1/1 "ACETYL-COA_Mito" + 1/1 "hd710coa_Mito"
	~
"ACOADH141_5Z_Mito":
	1/1 "FAD_Mito" + 1/1 "td5coa_Mito" -> 1/1 "FADH2_Mito" + 1/1 "td25coa_Mito"
	~
"ACOADH142_5Z8Z_Mito":
	1/1 "FAD_Mito" + 1/1 "td58coa_Mito" -> 1/1 "FADH2_Mito" + 1/1 "td258coa_Mito"
	~
"ACOADH142_7Z10Z_Mito":
	1/1 "FAD_Mito" + 1/1 "td710coa_Mito" -> 1/1 "FADH2_Mito" + 1/1 "td2710coa_Mito"
	~
"CARNACt_Mito":
	1/1 "CARNITINE_Mito" + 1/1 "acrn_Cyto" -> 1/1 "acrn_Mito" + 1/1 "CARNITINE_Cyto"
	~
"ECH141_2E_Mito":
	1/1 "WATER_Mito" + 1/1 "td2coa_Mito" -> 1/1 "3htdcoa_Mito"
	~
"3OAR80_Mito":
	1/1 "3ooctACP_Mito" + 1/1 "PROTON_Mito" + 1/1 "NADPH_Mito" -> 1/1 "3hoctACP_Mito" + 1/1 "NADP_Mito"
	~
"ECOAI102_3Z6Z_Mito":
	1/1 "dc36coa_Mito" -> 1/1 "dc26coa_Mito"
	~
"3OAS100_Mito":
	1/1 "ocACP_Mito" + 1/1 "malACP_Mito" + 1/1 "PROTON_Mito" -> 1/1 "ACP_Mito" + 1/1 "3odecACP_Mito" + 1/1 "CARBON-DIOXIDE_Mito"
	~
"CAT2815_Mito":
	1/1 "CO-A_Mito" + 1/1 "oc5crn_Mito" <> 1/1 "CARNITINE_Mito" + 1/1 "oc5coa_Mito"
	~
"ECH81_2E_Mito":
	1/1 "WATER_Mito" + 1/1 "oc2coa_Mito" -> 1/1 "3hocoa_Mito"
	~
"ECH163_2E7Z10Z_Mito":
	1/1 "hd2710coa_Mito" + 1/1 "WATER_Mito" -> 1/1 "3hhd710coa_Mito"
	~
"ECOAI144_3E7Z10Z13Z_Mito":
	1/1 "td371013coa_Mito" -> 1/1 "td271013coa_Mito"
	~
"CAT2180_Mito":
	1/1 "CO-A_Mito" + 1/1 "stcrn_Mito" <> 1/1 "ocdccoa_Mito" + 1/1 "CARNITINE_Mito"
	~
"KAT100_Mito":
	1/1 "CO-A_Mito" + 1/1 "3odcoa_Mito" -> 1/1 "ACETYL-COA_Mito" + 1/1 "occoa_Mito"
	~
"CAT21819Z_Mito":
	1/1 "CO-A_Mito" + 1/1 "odecrn_Mito" <> 1/1 "CARNITINE_Mito" + 1/1 "odecoa_Mito"
	~
"CARN1636Z9Z12Zt_Mito":
	1/1 "CARNITINE_Mito" + 1/1 "hd6912crn_Cyto" -> 1/1 "hd6912crn_Mito" + 1/1 "CARNITINE_Cyto"
	~
"ECH103_2E6Z9Z_Mito":
	1/1 "WATER_Mito" + 1/1 "dc269coa_Mito" -> 1/1 "3hdc69coa_Mito"
	~
"KAT121_3OXO6Z_Mito":
	1/1 "CO-A_Mito" + 1/1 "3od6coa_Mito" -> 1/1 "ACETYL-COA_Mito" + 1/1 "dd4coa_Mito"
	~
"ECH143_2E7Z10Z_Mito":
	1/1 "WATER_Mito" + 1/1 "td2710coa_Mito" -> 1/1 "3htd710coa_Mito"
	~
"ACOADH101_4Z_Mito":
	1/1 "FAD_Mito" + 1/1 "dd4coa_Mito" -> 1/1 "FADH2_Mito" + 1/1 "c4dde2coa_Mito"
	~
"ECOAI101_3E_Mito":
	1/1 "dc3coa_Mito" -> 1/1 "dc2coa_Mito"
	~
"HADH40_Mito":
	1/1 "NAD_Mito" + 1/1 "S-3-HYDROXYBUTANOYL-COA_Mito" -> 1/1 "ACETOACETYL-COA_Mito" + 1/1 "NADH_Mito" + 1/1 "PROTON_Mito"
	~
"3HAD41_Mito":
	1/1 "3hbutACP_Mito" -> 1/1 "but2eACP_Mito" + 1/1 "WATER_Mito"
	~
"KAT81_3OXO7Z_Mito":
	1/1 "3ooc7coa_Mito" + 1/1 "CO-A_Mito" -> 1/1 "ACETYL-COA_Mito" + 1/1 "hx5coa_Mito"
	~
"HADH101_3H7Z_Mito":
	1/1 "NAD_Mito" + 1/1 "3hdc7coa_Mito" -> 1/1 "3odc7coa_Mito" + 1/1 "NADH_Mito" + 1/1 "PROTON_Mito"
	~
"ACOATA_Mito":
	1/1 "ACP_Mito" + 1/1 "ACETYL-COA_Mito" -> 1/1 "acACP_Mito" + 1/1 "CO-A_Mito"
	~
"DECOAR144_2E4Z7Z10Z_Mito":
	1/1 "td24710coa_Mito" + 1/1 "PROTON_Mito" + 1/1 "NADPH_Mito" -> 1/1 "td3710coa_Mito" + 1/1 "NADP_Mito"
	~
"ACOADH80_Mito":
	1/1 "FAD_Mito" + 1/1 "occoa_Mito" -> 1/1 "FADH2_Mito" + 1/1 "oc2coa_Mito"
	~
"HADH182_3H9Z12Z_Mito":
	1/1 "NAD_Mito" + 1/1 "3hod912coa_Mito" -> 1/1 "3ood912coa_Mito" + 1/1 "NADH_Mito" + 1/1 "PROTON_Mito"
	~
"ECH102_2E7Z_Mito":
	1/1 "dc27coa_Mito" + 1/1 "WATER_Mito" -> 1/1 "3hdc7coa_Mito"
	~
"ACOADH100_Mito":
	1/1 "dcacoa_Mito" + 1/1 "FAD_Mito" -> 1/1 "FADH2_Mito" + 1/1 "dc2coa_Mito"
	~
"ACOADH182_9Z12Z_Mito":
	1/1 "lnlccoa_Mito" + 1/1 "FAD_Mito" -> 1/1 "FADH2_Mito" + 1/1 "od2912coa_Mito"
	~
"HADH183_3H6Z9Z12Z_Mito":
	1/1 "NAD_Mito" + 1/1 "3hod6912coa_Mito" -> 1/1 "3ood6912coa_Mito" + 1/1 "NADH_Mito" + 1/1 "PROTON_Mito"
	~
"ACOADH102_4Z7Z_Mito":
	1/1 "FAD_Mito" + 1/1 "dc47coa_Mito" -> 1/1 "FADH2_Mito" + 1/1 "dc247coa_Mito"
	~
"G3PDH_Mito":
	1/1 "GLYCEROL-3P_Mito" + 1/1 "UBIQUINONE-8_Mito" <> 1/1 "DIHYDROXY-ACETONE-PHOSPHATE_Mito" + 1/1 "CPD-9956_Mito"
	~
"FA160ACPH_Mito":
	1/1 "WATER_Mito" + 1/1 "palmACP_Mito" -> 1/1 "ACP_Mito" + 1/1 "hdca_Mito" + 1/1 "PROTON_Mito"
	~
"3HAD121_Mito":
	1/1 "3hddecACP_Mito" -> 1/1 "tddec2eACP_Mito" + 1/1 "WATER_Mito"
	~
"ACOADH183_9Z12Z15Z_Mito":
	1/1 "FAD_Mito" + 1/1 "lnlncacoa_Mito" -> 1/1 "FADH2_Mito" + 1/1 "od291215coa_Mito"
	~
"3HAD61_Mito":
	1/1 "3hhexACP_Mito" -> 1/1 "thex2eACP_Mito" + 1/1 "WATER_Mito"
	~
"ECH82_2E5Z_Mito":
	1/1 "WATER_Mito" + 1/1 "oc25coa_Mito" -> 1/1 "3hoc5coa_Mito"
	~
"ECH161_2E_Mito":
	1/1 "hdd2coa_Mito" + 1/1 "WATER_Mito" -> 1/1 "3hhdcoa_Mito"
	~
"HADH163_3H7Z10Z13Z_Mito":
	1/1 "NAD_Mito" + 1/1 "3hhd71013coa_Mito" -> 1/1 "3ohd71013coa_Mito" + 1/1 "NADH_Mito" + 1/1 "PROTON_Mito"
	~
"ACOADH61_5Z_Mito":
	1/1 "FAD_Mito" + 1/1 "hx5coa_Mito" -> 1/1 "FADH2_Mito" + 1/1 "hx25coa_Mito"
	~
"HADH122_3H6Z9Z_Mito":
	1/1 "NAD_Mito" + 1/1 "3hdd69coa_Mito" -> 1/1 "3od69coa_Mito" + 1/1 "NADH_Mito" + 1/1 "PROTON_Mito"
	~
"3HAD81_Mito":
	1/1 "3hoctACP_Mito" -> 1/1 "WATER_Mito" + 1/1 "toct2eACP_Mito"
	~
"HADH164_3H6Z9Z12Z15Z_Mito":
	1/1 "NAD_Mito" + 1/1 "3hhd691215coa_Mito" -> 1/1 "3ohd691215coa_Mito" + 1/1 "NADH_Mito" + 1/1 "PROTON_Mito"
	~
"HADH160_Mito":
	1/1 "NAD_Mito" + 1/1 "3hhdcoa_Mito" -> 1/1 "3ohdcoa_Mito" + 1/1 "NADH_Mito" + 1/1 "PROTON_Mito"
	~
"3OAR60_Mito":
	1/1 "3ohexACP_Mito" + 1/1 "PROTON_Mito" + 1/1 "NADPH_Mito" -> 1/1 "3hhexACP_Mito" + 1/1 "NADP_Mito"
	~
"KAT120_Mito":
	1/1 "3oddcoa_Mito" + 1/1 "CO-A_Mito" -> 1/1 "dcacoa_Mito" + 1/1 "ACETYL-COA_Mito"
	~
"CAT21612E_Mito":
	1/1 "CO-A_Mito" + 1/1 "hd2crn_Mito" <> 1/1 "CARNITINE_Mito" + 1/1 "hdd2coa_Mito"
	~
"CAT21636Z9Z12Z_Mito":
	1/1 "hd6912crn_Mito" + 1/1 "CO-A_Mito" <> 1/1 "CARNITINE_Mito" + 1/1 "hd6912coa_Mito"
	~
"ACCPF_Mito":
	1/1 "LYS_Mito" + 1/1 "apoC_Mito" -> 1/1 "WATER_Mito" + 1/1 "accp_Mito" + 1/1 "PROTON_Mito"
	~
"ACOADH81_4Z_Mito":
	1/1 "FAD_Mito" + 1/1 "oc4coa_Mito" -> 1/1 "FADH2_Mito" + 1/1 "oc24coa_Mito"
	~
"HADH80_Mito":
	1/1 "NAD_Mito" + 1/1 "3hocoa_Mito" -> 1/1 "3oocoa_Mito" + 1/1 "NADH_Mito" + 1/1 "PROTON_Mito"
	~
"3OAR40_Mito":
	1/1 "actACP_Mito" + 1/1 "PROTON_Mito" + 1/1 "NADPH_Mito" -> 1/1 "NADP_Mito" + 1/1 "3hbutACP_Mito"
	~
"ECH183_2E9Z12Z_Mito":
	1/1 "WATER_Mito" + 1/1 "od2912coa_Mito" -> 1/1 "3hod912coa_Mito"
	~
"ECOAI102_3E7Z_Mito":
	1/1 "dc37coa_Mito" -> 1/1 "dc27coa_Mito"
	~
"KAT162_3OXO7Z10Z_Mito":
	1/1 "CO-A_Mito" + 1/1 "3ohd710coa_Mito" -> 1/1 "ACETYL-COA_Mito" + 1/1 "td58coa_Mito"
	~
"ACOADH161_9Z_Mito":
	1/1 "FAD_Mito" + 1/1 "hdcoa_Mito" -> 1/1 "FADH2_Mito" + 1/1 "hd29coa_Mito"
	~
"ECH162_2E9Z_Mito":
	1/1 "WATER_Mito" + 1/1 "hd29coa_Mito" -> 1/1 "3hhd9coa_Mito"
	~
"HADH120_Mito":
	1/1 "3hddcoa_Mito" + 1/1 "NAD_Mito" -> 1/1 "3oddcoa_Mito" + 1/1 "NADH_Mito" + 1/1 "PROTON_Mito"
	~
"3OAR160_Mito":
	1/1 "PROTON_Mito" + 1/1 "3opalmACP_Mito" + 1/1 "NADPH_Mito" -> 1/1 "3hpalmACP_Mito" + 1/1 "NADP_Mito"
	~
"CAT21829Z12Z_Mito":
	1/1 "lnlccrn_Mito" + 1/1 "CO-A_Mito" <> 1/1 "lnlccoa_Mito" + 1/1 "CARNITINE_Mito"
	~
"HADH183_3H9Z12Z15Z_Mito":
	1/1 "3hod91215coa_Mito" + 1/1 "NAD_Mito" -> 1/1 "3ood91215coa_Mito" + 1/1 "NADH_Mito" + 1/1 "PROTON_Mito"
	~
"3OAS120_Mito":
	1/1 "dcaACP_Mito" + 1/1 "malACP_Mito" + 1/1 "PROTON_Mito" -> 1/1 "ACP_Mito" + 1/1 "3oddecACP_Mito" + 1/1 "CARBON-DIOXIDE_Mito"
	~
"CAT280_Mito":
	1/1 "octcrn_Mito" + 1/1 "CO-A_Mito" <> 1/1 "CARNITINE_Mito" + 1/1 "occoa_Mito"
	~
"3OAS40_Mito":
	1/1 "acACP_Mito" + 1/1 "malACP_Mito" + 1/1 "PROTON_Mito" -> 1/1 "ACP_Mito" + 1/1 "actACP_Mito" + 1/1 "CARBON-DIOXIDE_Mito"
	~
"ECH142_2E5Z_Mito":
	1/1 "WATER_Mito" + 1/1 "td25coa_Mito" -> 1/1 "3htd5coa_Mito"
	~
"ECH123_2E6Z9Z_Mito":
	1/1 "dd269coa_Mito" + 1/1 "WATER_Mito" -> 1/1 "3hdd69coa_Mito"
	~
"PGPP_PALM_PALM_Mito":
	1/1 "WATER_Mito" + 1/1 "pgp160_Mito" -> 1/1 "pg160_Mito" + 1/1 "Pi_Mito"
	~
"DECOAR82_2E4Z_Mito":
	1/1 "oc24coa_Mito" + 1/1 "PROTON_Mito" + 1/1 "NADPH_Mito" -> 1/1 "NADP_Mito" + 1/1 "oc3coa_Mito"
	~
"KAT122_3OXO5Z8Z_Mito":
	1/1 "CO-A_Mito" + 1/1 "3odd58coa_Mito" -> 1/1 "ACETYL-COA_Mito" + 1/1 "dc36coa_Mito"
	~
"ECH123_2E5Z8Z_Mito":
	1/1 "WATER_Mito" + 1/1 "dd258coa_Mito" -> 1/1 "3hdd58coa_Mito"
	~
"BTNCCPP_Mito":
	1/1 "btnCCP_Mito" + 1/1 "WATER_Mito" -> 1/1 "apoC_Mito" + 1/1 "CPD-17700_Mito"
	~
"ECH182_2E9Z_Mito":
	1/1 "WATER_Mito" + 1/1 "od29coa_Mito" -> 1/1 "3hod9coa_Mito"
	~
"BUT3ZI_Mito":
	1/1 "CPD-226_Mito" -> 1/1 "CROTONYL-COA_Mito"
	~
"ECOAI121_3Z_Mito":
	1/1 "dd3coa_Mito" -> 1/1 "dd2coa_Mito"
	~
"CARN1646Z9Z12Z15Zt_Mito":
	1/1 "CARNITINE_Mito" + 1/1 "hd691215crn_Cyto" -> 1/1 "hd691215crn_Mito" + 1/1 "CARNITINE_Cyto"
	~
"ACOADH160_Mito":
	1/1 "FAD_Mito" + 1/1 "pmtcoa_Mito" -> 1/1 "FADH2_Mito" + 1/1 "hdd2coa_Mito"
	~
"ECH144_2E7Z10Z13Z_Mito":
	1/1 "WATER_Mito" + 1/1 "td271013coa_Mito" -> 1/1 "3htd71013coa_Mito"
	~
"EAR140_Mito":
	1/1 "tmrs2eACP_Mito" + 1/1 "NADH_Mito" + 1/1 "PROTON_Mito" -> 1/1 "NAD_Mito" + 1/1 "myrsACP_Mito"
	~
"EAR80_Mito":
	1/1 "toct2eACP_Mito" + 1/1 "NADH_Mito" + 1/1 "PROTON_Mito" -> 1/1 "ocACP_Mito" + 1/1 "NAD_Mito"
	~
"KAT160_Mito":
	1/1 "CO-A_Mito" + 1/1 "3ohdcoa_Mito" -> 1/1 "ACETYL-COA_Mito" + 1/1 "tdcoa_Mito"
	~
"ECOAI82_3E7Z_Mito":
	1/1 "oc37coa_Mito" -> 1/1 "oc27coa_Mito"
	~
"ECOAI123_3Z6Z9Z_Mito":
	1/1 "dd369coa_Mito" -> 1/1 "dd269coa_Mito"
	~
"ACOADH164_6Z9Z12Z15Z_Mito":
	1/1 "FAD_Mito" + 1/1 "hd691215coa_Mito" -> 1/1 "FADH2_Mito" + 1/1 "hd2691215coa_Mito"
	~
"HADH102_3H6Z9Z_Mito":
	1/1 "NAD_Mito" + 1/1 "3hdc69coa_Mito" -> 1/1 "3odc69coa_Mito" + 1/1 "NADH_Mito" + 1/1 "PROTON_Mito"
	~
"CAT21629Z12Z_Mito":
	1/1 "CO-A_Mito" + 1/1 "hd912crn_Mito" <> 1/1 "CARNITINE_Mito" + 1/1 "hd912coa_Mito"
	~
"ECH143_2E5Z8Z_Mito":
	1/1 "WATER_Mito" + 1/1 "td258coa_Mito" -> 1/1 "3htd58coa_Mito"
	~
"ACACT_Mito":
	1/1 "ACETOACETYL-COA_Mito" + 1/1 "CO-A_Mito" <> 2/1 "ACETYL-COA_Mito"
	~
"DECOAR102_2E4Z_Mito":
	1/1 "PROTON_Mito" + 1/1 "c4dde2coa_Mito" + 1/1 "NADPH_Mito" -> 1/1 "dc3coa_Mito" + 1/1 "NADP_Mito"
	~
"CAT2160_Mito":
	1/1 "pmtcrn_Mito" + 1/1 "CO-A_Mito" <> 1/1 "CARNITINE_Mito" + 1/1 "pmtcoa_Mito"
	~
"ECOAI101_3Z_Mito":
	1/1 "dd3ecoa_Mito" -> 1/1 "dc2coa_Mito"
	~
"ACOADH143_4Z7Z10Z_Mito":
	1/1 "FAD_Mito" + 1/1 "td4710coa_Mito" -> 1/1 "FADH2_Mito" + 1/1 "td24710coa_Mito"
	~
"HADH61_3H5Z_Mito":
	1/1 "NAD_Mito" + 1/1 "3hh5coa_Mito" -> 1/1 "3oh5coa_Mito" + 1/1 "NADH_Mito" + 1/1 "PROTON_Mito"
	~
"HADH141_3H5Z_Mito":
	1/1 "3htd5coa_Mito" + 1/1 "NAD_Mito" -> 1/1 "3otd5coa_Mito" + 1/1 "NADH_Mito" + 1/1 "PROTON_Mito"
	~
"ACOADH180_Mito":
	1/1 "ocdccoa_Mito" + 1/1 "FAD_Mito" -> 1/1 "FADH2_Mito" + 1/1 "od2coa_Mito"
	~
"MCOATA_Mito":
	1/1 "ACP_Mito" + 1/1 "MALONYL-COA_Mito" <> 1/1 "CO-A_Mito" + 1/1 "malACP_Mito"
	~
"ECH82_2E7Z_Mito":
	1/1 "WATER_Mito" + 1/1 "oc27coa_Mito" -> 1/1 "3hoc7coa_Mito"
	~
"DECOAR164_2E4Z7Z10Z_Mito":
	1/1 "PROTON_Mito" + 1/1 "hd24710coa_Mito" + 1/1 "NADPH_Mito" -> 1/1 "hd3710coa_Mito" + 1/1 "NADP_Mito"
	~
"ACOADH162_9Z12Z_Mito":
	1/1 "FAD_Mito" + 1/1 "hd912coa_Mito" -> 1/1 "FADH2_Mito" + 1/1 "hd2912coa_Mito"
	~
"ECOAI61_3Z_Mito":
	1/1 "hx3coa_Mito" -> 1/1 "hx2coa_Mito"
	~
"CARN1836Z9Z12Zt_Mito":
	1/1 "CARNITINE_Mito" + 1/1 "lnlncgcrn_Cyto" -> 1/1 "lnlncgcrn_Mito" + 1/1 "CARNITINE_Cyto"
	~
"3OAS140_Mito":
	1/1 "ddcaACP_Mito" + 1/1 "malACP_Mito" + 1/1 "PROTON_Mito" -> 1/1 "ACP_Mito" + 1/1 "3omrsACP_Mito" + 1/1 "CARBON-DIOXIDE_Mito"
	~
"KAT121_3OXO5Z_Mito":
	1/1 "CO-A_Mito" + 1/1 "3odd5coc_Mito" -> 1/1 "ACETYL-COA_Mito" + 1/1 "dd3ecoa_Mito"
	~
"KAT163_3OXO7Z10Z13Z_Mito":
	1/1 "3ohd71013coa_Mito" + 1/1 "CO-A_Mito" -> 1/1 "ACETYL-COA_Mito" + 1/1 "td5811coa_Mito"
	~
"HADH101_3H6Z_Mito":
	1/1 "NAD_Mito" + 1/1 "3hdc6coa_Mito" -> 1/1 "3odc6coa_Mito" + 1/1 "NADH_Mito" + 1/1 "PROTON_Mito"
	~
"CAT2140_Mito":
	1/1 "ttdcrn_Mito" + 1/1 "CO-A_Mito" <> 1/1 "CARNITINE_Mito" + 1/1 "tdcoa_Mito"
	~
"HADH100_Mito":
	1/1 "NAD_Mito" + 1/1 "3hdcoa_Mito" -> 1/1 "3odcoa_Mito" + 1/1 "NADH_Mito" + 1/1 "PROTON_Mito"
	~
"ECH162_2E7Z_Mito":
	1/1 "hd27coa_Mito" + 1/1 "WATER_Mito" -> 1/1 "3hhd7coa_Mito"
	~
"3OAR140_Mito":
	1/1 "PROTON_Mito" + 1/1 "3omrsACP_Mito" + 1/1 "NADPH_Mito" -> 1/1 "3hmrsACP_Mito" + 1/1 "NADP_Mito"
	~
"ACOADH163_7Z10Z13Z_Mito":
	1/1 "FAD_Mito" + 1/1 "hd71013coa_Mito" -> 1/1 "FADH2_Mito" + 1/1 "hd271013coa_Mito"
	~
"KAT143_3OXO5Z8Z11Z_Mito":
	1/1 "CO-A_Mito" + 1/1 "3otd5811coa_Mito" -> 1/1 "ACETYL-COA_Mito" + 1/1 "dd369coa_Mito"
	~
"ACOADH141_7Z_Mito":
	1/1 "FAD_Mito" + 1/1 "td7coa_Mito" -> 1/1 "FADH2_Mito" + 1/1 "td27coa_Mito"
	~
"KAT142_3OXO7Z10Z_Mito":
	1/1 "3otd710coa_Mito" + 1/1 "CO-A_Mito" -> 1/1 "ACETYL-COA_Mito" + 1/1 "dd58coa_Mito"
	~
"ECH164_2E6Z9Z12Z_Mito":
	1/1 "hd26912coa_Mito" + 1/1 "WATER_Mito" -> 1/1 "3hhd6912coa_Mito"
	~
"KAT181_3OXO9Z_Mito":
	1/1 "CO-A_Mito" + 1/1 "3ood9coa_Mito" -> 1/1 "hd7coa_Mito" + 1/1 "ACETYL-COA_Mito"
	~
"ACOADH120_Mito":
	1/1 "FAD_Mito" + 1/1 "ddcacoa_Mito" -> 1/1 "FADH2_Mito" + 1/1 "dd2coa_Mito"
	~
"ACOADH121_5Z_Mito":
	1/1 "FAD_Mito" + 1/1 "dd5coa_Mito" -> 1/1 "FADH2_Mito" + 1/1 "dd25coa_Mito"
	~
"KAT183_3OXO6Z9Z12Z_Mito":
	1/1 "3ood6912coa_Mito" + 1/1 "CO-A_Mito" -> 1/1 "hd4710coa_Mito" + 1/1 "ACETYL-COA_Mito"
	~
"HADH81_3H7Z_Mito":
	1/1 "3hoc7coa_Mito" + 1/1 "NAD_Mito" -> 1/1 "3ooc7coa_Mito" + 1/1 "NADH_Mito" + 1/1 "PROTON_Mito"
	~
"ACCOAC_Mito":
	1/1 "HCO3_Mito" + 1/1 "ACETYL-COA_Mito" + 1/1 "ATP_Mito" <> 1/1 "MALONYL-COA_Mito" + 1/1 "ADP_Mito" + 1/1 "Pi_Mito" + 1/1 "PROTON_Mito"
	~
"HADH161_3H7Z_Mito":
	1/1 "NAD_Mito" + 1/1 "3hhd7coa_Mito" -> 1/1 "3ohd7coa_Mito" + 1/1 "NADH_Mito" + 1/1 "PROTON_Mito"
	~
"3OAS80_Mito":
	1/1 "hexACP_Mito" + 1/1 "malACP_Mito" + 1/1 "PROTON_Mito" -> 1/1 "ACP_Mito" + 1/1 "3ooctACP_Mito" + 1/1 "CARBON-DIOXIDE_Mito"
	~
"G3PAT160_Mito":
	1/1 "GLYCEROL-3P_Mito" + 1/1 "pmtcoa_Mito" -> 1/1 "1hdecg3p_Mito" + 1/1 "CO-A_Mito"
	~
"3HAD141_Mito":
	1/1 "3hmrsACP_Mito" -> 1/1 "WATER_Mito" + 1/1 "tmrs2eACP_Mito"
	~
"CLM_Mito":
	4/1 "lnlccoa_Mito" + 4/1 "WATER_Mito" + 1/1 "clpn160_Mito" -> 4/1 "hdca_Mito" + 4/1 "CO-A_Mito" + 1/1 "clpn182_Mito" + 4/1 "PROTON_Mito"
	~
"HADH181_3H9Z_Mito":
	1/1 "NAD_Mito" + 1/1 "3hod9coa_Mito" -> 1/1 "3ood9coa_Mito" + 1/1 "NADH_Mito" + 1/1 "PROTON_Mito"
	~
"ACOADH81_5Z_Mito":
	1/1 "FAD_Mito" + 1/1 "oc5coa_Mito" -> 1/1 "FADH2_Mito" + 1/1 "oc25coa_Mito"
	~
"KAT141_3OXO5Z_Mito":
	1/1 "3otd5coa_Mito" + 1/1 "CO-A_Mito" -> 1/1 "dd3coa_Mito" + 1/1 "ACETYL-COA_Mito"
	~
"CAT21646Z9Z12Z15Z_Mito":
	1/1 "CO-A_Mito" + 1/1 "hd691215crn_Mito" <> 1/1 "CARNITINE_Mito" + 1/1 "hd691215coa_Mito"
	~
"3OAR120_Mito":
	1/1 "3oddecACP_Mito" + 1/1 "PROTON_Mito" + 1/1 "NADPH_Mito" -> 1/1 "3hddecACP_Mito" + 1/1 "NADP_Mito"
	~
"DECOAR145_2E4Z7Z10Z13Z_Mito":
	1/1 "td2471013coa_Mito" + 1/1 "PROTON_Mito" + 1/1 "NADPH_Mito" -> 1/1 "td371013coa_Mito" + 1/1 "NADP_Mito"
	~
"HADH143_3H7Z10Z13Z_Mito":
	1/1 "NAD_Mito" + 1/1 "3htd71013coa_Mito" -> 1/1 "3otd71013coa_Mito" + 1/1 "NADH_Mito" + 1/1 "PROTON_Mito"
	~
"ACOADH143_5Z8Z11Z_Mito":
	1/1 "FAD_Mito" + 1/1 "td5811coa_Mito" -> 1/1 "FADH2_Mito" + 1/1 "td25811coa_Mito"
	~
"HADH162_3H9Z12Z_Mito":
	1/1 "NAD_Mito" + 1/1 "3hhd912coa_Mito" -> 1/1 "3ohd912coa_Mito" + 1/1 "NADH_Mito" + 1/1 "PROTON_Mito"
	~
"HADH121_3H6Z_Mito":
	1/1 "NAD_Mito" + 1/1 "3hd6coa_Mito" -> 1/1 "3od6coa_Mito" + 1/1 "NADH_Mito" + 1/1 "PROTON_Mito"
	~
"EAR180_Chlo":
	1/1 "toctd2eACP_Chlo" + 1/1 "PROTON_Chlo" + 1/1 "NADH_Chlo" -> 1/1 "ocdcaACP_Chlo" + 1/1 "NAD_Chlo"
	~
"MCOATA_Chlo":
	1/1 "ACP_Chlo" + 1/1 "MALONYL-COA_Chlo" <> 1/1 "malACP_Chlo" + 1/1 "CO-A_Chlo"
	~
"MGDGH_STC_HDE_Chlo":
	2/1 "WATER_Chlo" + 1/1 "mgdg1801619Z_Chlo" -> 1/1 "ocdca_Chlo" + 1/1 "ggl_Chlo" + 1/1 "hdcea_Chlo" + 2/1 "PROTON_Chlo"
	~
"3OAR160_Chlo":
	1/1 "3opalmACP_Chlo" + 1/1 "NADPH_Chlo" + 1/1 "PROTON_Chlo" <> 1/1 "3hpalmACP_Chlo" + 1/1 "NADP_Chlo"
	~
"SQDGS_MYRS_HDE_Chlo":
	1/1 "12dgr1401619Z_Chlo" + 1/1 "udpsq_Chlo" -> 1/1 "sqdg1401619Z_Chlo" + 1/1 "UDP_Chlo" + 1/1 "PROTON_Chlo"
	~
"AGPATACP_HDE_OLE_Chlo":
	1/1 "octeACP_Chlo" + 1/1 "1hdec9eg3p_Chlo" -> 1/1 "ACP_Chlo" + 1/1 "pa1619Z1819Z_Chlo"
	~
"UDPSQS_Chlo":
	1/1 "SO3_Chlo" + 1/1 "UDP-GLUCOSE_Chlo" + 1/1 "PROTON_Chlo" -> 1/1 "udpsq_Chlo" + 1/1 "WATER_Chlo"
	~
"MGDGH_HDE_OLE_Chlo":
	1/1 "mgdg1619Z1819Z_Chlo" + 2/1 "WATER_Chlo" -> 1/1 "ggl_Chlo" + 1/1 "hdcea_Chlo" + 2/1 "PROTON_Chlo" + 1/1 "ocdcea_Chlo"
	~
"3OAR60_Chlo":
	1/1 "NADPH_Chlo" + 1/1 "3ohexACP_Chlo" + 1/1 "PROTON_Chlo" <> 1/1 "3hhexACP_Chlo" + 1/1 "NADP_Chlo"
	~
"AACPDAGAT_HDE_HDE_PALM_Chlo":
	1/1 "12dgr161_Chlo" + 1/1 "palmACP_Chlo" -> 1/1 "ACP_Chlo" + 1/1 "tag1619Z1619Z160_Chlo"
	~
"BTNCCPP_Chlo":
	1/1 "btnCCP_Chlo" + 1/1 "WATER_Chlo" -> 1/1 "apoC_Chlo" + 1/1 "CPD-17700_Chlo"
	~
"3OAR100_Chlo":
	1/1 "NADPH_Chlo" + 1/1 "3odecACP_Chlo" + 1/1 "PROTON_Chlo" <> 1/1 "3hdecACP_Chlo" + 1/1 "NADP_Chlo"
	~
"ACP1619ZD9DS_Chlo":
	1/1 "OXYGEN-MOLECULE_Chlo" + 1/1 "palmACP_Chlo" + 2/1 "PROTON_Chlo" + 2/1 "Reduced-ferredoxins_Chlo" -> 1/1 "hdeACP_Chlo" + 2/1 "Oxidized-ferredoxins_Chlo" + 2/1 "WATER_Chlo"
	~
"FA181d9ACPH_Chlo":
	1/1 "octeACP_Chlo" + 1/1 "WATER_Chlo" -> 1/1 "ACP_Chlo" + 1/1 "ocdcea_Chlo" + 1/1 "PROTON_Chlo"
	~
"EAR160_Chlo":
	1/1 "tpalm2eACP_Chlo" + 1/1 "PROTON_Chlo" + 1/1 "NADH_Chlo" -> 1/1 "NAD_Chlo" + 1/1 "palmACP_Chlo"
	~
"3OAR80_Chlo":
	1/1 "3ooctACP_Chlo" + 1/1 "NADPH_Chlo" + 1/1 "PROTON_Chlo" <> 1/1 "3hoctACP_Chlo" + 1/1 "NADP_Chlo"
	~
"MGDGH_HDDE_HDTE_Chlo":
	1/1 "mgdg162n4163n4_Chlo" + 2/1 "WATER_Chlo" -> 1/1 "hd6912ea_Chlo" + 1/1 "ggl_Chlo" + 2/1 "PROTON_Chlo" + 1/1 "hd912ea_Chlo"
	~
"MGDGH_HDE_HDTE_Chlo":
	1/1 "mgdg1619Z163n4_Chlo" + 2/1 "WATER_Chlo" -> 1/1 "hd6912ea_Chlo" + 1/1 "ggl_Chlo" + 1/1 "hdcea_Chlo" + 2/1 "PROTON_Chlo"
	~
"FA180ACPH_Chlo":
	1/1 "ocdcaACP_Chlo" + 1/1 "WATER_Chlo" -> 1/1 "ACP_Chlo" + 1/1 "PROTON_Chlo" + 1/1 "ocdca_Chlo"
	~
"MGDGS_HDE_PALM_Chlo":
	1/1 "12dgr1619Z160_Chlo" + 1/1 "UDP-GALACTOSE_Chlo" -> 1/1 "UDP_Chlo" + 1/1 "mgdg1619Z160_Chlo" + 1/1 "PROTON_Chlo"
	~
"AACPDAGAT_HDE_PALM_OLE_Chlo":
	1/1 "octeACP_Chlo" + 1/1 "12dgr1619Z160_Chlo" -> 1/1 "ACP_Chlo" + 1/1 "tag1619Z1601819Z_Chlo"
	~
"AGPATACP_HDE_PALM_Chlo":
	1/1 "1hdec9eg3p_Chlo" + 1/1 "palmACP_Chlo" -> 1/1 "ACP_Chlo" + 1/1 "pa1619Z160_Chlo"
	~
"ACOATA_Chlo":
	1/1 "ACP_Chlo" + 1/1 "ACETYL-COA_Chlo" -> 1/1 "acACP_Chlo" + 1/1 "CO-A_Chlo"
	~
"MGDGH_HDE_HDDE_Chlo":
	1/1 "mgdg1619Z162n4_Chlo" + 2/1 "WATER_Chlo" -> 1/1 "ggl_Chlo" + 1/1 "hdcea_Chlo" + 2/1 "PROTON_Chlo" + 1/1 "hd912ea_Chlo"
	~
"G3PDH_Chlo":
	1/1 "DIHYDROXY-ACETONE-PHOSPHATE_Chlo" + 1/1 "PROTON_Chlo" + 1/1 "NADH_Chlo" <> 1/1 "GLYCEROL-3P_Chlo" + 1/1 "NAD_Chlo"
	~
"3HAD60_Chlo":
	1/1 "thex2eACP_Chlo" + 1/1 "WATER_Chlo" <> 1/1 "3hhexACP_Chlo"
	~
"PAPA_EPA_PALM_Chlo":
	1/1 "pa205n3160_Chlo" + 1/1 "WATER_Chlo" -> 1/1 "12dgr205n3160_Chlo" + 1/1 "Pi_Chlo"
	~
"AGPATACP_PALM_PALM_Chlo":
	1/1 "1hdecg3p_Chlo" + 1/1 "palmACP_Chlo" -> 1/1 "ACP_Chlo" + 1/1 "pa160_Chlo"
	~
"MGDGH_HDE_PALM_Chlo":
	1/1 "mgdg1619Z160_Chlo" + 2/1 "WATER_Chlo" -> 1/1 "hdca_Chlo" + 1/1 "ggl_Chlo" + 1/1 "hdcea_Chlo" + 2/1 "PROTON_Chlo"
	~
"SQDGS_HDE_PALM_Chlo":
	1/1 "12dgr1619Z160_Chlo" + 1/1 "udpsq_Chlo" -> 1/1 "UDP_Chlo" + 1/1 "sqdg1619Z160_Chlo" + 1/1 "PROTON_Chlo"
	~
"MGDGS_HDE_OLE_Chlo":
	1/1 "12dgr1619Z1819Z_Chlo" + 1/1 "UDP-GALACTOSE_Chlo" -> 1/1 "UDP_Chlo" + 1/1 "mgdg1619Z1819Z_Chlo" + 1/1 "PROTON_Chlo"
	~
"GGGT_EPA_HDDE_3_Chlo":
	1/1 "mgdg205n3162n4_Chlo" + 1/1 "mgdg1619Z160_Chlo" -> 1/1 "12dgr1619Z160_Chlo" + 1/1 "dgdg205n3162n4_Chlo"
	~
"ASQ_EPA_PALM_2OEPA_Chlo":
	1/1 "1eicos58111417eg3p_Chlo" + 1/1 "sqdg205n3160_Chlo" -> 1/1 "GLYCEROL-3P_Chlo" + 1/1 "asq205n31602o205n3_Chlo"
	~
"3HAD181_Chlo":
	1/1 "3hcvac11eACP_Chlo" -> 1/1 "t2c11vaceACP_Chlo" + 1/1 "WATER_Chlo"
	~
"GGGT_EPA_HDE_8_Chlo":
	2/1 "mgdg205n31619Z_Chlo" -> 1/1 "dgdg205n31619Z_Chlo" + 1/1 "12dgr205n31619Z_Chlo"
	~
"3OAS100_Chlo":
	1/1 "malACP_Chlo" + 1/1 "ocACP_Chlo" + 1/1 "PROTON_Chlo" -> 1/1 "ACP_Chlo" + 1/1 "3odecACP_Chlo" + 1/1 "CARBON-DIOXIDE_Chlo"
	~
"3HAD160_Chlo":
	1/1 "WATER_Chlo" + 1/1 "tpalm2eACP_Chlo" <> 1/1 "3hpalmACP_Chlo"
	~
"3OAR40_Chlo":
	1/1 "NADPH_Chlo" + 1/1 "actACP_Chlo" + 1/1 "PROTON_Chlo" <> 1/1 "3hbutACP_Chlo" + 1/1 "NADP_Chlo"
	~
"MGDGH_EPA_HDTE_Chlo":
	1/1 "mgdg205n3163n4_Chlo" + 2/1 "WATER_Chlo" -> 1/1 "tmndnc_Chlo" + 1/1 "hd6912ea_Chlo" + 1/1 "ggl_Chlo" + 2/1 "PROTON_Chlo"
	~
"PAPA_EPA_HDE_Chlo":
	1/1 "pa205n31619Z_Chlo" + 1/1 "WATER_Chlo" -> 1/1 "Pi_Chlo" + 1/1 "12dgr205n31619Z_Chlo"
	~
"3HAD180_Chlo":
	1/1 "3hoctaACP_Chlo" -> 1/1 "toctd2eACP_Chlo" + 1/1 "WATER_Chlo"
	~
"PAPA_HDE_OLE_Chlo":
	1/1 "pa1619Z1819Z_Chlo" + 1/1 "WATER_Chlo" -> 1/1 "12dgr1619Z1819Z_Chlo" + 1/1 "Pi_Chlo"
	~
"3HAD140_Chlo":
	1/1 "tmrs2eACP_Chlo" + 1/1 "WATER_Chlo" <> 1/1 "3hmrsACP_Chlo"
	~
"MGDGS_EPA_HDE_Chlo":
	1/1 "12dgr205n31619Z_Chlo" + 1/1 "UDP-GALACTOSE_Chlo" -> 1/1 "mgdg205n31619Z_Chlo" + 1/1 "UDP_Chlo" + 1/1 "PROTON_Chlo"
	~
"PGPP_HDE_PALM_Chlo":
	1/1 "pgp1619Z160_Chlo" + 1/1 "WATER_Chlo" -> 1/1 "Pi_Chlo" + 1/1 "pg1619Z160_Chlo"
	~
"3OAS120_Chlo":
	1/1 "malACP_Chlo" + 1/1 "dcaACP_Chlo" + 1/1 "PROTON_Chlo" -> 1/1 "ACP_Chlo" + 1/1 "3oddecACP_Chlo" + 1/1 "CARBON-DIOXIDE_Chlo"
	~
"SQDGS_EPA_PALM_Chlo":
	1/1 "12dgr205n3160_Chlo" + 1/1 "udpsq_Chlo" -> 1/1 "sqdg205n3160_Chlo" + 1/1 "UDP_Chlo" + 1/1 "PROTON_Chlo"
	~
"3OAR120_Chlo":
	1/1 "NADPH_Chlo" + 1/1 "3oddecACP_Chlo" + 1/1 "PROTON_Chlo" <> 1/1 "3hddecACP_Chlo" + 1/1 "NADP_Chlo"
	~
"MGDGH_EPA_HDDE_Chlo":
	1/1 "mgdg205n3162n4_Chlo" + 2/1 "WATER_Chlo" -> 1/1 "tmndnc_Chlo" + 1/1 "ggl_Chlo" + 2/1 "PROTON_Chlo" + 1/1 "hd912ea_Chlo"
	~
"3OAR140_Chlo":
	1/1 "NADPH_Chlo" + 1/1 "3omrsACP_Chlo" + 1/1 "PROTON_Chlo" -> 1/1 "3hmrsACP_Chlo" + 1/1 "NADP_Chlo"
	~
"EAR140_Chlo":
	1/1 "tmrs2eACP_Chlo" + 1/1 "PROTON_Chlo" + 1/1 "NADH_Chlo" -> 1/1 "myrsACP_Chlo" + 1/1 "NAD_Chlo"
	~
"3OAR180_Chlo":
	1/1 "NADPH_Chlo" + 1/1 "PROTON_Chlo" + 1/1 "3ooctdACP_Chlo" -> 1/1 "3hoctaACP_Chlo" + 1/1 "NADP_Chlo"
	~
"TAG_HDE_HDE_OLEt_Chlo":
	1/1 "tag1619Z1619Z1819Z_Chlo" -> 1/1 "tag1619Z1619Z1819Z_Cyto"
	~
"GGGT_EPA_HDDE_8_Chlo":
	1/1 "mgdg205n3162n4_Chlo" + 1/1 "mgdg205n31619Z_Chlo" -> 1/1 "12dgr205n31619Z_Chlo" + 1/1 "dgdg205n3162n4_Chlo"
	~
"ACP1819ZD9DS_Chlo":
	1/1 "OXYGEN-MOLECULE_Chlo" + 1/1 "ocdcaACP_Chlo" + 2/1 "PROTON_Chlo" + 2/1 "Reduced-ferredoxins_Chlo" -> 1/1 "octeACP_Chlo" + 2/1 "Oxidized-ferredoxins_Chlo" + 2/1 "WATER_Chlo"
	~
"MGDGD6DS_EPA_HDTE_sn2_Chlo":
	1/1 "OXYGEN-MOLECULE_Chlo" + 1/1 "mgdg205n3162n4_Chlo" + 2/1 "PROTON_Chlo" + 2/1 "Reduced-ferredoxins_Chlo" -> 2/1 "Oxidized-ferredoxins_Chlo" + 1/1 "mgdg205n3163n4_Chlo" + 2/1 "WATER_Chlo"
	~
"PAPA_STC_HDE_Chlo":
	1/1 "pa1801619Z_Chlo" + 1/1 "WATER_Chlo" -> 1/1 "Pi_Chlo" + 1/1 "12dgr1801619Z_Chlo"
	~
"G3PAT160_Chlo":
	1/1 "GLYCEROL-3P_Chlo" + 1/1 "palmACP_Chlo" -> 1/1 "ACP_Chlo" + 1/1 "1hdecg3p_Chlo"
	~
"PGPP_EPA_PALM_Chlo":
	1/1 "pgp205n3160_Chlo" + 1/1 "WATER_Chlo" -> 1/1 "pg205n3160_Chlo" + 1/1 "Pi_Chlo"
	~
"MGDGD12DS_STC_HDDE_sn2_Chlo":
	1/1 "OXYGEN-MOLECULE_Chlo" + 1/1 "mgdg1801619Z_Chlo" + 2/1 "PROTON_Chlo" + 2/1 "Reduced-ferredoxins_Chlo" -> 2/1 "Oxidized-ferredoxins_Chlo" + 2/1 "WATER_Chlo" + 1/1 "mgdg180162n4_Chlo"
	~
"PGPS_EPA_PALM_Chlo":
	1/1 "GLYCEROL-3P_Chlo" + 1/1 "cdp12dgr205n3160_Chlo" -> 1/1 "pgp205n3160_Chlo" + 1/1 "CMP_Chlo" + 1/1 "PROTON_Chlo"
	~
"3OAS140_Chlo":
	1/1 "malACP_Chlo" + 1/1 "ddcaACP_Chlo" + 1/1 "PROTON_Chlo" -> 1/1 "ACP_Chlo" + 1/1 "3omrsACP_Chlo" + 1/1 "CARBON-DIOXIDE_Chlo"
	~
"3OAS40_Chlo":
	1/1 "malACP_Chlo" + 1/1 "acACP_Chlo" + 1/1 "PROTON_Chlo" -> 1/1 "ACP_Chlo" + 1/1 "actACP_Chlo" + 1/1 "CARBON-DIOXIDE_Chlo"
	~
"EAR80_Chlo":
	1/1 "toct2eACP_Chlo" + 1/1 "PROTON_Chlo" + 1/1 "NADH_Chlo" -> 1/1 "NAD_Chlo" + 1/1 "ocACP_Chlo"
	~
"3HAD100_Chlo":
	1/1 "tdec2eACP_Chlo" + 1/1 "WATER_Chlo" <> 1/1 "3hdecACP_Chlo"
	~
"TAG_HDE_PALM_OLEt_Chlo":
	1/1 "tag1619Z1601819Z_Chlo" -> 1/1 "tag1619Z1601819Z_Cyto"
	~
"AGPATACP_EPA_PALM_Chlo":
	1/1 "1eicos58111417eg3p_Chlo" + 1/1 "palmACP_Chlo" -> 1/1 "ACP_Chlo" + 1/1 "pa205n3160_Chlo"
	~
"MGDGD6DS_STC_HDTE_sn2_Chlo":
	1/1 "OXYGEN-MOLECULE_Chlo" + 1/1 "mgdg180162n4_Chlo" + 2/1 "PROTON_Chlo" + 2/1 "Reduced-ferredoxins_Chlo" -> 1/1 "mgdg180163n4_Chlo" + 2/1 "Oxidized-ferredoxins_Chlo" + 2/1 "WATER_Chlo"
	~
"MGDGS_HDE_HDE_Chlo":
	1/1 "12dgr161_Chlo" + 1/1 "UDP-GALACTOSE_Chlo" -> 1/1 "mgdg161_Chlo" + 1/1 "UDP_Chlo" + 1/1 "PROTON_Chlo"
	~
"TAG_HDE_PALM_PALMt_Chlo":
	1/1 "tag1619Z160160_Chlo" -> 1/1 "tag1619Z160160_Cyto"
	~
"AGPATACP_HDE_HDE_Chlo":
	1/1 "hdeACP_Chlo" + 1/1 "1hdec9eg3p_Chlo" -> 1/1 "ACP_Chlo" + 1/1 "pa161_Chlo"
	~
"PAPA_HDE_HDE_Chlo":
	1/1 "pa161_Chlo" + 1/1 "WATER_Chlo" -> 1/1 "12dgr161_Chlo" + 1/1 "Pi_Chlo"
	~
"FA160ACPH_Chlo":
	1/1 "palmACP_Chlo" + 1/1 "WATER_Chlo" -> 1/1 "hdca_Chlo" + 1/1 "ACP_Chlo" + 1/1 "PROTON_Chlo"
	~
"AACPDAGAT_HDE_HDE_OLE_Chlo":
	1/1 "octeACP_Chlo" + 1/1 "12dgr161_Chlo" -> 1/1 "ACP_Chlo" + 1/1 "tag1619Z1619Z1819Z_Chlo"
	~
"MGDGH_HDE_HDE_Chlo":
	1/1 "mgdg161_Chlo" + 2/1 "WATER_Chlo" -> 1/1 "ggl_Chlo" + 2/1 "hdcea_Chlo" + 2/1 "PROTON_Chlo"
	~
"MGDGD6DS_HDE_HDTE_sn2_Chlo":
	1/1 "OXYGEN-MOLECULE_Chlo" + 1/1 "mgdg1619Z162n4_Chlo" + 2/1 "PROTON_Chlo" + 2/1 "Reduced-ferredoxins_Chlo" -> 2/1 "Oxidized-ferredoxins_Chlo" + 1/1 "mgdg1619Z163n4_Chlo" + 2/1 "WATER_Chlo"
	~
"G3PAT1619Z_Chlo":
	1/1 "hdeACP_Chlo" + 1/1 "GLYCEROL-3P_Chlo" -> 1/1 "ACP_Chlo" + 1/1 "1hdec9eg3p_Chlo"
	~
"3OAS181_Chlo":
	1/1 "malACP_Chlo" + 1/1 "hdeACP_Chlo" + 1/1 "PROTON_Chlo" -> 1/1 "3ocvac11eACP_Chlo" + 1/1 "ACP_Chlo" + 1/1 "CARBON-DIOXIDE_Chlo"
	~
"AACPDAGAT_HDE_PALM_PALM_Chlo":
	1/1 "12dgr1619Z160_Chlo" + 1/1 "palmACP_Chlo" -> 1/1 "ACP_Chlo" + 1/1 "tag1619Z160160_Chlo"
	~
"PAPA_MYRS_HDE_Chlo":
	1/1 "WATER_Chlo" + 1/1 "pa1401619Z_Chlo" -> 1/1 "12dgr1401619Z_Chlo" + 1/1 "Pi_Chlo"
	~
"DGDGS_EPA_HDE_Chlo":
	1/1 "mgdg205n31619Z_Chlo" + 1/1 "UDP-GALACTOSE_Chlo" -> 1/1 "dgdg205n31619Z_Chlo" + 1/1 "UDP_Chlo" + 1/1 "PROTON_Chlo"
	~
"GGGT_EPA_HDDE_4_Chlo":
	1/1 "mgdg205n3162n4_Chlo" + 1/1 "mgdg161_Chlo" -> 1/1 "12dgr161_Chlo" + 1/1 "dgdg205n3162n4_Chlo"
	~
"EAR120_Chlo":
	1/1 "tddec2eACP_Chlo" + 1/1 "PROTON_Chlo" + 1/1 "NADH_Chlo" -> 1/1 "ddcaACP_Chlo" + 1/1 "NAD_Chlo"
	~
"AGPATACP_MYRS_PALM_Chlo":
	1/1 "palmACP_Chlo" + 1/1 "1tdecg3p_Chlo" -> 1/1 "ACP_Chlo" + 1/1 "pa140160_Chlo"
	~
"SQDGS_MYRS_PALM_Chlo":
	1/1 "12dgr140160_Chlo" + 1/1 "udpsq_Chlo" -> 1/1 "sqdg140160_Chlo" + 1/1 "UDP_Chlo" + 1/1 "PROTON_Chlo"
	~
"CDPDAGS_HDE_PALM_Chlo":
	1/1 "pa1619Z160_Chlo" + 1/1 "CTP_Chlo" + 1/1 "PROTON_Chlo" -> 1/1 "cdp12dgr1619Z160_Chlo" + 1/1 "PPI_Chlo"
	~
"AGPATACP_MYRS_HDE_Chlo":
	1/1 "hdeACP_Chlo" + 1/1 "1tdecg3p_Chlo" -> 1/1 "ACP_Chlo" + 1/1 "pa1401619Z_Chlo"
	~
"G3PAT140_Chlo":
	1/1 "GLYCEROL-3P_Chlo" + 1/1 "myrsACP_Chlo" -> 1/1 "ACP_Chlo" + 1/1 "1tdecg3p_Chlo"
	~
"3OAS80_Chlo":
	1/1 "malACP_Chlo" + 1/1 "PROTON_Chlo" + 1/1 "hexACP_Chlo" -> 1/1 "3ooctACP_Chlo" + 1/1 "ACP_Chlo" + 1/1 "CARBON-DIOXIDE_Chlo"
	~
"DGDGH_EPA_HDE_Chlo":
	1/1 "dgdg205n31619Z_Chlo" + 2/1 "WATER_Chlo" -> 1/1 "tmndnc_Chlo" + 1/1 "dggl_Chlo" + 1/1 "hdcea_Chlo" + 2/1 "PROTON_Chlo"
	~
"EAR60_Chlo":
	1/1 "thex2eACP_Chlo" + 1/1 "PROTON_Chlo" + 1/1 "NADH_Chlo" -> 1/1 "NAD_Chlo" + 1/1 "hexACP_Chlo"
	~
"ACCOAC_Chlo":
	1/1 "ATP_Chlo" + 1/1 "ACETYL-COA_Chlo" + 1/1 "HCO3_Chlo" <> 1/1 "ADP_Chlo" + 1/1 "Pi_Chlo" + 1/1 "PROTON_Chlo" + 1/1 "MALONYL-COA_Chlo"
	~
"MGDGS_STC_HDE_Chlo":
	1/1 "UDP-GALACTOSE_Chlo" + 1/1 "12dgr1801619Z_Chlo" -> 1/1 "UDP_Chlo" + 1/1 "PROTON_Chlo" + 1/1 "mgdg1801619Z_Chlo"
	~
"DGDGS_EPA_HDDE_Chlo":
	1/1 "mgdg205n3162n4_Chlo" + 1/1 "UDP-GALACTOSE_Chlo" -> 1/1 "UDP_Chlo" + 1/1 "PROTON_Chlo" + 1/1 "dgdg205n3162n4_Chlo"
	~
"GGGT_EPA_HDE_4_Chlo":
	1/1 "mgdg205n31619Z_Chlo" + 1/1 "mgdg161_Chlo" -> 1/1 "12dgr161_Chlo" + 1/1 "dgdg205n31619Z_Chlo"
	~
"EAR40_Chlo":
	1/1 "but2eACP_Chlo" + 1/1 "PROTON_Chlo" + 1/1 "NADH_Chlo" -> 1/1 "butACP_Chlo" + 1/1 "NAD_Chlo"
	~
"AACPDAGAT_HDE_HDE_HDE_Chlo":
	1/1 "hdeACP_Chlo" + 1/1 "12dgr161_Chlo" -> 1/1 "ACP_Chlo" + 1/1 "tag1619Z1619Z1619Z_Chlo"
	~
"3OAS180_Chlo":
	1/1 "malACP_Chlo" + 1/1 "palmACP_Chlo" + 1/1 "PROTON_Chlo" -> 1/1 "ACP_Chlo" + 1/1 "CARBON-DIOXIDE_Chlo" + 1/1 "3ooctdACP_Chlo"
	~
"MGDGD12DS_EPA_HDDE_sn2_Chlo":
	1/1 "OXYGEN-MOLECULE_Chlo" + 1/1 "mgdg205n31619Z_Chlo" + 2/1 "PROTON_Chlo" + 2/1 "Reduced-ferredoxins_Chlo" -> 1/1 "mgdg205n3162n4_Chlo" + 2/1 "Oxidized-ferredoxins_Chlo" + 2/1 "WATER_Chlo"
	~
"AGPATACP_STC_HDE_Chlo":
	1/1 "hdeACP_Chlo" + 1/1 "1odecg3p_Chlo" -> 1/1 "ACP_Chlo" + 1/1 "pa1801619Z_Chlo"
	~
"3HAD120_Chlo":
	1/1 "WATER_Chlo" + 1/1 "tddec2eACP_Chlo" <> 1/1 "3hddecACP_Chlo"
	~
"3OAS60_Chlo":
	1/1 "malACP_Chlo" + 1/1 "butACP_Chlo" + 1/1 "PROTON_Chlo" -> 1/1 "ACP_Chlo" + 1/1 "3ohexACP_Chlo" + 1/1 "CARBON-DIOXIDE_Chlo"
	~
"PGPS_HDE_PALM_Chlo":
	1/1 "GLYCEROL-3P_Chlo" + 1/1 "cdp12dgr1619Z160_Chlo" -> 1/1 "pgp1619Z160_Chlo" + 1/1 "CMP_Chlo" + 1/1 "PROTON_Chlo"
	~
"MGDGD15DS_EPA_HDTTE_sn2_Chlo":
	1/1 "OXYGEN-MOLECULE_Chlo" + 1/1 "mgdg205n3163n4_Chlo" + 2/1 "PROTON_Chlo" + 2/1 "Reduced-ferredoxins_Chlo" -> 1/1 "mgdg205n3164n1_Chlo" + 2/1 "Oxidized-ferredoxins_Chlo" + 2/1 "WATER_Chlo"
	~
"BTND1_Chlo":
	1/1 "CPD-17700_Chlo" + 1/1 "WATER_Chlo" -> 1/1 "LYS_Chlo" + 1/1 "BIOTIN_Chlo"
	~
"3OAR181_Chlo":
	1/1 "3ocvac11eACP_Chlo" + 1/1 "NADPH_Chlo" + 1/1 "PROTON_Chlo" -> 1/1 "3hcvac11eACP_Chlo" + 1/1 "NADP_Chlo"
	~
"PAPA_HDE_PALM_Chlo":
	1/1 "pa1619Z160_Chlo" + 1/1 "WATER_Chlo" -> 1/1 "12dgr1619Z160_Chlo" + 1/1 "Pi_Chlo"
	~
"MGDGH_EPA_HDE_Chlo":
	1/1 "mgdg205n31619Z_Chlo" + 2/1 "WATER_Chlo" -> 1/1 "tmndnc_Chlo" + 1/1 "ggl_Chlo" + 1/1 "hdcea_Chlo" + 2/1 "PROTON_Chlo"
	~
"GGGT_EPA_HDE_3_Chlo":
	1/1 "mgdg205n31619Z_Chlo" + 1/1 "mgdg1619Z160_Chlo" -> 1/1 "12dgr1619Z160_Chlo" + 1/1 "dgdg205n31619Z_Chlo"
	~
"MGDGD12DS_HDDE_HDTE_sn1_Chlo":
	1/1 "OXYGEN-MOLECULE_Chlo" + 1/1 "mgdg1619Z163n4_Chlo" + 2/1 "PROTON_Chlo" + 2/1 "Reduced-ferredoxins_Chlo" -> 2/1 "Oxidized-ferredoxins_Chlo" + 1/1 "mgdg162n4163n4_Chlo" + 2/1 "WATER_Chlo"
	~
"PGD3TDS_EPA_HDE3T_Chlo":
	1/1 "OXYGEN-MOLECULE_Chlo" + 1/1 "pg205n3160_Chlo" + 2/1 "PROTON_Chlo" + 2/1 "Reduced-ferredoxins_Chlo" -> 2/1 "Oxidized-ferredoxins_Chlo" + 2/1 "WATER_Chlo" + 1/1 "pg205n31613E_Chlo"
	~
"TAG_HDE_HDE_PALMt_Chlo":
	1/1 "tag1619Z1619Z160_Chlo" -> 1/1 "tag1619Z1619Z160_Cyto"
	~
"FA140ACPH_Chlo":
	1/1 "myrsACP_Chlo" + 1/1 "WATER_Chlo" -> 1/1 "ACP_Chlo" + 1/1 "ttdca_Chlo" + 1/1 "PROTON_Chlo"
	~
"ACCPF_Chlo":
	1/1 "apoC_Chlo" + 1/1 "LYS_Chlo" -> 1/1 "accp_Chlo" + 1/1 "WATER_Chlo" + 1/1 "PROTON_Chlo"
	~
"MGDGH_STC_HDTE_Chlo":
	1/1 "mgdg180163n4_Chlo" + 2/1 "WATER_Chlo" -> 1/1 "hd6912ea_Chlo" + 1/1 "ocdca_Chlo" + 1/1 "ggl_Chlo" + 2/1 "PROTON_Chlo"
	~
"CDPDAGS_EPA_PALM_Chlo":
	1/1 "CTP_Chlo" + 1/1 "pa205n3160_Chlo" + 1/1 "PROTON_Chlo" -> 1/1 "cdp12dgr205n3160_Chlo" + 1/1 "PPI_Chlo"
	~
"PAPA_MYRS_PALM_Chlo":
	1/1 "pa140160_Chlo" + 1/1 "WATER_Chlo" -> 1/1 "Pi_Chlo" + 1/1 "12dgr140160_Chlo"
	~
"G3PAT180_Chlo":
	1/1 "GLYCEROL-3P_Chlo" + 1/1 "ocdcaACP_Chlo" -> 1/1 "ACP_Chlo" + 1/1 "1odecg3p_Chlo"
	~
"3OAS160_Chlo":
	1/1 "malACP_Chlo" + 1/1 "myrsACP_Chlo" + 1/1 "PROTON_Chlo" -> 1/1 "ACP_Chlo" + 1/1 "CARBON-DIOXIDE_Chlo" + 1/1 "3opalmACP_Chlo"
	~
"MGDGH_EPA_HDTTE_Chlo":
	1/1 "mgdg205n3164n1_Chlo" + 2/1 "WATER_Chlo" -> 1/1 "tmndnc_Chlo" + 1/1 "ggl_Chlo" + 1/1 "hd691215ea_Chlo" + 2/1 "PROTON_Chlo"
	~
"EAR100_Chlo":
	1/1 "tdec2eACP_Chlo" + 1/1 "PROTON_Chlo" + 1/1 "NADH_Chlo" -> 1/1 "dcaACP_Chlo" + 1/1 "NAD_Chlo"
	~
"SQDGS_PALM_PALM_Chlo":
	1/1 "12dgr160_Chlo" + 1/1 "udpsq_Chlo" -> 1/1 "sqdg160_Chlo" + 1/1 "UDP_Chlo" + 1/1 "PROTON_Chlo"
	~
"MGDGD12DS_HDE_HDDE_sn2_Chlo":
	1/1 "OXYGEN-MOLECULE_Chlo" + 1/1 "mgdg161_Chlo" + 2/1 "PROTON_Chlo" + 2/1 "Reduced-ferredoxins_Chlo" -> 1/1 "mgdg1619Z162n4_Chlo" + 2/1 "Oxidized-ferredoxins_Chlo" + 2/1 "WATER_Chlo"
	~
"3HAD40_Chlo":
	1/1 "but2eACP_Chlo" + 1/1 "WATER_Chlo" <> 1/1 "3hbutACP_Chlo"
	~
"PAPA_PALM_PALM_Chlo":
	1/1 "WATER_Chlo" + 1/1 "pa160_Chlo" -> 1/1 "12dgr160_Chlo" + 1/1 "Pi_Chlo"
	~
"DGDGH_EPA_HDDE_Chlo":
	2/1 "WATER_Chlo" + 1/1 "dgdg205n3162n4_Chlo" -> 1/1 "tmndnc_Chlo" + 1/1 "dggl_Chlo" + 2/1 "PROTON_Chlo" + 1/1 "hd912ea_Chlo"
	~
"FA161d9ACPH_Chlo":
	1/1 "hdeACP_Chlo" + 1/1 "WATER_Chlo" -> 1/1 "ACP_Chlo" + 1/1 "hdcea_Chlo" + 1/1 "PROTON_Chlo"
	~
"AGPATACP_EPA_HDE_Chlo":
	1/1 "1eicos58111417eg3p_Chlo" + 1/1 "hdeACP_Chlo" -> 1/1 "ACP_Chlo" + 1/1 "pa205n31619Z_Chlo"
	~
"EAR181_Chlo":
	1/1 "t2c11vaceACP_Chlo" + 1/1 "PROTON_Chlo" + 1/1 "NADH_Chlo" -> 1/1 "octeACP_Chlo" + 1/1 "NAD_Chlo"
	~
"3HAD80_Chlo":
	1/1 "toct2eACP_Chlo" + 1/1 "WATER_Chlo" <> 1/1 "3hoctACP_Chlo"
	~
"HADH101_3H7Z_Chlo":
	1/1 "3hdc7coa_Chlo" + 1/1 "NAD_Chlo" -> 1/1 "3odc7coa_Chlo" + 1/1 "PROTON_Chlo" + 1/1 "NADH_Chlo"
	~
"ACOAOX164_4Z7Z10Z13Z_Chlo":
	1/1 "FAD_Chlo" + 1/1 "hd471013coa_Chlo" -> 1/1 "FADH2_Chlo" + 1/1 "hd2471013coa_Chlo"
	~
"ACOAOX220_Chlo":
	1/1 "FAD_Chlo" + 1/1 "behencoa_Chlo" -> 1/1 "FADH2_Chlo" + 1/1 "docos2coa_Chlo"
	~
"ACOAOX205_5Z8Z11Z14Z17Z_Chlo":
	1/1 "FAD_Chlo" + 1/1 "tmndnccoa_Chlo" -> 1/1 "FADH2_Chlo" + 1/1 "eico258111417coa_Chlo"
	~
"ECH144_2E5Z8Z11Z_Chlo":
	1/1 "td25811coa_Chlo" + 1/1 "WATER_Chlo" -> 1/1 "3htd5811coa_Chlo"
	~
"DECOAR103_2E4Z7Z_Chlo":
	1/1 "NADPH_Chlo" + 1/1 "dc247coa_Chlo" + 1/1 "PROTON_Chlo" -> 1/1 "dc37coa_Chlo" + 1/1 "NADP_Chlo"
	~
"ECOAI226_3E7Z10Z13Z16Z19Z_Chlo":
	1/1 "dcos3710131619coa_Chlo" -> 1/1 "dcos2710131619coa_Chlo"
	~
"DECOAR165_2E4Z7Z10Z13Z_Chlo":
	1/1 "hd2471013coa_Chlo" + 1/1 "NADPH_Chlo" + 1/1 "PROTON_Chlo" -> 1/1 "hd371013coa_Chlo" + 1/1 "NADP_Chlo"
	~
"ACOAOX204_5Z8Z11Z14Z_Chlo":
	1/1 "arachdcoa_Chlo" + 1/1 "FAD_Chlo" -> 1/1 "FADH2_Chlo" + 1/1 "eico2581114coa_Chlo"
	~
"ACOAOX120_Chlo":
	1/1 "ddcacoa_Chlo" + 1/1 "FAD_Chlo" -> 1/1 "FADH2_Chlo" + 1/1 "dd2coa_Chlo"
	~
"HADH160_Chlo":
	1/1 "NAD_Chlo" + 1/1 "3hhdcoa_Chlo" -> 1/1 "3ohdcoa_Chlo" + 1/1 "PROTON_Chlo" + 1/1 "NADH_Chlo"
	~
"DECOAR102_2E4Z_Chlo":
	1/1 "NADPH_Chlo" + 1/1 "c4dde2coa_Chlo" + 1/1 "PROTON_Chlo" -> 1/1 "dc3coa_Chlo" + 1/1 "NADP_Chlo"
	~
"KAT183_3OXO6Z9Z12Z_Chlo":
	1/1 "3ood6912coa_Chlo" + 1/1 "CO-A_Chlo" -> 1/1 "hd4710coa_Chlo" + 1/1 "ACETYL-COA_Chlo"
	~
"HADH163_3H7Z10Z13Z_Chlo":
	1/1 "3hhd71013coa_Chlo" + 1/1 "NAD_Chlo" -> 1/1 "3ohd71013coa_Chlo" + 1/1 "PROTON_Chlo" + 1/1 "NADH_Chlo"
	~
"KAT163_3OXO7Z10Z13Z_Chlo":
	1/1 "3ohd71013coa_Chlo" + 1/1 "CO-A_Chlo" -> 1/1 "ACETYL-COA_Chlo" + 1/1 "td5811coa_Chlo"
	~
"ECH241_2E_Chlo":
	1/1 "WATER_Chlo" + 1/1 "ttc2coa_Chlo" -> 1/1 "3httccoa_Chlo"
	~
"HADH225_3H7Z10Z13Z16Z19Z_Chlo":
	1/1 "3hdcos710131619coa_Chlo" + 1/1 "NAD_Chlo" -> 1/1 "3odcos710131619coa_Chlo" + 1/1 "PROTON_Chlo" + 1/1 "NADH_Chlo"
	~
"HADH200_Chlo":
	1/1 "NAD_Chlo" + 1/1 "3heicoscoa_Chlo" -> 1/1 "3oeicoscoa_Chlo" + 1/1 "PROTON_Chlo" + 1/1 "NADH_Chlo"
	~
"ECH141_2E_Chlo":
	1/1 "td2coa_Chlo" + 1/1 "WATER_Chlo" -> 1/1 "3htdcoa_Chlo"
	~
"CAT_Chlo":
	2/1 "HYDROGEN-PEROXIDE_Chlo" -> 1/1 "OXYGEN-MOLECULE_Chlo" + 2/1 "WATER_Chlo"
	~
"DECOAR164_2E4Z7Z10Z_Chlo":
	1/1 "NADPH_Chlo" + 1/1 "hd24710coa_Chlo" + 1/1 "PROTON_Chlo" -> 1/1 "hd3710coa_Chlo" + 1/1 "NADP_Chlo"
	~
"KAT122_3OXO6Z9Z_Chlo":
	1/1 "3od69coa_Chlo" + 1/1 "CO-A_Chlo" -> 1/1 "ACETYL-COA_Chlo" + 1/1 "dc47coa_Chlo"
	~
"ACOAOX226_4Z7Z10Z13Z16Z19Z_Chlo":
	1/1 "c226coa_Chlo" + 1/1 "FAD_Chlo" -> 1/1 "FADH2_Chlo" + 1/1 "dcos24710131619coa_Chlo"
	~
"ACOAOX100_Chlo":
	1/1 "dcacoa_Chlo" + 1/1 "FAD_Chlo" -> 1/1 "FADH2_Chlo" + 1/1 "dc2coa_Chlo"
	~
"KAT220_Chlo":
	1/1 "3odocoscoa_Chlo" + 1/1 "CO-A_Chlo" -> 1/1 "ACETYL-COA_Chlo" + 1/1 "arachcoa_Chlo"
	~
"ECH102_2E7Z_Chlo":
	1/1 "dc27coa_Chlo" + 1/1 "WATER_Chlo" -> 1/1 "3hdc7coa_Chlo"
	~
"FACOAL_C220_Chlo":
	1/1 "ATP_Chlo" + 1/1 "CO-A_Chlo" + 1/1 "behen_Chlo" -> 1/1 "AMP_Chlo" + 1/1 "PPI_Chlo" + 1/1 "behencoa_Chlo"
	~
"ECH123_2E6Z9Z_Chlo":
	1/1 "dd269coa_Chlo" + 1/1 "WATER_Chlo" -> 1/1 "3hdd69coa_Chlo"
	~
"HADH184_3H6Z9Z12Z15Z_Chlo":
	1/1 "3hod691215coa_Chlo" + 1/1 "NAD_Chlo" -> 1/1 "3ood691215coa_Chlo" + 1/1 "PROTON_Chlo" + 1/1 "NADH_Chlo"
	~
"ECOAI102_3E7Z_Chlo":
	1/1 "dc37coa_Chlo" -> 1/1 "dc27coa_Chlo"
	~
"ECH226_2E7Z10Z13Z16Z19Z_Chlo":
	1/1 "dcos2710131619coa_Chlo" + 1/1 "WATER_Chlo" -> 1/1 "3hdcos710131619coa_Chlo"
	~
"KAT100_Chlo":
	1/1 "3odcoa_Chlo" + 1/1 "CO-A_Chlo" -> 1/1 "ACETYL-COA_Chlo" + 1/1 "occoa_Chlo"
	~
"HADH205_3H5Z8Z11Z14Z17Z_Chlo":
	1/1 "NAD_Chlo" + 1/1 "3heico58111417coa_Chlo" -> 1/1 "3oeico58111417coa_Chlo" + 1/1 "PROTON_Chlo" + 1/1 "NADH_Chlo"
	~
"ECH143_2E5Z8Z_Chlo":
	1/1 "td258coa_Chlo" + 1/1 "WATER_Chlo" -> 1/1 "3htd58coa_Chlo"
	~
"HADH162_3H7Z10Z_Chlo":
	1/1 "3hhd710coa_Chlo" + 1/1 "NAD_Chlo" -> 1/1 "3ohd710coa_Chlo" + 1/1 "PROTON_Chlo" + 1/1 "NADH_Chlo"
	~
"FACOAL_C204_Chlo":
	1/1 "ATP_Chlo" + 1/1 "CO-A_Chlo" + 1/1 "arachd_Chlo" -> 1/1 "AMP_Chlo" + 1/1 "PPI_Chlo" + 1/1 "arachdcoa_Chlo"
	~
"ACOAOX163_4Z7Z10Z_Chlo":
	1/1 "hd4710coa_Chlo" + 1/1 "FAD_Chlo" -> 1/1 "FADH2_Chlo" + 1/1 "hd24710coa_Chlo"
	~
"HADH143_3H5Z8Z11Z_Chlo":
	1/1 "3htd5811coa_Chlo" + 1/1 "NAD_Chlo" -> 1/1 "3otd5811coa_Chlo" + 1/1 "PROTON_Chlo" + 1/1 "NADH_Chlo"
	~
"FACOAL_C200_Chlo":
	1/1 "ATP_Chlo" + 1/1 "arach_Chlo" + 1/1 "CO-A_Chlo" -> 1/1 "AMP_Chlo" + 1/1 "PPI_Chlo" + 1/1 "arachcoa_Chlo"
	~
"ECOAI184_3Z6Z9Z12Z_Chlo":
	1/1 "od36912coa_Chlo" -> 1/1 "c6912odtte2coa_Chlo"
	~
"PEROX_Chlo":
	1/1 "OXYGEN-MOLECULE_Chlo" + 1/1 "FADH2_Chlo" -> 1/1 "HYDROGEN-PEROXIDE_Chlo" + 1/1 "FAD_Chlo"
	~
"HADH121_3H6Z_Chlo":
	1/1 "NAD_Chlo" + 1/1 "3hd6coa_Chlo" -> 1/1 "3od6coa_Chlo" + 1/1 "PROTON_Chlo" + 1/1 "NADH_Chlo"
	~
"ACOAOX101_4Z_Chlo":
	1/1 "FAD_Chlo" + 1/1 "dd4coa_Chlo" -> 1/1 "FADH2_Chlo" + 1/1 "c4dde2coa_Chlo"
	~
"KAT101_3OXO7Z_Chlo":
	1/1 "CO-A_Chlo" + 1/1 "3odc7coa_Chlo" -> 1/1 "ACETYL-COA_Chlo" + 1/1 "oc5coa_Chlo"
	~
"CATCOC_Chlo":
	1/1 "CARNITINE_Chlo" + 1/1 "occoa_Chlo" -> 1/1 "CO-A_Chlo" + 1/1 "octcrn_Chlo"
	~
"FACOAL_C205_Chlo":
	1/1 "ATP_Chlo" + 1/1 "tmndnc_Chlo" + 1/1 "CO-A_Chlo" -> 1/1 "AMP_Chlo" + 1/1 "PPI_Chlo" + 1/1 "tmndnccoa_Chlo"
	~
"ECOAI101_3E_Chlo":
	1/1 "dc3coa_Chlo" -> 1/1 "dc2coa_Chlo"
	~
"KAT121_3OXO6Z_Chlo":
	1/1 "CO-A_Chlo" + 1/1 "3od6coa_Chlo" -> 1/1 "ACETYL-COA_Chlo" + 1/1 "dd4coa_Chlo"
	~
"HADH183_3H6Z9Z12Z_Chlo":
	1/1 "3hod6912coa_Chlo" + 1/1 "NAD_Chlo" -> 1/1 "3ood6912coa_Chlo" + 1/1 "PROTON_Chlo" + 1/1 "NADH_Chlo"
	~
"ACOAOX142_5Z8Z_Chlo":
	1/1 "td58coa_Chlo" + 1/1 "FAD_Chlo" -> 1/1 "FADH2_Chlo" + 1/1 "td258coa_Chlo"
	~
"ECOAI164_3E7Z10Z13Z_Chlo":
	1/1 "hd371013coa_Chlo" -> 1/1 "hd271013coa_Chlo"
	~
"HADH240_Chlo":
	1/1 "3httccoa_Chlo" + 1/1 "NAD_Chlo" -> 1/1 "3ottccoa_Chlo" + 1/1 "PROTON_Chlo" + 1/1 "NADH_Chlo"
	~
"ECH161_2E_Chlo":
	1/1 "hdd2coa_Chlo" + 1/1 "WATER_Chlo" -> 1/1 "3hhdcoa_Chlo"
	~
"ECH164_2E7Z10Z13Z_Chlo":
	1/1 "hd271013coa_Chlo" + 1/1 "WATER_Chlo" -> 1/1 "3hhd71013coa_Chlo"
	~
"ECH221_2E_Chlo":
	1/1 "docos2coa_Chlo" + 1/1 "WATER_Chlo" -> 1/1 "3hdocoscoa_Chlo"
	~
"ECH181_2E_Chlo":
	1/1 "od2coa_Chlo" + 1/1 "WATER_Chlo" -> 1/1 "3hodcoa_Chlo"
	~
"KAT140_Chlo":
	1/1 "3otdcoa_Chlo" + 1/1 "CO-A_Chlo" -> 1/1 "ACETYL-COA_Chlo" + 1/1 "ddcacoa_Chlo"
	~
"ECH201_2E_Chlo":
	1/1 "eicos2coa_Chlo" + 1/1 "WATER_Chlo" -> 1/1 "3heicoscoa_Chlo"
	~
"KAT160_Chlo":
	1/1 "3ohdcoa_Chlo" + 1/1 "CO-A_Chlo" -> 1/1 "ACETYL-COA_Chlo" + 1/1 "tdcoa_Chlo"
	~
"ECH122_2E6Z_Chlo":
	1/1 "dd26coa_Chlo" + 1/1 "WATER_Chlo" -> 1/1 "3hd6coa_Chlo"
	~
"ECH185_2E6Z9Z12Z15Z_Chlo":
	1/1 "od2691215coa_Chlo" + 1/1 "WATER_Chlo" -> 1/1 "3hod691215coa_Chlo"
	~
"ECH101_2E_Chlo":
	1/1 "dc2coa_Chlo" + 1/1 "WATER_Chlo" -> 1/1 "3hdcoa_Chlo"
	~
"HADH142_3H5Z8Z_Chlo":
	1/1 "3htd58coa_Chlo" + 1/1 "NAD_Chlo" -> 1/1 "3otd58coa_Chlo" + 1/1 "PROTON_Chlo" + 1/1 "NADH_Chlo"
	~
"ACOAOX240_Chlo":
	1/1 "lgnccoa_Chlo" + 1/1 "FAD_Chlo" -> 1/1 "FADH2_Chlo" + 1/1 "ttc2coa_Chlo"
	~
"KAT204_3OXO5Z8Z11Z14Z_Chlo":
	1/1 "CO-A_Chlo" + 1/1 "3oeico581114coa_Chlo" -> 1/1 "ACETYL-COA_Chlo" + 1/1 "od36912coa_Chlo"
	~
"CATC5ZOC_Chlo":
	1/1 "CARNITINE_Chlo" + 1/1 "oc5coa_Chlo" -> 1/1 "oc5crn_Chlo" + 1/1 "CO-A_Chlo"
	~
"FACOAL_C226_Chlo":
	1/1 "ATP_Chlo" + 1/1 "crvnc_Chlo" + 1/1 "CO-A_Chlo" -> 1/1 "c226coa_Chlo" + 1/1 "AMP_Chlo" + 1/1 "PPI_Chlo"
	~
"ECH205_2E5Z8Z11Z14Z_Chlo":
	1/1 "eico2581114coa_Chlo" + 1/1 "WATER_Chlo" -> 1/1 "3heico581114coa_Chlo"
	~
"HADH120_Chlo":
	1/1 "3hddcoa_Chlo" + 1/1 "NAD_Chlo" -> 1/1 "3oddcoa_Chlo" + 1/1 "PROTON_Chlo" + 1/1 "NADH_Chlo"
	~
"HADH220_Chlo":
	1/1 "3hdocoscoa_Chlo" + 1/1 "NAD_Chlo" -> 1/1 "3odocoscoa_Chlo" + 1/1 "PROTON_Chlo" + 1/1 "NADH_Chlo"
	~
"KAT184_3OXO6Z9Z12Z15Z_Chlo":
	1/1 "CO-A_Chlo" + 1/1 "3ood691215coa_Chlo" -> 1/1 "ACETYL-COA_Chlo" + 1/1 "hd471013coa_Chlo"
	~
"ECH206_2E5Z8Z11Z14Z17Z_Chlo":
	1/1 "eico258111417coa_Chlo" + 1/1 "WATER_Chlo" -> 1/1 "3heico58111417coa_Chlo"
	~
"ECOAI123_3Z6Z9Z_Chlo":
	1/1 "dd369coa_Chlo" -> 1/1 "dd269coa_Chlo"
	~
"ECOAI163_3E7Z10Z_Chlo":
	1/1 "hd3710coa_Chlo" -> 1/1 "hd2710coa_Chlo"
	~
"KAT120_Chlo":
	1/1 "3oddcoa_Chlo" + 1/1 "CO-A_Chlo" -> 1/1 "dcacoa_Chlo" + 1/1 "ACETYL-COA_Chlo"
	~
"ECH163_2E7Z10Z_Chlo":
	1/1 "hd2710coa_Chlo" + 1/1 "WATER_Chlo" -> 1/1 "3hhd710coa_Chlo"
	~
"HADH100_Chlo":
	1/1 "3hdcoa_Chlo" + 1/1 "NAD_Chlo" -> 1/1 "3odcoa_Chlo" + 1/1 "PROTON_Chlo" + 1/1 "NADH_Chlo"
	~
"KAT225_3OXO7Z10Z13Z16Z19Z_Chlo":
	1/1 "3odcos710131619coa_Chlo" + 1/1 "CO-A_Chlo" -> 1/1 "ACETYL-COA_Chlo" + 1/1 "tmndnccoa_Chlo"
	~
"KAT180_Chlo":
	1/1 "3oodcoa_Chlo" + 1/1 "CO-A_Chlo" -> 1/1 "pmtcoa_Chlo" + 1/1 "ACETYL-COA_Chlo"
	~
"ECH184_2E6Z9Z12Z_Chlo":
	1/1 "c6912odtte2coa_Chlo" + 1/1 "WATER_Chlo" -> 1/1 "3hod6912coa_Chlo"
	~
"KAT142_3OXO5Z8Z_Chlo":
	1/1 "CO-A_Chlo" + 1/1 "3otd58coa_Chlo" -> 1/1 "ACETYL-COA_Chlo" + 1/1 "dd36coa_Chlo"
	~
"ACOAOX143_5Z8Z11Z_Chlo":
	1/1 "FAD_Chlo" + 1/1 "td5811coa_Chlo" -> 1/1 "FADH2_Chlo" + 1/1 "td25811coa_Chlo"
	~
"ECH121_2E_Chlo":
	1/1 "dd2coa_Chlo" + 1/1 "WATER_Chlo" -> 1/1 "3hddcoa_Chlo"
	~
"KAT162_3OXO7Z10Z_Chlo":
	1/1 "3ohd710coa_Chlo" + 1/1 "CO-A_Chlo" -> 1/1 "ACETYL-COA_Chlo" + 1/1 "td58coa_Chlo"
	~
"KAT200_Chlo":
	1/1 "CO-A_Chlo" + 1/1 "3oeicoscoa_Chlo" -> 1/1 "ocdccoa_Chlo" + 1/1 "ACETYL-COA_Chlo"
	~
"ACOAOX180_Chlo":
	1/1 "ocdccoa_Chlo" + 1/1 "FAD_Chlo" -> 1/1 "FADH2_Chlo" + 1/1 "od2coa_Chlo"
	~
"ACOAOX140_Chlo":
	1/1 "tdcoa_Chlo" + 1/1 "FAD_Chlo" -> 1/1 "FADH2_Chlo" + 1/1 "td2coa_Chlo"
	~
"ACOAOX102_4Z7Z_Chlo":
	1/1 "dc47coa_Chlo" + 1/1 "FAD_Chlo" -> 1/1 "FADH2_Chlo" + 1/1 "dc247coa_Chlo"
	~
"ECOAI185_3Z6Z9Z12Z15Z_Chlo":
	1/1 "od3691215coa_Chlo" -> 1/1 "od2691215coa_Chlo"
	~
"ECOAI122_3Z6Z_Chlo":
	1/1 "dd36coa_Chlo" -> 1/1 "dd26coa_Chlo"
	~
"HADH140_Chlo":
	1/1 "3htdcoa_Chlo" + 1/1 "NAD_Chlo" -> 1/1 "3otdcoa_Chlo" + 1/1 "PROTON_Chlo" + 1/1 "NADH_Chlo"
	~
"ACOAOX160_Chlo":
	1/1 "pmtcoa_Chlo" + 1/1 "FAD_Chlo" -> 1/1 "FADH2_Chlo" + 1/1 "hdd2coa_Chlo"
	~
"ACOAOX200_Chlo":
	1/1 "FAD_Chlo" + 1/1 "arachcoa_Chlo" -> 1/1 "FADH2_Chlo" + 1/1 "eicos2coa_Chlo"
	~
"KAT205_3OXO5Z8Z11Z14Z17Z_Chlo":
	1/1 "3oeico58111417coa_Chlo" + 1/1 "CO-A_Chlo" -> 1/1 "ACETYL-COA_Chlo" + 1/1 "od3691215coa_Chlo"
	~
"CATCAC_Chlo":
	1/1 "CARNITINE_Chlo" + 1/1 "ACETYL-COA_Chlo" -> 1/1 "acrn_Chlo" + 1/1 "CO-A_Chlo"
	~
"KAT143_3OXO5Z8Z11Z_Chlo":
	1/1 "3otd5811coa_Chlo" + 1/1 "CO-A_Chlo" -> 1/1 "ACETYL-COA_Chlo" + 1/1 "dd369coa_Chlo"
	~
"HADH122_3H6Z9Z_Chlo":
	1/1 "3hdd69coa_Chlo" + 1/1 "NAD_Chlo" -> 1/1 "3od69coa_Chlo" + 1/1 "PROTON_Chlo" + 1/1 "NADH_Chlo"
	~
"HADH204_3H5Z8Z11Z14Z_Chlo":
	1/1 "3heico581114coa_Chlo" + 1/1 "NAD_Chlo" -> 1/1 "3oeico581114coa_Chlo" + 1/1 "PROTON_Chlo" + 1/1 "NADH_Chlo"
	~
"HADH180_Chlo":
	1/1 "NAD_Chlo" + 1/1 "3hodcoa_Chlo" -> 1/1 "3oodcoa_Chlo" + 1/1 "PROTON_Chlo" + 1/1 "NADH_Chlo"
	~
"DECOAR227_2E4Z7Z10Z13Z16Z19Z_Chlo":
	1/1 "NADPH_Chlo" + 1/1 "dcos24710131619coa_Chlo" + 1/1 "PROTON_Chlo" -> 1/1 "dcos3710131619coa_Chlo" + 1/1 "NADP_Chlo"
	~
"KAT240_Chlo":
	1/1 "3ottccoa_Chlo" + 1/1 "CO-A_Chlo" -> 1/1 "ACETYL-COA_Chlo" + 1/1 "behencoa_Chlo"
	~
"FACOAL_C240_Chlo":
	1/1 "ATP_Chlo" + 1/1 "CO-A_Chlo" + 1/1 "lgnc_Chlo" -> 1/1 "lgnccoa_Chlo" + 1/1 "AMP_Chlo" + 1/1 "PPI_Chlo"
	~

"Biomass_Equation":
    0.760452 "GLC_Cyto" + 0.074961 "DATP_Cyto" + 0.071354 "DGTP_Cyto" + 0.074961 "DCTP_Cyto" + 0.064735 "CTP_Cyto" + 0.064735 "GTP_Cyto" + 0.061620 "UTP_Cyto" + 30.061620 "ATP_Cyto" + 0.006538 "CHLOROPHYLL-A_Chlo" + 0.001078 "CPD-10337_Chlo" + 0.000490 "CPD-10336_Chlo" + 0.005030 "CPD-20679_Chlo" + 0.000121 "CPD-20680_Chlo" + 0.000481 "CPD1F-129_Chlo" + 0.000481 "CPD1F-133_Chlo" + 0.000481 "CPD1F-130_Chlo" + 0.099414 "CHITIN_Cyto" + 0.067369 "L-ALPHA-ALANINE_Cyto" + 0.067369 "B-ALANINE_Cyto" + 0.311039 "ARG_Cyto" + 0.204619 "ASN_Cyto" + 0.204619 "L-ASPARTATE_Cyto" + 0.017813 "CYS_Cyto" + 0.184066 "GLN_Cyto" + 0.184066 "GLT_Cyto" + 0.126516 "GLY_Cyto" + 0.075362 "HIS_Cyto" + 0.347578 "ILE_Cyto" + 0.347578 "LEU_Cyto" + 0.163512 "LYS_Cyto" + 0.241158 "MET_Cyto" + 0.322914 "PHE_Cyto" + 0.375896 "PRO_Cyto" + 0.331135 "SER_Cyto" + 0.343467 "THR_Cyto" + 0.075362 "TRP_Cyto" + 0.257600 "TYR_Cyto" + 0.314693 "VAL_Cyto" + 0.009504 "mgdg160_Chlo" + 0.011428 "mgdg161_Chlo" + 0.004253 "mgdg162:7:10_Chlo" + 0.005852 "mgdg162:9:12_Chlo" + 0.003580 "mgdg163:6:9:12_Chlo" + 0.002718 "mgdg164:6:9:12:15_Chlo" + 0.001302 "mgdg184:6:9:12:15_Chlo" + 0.010119 "mgdg205:5:8:11:14:17_Chlo" + 0.004786 "dgdg160_Chlo" + 0.005755 "dgdg161_Chlo" + 0.002142 "dgdg162:7:10_Chlo" + 0.002947 "dgdg162:9:12_Chlo" + 0.001803 "dgdg163:6:9:12_Chlo" + 0.001369 "dgdg164:6:9:12:15_Chlo" + 0.000656 "dgdg184:6:9:12:15_Chlo" + 0.005096 "dgdg205:5:8:11:14:17_Chlo" + 0.005730 "sqdg160_Chlo" + 0.006889 "sqdg161_Chlo" + 0.002564 "sqdg162:7:10_Chlo" + 0.003528 "sqdg162:9:12_Chlo" + 0.002158 "sqdg163:6:9:12_Chlo" + 0.001639 "sqdg164:6:9:12:15_Chlo" + 0.000785 "sqdg184:6:9:12:15_Chlo" + 0.006101 "sqdg205:5:8:11:14:17_Chlo" + 0.001043 "pc160_Chlo" + 0.001254 "pc161_Chlo" + 0.000467 "pc162:7:10_Chlo" + 0.000642 "pc162:9:12_Chlo" + 0.000393 "pc163:6:9:12_Chlo" + 0.000298 "pc164:6:9:12:15_Chlo" + 0.000143 "pc184:6:9:12:15_Chlo" + 0.001111 "pc205:8:11:14:17_Chlo" + 0.002553 "pe160_Chlo" + 0.003070 "pe161_Chlo" + 0.001142 "pe162:7:10_Chlo" + 0.001572 "pe162:9:12_Chlo" + 0.000962 "pe163:6:9:12_Chlo" + 0.000730 "pe164:6:9:12:15_Chlo" + 0.000350 "pe184:6:9:12:15_Chlo" + 0.002718 "pe205:5:8:11:14:17_Chlo" + 0.005635 "tag160_Chlo" + 0.006776 "tag161_Chlo" + 0.002522 "tag162:7:10_Chlo" + 0.003470 "tag162:9:12_Chlo" + 0.002123 "tag163:6:9:12_Chlo" + 0.001612 "tag164:6:9:12:15_Chlo" + 0.000772 "tag184:6:9:12:15_Chlo" + 0.006000 "tag205:5:8:11:14:17_Chlo" + 0.001415 "pg160_Chlo" + 0.001702 "pg161_Chlo" + 0.000633 "pg162:7:10_Chlo" + 0.000871 "pg162:9:12_Chlo" + 0.000533 "pg163:6:9:12_Chlo" + 0.000405 "pg164:6:9:15:15_Chlo" + 0.000194 "pg184:6:9:12:15_Chlo" + 0.001507 "pg205:5:8:11:14:17_Chlo" + 0.000818 "12dgr160_Chlo" + 0.000983 "12dgr161_Chlo" + 0.000366 "12dgr162:7:10_Chlo" + 0.000504 "12dgr162:9:12_Chlo" + 0.000308 "12dgr163:6:9:12_Chlo" + 0.000234 "12dgr164:6:9:12:15_Chlo" + 0.000112 "12dgr184:6:9:12:15_Chlo" + 0.000871 "12dgr205:5:8:11:14:17_Chlo" + 1.0 "Si_Cyto" + 31.0 "WATER_Cyto" -> 30.02 "ADP_Cyto" + 30.02 "Pi_Cyto" + 30.02 "PROTON_Cyto"
    ~
