# Supplementary material for: A Genome-Scale Metabolic Model of Thalassiosira pseudonana CCMP 1335 for a Systems-Level Understanding of Its Metabolism and Biotechnological Potential
Source: Microorganisms. 2020 Sep 11;8(9):1396. doi: 10.3390/microorganisms8091396 (PMC7563145; doi:10.3390/microorganisms8091396)
Supplement: Supplementary file 1 [file microorganisms-08-01396-s001.zip › S02_iThaps987.xls]

## Sheet: reactions
Rxn name	Rxn description	Formula	Gene-reaction association	Genes	Proteins	Subsystem	Reversible	LB	UB	Objective	Confidence Score	EC Number	Notes	References
1.1.1.178-RXN_Cyto	1.1.1.178-RXN_Cyto	2-METHYL-3-HYDROXY-BUTYRYL-COA_Cyto + NAD_Cyto <=> 2-METHYL-ACETO-ACETYL-COA_Cyto + NADH_Cyto + PROTON_Cyto	GE1Q-5795	GE1Q-5795		Amino Acid Metabolism	1	-1000	1000	0		EC-1.1.1.178
1.1.1.271-RXN_Cyto	1.1.1.271-RXN_Cyto	GDP-4-DEHYDRO-6-DEOXY-D-MANNOSE_Cyto + NADPH_Cyto + PROTON_Cyto -> GUANOSINE_DIPHOSPHATE_FUCOSE_Cyto + NADP_Cyto	GE1Q-1088	GE1Q-1088		Carbohydrate Metabolism	0	0	1000	0		EC-1.1.1.271
1.1.1.274-RXN_Chlo	1.1.1.274-RXN_Chlo	25-DIDEHYDRO-D-GLUCONATE_Chlo + NADPH_Chlo + PROTON_Chlo <=> CPD-377_Chlo + NADP_Chlo	GE1Q-8109	GE1Q-8109		Carbohydrate Metabolism	1	-1000	1000	0		EC-1.1.1.274
1.1.1.34-RXN_Cyto	1.1.1.34-RXN_Cyto	3-HYDROXY-3-METHYL-GLUTARYL-COA_Cyto + 2 NADPH_Cyto + 2 PROTON_Cyto -> CO-A_Cyto + MEVALONATE_Cyto + 2 NADP_Cyto	GE1Q-8716	GE1Q-8716		Fatty Acid Metabolism	0	0	1000	0		EC-1.1.1.34
1.1.1.8-RXN_Chlo	1.1.1.8-RXN_Chlo	DIHYDROXY-ACETONE-PHOSPHATE_Chlo + NADH_Chlo + PROTON_Chlo -> GLYCEROL-3P_Chlo + NAD_Chlo	GE1Q-10877	GE1Q-10877		Fatty Acid Metabolism	0	0	1000	0		EC-1.1.1.8
1.10.2.2-RXN_Chlo	1.10.2.2-RXN_Chlo	CPD-9956_Chlo + 2 Cytochromes-C-Oxidized_Chlo <=> 2 Cytochromes-C-Reduced_Chlo + UBIQUINONE-8_Chlo	GE1Q-9457, GE1Q-3458, GE1Q-8829	GE1Q-9457, GE1Q-3458, GE1Q-8829		Carbohydrate Metabolism	1	-1000	1000	0		EC-1.10.2.2
1.10.2.2-RXN_Cyto	1.10.2.2-RXN_Cyto	CPD-9956_Cyto + 2 Cytochromes-C-Oxidized_Cyto <=> 2 Cytochromes-C-Reduced_Cyto + UBIQUINONE-8_Cyto	GE1Q-9457, GE1Q-3458, GE1Q-8829	GE1Q-9457, GE1Q-3458, GE1Q-8829		Carbohydrate Metabolism	1	-1000	1000	0		EC-1.10.2.2
1.12.1.3-RXN_Cyto	1.12.1.3-RXN_Cyto	HYDROGEN-MOLECULE_Cyto + NADP_Cyto <=> NADPH_Cyto + PROTON_Cyto	GE1Q-785	GE1Q-785		Others	1	-1000	1000	0		EC-1.12.1.3
1.14.13.70-RXN_Cyto	1.14.13.70-RXN_Cyto	3 NADPH_Cyto + OBTUSIFOLIOL_Cyto + 3 OXYGEN-MOLECULE_Cyto + 2 PROTON_Cyto -> ALPHA-METHYL-5-ALPHA-ERGOSTA_Cyto + FORMATE_Cyto + 3 NADP_Cyto + 4 WATER_Cyto	GE1Q-8283	GE1Q-8283		Fatty Acid Metabolism	0	0	1000	0		EC-1.14.13.70
1.14.19.1-RXN_Chlo	1.14.19.1-RXN_Chlo	2 FERROCYTOCHROME-B5_Chlo + OXYGEN-MOLECULE_Chlo + 2 PROTON_Chlo + STEAROYL-COA_Chlo -> 2 FERRICYTOCHROME-B5_Chlo + OLEOYL-COA_Chlo + 2 WATER_Chlo	GE1Q-281, GE1Q-6949	GE1Q-281, GE1Q-6949		Fatty Acid Metabolism	0	0	1000	0		EC-1.14.19.1
1.14.19.4-RXN_Cyto	1.14.19.4-RXN_Cyto	NADH_Cyto + OXYGEN-MOLECULE_Cyto + PHYTOSPINGOSINE_Cyto <=> CPD-10693_Cyto + NAD_Cyto + 2 WATER_Cyto	GE1Q-6263	GE1Q-6263		Others	1	-1000	1000	0		EC-1.14.19.4
1.14.99.33-RXN-(NAD)_Chlo	1.14.99.33-RXN-(NAD)_Chlo	LINOLEIC_ACID_Chlo + NADH_Chlo + OXYGEN-MOLECULE_Chlo + PROTON_Chlo <=> CREPENYNATE_Chlo + NAD_Chlo + 2 WATER_Chlo	GE1Q-5290, GE1Q-8807	GE1Q-5290, GE1Q-8807		Others	1	-1000	1000	0		EC-1.14.99.33
1.14.99.33-RXN-(NAD)_Cyto	1.14.99.33-RXN-(NAD)_Cyto	LINOLEIC_ACID_Cyto + NADH_Cyto + OXYGEN-MOLECULE_Cyto + PROTON_Cyto <=> CREPENYNATE_Cyto + NAD_Cyto + 2 WATER_Cyto	GE1Q-5290, GE1Q-8807	GE1Q-5290, GE1Q-8807		Others	1	-1000	1000	0		EC-1.14.99.33
1.14.99.33-RXN-(NADP)_Chlo	1.14.99.33-RXN-(NADP)_Chlo	LINOLEIC_ACID_Chlo + NADPH_Chlo + OXYGEN-MOLECULE_Chlo + PROTON_Chlo <=> CREPENYNATE_Chlo + NADP_Chlo + 2 WATER_Chlo	GE1Q-5290, GE1Q-8807	GE1Q-5290, GE1Q-8807		Others	1	-1000	1000	0		EC-1.14.99.33
1.14.99.33-RXN-(NADP)_Cyto	1.14.99.33-RXN-(NADP)_Cyto	LINOLEIC_ACID_Cyto + NADPH_Cyto + OXYGEN-MOLECULE_Cyto + PROTON_Cyto <=> CREPENYNATE_Cyto + NADP_Cyto + 2 WATER_Cyto	GE1Q-5290, GE1Q-8807	GE1Q-5290, GE1Q-8807		Others	1	-1000	1000	0		EC-1.14.99.33
1.18.1.2-RXN_Chlo	1.18.1.2-RXN_Chlo	NADP_Chlo + PROTON_Chlo + 2 Reduced-ferredoxins_Chlo <=> NADPH_Chlo + 2 Oxidized-ferredoxins_Chlo	GE1Q-650, GE1Q-1922, GE1Q-6857, GE1Q-8689	GE1Q-650, GE1Q-1922, GE1Q-6857, GE1Q-8689		Photosynthesis	1	-1000	1000	0		EC-1.18.1.2
1.2.1.13-RXN_Chlo	1.2.1.13-RXN_Chlo	DPG_Chlo + NADPH_Chlo + PROTON_Chlo -> GAP_Chlo + NADP_Chlo + Pi_Chlo				Carbon Fixation	0	0	1000	0		EC-1.2.1.13
1.2.1.27-RXN_Cyto	1.2.1.27-RXN_Cyto	CO-A_Cyto + CPD-12179_Cyto + NAD_Cyto + WATER_Cyto <=> HCO3_Cyto + NADH_Cyto + PROPIONYL-COA_Cyto + PROTON_Cyto	GE1Q-1765, GE1Q-2090	GE1Q-1765, GE1Q-2090		Amino Acid Metabolism	1	-1000	1000	0		EC-1.2.1.27
1.2.1.9-RXN_Cyto	1.2.1.9-RXN_Cyto	GAP_Cyto + NADP_Cyto + WATER_Cyto -> G3P_Cyto + NADPH_Cyto + 2 PROTON_Cyto	GE1Q-7447, GE1Q-11270	GE1Q-7447, GE1Q-11270		Carbohydrate Metabolism	0	0	1000	0		EC-1.2.1.9
1.3.1.20-RXN_Cyto	1.3.1.20-RXN_Cyto	CPD-289_Cyto + NADP_Cyto <=> CATECHOL_Cyto + NADPH_Cyto + PROTON_Cyto	GE1Q-4009, GE1Q-6652	GE1Q-4009, GE1Q-6652		Others	1	-1000	1000	0		EC-1.3.1.20
1.3.1.20-RXN_Mito	1.3.1.20-RXN_Mito	CPD-289_Mito + NADP_Mito <=> CATECHOL_Mito + NADPH_Mito + PROTON_Mito	GE1Q-4009, GE1Q-6652	GE1Q-4009, GE1Q-6652		Others	1	-1000	1000	0		EC-1.3.1.20
1.3.1.70-RXN_Mito	1.3.1.70-RXN_Mito	44-DIMETHYL-824-CHOLESTADIENOL_Mito + NADP_Mito <=> 44-DIMETHYL-CHOLESTA-812-24-TRIENOL_Mito + NADPH_Mito + PROTON_Mito	GE1Q-9859	GE1Q-9859		Fatty Acid Metabolism	1	-1000	1000	0		EC-1.3.1.70
1.3.99.23-RXN_Chlo	1.3.99.23-RXN_Chlo	CPD-7247_Chlo + NAD_Chlo <=> CPD-13524_Chlo + NADH_Chlo	GE1Q-1417, GE1Q-2759, GE1Q-6185	GE1Q-1417, GE1Q-2759, GE1Q-6185		Vitamins Metabolism	1	-1000	1000	0		EC-1.3.99.23
1.3.99.23-RXN_Cyto	1.3.99.23-RXN_Cyto	CPD-7247_Cyto + NAD_Cyto <=> CPD-13524_Cyto + NADH_Cyto	GE1Q-1417, GE1Q-2759, GE1Q-6185	GE1Q-1417, GE1Q-2759, GE1Q-6185		Vitamins Metabolism	1	-1000	1000	0		EC-1.3.99.23
1.3.99.23-RXN_Mito	1.3.99.23-RXN_Mito	CPD-7247_Mito + NAD_Mito <=> CPD-13524_Mito + NADH_Mito	GE1Q-1417, GE1Q-2759, GE1Q-6185	GE1Q-1417, GE1Q-2759, GE1Q-6185		Vitamins Metabolism	1	-1000	1000	0		EC-1.3.99.23
1.4.3.19-RXN_Chlo	1.4.3.19-RXN_Chlo	GLY_Chlo + OXYGEN-MOLECULE_Chlo + WATER_Chlo <=> AMMONIA_Chlo + GLYOX_Chlo + HYDROGEN-PEROXIDE_Chlo + PROTON_Chlo	GE1Q-4347	GE1Q-4347		Vitamins Metabolism	1	-1000	1000	0		EC-1.4.3.19
1.5.1.15-RXN_Chlo	1.5.1.15-RXN_Chlo	METHYLENE-THF_Chlo + NAD_Chlo -> 5-10-METHENYL-THF_Chlo + NADH_Chlo	GE1Q-6974, GE1Q-9336, GE1Q-10931	GE1Q-6974, GE1Q-9336, GE1Q-10931		Vitamins Metabolism	0	0	1000	0		EC-1.5.1.15
1.5.1.15-RXN_Cyto	1.5.1.15-RXN_Cyto	METHYLENE-THF_Cyto + NAD_Cyto -> 5-10-METHENYL-THF_Cyto + NADH_Cyto	GE1Q-6974, GE1Q-9336, GE1Q-10931	GE1Q-6974, GE1Q-9336, GE1Q-10931		Vitamins Metabolism	0	0	1000	0		EC-1.5.1.15
1.5.1.20-RXN_Cyto	1.5.1.20-RXN_Cyto	METHYLENE-THF_Cyto + NADH_Cyto + PROTON_Cyto -> 5-METHYL-THF_Cyto + NAD_Cyto	GE1Q-10611, GE1Q-11617	GE1Q-10611, GE1Q-11617		Vitamins Metabolism	0	0	1000	0		EC-1.5.1.20
1.5.1.34-RXN-(NAD)_Chlo	1.5.1.34-RXN-(NAD)_Chlo	5678-TETRAHYDROPTERIDINE_Chlo + NAD_Chlo <=> 67-DIHYDROPTERIDINE_Chlo + NADH_Chlo + PROTON_Chlo	GE1Q-3521	GE1Q-3521		Vitamins Metabolism	1	-1000	1000	0		EC-1.5.1.34
1.5.1.34-RXN-(NADP)_Chlo	1.5.1.34-RXN-(NADP)_Chlo	5678-TETRAHYDROPTERIDINE_Chlo + NADP_Chlo <=> 67-DIHYDROPTERIDINE_Chlo + NADPH_Chlo + PROTON_Chlo	GE1Q-3521	GE1Q-3521		Vitamins Metabolism	1	-1000	1000	0		EC-1.5.1.34
1.5.1.8-RXN_Cyto	1.5.1.8-RXN_Cyto	2-KETOGLUTARATE_Cyto + LYS_Cyto + NADPH_Cyto + PROTON_Cyto -> NADP_Cyto + SACCHAROPINE_Cyto + WATER_Cyto	GE1Q-11718	GE1Q-11718		Amino Acid Metabolism	0	0	1000	0		EC-1.5.1.8
1.5.1.9-RXN_Cyto	1.5.1.9-RXN_Cyto	NAD_Cyto + SACCHAROPINE_Cyto + WATER_Cyto -> ALLYSINE_Cyto + GLT_Cyto + NADH_Cyto + PROTON_Cyto	GE1Q-6452, GE1Q-11718	GE1Q-6452, GE1Q-11718		Amino Acid Metabolism	0	0	1000	0		EC-1.5.1.9
1.5.5.1-RXN_Chlo	1.5.5.1-RXN_Chlo	ETF-Reduced_Chlo + UBIQUINONE-8_Chlo <=> CPD-9956_Chlo + ETF-Oxidized_Chlo	GE1Q-9066	GE1Q-9066		Others	1	-1000	1000	0		EC-1.5.5.1
1.6.1.2-RXN_Cyto	1.6.1.2-RXN_Cyto	NADPH_Cyto + NAD_Cyto -> NADH_Cyto + NADP_Cyto	GE1Q-4497, GE1Q-8079	GE1Q-4497, GE1Q-8079		Vitamins Metabolism	0	0	1000	0		EC-1.6.1.2
1.7.7.2-RXN_Cyto	1.7.7.2-RXN_Cyto	NITRITE_Cyto + 2 Oxidized-ferredoxins_Cyto + WATER_Cyto <=> NITRATE_Cyto + 2 Reduced-ferredoxins_Cyto				Fatty Acid Metabolism	1	-1000	1000	0		EC-1.7.7.2
1.8.3.5-RXN_Cyto	1.8.3.5-RXN_Cyto	OXYGEN-MOLECULE_Cyto + S-PRENYL-L-CYSTEINE_Cyto + WATER_Cyto <=> CYS_Cyto + HYDROGEN-PEROXIDE_Cyto + PRENAL_Cyto	GE1Q-7560	GE1Q-7560		Fatty Acid Metabolism	1	-1000	1000	0		EC-1.8.3.5
1.8.4.8-RXN_Chlo	1.8.4.8-RXN_Chlo	PAPS_Chlo + Red-Thioredoxin_Chlo -> 3-5-ADP_Chlo + Ox-Thioredoxin_Chlo + 2 PROTON_Chlo + SO3_Chlo	GE1Q-5611	GE1Q-5611		Others	0	0	1000	0		EC-1.8.4.8
1.8.4.9-RXN_Cyto	1.8.4.9-RXN_Cyto	APS_Cyto + 2 GLUTATHIONE_Cyto -> AMP_Cyto + OXIDIZED-GLUTATHIONE_Cyto + 2 PROTON_Cyto + SO3_Cyto	GE1Q-3065	GE1Q-3065		Others	0	0	1000	0		EC-1.8.4.9
10-FORMYL-THF_Chlo_tx	10-FORMYL-THF_Chlo_tx	10-FORMYL-THF_Cyto <=> 10-FORMYL-THF_Chlo				Transport	1	-1000	1000	0
13-BETA-GLUCAN-SYNTHASE-RXN_Cyto	13-BETA-GLUCAN-SYNTHASE-RXN_Cyto	CPD-12575_Cyto -> GLC_Cyto + UDP_Cyto	GE1Q-2822	GE1Q-2822		Carbohydrate Metabolism	0	0	1000	0		EC-2.4.1.34
1PFRUCTPHOSN-RXN_Chlo	1PFRUCTPHOSN-RXN_Chlo	ATP_Chlo + FRU1P_Chlo -> ADP_Chlo + FRUCTOSE-16-DIPHOSPHATE_Chlo + PROTON_Chlo	GE1Q-8143	GE1Q-8143		Carbohydrate Metabolism	0	0	1000	0		EC-2.7.1.56
1PFRUCTPHOSN-RXN_Cyto	1PFRUCTPHOSN-RXN_Cyto	ATP_Cyto + FRU1P_Cyto -> ADP_Cyto + FRUCTOSE-16-DIPHOSPHATE_Cyto + PROTON_Cyto	GE1Q-8143	GE1Q-8143		Carbohydrate Metabolism	0	0	1000	0		EC-2.7.1.56
1TRANSKETO-RXN_Chlo	1TRANSKETO-RXN_Chlo	RIBOSE-5P_Chlo + XYLULOSE-5-PHOSPHATE_Chlo <=> D-SEDOHEPTULOSE-7-P_Chlo + GAP_Chlo	GE1Q-9899, GE1Q-11271	GE1Q-9899, GE1Q-11271		Carbohydrate Metabolism	1	-1000	1000	0		EC-2.2.1.1
2-AMINOADIPATE-AMINOTRANSFERASE-RXN_Chlo	2-AMINOADIPATE-AMINOTRANSFERASE-RXN_Chlo	2-KETOGLUTARATE_Chlo + CPD-468_Chlo -> 2K-ADIPATE_Chlo + GLT_Chlo	GE1Q-6632	GE1Q-6632		Amino Acid Metabolism	0	0	1000	0		EC-2.6.1.39
2-DEHYDROPANTOATE-REDUCT-RXN_Cyto	2-DEHYDROPANTOATE-REDUCT-RXN_Cyto	2-DEHYDROPANTOATE_Cyto + NADPH_Cyto + PROTON_Cyto -> L-PANTOATE_Cyto + NADP_Cyto	GE1Q-7529	GE1Q-7529		Vitamins Metabolism	0	0	1000	0		EC-1.1.1.169
2-ISOPROPYLMALATESYN-RXN_Chlo	2-ISOPROPYLMALATESYN-RXN_Chlo	2-KETO-ISOVALERATE_Chlo + ACETYL-COA_Chlo + WATER_Chlo <=> 3-CARBOXY-3-HYDROXY-ISOCAPROATE_Chlo + CO-A_Chlo + PROTON_Chlo	GE1Q-5265, GE1Q-11515	GE1Q-5265, GE1Q-11515		Amino Acid Metabolism	1	-1000	1000	0		EC-2.3.3.13
2-ISOPROPYLMALATESYN-RXN_Cyto	2-ISOPROPYLMALATESYN-RXN_Cyto	2-KETO-ISOVALERATE_Cyto + ACETYL-COA_Cyto + WATER_Cyto -> 3-CARBOXY-3-HYDROXY-ISOCAPROATE_Cyto + CO-A_Cyto + PROTON_Cyto	GE1Q-5265, GE1Q-11515	GE1Q-5265, GE1Q-11515		Amino Acid Metabolism	0	0	1000	0		EC-2.3.3.13
2-OCTAPRENYL-6-OHPHENOL-METHY-RXN_Chlo	2-OCTAPRENYL-6-OHPHENOL-METHY-RXN_Chlo	2-OCTAPRENYL-6-HYDROXYPHENOL_Chlo + S-ADENOSYLMETHIONINE_Chlo -> 2-OCTAPRENYL-6-METHOXYPHENOL_Chlo + ADENOSYL-HOMO-CYS_Chlo + PROTON_Chlo	GE1Q-5556	GE1Q-5556		Fatty Acid Metabolism	0	0	1000	0		EC-2.1.1.222
2-OCTAPRENYLPHENOL-HYDROX-RXN_Cyto	2-OCTAPRENYLPHENOL-HYDROX-RXN_Cyto	2-OCTAPRENYLPHENOL_Cyto + NADPH_Cyto + OXYGEN-MOLECULE_Cyto + PROTON_Cyto -> 2-OCTAPRENYL-6-HYDROXYPHENOL_Cyto + NADP_Cyto + WATER_Cyto	GE1Q-5689	GE1Q-5689		Vitamins and Co-factor Metabolism	0	0	1000	0		EC-1.14.13
2.1.1.142-RXN_Cyto	2.1.1.142-RXN_Cyto	CYCLOARTENOL_Cyto + S-ADENOSYLMETHIONINE_Cyto <=> 24R-24-METHYLCYCLOARTA-825-DIEN-3-BET_Cyto + ADENOSYL-HOMO-CYS_Cyto + PROTON_Cyto	GE1Q-2953	GE1Q-2953		Amino Acid Metabolism	1	-1000	1000	0		EC-2.1.1.142
2.1.1.161-RXN_Cyto	2.1.1.161-RXN_Cyto	DIMETHYL-GLYCINE_Cyto + S-ADENOSYLMETHIONINE_Cyto <=> ADENOSYL-HOMO-CYS_Cyto + BETAINE_Cyto + PROTON_Cyto	GE1Q-6550	GE1Q-6550		Amino Acid Metabolism	1	-1000	1000	0		EC-2.1.1.161
2.1.1.64-RXN_Chlo	2.1.1.64-RXN_Chlo	CPD-7158_Chlo + S-ADENOSYLMETHIONINE_Chlo -> ADENOSYL-HOMO-CYS_Chlo + CPD-9957_Chlo + PROTON_Chlo	GE1Q-11788, GE1Q-5556	GE1Q-11788, GE1Q-5556		Fatty Acid Metabolism	0	0	1000	0		EC-2.1.1.64
2.1.1.64-RXN_Cyto	2.1.1.64-RXN_Cyto	CPD-7158_Cyto + S-ADENOSYLMETHIONINE_Cyto -> ADENOSYL-HOMO-CYS_Cyto + CPD-9957_Cyto + PROTON_Cyto	GE1Q-11788, GE1Q-5556	GE1Q-11788, GE1Q-5556		Fatty Acid Metabolism	0	0	1000	0		EC-2.1.1.64
2.3.1.41-RXN_Cyto	2.3.1.41-RXN_Cyto	ACYL-ACP_Cyto + MALONYL-ACP_Cyto -> ACP_Cyto + B-KETOACYL-ACP_Cyto + CARBON-DIOXIDE_Cyto	GE1Q-648, GE1Q-6556, GE1Q-7005	GE1Q-648, GE1Q-6556, GE1Q-7005		Others	0	0	1000	0		EC-2.3.1.41
2.4.1.117-RXN_Chlo	2.4.1.117-RXN_Chlo	CPD-12575_Chlo + DOLICHOLP_Chlo -> CPD-166_Chlo + UDP_Chlo	GE1Q-1612, GE1Q-6758	GE1Q-1612, GE1Q-6758		Carbohydrate Metabolism	0	0	1000	0		EC-2.4.1.117
2.4.1.117-RXN_Cyto	2.4.1.117-RXN_Cyto	CPD-12575_Cyto + DOLICHOLP_Cyto -> CPD-166_Cyto + UDP_Cyto	GE1Q-1612, GE1Q-6758	GE1Q-1612, GE1Q-6758		Carbohydrate Metabolism	0	0	1000	0		EC-2.4.1.117
2.4.1.141-RXN_Chlo	2.4.1.141-RXN_Chlo	CPD-190_Chlo + UDP-N-ACETYL-D-GLUCOSAMINE_Chlo -> NN-DIACETYLCHITOBIOSYLDIPHOSPHODOLICHO_Chlo + PROTON_Chlo + UDP_Chlo	GE1Q-1300	GE1Q-1300		Carbohydrate Metabolism	0	0	1000	0		EC-2.4.1.141
2.4.1.142-RXN_Chlo	2.4.1.142-RXN_Chlo	GDP-MANNOSE_Chlo + NN-DIACETYLCHITOBIOSYLDIPHOSPHODOLICHO_Chlo -> ALPHA-D-MANNOSYLCHITOBIO_Chlo + GDP_Chlo + PROTON_Chlo	GE1Q-5274	GE1Q-5274		Carbohydrate Metabolism	0	0	1000	0		EC-2.4.1.142
2.4.1.214-RXN_Chlo	2.4.1.214-RXN_Chlo	GUANOSINE_DIPHOSPHATE_FUCOSE_Chlo + N4-N-ACETYL-BETA-D-GLUCOSAMINYL-12_Chlo <=> GDP_Chlo + N4-N-ACETYL-BETA-D-GLUCOSAMINYL-F_Chlo + PROTON_Chlo	GE1Q-7486	GE1Q-7486		Carbohydrate Metabolism	1	-1000	1000	0		EC-2.4.1.214
2.4.1.83-RXN_Cyto	2.4.1.83-RXN_Cyto	DOLICHOLP_Cyto + GDP-MANNOSE_Cyto -> CPD-171_Cyto + GDP_Cyto	GE1Q-7990	GE1Q-7990		Carbohydrate Metabolism	0	0	1000	0		EC-2.4.1.83
2.5.1.19-RXN_Chlo	2.5.1.19-RXN_Chlo	PHOSPHO-ENOL-PYRUVATE_Chlo + SHIKIMATE-5P_Chlo <=> 3-ENOLPYRUVYL-SHIKIMATE-5P_Chlo + Pi_Chlo	GE1Q-9530, GE1Q-9536	GE1Q-9530, GE1Q-9536		Amino Acid Metabolism	1	-1000	1000	0		EC-2.5.1.19
2.5.1.19-RXN_Cyto	2.5.1.19-RXN_Cyto	PHOSPHO-ENOL-PYRUVATE_Cyto + SHIKIMATE-5P_Cyto -> 3-ENOLPYRUVYL-SHIKIMATE-5P_Cyto + Pi_Cyto	GE1Q-9530, GE1Q-9536	GE1Q-9530, GE1Q-9536		Amino Acid Metabolism	0	0	1000	0		EC-2.5.1.19
2.5.1.21-RXN_Cyto	2.5.1.21-RXN_Cyto	2 FARNESYL-PP_Cyto -> CPD-465_Cyto + PPI_Cyto	GE1Q-9164	GE1Q-9164		Fatty Acid Metabolism	0	0	1000	0		EC-2.5.1.21
2.5.1.32-RXN_Chlo	2.5.1.32-RXN_Chlo	2 GERANYLGERANYL-PP_Chlo -> CPD-464_Chlo + PPI_Chlo	GE1Q-7458	GE1Q-7458		Pigments Metabolism	0	0	1000	0		EC-2.5.1.32
2.6.1.64-RXN_Chlo	2.6.1.64-RXN_Chlo	GLN_Chlo + PHENYL-PYRUVATE_Chlo <=> 2-KETO-GLUTARAMATE_Chlo + PHE_Chlo	GE1Q-7227	GE1Q-7227		Amino Acid Metabolism	1	-1000	1000	0		EC-2.6.1.64
2.6.1.7-RXN_Chlo	2.6.1.7-RXN_Chlo	2-KETOGLUTARATE_Chlo + L-KYNURENINE_Chlo <=> CPD-476_Chlo + GLT_Chlo	GE1Q-6632, GE1Q-7227	GE1Q-6632, GE1Q-7227		Amino Acid Metabolism	1	-1000	1000	0		EC-2.6.1.7
2.7.1.133-RXN_Cyto	2.7.1.133-RXN_Cyto	ATP_Cyto + INOSITOL-1-3-4-TRIPHOSPHATE_Cyto -> ADP_Cyto + CPD-505_Cyto + PROTON_Cyto	GE1Q-9553	GE1Q-9553		Fatty Acid Metabolism	0	0	1000	0		EC-2.7.1.159
2.7.1.134-RXN_Cyto	2.7.1.134-RXN_Cyto	ATP_Cyto + CPD-178_Cyto -> ADP_Cyto + CPD-1107_Cyto + PROTON_Cyto	GE1Q-9553	GE1Q-9553		Fatty Acid Metabolism	0	0	1000	0		EC-2.7.1.134
2.7.1.139-RXN_Cyto	2.7.1.139-RXN_Cyto	ATP_Cyto + INOSITOL-1-3-4-TRIPHOSPHATE_Cyto -> ADP_Cyto + CPD-506_Cyto + PROTON_Cyto	GE1Q-9553	GE1Q-9553		Fatty Acid Metabolism	0	0	1000	0		EC-2.7.1.159
2.7.1.148-RXN_Chlo	2.7.1.148-RXN_Chlo	4-CYTIDINE-5-DIPHOSPHO-2-C_Chlo + ATP_Chlo -> 2-PHOSPHO-4-CYTIDINE-5-DIPHOSPHO-2-C-MET_Chlo + ADP_Chlo + 2 PROTON_Chlo	GE1Q-9804	GE1Q-9804		Fatty Acid Metabolism	0	0	1000	0		EC-2.7.1.148
2.7.1.151-RXN_Cyto	2.7.1.151-RXN_Cyto	ATP_Cyto + INOSITOL-1-4-5-TRISPHOSPHATE_Cyto -> ADP_Cyto + INOSITOL-1456-TETRAKISPHOSPHATE_Cyto + PROTON_Cyto	GE1Q-4028	GE1Q-4028		Fatty Acid Metabolism	0	0	1000	0		EC-2.7.1.151
2.7.1.152-RXN_Cyto	2.7.1.152-RXN_Cyto	ATP_Cyto + MI-HEXAKISPHOSPHATE_Cyto + PROTON_Cyto -> 5-DIPHOSPHO-1D-MYO-INOSITOL-12346P_Cyto + ADP_Cyto	GE1Q-10553	GE1Q-10553		Fatty Acid Metabolism	0	0	1000	0		EC-2.7.4.21
2.7.1.90-RXN_Cyto	2.7.1.90-RXN_Cyto	FRUCTOSE-6P_Cyto + PPI_Cyto <=> FRUCTOSE-16-DIPHOSPHATE_Cyto + PROTON_Cyto + Pi_Cyto	GE1Q-8143, GE1Q-11219	GE1Q-8143, GE1Q-11219		Carbohydrate Metabolism	1	-1000	1000	0		EC-2.7.1.90
2.7.4.24-RXN_Cyto	2.7.4.24-RXN_Cyto	5-DIPHOSPHO-1D-MYO-INOSITOL-12346P_Cyto + ATP_Cyto -> ADP_Cyto + CPD-11938_Cyto	GE1Q-10553	GE1Q-10553		Fatty Acid Metabolism	0	0	1000	0		EC-2.7.4.24
2.7.7.13-RXN_Cyto	2.7.7.13-RXN_Cyto	GTP_Cyto + MANNOSE-1P_Cyto + PROTON_Cyto -> GDP-MANNOSE_Cyto + PPI_Cyto				Carbohydrate Metabolism	0	0	1000	0		EC-2.7.7.13
2.7.7.14-RXN_Chlo	2.7.7.14-RXN_Chlo	CTP_Chlo + PHOSPHORYL-ETHANOLAMINE_Chlo + PROTON_Chlo -> CDP-ETHANOLAMINE_Chlo + PPI_Chlo	GE1Q-1305, GE1Q-6560	GE1Q-1305, GE1Q-6560		Others	0	0	1000	0		EC-2.7.7.14
2.7.7.14-RXN_Cyto	2.7.7.14-RXN_Cyto	CTP_Cyto + PHOSPHORYL-ETHANOLAMINE_Cyto + PROTON_Cyto -> CDP-ETHANOLAMINE_Cyto + PPI_Cyto	GE1Q-1305, GE1Q-6560	GE1Q-1305, GE1Q-6560		Others	0	0	1000	0		EC-2.7.7.14
2.7.7.15-RXN_Cyto	2.7.7.15-RXN_Cyto	CTP_Cyto + PHOSPHORYL-CHOLINE_Cyto + PROTON_Cyto -> CDP-CHOLINE_Cyto + PPI_Cyto	GE1Q-6560	GE1Q-6560		Others	0	0	1000	0		EC-2.7.7.15
2.7.7.60-RXN_Chlo	2.7.7.60-RXN_Chlo	2-C-METHYL-D-ERYTHRITOL-4-PHOSPHATE_Chlo + CTP_Chlo + PROTON_Chlo -> 4-CYTIDINE-5-DIPHOSPHO-2-C_Chlo + PPI_Chlo	GE1Q-9286	GE1Q-9286		Fatty Acid Metabolism	0	0	1000	0		EC-2.7.7.60
2.7.8.15-RXN_Chlo	2.7.8.15-RXN_Chlo	DOLICHOLP_Chlo + UDP-N-ACETYL-D-GLUCOSAMINE_Chlo -> CPD-190_Chlo + UMP_Chlo	GE1Q-9692	GE1Q-9692		Carbohydrate Metabolism	0	0	1000	0		EC-2.7.8.15
2KG_MAL_Chlo_tx	2KG_MAL_Chlo_tx	2-KETOGLUTARATE_Cyto + MAL_Chlo <=> 2-KETOGLUTARATE_Chlo + MAL_Cyto				Transport	1	-1000	1000	0
2KG_MAL_Mito_tx	2KG_MAL_Mito_tx	2-KETOGLUTARATE_Cyto + MAL_Mito <=> 2-KETOGLUTARATE_Mito + MAL_Cyto				Transport	1	-1000	1000	0
2OXOGLUTARATEDEH-RXN_Cyto	2OXOGLUTARATEDEH-RXN_Cyto	2-KETOGLUTARATE_Cyto + CO-A_Cyto + NAD_Cyto -> CARBON-DIOXIDE_Cyto + NADH_Cyto + SUC-COA_Cyto	GE1Q-3540	GE1Q-3540		Carbohydrate Metabolism	0	0	1000	0
2OXOGLUTARATEDEH-RXN_Mito	2OXOGLUTARATEDEH-RXN_Mito	2-KETOGLUTARATE_Mito + CO-A_Mito + NAD_Mito -> CARBON-DIOXIDE_Mito + NADH_Mito + SUC-COA_Mito	GE1Q-3540	GE1Q-3540		Carbohydrate Metabolism	0	0	1000	0
2PGADEHYDRAT-RXN_Chlo	2PGADEHYDRAT-RXN_Chlo	2-PG_Chlo <=> PHOSPHO-ENOL-PYRUVATE_Chlo + WATER_Chlo	GE1Q-7499, GE1Q-8387	GE1Q-7499, GE1Q-8387		Carbohydrate Metabolism	1	-1000	1000	0		EC-4.2.1.11
2PGADEHYDRAT-RXN_Cyto	2PGADEHYDRAT-RXN_Cyto	2-PG_Cyto <=> PHOSPHO-ENOL-PYRUVATE_Cyto + WATER_Cyto	GE1Q-7499, GE1Q-8387	GE1Q-7499, GE1Q-8387		Carbohydrate Metabolism	1	-1000	1000	0		EC-4.2.1.11
2PGADEHYDRAT-RXN_Mito	2PGADEHYDRAT-RXN_Mito	2-PG_Mito <=> PHOSPHO-ENOL-PYRUVATE_Mito + WATER_Mito	GE1Q-7499, GE1Q-8387	GE1Q-7499, GE1Q-8387		Carbohydrate Metabolism	1	-1000	1000	0		EC-4.2.1.11
2TRANSKETO-RXN_Chlo	2TRANSKETO-RXN_Chlo	ERYTHROSE-4P_Chlo + XYLULOSE-5-PHOSPHATE_Chlo <=> FRUCTOSE-6P_Chlo + GAP_Chlo	GE1Q-9899, GE1Q-11271	GE1Q-9899, GE1Q-11271		Carbohydrate Metabolism	1	-1000	1000	0		EC-2.2.1.1
3-CH3-2-OXOBUTANOATE-OH-CH3-XFER-RXN_Chlo	3-CH3-2-OXOBUTANOATE-OH-CH3-XFER-RXN_Chlo	2-KETO-ISOVALERATE_Chlo + METHYLENE-THF_Chlo + WATER_Chlo -> 2-DEHYDROPANTOATE_Chlo + THF_Chlo	GE1Q-9626	GE1Q-9626		Vitamins Metabolism	0	0	1000	0		EC-2.1.2.11
3-DEHYDROQUINATE-DEHYDRATASE-RXN_Chlo	3-DEHYDROQUINATE-DEHYDRATASE-RXN_Chlo	DEHYDROQUINATE_Chlo <=> 3-DEHYDRO-SHIKIMATE_Chlo + WATER_Chlo	GE1Q-9536	GE1Q-9536		Amino Acid Metabolism	1	-1000	1000	0		EC-4.2.1.10
3-DEHYDROQUINATE-DEHYDRATASE-RXN_Cyto	3-DEHYDROQUINATE-DEHYDRATASE-RXN_Cyto	DEHYDROQUINATE_Cyto -> 3-DEHYDRO-SHIKIMATE_Cyto + WATER_Cyto	GE1Q-9536	GE1Q-9536		Amino Acid Metabolism	0	0	1000	0		EC-4.2.1.10
3-DEHYDROQUINATE-SYNTHASE-RXN_Chlo	3-DEHYDROQUINATE-SYNTHASE-RXN_Chlo	3-DEOXY-D-ARABINO-HEPTULOSONATE-7-P_Chlo <=> DEHYDROQUINATE_Chlo + Pi_Chlo	GE1Q-8288, GE1Q-9536, GE1Q-10635	GE1Q-8288, GE1Q-9536, GE1Q-10635		Amino Acid Metabolism	1	-1000	1000	0		EC-4.2.3.4
3-DEHYDROQUINATE-SYNTHASE-RXN_Cyto	3-DEHYDROQUINATE-SYNTHASE-RXN_Cyto	3-DEOXY-D-ARABINO-HEPTULOSONATE-7-P_Cyto -> DEHYDROQUINATE_Cyto + Pi_Cyto	GE1Q-8288, GE1Q-9536, GE1Q-10635	GE1Q-8288, GE1Q-9536, GE1Q-10635		Amino Acid Metabolism	0	0	1000	0		EC-4.2.3.4
3-DEHYDROSPHINGANINE-REDUCTASE-RXN_Cyto	3-DEHYDROSPHINGANINE-REDUCTASE-RXN_Cyto	DEHYDROSPHINGANINE_Cyto + NADPH_Cyto + PROTON_Cyto -> DIHYDRO-SPHINGOSINE_Cyto + NADP_Cyto	GE1Q-9592	GE1Q-9592		Fatty Acid Metabolism	0	0	1000	0		EC-1.1.1.102
3-HYDROXYBUTYRYL-COA-DEHYDROGENASE-RXN_Chlo	3-HYDROXYBUTYRYL-COA-DEHYDROGENASE-RXN_Chlo	ACETOACETYL-COA_Chlo + NADPH_Chlo + PROTON_Chlo -> NADP_Chlo + S-3-HYDROXYBUTANOYL-COA_Chlo	GE1Q-1707	GE1Q-1707		Amino Acid Metabolism	0	0	1000	0		EC-1.1.1.157
3-HYDROXYISOBUTYRATE-DEHYDROGENASE-RXN_Chlo	3-HYDROXYISOBUTYRATE-DEHYDROGENASE-RXN_Chlo	CPD-12175_Chlo + NAD_Chlo -> CH3-MALONATE-S-ALD_Chlo + NADH_Chlo + PROTON_Chlo	GE1Q-5489, GE1Q-8521, GE1Q-10347	GE1Q-5489, GE1Q-8521, GE1Q-10347		Amino Acid Metabolism	0	0	1000	0		EC-1.1.1.31
3-HYDROXYISOBUTYRATE-DEHYDROGENASE-RXN_Cyto	3-HYDROXYISOBUTYRATE-DEHYDROGENASE-RXN_Cyto	CPD-12175_Cyto + NAD_Cyto -> CH3-MALONATE-S-ALD_Cyto + NADH_Cyto + PROTON_Cyto	GE1Q-5489, GE1Q-8521, GE1Q-10347	GE1Q-5489, GE1Q-8521, GE1Q-10347		Amino Acid Metabolism	0	0	1000	0		EC-1.1.1.31
3-HYDROXYISOBUTYRYL-COA-HYDROLASE-RXN_Chlo	3-HYDROXYISOBUTYRYL-COA-HYDROLASE-RXN_Chlo	CPD-12173_Chlo + WATER_Chlo -> CO-A_Chlo + CPD-12175_Chlo + PROTON_Chlo	GE1Q-9464	GE1Q-9464		Amino Acid Metabolism	0	0	1000	0		EC-3.1.2.4
3-ISOPROPYLMALDEHYDROG-RXN_Chlo	3-ISOPROPYLMALDEHYDROG-RXN_Chlo	2-D-THREO-HYDROXY-3-CARBOXY-ISOCAPROATE_Chlo + NAD_Chlo <=> CPD-7100_Chlo + NADH_Chlo + PROTON_Chlo	GE1Q-7276	GE1Q-7276		Amino Acid Metabolism	1	-1000	1000	0		EC-1.1.1.85
3-ISOPROPYLMALISOM-RXN_Chlo	3-ISOPROPYLMALISOM-RXN_Chlo	3-CARBOXY-3-HYDROXY-ISOCAPROATE_Chlo <=> CPD-9451_Chlo + WATER_Chlo	GE1Q-2288	GE1Q-2288		Amino Acid Metabolism	1	-1000	1000	0		EC-4.2.1.33
3-ISOPROPYLMALISOM-RXN_Cyto	3-ISOPROPYLMALISOM-RXN_Cyto	3-CARBOXY-3-HYDROXY-ISOCAPROATE_Cyto -> CPD-9451_Cyto + WATER_Cyto	GE1Q-2288	GE1Q-2288		Amino Acid Metabolism	0	0	1000	0		EC-4.2.1.33
3-OXOACYL-ACP-REDUCT-RXN_Cyto	3-OXOACYL-ACP-REDUCT-RXN_Cyto	B-KETOACYL-ACP_Cyto + NADPH_Cyto + PROTON_Cyto -> NADP_Cyto + OH-ACYL-ACP_Cyto	GE1Q-6095, GE1Q-1738, GE1Q-9175, GE1Q-9513, GE1Q-9838, GE1Q-10097	GE1Q-6095, GE1Q-1738, GE1Q-9175, GE1Q-9513, GE1Q-9838, GE1Q-10097		Fatty Acid Metabolism	0	0	1000	0		EC-1.1.1.100
3-SULFINOALANINE-AMINOTRANSFERASE-RXN_Cyto	3-SULFINOALANINE-AMINOTRANSFERASE-RXN_Cyto	2-KETOGLUTARATE_Cyto + 3-SULFINOALANINE_Cyto -> 3-SULFINYL-PYRUVATE_Cyto + GLT_Cyto	GE1Q-5849, GE1Q-11246	GE1Q-5849, GE1Q-11246		Amino Acid Metabolism	0	0	1000	0		EC-2.6.1.1
3-SULFINOALANINE-AMINOTRANSFERASE-RXN_Mito	3-SULFINOALANINE-AMINOTRANSFERASE-RXN_Mito	2-KETOGLUTARATE_Mito + 3-SULFINOALANINE_Mito -> 3-SULFINYL-PYRUVATE_Mito + GLT_Mito	GE1Q-5849, GE1Q-11246	GE1Q-5849, GE1Q-11246		Amino Acid Metabolism	0	0	1000	0		EC-2.6.1.1
3.1.1.69-RXN_Chlo	3.1.1.69-RXN_Chlo	CPD-452_Chlo + WATER_Chlo <=> ACET_Chlo + CPD-1113_Chlo + PROTON_Chlo	GE1Q-4756	GE1Q-4756		Fatty Acid Metabolism	1	-1000	1000	0		EC-3.5.1.89
3.1.3.46-RXN_Cyto	3.1.3.46-RXN_Cyto	CPD-535_Cyto + WATER_Cyto <=> FRUCTOSE-6P_Cyto + Pi_Cyto	GE1Q-2018, GE1Q-10367	GE1Q-2018, GE1Q-10367		Carbohydrate Metabolism	1	-1000	1000	0		EC-3.1.3.46
3.1.3.74-RXN_Chlo	3.1.3.74-RXN_Chlo	PYRIDOXAL_PHOSPHATE_Chlo + WATER_Chlo <=> PYRIDOXAL_Chlo + Pi_Chlo	GE1Q-4673	GE1Q-4673		Vitamins Metabolism	1	-1000	1000	0		EC-3.1.3.74
3.1.3.77-RXN_Cyto	3.1.3.77-RXN_Cyto	CPD-8999_Cyto + WATER_Cyto <=> CPD-85_Cyto + PROTON_Cyto + Pi_Cyto	GE1Q-5073	GE1Q-5073		Amino Acid Metabolism	1	-1000	1000	0		EC-3.1.3.77
3.5.1.80-RXN_Cyto	3.5.1.80-RXN_Cyto	N-ACETYL-D-GALACTOSAMINE-6-PHOSPHATE_Cyto + WATER_Cyto <=> ACET_Cyto + D-GALACTOSAMINE-6-PHOSPHATE_Cyto	GE1Q-3376	GE1Q-3376		Carbohydrate Metabolism	1	-1000	1000	0		EC-3.5.1.25
3.6.1.41-RXN_Chlo	3.6.1.41-RXN_Chlo	ADENOSYL-P4_Chlo + WATER_Chlo <=> 2 ADP_Chlo + 2 PROTON_Chlo	GE1Q-2588	GE1Q-2588		Nucleotide Metabolism	1	-1000	1000	0		EC-3.6.1.41
3.6.3.4-RXN_Cyto	3.6.3.4-RXN_Cyto	ATP_Cyto + WATER_Cyto <=> ADP_Cyto + CU+2_Cyto + PROTON_Cyto + Pi_Cyto	GE1Q-2400, GE1Q-5486	GE1Q-2400, GE1Q-5486		Others	1	-1000	1000	0		EC-3.6.3.4
3.6.3.8-RXN_Cyto	3.6.3.8-RXN_Cyto	ATP_Cyto + WATER_Cyto <=> ADP_Cyto + CA+2_Cyto + PROTON_Cyto + Pi_Cyto	GE1Q-2540, GE1Q-3388, GE1Q-6186, GE1Q-6953, GE1Q-6954, GE1Q-8559, GE1Q-9034, GE1Q-11482	GE1Q-2540, GE1Q-3388, GE1Q-6186, GE1Q-6953, GE1Q-6954, GE1Q-8559, GE1Q-9034, GE1Q-11482		Others	1	-1000	1000	0		EC-3.6.3.8
3.6.3.9-RXN_Chlo	3.6.3.9-RXN_Chlo	ATP_Chlo + WATER_Chlo <=> ADP_Chlo + 2 K+_Chlo + 3 NA+_Chlo + PROTON_Chlo + Pi_Chlo	GE1Q-4407	GE1Q-4407		Transport	1	-1000	1000	0		EC-3.6.3.9
3.6.5.5-RXN_Cyto	3.6.5.5-RXN_Cyto	GTP_Cyto + WATER_Cyto -> GDP_Cyto + PROTON_Cyto + Pi_Cyto	GE1Q-5580	GE1Q-5580		Others	0	0	1000	0		EC-3.6.5.5
325-BISPHOSPHATE-NUCLEOTIDASE-RXN_Cyto	325-BISPHOSPHATE-NUCLEOTIDASE-RXN_Cyto	3-5-ADP_Cyto + WATER_Cyto <=> AMP_Cyto + Pi_Cyto	GE1Q-4538, GE1Q-5101	GE1Q-4538, GE1Q-5101		Others	1	-1000	1000	0		EC-3.1.3.7
3DSPHR_Cyto	3DSPHR_Cyto	3dsphgn_Cyto + NADPH_Cyto + PROTON_Cyto -> NADP_Cyto + sphgn_Cyto	GE1Q-9592	GE1Q-9592		Fatty Acid Metabolism	0	0	1000	0		1.1.1.102
3HAD100_Chlo	3HAD100_Chlo	WATER_Chlo + tdec2eACP_Chlo <=> 3hdecACP_Chlo				Fatty Acid Metabolism	1	-1000	1000	0		4.2.1.59
3HAD101_Mito	3HAD101_Mito	3hdecACP_Mito -> WATER_Mito + tdec2eACP_Mito				Fatty Acid Metabolism	0	0	1000	0		4.2.1.59
3HAD120_Chlo	3HAD120_Chlo	WATER_Chlo + tddec2eACP_Chlo <=> 3hddecACP_Chlo				Fatty Acid Metabolism	1	-1000	1000	0		4.2.1.59
3HAD121_Mito	3HAD121_Mito	3hddecACP_Mito -> WATER_Mito + tddec2eACP_Mito				Fatty Acid Metabolism	0	0	1000	0		4.2.1.59
3HAD140_Chlo	3HAD140_Chlo	WATER_Chlo + tmrs2eACP_Chlo <=> 3hmrsACP_Chlo				Fatty Acid Metabolism	1	-1000	1000	0		4.2.1.59
3HAD141_Mito	3HAD141_Mito	3hmrsACP_Mito -> WATER_Mito + tmrs2eACP_Mito				Fatty Acid Metabolism	0	0	1000	0		4.2.1.59
3HAD160_Chlo	3HAD160_Chlo	WATER_Chlo + tpalm2eACP_Chlo <=> 3hpalmACP_Chlo				Fatty Acid Metabolism	1	-1000	1000	0		4.2.1.59
3HAD161_Mito	3HAD161_Mito	3hpalmACP_Mito -> WATER_Mito + tpalm2eACP_Mito				Fatty Acid Metabolism	0	0	1000	0		4.2.1.59
3HAD180_Chlo	3HAD180_Chlo	3hoctaACP_Chlo -> WATER_Chlo + toctd2eACP_Chlo				Fatty Acid Metabolism	0	0	1000	0		4.2.1.59
3HAD181_Chlo	3HAD181_Chlo	3hcvac11eACP_Chlo -> WATER_Chlo + t2c11vaceACP_Chlo				Fatty Acid Metabolism	0	0	1000	0		4.2.1.59
3HAD200_Cyto	3HAD200_Cyto	3heicoscoa_Cyto -> WATER_Cyto + eicos2coa_Cyto	GE1Q-1161, GE1Q-2694, GE1Q-2730, GE1Q-3436, GE1Q-5638, GE1Q-6637, GE1Q-8424, GE1Q-11481	GE1Q-1161, GE1Q-2694, GE1Q-2730, GE1Q-3436, GE1Q-5638, GE1Q-6637, GE1Q-8424, GE1Q-11481		Fatty Acid Metabolism	0	0	1000	0		4.2.1.134
3HAD204_dcoa	3HAD204_dcoa	3heicoscoa_Chlo <=> WATER_Chlo + c204(3)dcoa_Chlo	GE1Q-281, GE1Q-6949	GE1Q-281, GE1Q-6949		Fatty Acid Metabolism	1	-1000	1000	0		4.2.1.134
3HAD220_Cyto	3HAD220_Cyto	3hdcscoa_Cyto -> WATER_Cyto + docos2coa_Cyto	GE1Q-1161, GE1Q-2694, GE1Q-2730, GE1Q-3436, GE1Q-5638, GE1Q-6637, GE1Q-8424, GE1Q-11481	GE1Q-1161, GE1Q-2694, GE1Q-2730, GE1Q-3436, GE1Q-5638, GE1Q-6637, GE1Q-8424, GE1Q-11481		Fatty Acid Metabolism	0	0	1000	0		4.2.1.134
3HAD240_Cyto	3HAD240_Cyto	3httccoa_Cyto -> WATER_Cyto + ttc2coa_Cyto	GE1Q-1161, GE1Q-2694, GE1Q-2730, GE1Q-3436, GE1Q-5638, GE1Q-6637, GE1Q-8424, GE1Q-11481	GE1Q-1161, GE1Q-2694, GE1Q-2730, GE1Q-3436, GE1Q-5638, GE1Q-6637, GE1Q-8424, GE1Q-11481		Fatty Acid Metabolism	0	0	1000	0		4.2.1.134
3HAD40_Chlo	3HAD40_Chlo	WATER_Chlo + but2eACP_Chlo <=> 3hbutACP_Chlo				Fatty Acid Metabolism	1	-1000	1000	0		4.2.1.59
3HAD41_Mito	3HAD41_Mito	3hbutACP_Mito -> WATER_Mito + but2eACP_Mito				Fatty Acid Metabolism	0	0	1000	0		4.2.1.59
3HAD60_Chlo	3HAD60_Chlo	WATER_Chlo + thex2eACP_Chlo <=> 3hhexACP_Chlo				Fatty Acid Metabolism	1	-1000	1000	0		4.2.1.59
3HAD61_Mito	3HAD61_Mito	3hhexACP_Mito -> WATER_Mito + thex2eACP_Mito				Fatty Acid Metabolism	0	0	1000	0		4.2.1.59
3HAD80_Chlo	3HAD80_Chlo	WATER_Chlo + toct2eACP_Chlo <=> 3hoctACP_Chlo				Fatty Acid Metabolism	1	-1000	1000	0		4.2.1.59
3HAD81_Mito	3HAD81_Mito	3hoctACP_Mito -> WATER_Mito + toct2eACP_Mito				Fatty Acid Metabolism	0	0	1000	0		4.2.1.59
3OAR100_Chlo	3OAR100_Chlo	3odecACP_Chlo + NADPH_Chlo + PROTON_Chlo <=> 3hdecACP_Chlo + NADP_Chlo	GE1Q-1738, GE1Q-9175, GE1Q-9513, GE1Q-9838, GE1Q-10097	GE1Q-1738, GE1Q-9175, GE1Q-9513, GE1Q-9838, GE1Q-10097		Fatty Acid Metabolism	1	-1000	1000	0		1.1.1.100
3OAR100_Mito	3OAR100_Mito	3odecACP_Mito + NADPH_Mito + PROTON_Mito -> 3hdecACP_Mito + NADP_Mito	GE1Q-1738, GE1Q-9175, GE1Q-9513, GE1Q-9838, GE1Q-10097	GE1Q-1738, GE1Q-9175, GE1Q-9513, GE1Q-9838, GE1Q-10097		Fatty Acid Metabolism	0	0	1000	0		1.1.1.100
3OAR120_Chlo	3OAR120_Chlo	3oddecACP_Chlo + NADPH_Chlo + PROTON_Chlo <=> 3hddecACP_Chlo + NADP_Chlo	GE1Q-1738, GE1Q-9175, GE1Q-9513, GE1Q-9838, GE1Q-10097	GE1Q-1738, GE1Q-9175, GE1Q-9513, GE1Q-9838, GE1Q-10097		Fatty Acid Metabolism	1	-1000	1000	0		1.1.1.100
3OAR120_Mito	3OAR120_Mito	3oddecACP_Mito + NADPH_Mito + PROTON_Mito -> 3hddecACP_Mito + NADP_Mito	GE1Q-1738, GE1Q-9175, GE1Q-9513, GE1Q-9838, GE1Q-10097	GE1Q-1738, GE1Q-9175, GE1Q-9513, GE1Q-9838, GE1Q-10097		Fatty Acid Metabolism	0	0	1000	0		1.1.1.100
3OAR140_Chlo	3OAR140_Chlo	3omrsACP_Chlo + NADPH_Chlo + PROTON_Chlo -> 3hmrsACP_Chlo + NADP_Chlo	GE1Q-1738, GE1Q-9175, GE1Q-9513, GE1Q-9838, GE1Q-10097	GE1Q-1738, GE1Q-9175, GE1Q-9513, GE1Q-9838, GE1Q-10097		Fatty Acid Metabolism	0	0	1000	0		1.1.1.100
3OAR140_Mito	3OAR140_Mito	3omrsACP_Mito + NADPH_Mito + PROTON_Mito -> 3hmrsACP_Mito + NADP_Mito	GE1Q-1738, GE1Q-9175, GE1Q-9513, GE1Q-9838, GE1Q-10097	GE1Q-1738, GE1Q-9175, GE1Q-9513, GE1Q-9838, GE1Q-10097		Fatty Acid Metabolism	0	0	1000	0		1.1.1.100
3OAR160_Chlo	3OAR160_Chlo	3opalmACP_Chlo + NADPH_Chlo + PROTON_Chlo <=> 3hpalmACP_Chlo + NADP_Chlo	GE1Q-1738, GE1Q-9175, GE1Q-9513, GE1Q-9838, GE1Q-10097	GE1Q-1738, GE1Q-9175, GE1Q-9513, GE1Q-9838, GE1Q-10097		Fatty Acid Metabolism	1	-1000	1000	0		1.1.1.100
3OAR160_Mito	3OAR160_Mito	3opalmACP_Mito + NADPH_Mito + PROTON_Mito -> 3hpalmACP_Mito + NADP_Mito	GE1Q-1738, GE1Q-9175, GE1Q-9513, GE1Q-9838, GE1Q-10097	GE1Q-1738, GE1Q-9175, GE1Q-9513, GE1Q-9838, GE1Q-10097		Fatty Acid Metabolism	0	0	1000	0		1.1.1.100
3OAR180_Chlo	3OAR180_Chlo	3ooctdACP_Chlo + NADPH_Chlo + PROTON_Chlo -> 3hoctaACP_Chlo + NADP_Chlo	GE1Q-1738, GE1Q-9175, GE1Q-9513, GE1Q-9838, GE1Q-10097	GE1Q-1738, GE1Q-9175, GE1Q-9513, GE1Q-9838, GE1Q-10097		Fatty Acid Metabolism	0	0	1000	0		1.1.1.100
3OAR181_Chlo	3OAR181_Chlo	3ocvac11eACP_Chlo + NADPH_Chlo + PROTON_Chlo -> 3hcvac11eACP_Chlo + NADP_Chlo	GE1Q-1738, GE1Q-9175, GE1Q-9513, GE1Q-9838, GE1Q-10097	GE1Q-1738, GE1Q-9175, GE1Q-9513, GE1Q-9838, GE1Q-10097		Fatty Acid Metabolism	0	0	1000	0		1.1.1.100
3OAR200_Cyto	3OAR200_Cyto	3oeicoscoa_Cyto + NADPH_Cyto + PROTON_Cyto -> 3heicoscoa_Cyto + NADP_Cyto	GE1Q-1161, GE1Q-2694, GE1Q-2730, GE1Q-3436, GE1Q-5638, GE1Q-6637, GE1Q-8424, GE1Q-11481	GE1Q-1161, GE1Q-2694, GE1Q-2730, GE1Q-3436, GE1Q-5638, GE1Q-6637, GE1Q-8424, GE1Q-11481		Fatty Acid Metabolism	0	0	1000	0		1.1.1.330
3OAR204_heicosa	3OAR204_heicosa	3oeicoscoa_Chlo + NADPH_Chlo + PROTON_Chlo <=> 3heicoscoa_Chlo + NADP_Chlo	GE1Q-281, GE1Q-6949	GE1Q-281, GE1Q-6949		Fatty Acid Metabolism	1	-1000	1000	0		1.1.1.330
3OAR220_Cyto	3OAR220_Cyto	3odocoscoa_Cyto + NADPH_Cyto + PROTON_Cyto -> 3hdcscoa_Cyto + NADP_Cyto	GE1Q-1161, GE1Q-2694, GE1Q-2730, GE1Q-3436, GE1Q-5638, GE1Q-6637, GE1Q-8424, GE1Q-11481	GE1Q-1161, GE1Q-2694, GE1Q-2730, GE1Q-3436, GE1Q-5638, GE1Q-6637, GE1Q-8424, GE1Q-11481		Fatty Acid Metabolism	0	0	1000	0		1.1.1.330
3OAR240_Cyto	3OAR240_Cyto	3ottccoa_Cyto + NADPH_Cyto + PROTON_Cyto -> 3httccoa_Cyto + NADP_Cyto	GE1Q-1161, GE1Q-2694, GE1Q-2730, GE1Q-3436, GE1Q-5638, GE1Q-6637, GE1Q-8424, GE1Q-11481	GE1Q-1161, GE1Q-2694, GE1Q-2730, GE1Q-3436, GE1Q-5638, GE1Q-6637, GE1Q-8424, GE1Q-11481		Fatty Acid Metabolism	0	0	1000	0		1.1.1.330
3OAR40_Chlo	3OAR40_Chlo	NADPH_Chlo + PROTON_Chlo + actACP_Chlo <=> 3hbutACP_Chlo + NADP_Chlo	GE1Q-1738, GE1Q-9175, GE1Q-9513, GE1Q-9838, GE1Q-10097	GE1Q-1738, GE1Q-9175, GE1Q-9513, GE1Q-9838, GE1Q-10097		Fatty Acid Metabolism	1	-1000	1000	0		1.1.1.100
3OAR40_Mito	3OAR40_Mito	NADPH_Mito + PROTON_Mito + actACP_Mito -> 3hbutACP_Mito + NADP_Mito	GE1Q-1738, GE1Q-9175, GE1Q-9513, GE1Q-9838, GE1Q-10097	GE1Q-1738, GE1Q-9175, GE1Q-9513, GE1Q-9838, GE1Q-10097		Fatty Acid Metabolism	0	0	1000	0		1.1.1.100
3OAR60_Chlo	3OAR60_Chlo	3ohexACP_Chlo + NADPH_Chlo + PROTON_Chlo <=> 3hhexACP_Chlo + NADP_Chlo	GE1Q-1738, GE1Q-9175, GE1Q-9513, GE1Q-9838, GE1Q-10097	GE1Q-1738, GE1Q-9175, GE1Q-9513, GE1Q-9838, GE1Q-10097		Fatty Acid Metabolism	1	-1000	1000	0		1.1.1.100
3OAR60_Mito	3OAR60_Mito	3ohexACP_Mito + NADPH_Mito + PROTON_Mito -> 3hhexACP_Mito + NADP_Mito	GE1Q-1738, GE1Q-9175, GE1Q-9513, GE1Q-9838, GE1Q-10097	GE1Q-1738, GE1Q-9175, GE1Q-9513, GE1Q-9838, GE1Q-10097		Fatty Acid Metabolism	0	0	1000	0		1.1.1.100
3OAR80_Chlo	3OAR80_Chlo	3ooctACP_Chlo + NADPH_Chlo + PROTON_Chlo <=> 3hoctACP_Chlo + NADP_Chlo	GE1Q-1738, GE1Q-9175, GE1Q-9513, GE1Q-9838, GE1Q-10097	GE1Q-1738, GE1Q-9175, GE1Q-9513, GE1Q-9838, GE1Q-10097		Fatty Acid Metabolism	1	-1000	1000	0		1.1.1.100
3OAR80_Mito	3OAR80_Mito	3ooctACP_Mito + NADPH_Mito + PROTON_Mito -> 3hoctACP_Mito + NADP_Mito	GE1Q-1738, GE1Q-9175, GE1Q-9513, GE1Q-9838, GE1Q-10097	GE1Q-1738, GE1Q-9175, GE1Q-9513, GE1Q-9838, GE1Q-10097		Fatty Acid Metabolism	0	0	1000	0		1.1.1.100
3OAS100_Chlo	3OAS100_Chlo	PROTON_Chlo + malACP_Chlo + ocACP_Chlo -> 3odecACP_Chlo + ACP_Chlo + CARBON-DIOXIDE_Chlo	GE1Q-6556, GE1Q-7005	GE1Q-6556, GE1Q-7005		Fatty Acid Metabolism	0	0	1000	0		2.3.1.179
3OAS100_Mito	3OAS100_Mito	PROTON_Mito + malACP_Mito + ocACP_Mito -> 3odecACP_Mito + ACP_Mito + CARBON-DIOXIDE_Mito	GE1Q-648, GE1Q-6556, GE1Q-7005	GE1Q-648, GE1Q-6556, GE1Q-7005		Fatty Acid Metabolism	0	0	1000	0		2.3.1.41
3OAS120_Chlo	3OAS120_Chlo	PROTON_Chlo + dcaACP_Chlo + malACP_Chlo -> 3oddecACP_Chlo + ACP_Chlo + CARBON-DIOXIDE_Chlo	GE1Q-6556, GE1Q-7005	GE1Q-6556, GE1Q-7005		Fatty Acid Metabolism	0	0	1000	0		2.3.1.179
3OAS120_Mito	3OAS120_Mito	PROTON_Mito + dcaACP_Mito + malACP_Mito -> 3oddecACP_Mito + ACP_Mito + CARBON-DIOXIDE_Mito	GE1Q-648, GE1Q-6556, GE1Q-7005	GE1Q-648, GE1Q-6556, GE1Q-7005		Fatty Acid Metabolism	0	0	1000	0		2.3.1.41
3OAS140_Chlo	3OAS140_Chlo	PROTON_Chlo + ddcaACP_Chlo + malACP_Chlo -> 3omrsACP_Chlo + ACP_Chlo + CARBON-DIOXIDE_Chlo	GE1Q-6556, GE1Q-7005	GE1Q-6556, GE1Q-7005		Fatty Acid Metabolism	0	0	1000	0		2.3.1.179
3OAS140_Mito	3OAS140_Mito	PROTON_Mito + ddcaACP_Mito + malACP_Mito -> 3omrsACP_Mito + ACP_Mito + CARBON-DIOXIDE_Mito	GE1Q-648, GE1Q-6556, GE1Q-7005	GE1Q-648, GE1Q-6556, GE1Q-7005		Fatty Acid Metabolism	0	0	1000	0		2.3.1.41
3OAS160_Chlo	3OAS160_Chlo	PROTON_Chlo + malACP_Chlo + myrsACP_Chlo -> 3opalmACP_Chlo + ACP_Chlo + CARBON-DIOXIDE_Chlo	GE1Q-6556, GE1Q-7005	GE1Q-6556, GE1Q-7005		Fatty Acid Metabolism	0	0	1000	0		2.3.1.179
3OAS160_Mito	3OAS160_Mito	PROTON_Mito + malACP_Mito + myrsACP_Mito -> 3opalmACP_Mito + ACP_Mito + CARBON-DIOXIDE_Mito	GE1Q-648, GE1Q-6556, GE1Q-7005	GE1Q-648, GE1Q-6556, GE1Q-7005		Fatty Acid Metabolism	0	0	1000	0		2.3.1.41
3OAS180_Chlo	3OAS180_Chlo	PROTON_Chlo + malACP_Chlo + palmACP_Chlo -> 3ooctdACP_Chlo + ACP_Chlo + CARBON-DIOXIDE_Chlo	GE1Q-6556, GE1Q-7005	GE1Q-6556, GE1Q-7005		Fatty Acid Metabolism	0	0	1000	0		2.3.1.179
3OAS181_Chlo	3OAS181_Chlo	PROTON_Chlo + hdeACP_Chlo + malACP_Chlo -> 3ocvac11eACP_Chlo + ACP_Chlo + CARBON-DIOXIDE_Chlo	GE1Q-6556, GE1Q-7005	GE1Q-6556, GE1Q-7005		Fatty Acid Metabolism	0	0	1000	0		2.3.1.179
3OAS200_Cyto	3OAS200_Cyto	MALONYL-COA_Cyto + PROTON_Cyto + ocdccoa_Cyto -> 3oeicoscoa_Cyto + CARBON-DIOXIDE_Cyto + CO-A_Cyto	GE1Q-1161, GE1Q-2694, GE1Q-2730, GE1Q-3436, GE1Q-5638, GE1Q-6637, GE1Q-8424, GE1Q-11481	GE1Q-1161, GE1Q-2694, GE1Q-2730, GE1Q-3436, GE1Q-5638, GE1Q-6637, GE1Q-8424, GE1Q-11481		Fatty Acid Metabolism	0	0	1000	0		2.3.1.199
3OAS204_oeicosa	3OAS204_oeicosa	MALONYL-COA_Chlo + PROTON_Chlo + strdnccoa_Chlo -> 3oeicoscoa_Chlo + CARBON-DIOXIDE_Chlo + CO-A_Chlo	GE1Q-281, GE1Q-6949	GE1Q-281, GE1Q-6949		Fatty Acid Metabolism	0	0	1000	0		2.3.1.199
3OAS220_Cyto	3OAS220_Cyto	MALONYL-COA_Cyto + PROTON_Cyto + arachcoa_Cyto -> 3odocoscoa_Cyto + CARBON-DIOXIDE_Cyto + CO-A_Cyto	GE1Q-1161, GE1Q-2694, GE1Q-2730, GE1Q-3436, GE1Q-5638, GE1Q-6637, GE1Q-8424, GE1Q-11481	GE1Q-1161, GE1Q-2694, GE1Q-2730, GE1Q-3436, GE1Q-5638, GE1Q-6637, GE1Q-8424, GE1Q-11481		Fatty Acid Metabolism	0	0	1000	0		2.3.1.199
3OAS240_Cyto	3OAS240_Cyto	MALONYL-COA_Cyto + PROTON_Cyto + behencoa_Cyto -> 3ottccoa_Cyto + CARBON-DIOXIDE_Cyto + CO-A_Cyto	GE1Q-1161, GE1Q-2694, GE1Q-2730, GE1Q-3436, GE1Q-5638, GE1Q-6637, GE1Q-8424, GE1Q-11481	GE1Q-1161, GE1Q-2694, GE1Q-2730, GE1Q-3436, GE1Q-5638, GE1Q-6637, GE1Q-8424, GE1Q-11481		Fatty Acid Metabolism	0	0	1000	0		2.3.1.199
3OAS40_Chlo	3OAS40_Chlo	PROTON_Chlo + acACP_Chlo + malACP_Chlo -> ACP_Chlo + CARBON-DIOXIDE_Chlo + actACP_Chlo	GE1Q-6556, GE1Q-7005	GE1Q-6556, GE1Q-7005		Fatty Acid Metabolism	0	0	1000	0		2.3.1.179
3OAS40_Mito	3OAS40_Mito	PROTON_Mito + acACP_Mito + malACP_Mito -> ACP_Mito + CARBON-DIOXIDE_Mito + actACP_Mito	GE1Q-648, GE1Q-6556, GE1Q-7005	GE1Q-648, GE1Q-6556, GE1Q-7005		Fatty Acid Metabolism	0	0	1000	0		2.3.1.41
3OAS60_Chlo	3OAS60_Chlo	PROTON_Chlo + butACP_Chlo + malACP_Chlo -> 3ohexACP_Chlo + ACP_Chlo + CARBON-DIOXIDE_Chlo	GE1Q-6556, GE1Q-7005	GE1Q-6556, GE1Q-7005		Fatty Acid Metabolism	0	0	1000	0		2.3.1.179
3OAS60_Mito	3OAS60_Mito	PROTON_Mito + butACP_Mito + malACP_Mito -> 3ohexACP_Mito + ACP_Mito + CARBON-DIOXIDE_Mito	GE1Q-648, GE1Q-6556, GE1Q-7005	GE1Q-648, GE1Q-6556, GE1Q-7005		Fatty Acid Metabolism	0	0	1000	0		2.3.1.41
3OAS80_Chlo	3OAS80_Chlo	PROTON_Chlo + hexACP_Chlo + malACP_Chlo -> 3ooctACP_Chlo + ACP_Chlo + CARBON-DIOXIDE_Chlo	GE1Q-6556, GE1Q-7005	GE1Q-6556, GE1Q-7005		Fatty Acid Metabolism	0	0	1000	0		2.3.1.179
3OAS80_Mito	3OAS80_Mito	PROTON_Mito + hexACP_Mito + malACP_Mito -> 3ooctACP_Mito + ACP_Mito + CARBON-DIOXIDE_Mito	GE1Q-648, GE1Q-6556, GE1Q-7005	GE1Q-648, GE1Q-6556, GE1Q-7005		Fatty Acid Metabolism	0	0	1000	0		2.3.1.41
3PGAREARR-RXN_Chlo	3PGAREARR-RXN_Chlo	G3P_Chlo <=> 2-PG_Chlo	GE1Q-816, GE1Q-2648, GE1Q-5219, GE1Q-5306, GE1Q-6922, GE1Q-7498, GE1Q-7547, GE1Q-8172, GE1Q-8444, GE1Q-11241	GE1Q-816, GE1Q-2648, GE1Q-5219, GE1Q-5306, GE1Q-6922, GE1Q-7498, GE1Q-7547, GE1Q-8172, GE1Q-8444, GE1Q-11241		Carbohydrate Metabolism	1	-1000	1000	0		EC-5.4.2.1
3PGAREARR-RXN_Cyto	3PGAREARR-RXN_Cyto	G3P_Cyto <=> 2-PG_Cyto	GE1Q-816, GE1Q-2648, GE1Q-5219, GE1Q-5306, GE1Q-6922, GE1Q-7498, GE1Q-7547, GE1Q-8172, GE1Q-8444, GE1Q-11241	GE1Q-816, GE1Q-2648, GE1Q-5219, GE1Q-5306, GE1Q-6922, GE1Q-7498, GE1Q-7547, GE1Q-8172, GE1Q-8444, GE1Q-11241		Carbohydrate Metabolism	1	-1000	1000	0		EC-5.4.2.1
3PGAREARR-RXN_Mito	3PGAREARR-RXN_Mito	G3P_Mito <=> 2-PG_Mito	GE1Q-816, GE1Q-2648, GE1Q-5219, GE1Q-5306, GE1Q-6922, GE1Q-7498, GE1Q-7547, GE1Q-8172, GE1Q-8444, GE1Q-11241	GE1Q-816, GE1Q-2648, GE1Q-5219, GE1Q-5306, GE1Q-6922, GE1Q-7498, GE1Q-7547, GE1Q-8172, GE1Q-8444, GE1Q-11241		Carbohydrate Metabolism	1	-1000	1000	0		EC-5.4.2.1
3PGA_Pi_Chlo_tx	3PGA_Pi_Chlo_tx	G3P_Cyto + Pi_Chlo <=> G3P_Chlo + Pi_Cyto				Transport	1	-1000	1000	0
4-COUMARATE--COA-LIGASE-RXN_Cyto	4-COUMARATE--COA-LIGASE-RXN_Cyto	ATP_Cyto + CO-A_Cyto + COUMARATE_Cyto -> AMP_Cyto + P-COUMAROYL-COA_Cyto + PPI_Cyto + PROTON_Cyto	GE1Q-8530	GE1Q-8530		Fatty Acid Metabolism	0	0	1000	0		EC-6.2.1.12
4-HYDROXYPHENYLPYRUVATE-DIOXYGENASE-RXN_Cyto	4-HYDROXYPHENYLPYRUVATE-DIOXYGENASE-RXN_Cyto	OXYGEN-MOLECULE_Cyto + P-HYDROXY-PHENYLPYRUVATE_Cyto -> CARBON-DIOXIDE_Cyto + HOMOGENTISATE_Cyto	GE1Q-10065	GE1Q-10065		Fatty Acid Metabolism	0	0	1000	0		EC-1.13.11.27
4-NITROPHENYLPHOSPHATASE-RXN_Cyto	4-NITROPHENYLPHOSPHATASE-RXN_Cyto	CPD-194_Cyto + WATER_Cyto <=> P-NITROPHENOL_Cyto + PROTON_Cyto + Pi_Cyto	GE1Q-1478, GE1Q-9069	GE1Q-1478, GE1Q-9069		Others	1	-1000	1000	0		EC-3.1.3.41
4-NITROPHENYLPHOSPHATASE-RXN_Mito	4-NITROPHENYLPHOSPHATASE-RXN_Mito	CPD-194_Mito + WATER_Mito <=> P-NITROPHENOL_Mito + PROTON_Mito + Pi_Mito	GE1Q-1478, GE1Q-9069	GE1Q-1478, GE1Q-9069		Others	1	-1000	1000	0		EC-3.1.3.41
4.1.1.32-RXN_Chlo	4.1.1.32-RXN_Chlo	GTP_Chlo + OXALACETIC_ACID_Chlo <=> CARBON-DIOXIDE_Chlo + GDP_Chlo + PHOSPHO-ENOL-PYRUVATE_Chlo	GE1Q-7168	GE1Q-7168		Carbohydrate Metabolism	1	-1000	1000	0		EC-4.1.1.32
4.1.1.38-RXN_Chlo	4.1.1.38-RXN_Chlo	OXALACETIC_ACID_Chlo + PPI_Chlo <=> CARBON-DIOXIDE_Chlo + PHOSPHO-ENOL-PYRUVATE_Chlo + Pi_Chlo	GE1Q-7168	GE1Q-7168		Carbohydrate Metabolism	1	-1000	1000	0		EC-4.1.1.38
4.3.1.17-RXN_Cyto	4.3.1.17-RXN_Cyto	SER_Cyto -> AMMONIA_Cyto + PROTON_Cyto + PYRUVATE_Cyto	GE1Q-8339	GE1Q-8339		Amino Acid Metabolism	0	0	1000	0		EC-4.3.1.17
4.4.1.14-RXN_Cyto	4.4.1.14-RXN_Cyto	S-ADENOSYLMETHIONINE_Cyto -> 5-METHYLTHIOADENOSINE_Cyto + CPD-68_Cyto + PROTON_Cyto	GE1Q-2037, GE1Q-11149	GE1Q-2037, GE1Q-11149		Amino Acid Metabolism	0	0	1000	0		EC-4.4.1.14
4OH2OXOGLUTARALDOL-RXN_Chlo	4OH2OXOGLUTARALDOL-RXN_Chlo	D-4-HYDROXY-2-KETO-GLUTARATE_Chlo -> GLYOX_Chlo + PYRUVATE_Chlo	GE1Q-850	GE1Q-850		Amino Acid Metabolism	0	0	1000	0		EC-4.1.3.16
4OHBENZOATE-OCTAPRENYLTRANSFER-RXN_Mito	4OHBENZOATE-OCTAPRENYLTRANSFER-RXN_Mito	4-hydroxybenzoate_Mito + OCTAPRENYL-DIPHOSPHATE_Mito -> 3-OCTAPRENYL-4-HYDROXYBENZOATE_Mito + PPI_Mito	GE1Q-4156	GE1Q-4156		Fatty Acid Metabolism	0	0	1000	0		EC-2.5.1.39
5-FORMYL-THF-CYCLO-LIGASE-RXN_Chlo	5-FORMYL-THF-CYCLO-LIGASE-RXN_Chlo	5-FORMYL-THF_Chlo + ATP_Chlo -> 5-10-METHENYL-THF_Chlo + ADP_Chlo + Pi_Chlo	GE1Q-1936, GE1Q-7611	GE1Q-1936, GE1Q-7611		Vitamins Metabolism	0	0	1000	0		EC-6.3.3.2
5-FORMYL-THF-CYCLO-LIGASE-RXN_Cyto	5-FORMYL-THF-CYCLO-LIGASE-RXN_Cyto	5-FORMYL-THF_Cyto + ATP_Cyto -> 5-10-METHENYL-THF_Cyto + ADP_Cyto + Pi_Cyto	GE1Q-1936, GE1Q-7611	GE1Q-1936, GE1Q-7611		Vitamins Metabolism	0	0	1000	0		EC-6.3.3.2
5-OXOPROLINASE-ATP-HYDROLYSING-RXN_Cyto	5-OXOPROLINASE-ATP-HYDROLYSING-RXN_Cyto	5-OXOPROLINE_Cyto + ATP_Cyto + 2 WATER_Cyto <=> ADP_Cyto + GLT_Cyto + 2 PROTON_Cyto + Pi_Cyto	GE1Q-10633	GE1Q-10633		Fatty Acid Metabolism	1	-1000	1000	0		EC-3.5.2.9
5.1.2.3-RXN_Chlo	5.1.2.3-RXN_Chlo	S-3-HYDROXYBUTANOYL-COA_Chlo <=> CPD-650_Chlo	GE1Q-4428	GE1Q-4428		Fatty Acid Metabolism	1	-1000	1000	0		EC-5.1.2.3
5.3.1.23-RXN_Cyto	5.3.1.23-RXN_Cyto	CPD-444_Cyto -> CPD-1063_Cyto	GE1Q-5186	GE1Q-5186		Amino Acid Metabolism	0	0	1000	0		EC-5.3.1.23
5.4.2.5-RXN_Cyto	5.4.2.5-RXN_Cyto	GLC-1-P_Cyto <=> GLC-6-P_Cyto				Carbohydrate Metabolism	1	-1000	1000	0
6-PHOSPHOFRUCTO-2-KINASE-RXN_Cyto	6-PHOSPHOFRUCTO-2-KINASE-RXN_Cyto	ATP_Cyto + FRUCTOSE-6P_Cyto -> ADP_Cyto + CPD-535_Cyto + PROTON_Cyto	GE1Q-2018, GE1Q-10367	GE1Q-2018, GE1Q-10367		Carbohydrate Metabolism	0	0	1000	0		EC-2.7.1.105
6.3.4.16-RXN_Cyto	6.3.4.16-RXN_Cyto	AMMONIA_Cyto + 2 ATP_Cyto + CARBON-DIOXIDE_Cyto + WATER_Cyto -> 2 ADP_Cyto + CARBAMOYL-P_Cyto + 2 PROTON_Cyto + Pi_Cyto	GE1Q-8262	GE1Q-8262		Amino Acid Metabolism	0	0	1000	0		EC-6.3.4.16
6PFRUCTPHOS-RXN_Chlo	6PFRUCTPHOS-RXN_Chlo	ATP_Chlo + FRUCTOSE-6P_Chlo -> ADP_Chlo + FRUCTOSE-16-DIPHOSPHATE_Chlo + PROTON_Chlo	GE1Q-8143, GE1Q-11219	GE1Q-8143, GE1Q-11219		Carbohydrate Metabolism	0	0	1000	0		EC-2.7.1.11
6PFRUCTPHOS-RXN_Cyto	6PFRUCTPHOS-RXN_Cyto	ATP_Cyto + FRUCTOSE-6P_Cyto -> ADP_Cyto + FRUCTOSE-16-DIPHOSPHATE_Cyto + PROTON_Cyto	GE1Q-8143, GE1Q-11219	GE1Q-8143, GE1Q-11219		Carbohydrate Metabolism	0	0	1000	0		EC-2.7.1.11
6PGLUCONOLACT-RXN_Chlo	6PGLUCONOLACT-RXN_Chlo	D-6-P-GLUCONO-DELTA-LACTONE_Chlo + WATER_Chlo -> CPD-2961_Chlo + PROTON_Chlo	GE1Q-1359, GE1Q-2414, GE1Q-7063	GE1Q-1359, GE1Q-2414, GE1Q-7063		Carbohydrate Metabolism	0	0	1000	0		EC-3.1.1.31
6PGLUCONOLACT-RXN_Cyto	6PGLUCONOLACT-RXN_Cyto	D-6-P-GLUCONO-DELTA-LACTONE_Cyto + WATER_Cyto -> CPD-2961_Cyto + PROTON_Cyto	GE1Q-1359, GE1Q-2414, GE1Q-7063	GE1Q-1359, GE1Q-2414, GE1Q-7063		Carbohydrate Metabolism	0	0	1000	0		EC-3.1.1.31
7KAPSYN-RXN_Cyto	7KAPSYN-RXN_Cyto	CPD-558_Cyto + L-ALPHA-ALANINE_Cyto + PROTON_Cyto -> 8-AMINO-7-OXONONANOATE_Cyto + CARBON-DIOXIDE_Cyto + CO-A_Cyto	GE1Q-11317	GE1Q-11317		Vitamins Metabolism	0	0	1000	0		EC-2.3.1.47
AACPDAGAT_HDE_HDE_HDE_Chlo	AACPDAGAT_HDE_HDE_HDE_Chlo	12dgr161_Chlo + hdeACP_Chlo -> ACP_Chlo + tag1619Z1619Z1619Z_Chlo	GE1Q-9930	GE1Q-9930		Fatty Acid Metabolism	0	0	1000	0		2.3.1.20
AACPDAGAT_HDE_HDE_OLE_Chlo	AACPDAGAT_HDE_HDE_OLE_Chlo	12dgr161_Chlo + octeACP_Chlo -> ACP_Chlo + tag1619Z1619Z1819Z_Chlo	GE1Q-9930	GE1Q-9930		Fatty Acid Metabolism	0	0	1000	0		2.3.1.20
AACPDAGAT_HDE_HDE_PALM_Chlo	AACPDAGAT_HDE_HDE_PALM_Chlo	12dgr161_Chlo + palmACP_Chlo -> ACP_Chlo + tag1619Z1619Z160_Chlo	GE1Q-9930	GE1Q-9930		Fatty Acid Metabolism	0	0	1000	0		2.3.1.20
AACPDAGAT_HDE_PALM_OLE_Chlo	AACPDAGAT_HDE_PALM_OLE_Chlo	12dgr1619Z160_Chlo + octeACP_Chlo -> ACP_Chlo + tag1619Z1601819Z_Chlo	GE1Q-9930	GE1Q-9930		Fatty Acid Metabolism	0	0	1000	0		2.3.1.20
AACPDAGAT_HDE_PALM_PALM_Chlo	AACPDAGAT_HDE_PALM_PALM_Chlo	12dgr1619Z160_Chlo + palmACP_Chlo -> ACP_Chlo + tag1619Z160160_Chlo	GE1Q-9930	GE1Q-9930		Fatty Acid Metabolism	0	0	1000	0		2.3.1.20
ACACT_Mito	ACACT_Mito	ACETOACETYL-COA_Mito + CO-A_Mito <=> 2 ACETYL-COA_Mito	GE1Q-4076, GE1Q-6575	GE1Q-4076, GE1Q-6575		Fatty Acid Metabolism	1	-1000	1000	0		2.3.1.9
ACCARNt_Cyto	ACCARNt_Cyto	CARNITINE_Cyto + acrn_Chlo -> CARNITINE_Chlo + acrn_Cyto	GE1Q-10323	GE1Q-10323		Fatty Acid Metabolism	0	0	1000	0
ACCOAC_Chlo	ACCOAC_Chlo	ACETYL-COA_Chlo + ATP_Chlo + HCO3_Chlo <=> ADP_Chlo + MALONYL-COA_Chlo + PROTON_Chlo + Pi_Chlo	GE1Q-5615, GE1Q-10466	GE1Q-5615, GE1Q-10466		Fatty Acid Metabolism	1	-1000	1000	0		6.4.1.2
ACCOAC_Cyto	ACCOAC_Cyto	ACETYL-COA_Cyto + ATP_Cyto + HCO3_Cyto <=> ADP_Cyto + MALONYL-COA_Cyto + PROTON_Cyto + Pi_Cyto	GE1Q-5615, GE1Q-10466	GE1Q-5615, GE1Q-10466		Fatty Acid Metabolism	1	-1000	1000	0		6.4.1.2
ACCOAC_Mito	ACCOAC_Mito	ACETYL-COA_Mito + ATP_Mito + HCO3_Mito <=> ADP_Mito + MALONYL-COA_Mito + PROTON_Mito + Pi_Mito	GE1Q-5615, GE1Q-10466	GE1Q-5615, GE1Q-10466		Fatty Acid Metabolism	1	-1000	1000	0		6.4.1.2
ACCPF_Chlo	ACCPF_Chlo	LYS_Chlo + apoC_Chlo -> PROTON_Chlo + WATER_Chlo + accp_Chlo	GE1Q-1161, GE1Q-2694, GE1Q-2730, GE1Q-3436, GE1Q-5638, GE1Q-6637, GE1Q-8424, GE1Q-11481	GE1Q-1161, GE1Q-2694, GE1Q-2730, GE1Q-3436, GE1Q-5638, GE1Q-6637, GE1Q-8424, GE1Q-11481		Fatty Acid Metabolism	0	0	1000	0
ACCPF_Cyto	ACCPF_Cyto	LYS_Cyto + apoC_Cyto -> PROTON_Cyto + WATER_Cyto + accp_Cyto	GE1Q-1161, GE1Q-2694, GE1Q-2730, GE1Q-3436, GE1Q-5638, GE1Q-6637, GE1Q-8424, GE1Q-11481	GE1Q-1161, GE1Q-2694, GE1Q-2730, GE1Q-3436, GE1Q-5638, GE1Q-6637, GE1Q-8424, GE1Q-11481		Fatty Acid Metabolism	0	0	1000	0
ACCPF_Mito	ACCPF_Mito	LYS_Mito + apoC_Mito -> PROTON_Mito + WATER_Mito + accp_Mito	GE1Q-1161, GE1Q-2694, GE1Q-2730, GE1Q-3436, GE1Q-5638, GE1Q-6637, GE1Q-8424, GE1Q-11481	GE1Q-1161, GE1Q-2694, GE1Q-2730, GE1Q-3436, GE1Q-5638, GE1Q-6637, GE1Q-8424, GE1Q-11481		Fatty Acid Metabolism	0	0	1000	0
ACETALD-DEHYDROG-RXN_Chlo	ACETALD-DEHYDROG-RXN_Chlo	ACETALD_Chlo + CO-A_Chlo + NAD_Chlo <=> ACETYL-COA_Chlo + NADH_Chlo + PROTON_Chlo	GE1Q-1966, GE1Q-10108, GE1Q-10034	GE1Q-1966, GE1Q-10108, GE1Q-10034		Amino Acid Metabolism	1	-1000	1000	0		EC-1.2.1.10
ACETATE--COA-LIGASE-ADP-FORMING-RXN_Cyto	ACETATE--COA-LIGASE-ADP-FORMING-RXN_Cyto	ACETYL-COA_Cyto + ADP_Cyto + Pi_Cyto -> ACET_Cyto + ATP_Cyto + CO-A_Cyto	GE1Q-1196	GE1Q-1196		Carbohydrate Metabolism	0	0	1000	0		EC-6.2.1.13
ACETATE--COA-LIGASE-RXN_Chlo	ACETATE--COA-LIGASE-RXN_Chlo	ACET_Chlo + ATP_Chlo + CO-A_Chlo -> ACETYL-COA_Chlo + AMP_Chlo + PPI_Chlo	GE1Q-1196, GE1Q-7503, GE1Q-8386	GE1Q-1196, GE1Q-7503, GE1Q-8386		Carbohydrate Metabolism	0	0	1000	0		EC-6.2.1.1
ACETATE--COA-LIGASE-RXN_Cyto	ACETATE--COA-LIGASE-RXN_Cyto	ACET_Cyto + ATP_Cyto + CO-A_Cyto -> ACETYL-COA_Cyto + AMP_Cyto + PPI_Cyto	GE1Q-1196, GE1Q-7503, GE1Q-8386	GE1Q-1196, GE1Q-7503, GE1Q-8386		Carbohydrate Metabolism	0	0	1000	0		EC-6.2.1.1
ACETOLACTREDUCTOISOM-RXN_Chlo	ACETOLACTREDUCTOISOM-RXN_Chlo	CPD-13357_Chlo + NADP_Chlo <=> 2-ACETO-LACTATE_Chlo + NADPH_Chlo + PROTON_Chlo	GE1Q-6738	GE1Q-6738		Amino Acid Metabolism	1	-1000	1000	0		EC-1.1.1.86
ACETOLACTSYN-RXN_Chlo	ACETOLACTSYN-RXN_Chlo	PROTON_Chlo + 2 PYRUVATE_Chlo <=> 2-ACETO-LACTATE_Chlo + CARBON-DIOXIDE_Chlo	GE1Q-886, GE1Q-6642	GE1Q-886, GE1Q-6642		Amino Acid Metabolism	1	-1000	1000	0		EC-2.2.1.6
ACETOLACTSYN-RXN_Mito	ACETOLACTSYN-RXN_Mito	PROTON_Mito + 2 PYRUVATE_Mito -> 2-ACETO-LACTATE_Mito + CARBON-DIOXIDE_Mito	GE1Q-886, GE1Q-6642	GE1Q-886, GE1Q-6642		Amino Acid Metabolism	0	0	1000	0		EC-2.2.1.6
ACETOOHBUTREDUCTOISOM-RXN_Chlo	ACETOOHBUTREDUCTOISOM-RXN_Chlo	2-ACETO-2-HYDROXY-BUTYRATE_Chlo + NADPH_Chlo -> 1-KETO-2-METHYLVALERATE_Chlo + NADP_Chlo	GE1Q-6738	GE1Q-6738		Amino Acid Metabolism	0	0	1000	0		EC-1.1.1.86
ACETOOHBUTSYN-RXN_Chlo	ACETOOHBUTSYN-RXN_Chlo	2-OXOBUTANOATE_Chlo + PROTON_Chlo + PYRUVATE_Chlo <=> 2-ACETO-2-HYDROXY-BUTYRATE_Chlo + CARBON-DIOXIDE_Chlo	GE1Q-886, GE1Q-6642	GE1Q-886, GE1Q-6642		Amino Acid Metabolism	1	-1000	1000	0		EC-2.2.1.6
ACETOOHBUTSYN-RXN_Mito	ACETOOHBUTSYN-RXN_Mito	2-OXOBUTANOATE_Mito + PROTON_Mito + PYRUVATE_Mito -> 2-ACETO-2-HYDROXY-BUTYRATE_Mito + CARBON-DIOXIDE_Mito	GE1Q-886, GE1Q-6642	GE1Q-886, GE1Q-6642		Amino Acid Metabolism	0	0	1000	0		EC-2.2.1.6
ACETYL-COA-ACETYLTRANSFER-RXN_Cyto	ACETYL-COA-ACETYLTRANSFER-RXN_Cyto	2 ACETYL-COA_Cyto <=> ACETOACETYL-COA_Cyto + CO-A_Cyto	GE1Q-9291, GE1Q-4076, GE1Q-6575	GE1Q-9291, GE1Q-4076, GE1Q-6575		Fatty Acid Metabolism	1	-1000	1000	0		EC-2.3.1.9
ACETYL-COA-ACETYLTRANSFER-RXN_Mito	ACETYL-COA-ACETYLTRANSFER-RXN_Mito	2 ACETYL-COA_Mito <=> ACETOACETYL-COA_Mito + CO-A_Mito	GE1Q-9291, GE1Q-4076, GE1Q-6575	GE1Q-9291, GE1Q-4076, GE1Q-6575		Fatty Acid Metabolism	1	-1000	1000	0		EC-2.3.1.9
ACETYL-COA-CARBOXYLTRANSFER-RXN_Cyto	ACETYL-COA-CARBOXYLTRANSFER-RXN_Cyto	ACETYL-COA_Cyto + ATP_Cyto + HCO3_Cyto -> ADP_Cyto + MALONYL-COA_Cyto + PROTON_Cyto + Pi_Cyto	GE1Q-5615, GE1Q-10466	GE1Q-5615, GE1Q-10466		Fatty Acid Metabolism	0	0	1000	0		EC-6.4.1.2
ACETYLGLUTKIN-RXN_Chlo	ACETYLGLUTKIN-RXN_Chlo	ACETYL-GLU_Chlo + ATP_Chlo -> ADP_Chlo + N-ACETYL-GLUTAMYL-P_Chlo	GE1Q-9552	GE1Q-9552		Amino Acid Metabolism	0	0	1000	0		EC-2.7.2.8
ACETYLORNTRANSAM-RXN_Chlo	ACETYLORNTRANSAM-RXN_Chlo	CPD-469_Chlo + GLT_Chlo -> 2-KETOGLUTARATE_Chlo + N-ALPHA-ACETYLORNITHINE_Chlo	GE1Q-844	GE1Q-844		Amino Acid Metabolism	0	0	1000	0		EC-2.6.1.11
ACOADAGAT_DHA_EPA_ARA_Cyto	ACOADAGAT_DHA_EPA_ARA_Cyto	12dgr226n3205n3_Cyto + arachdcoa_Cyto -> CO-A_Cyto + tag226n3205n3204n6_Cyto	GE1Q-9930	GE1Q-9930		Fatty Acid Metabolism	0	0	1000	0		2.3.1.20
ACOADAGAT_DHA_EPA_DHA_Cyto	ACOADAGAT_DHA_EPA_DHA_Cyto	12dgr226n3205n3_Cyto + c226coa_Cyto -> CO-A_Cyto + tag226n3205n3226n3_Cyto	GE1Q-9930	GE1Q-9930		Fatty Acid Metabolism	0	0	1000	0		2.3.1.20
ACOADAGAT_DHA_EPA_HDTTE_Cyto	ACOADAGAT_DHA_EPA_HDTTE_Cyto	12dgr226n3205n3_Cyto + hd691215coa_Cyto -> CO-A_Cyto + tag226n3205n3164n1_Cyto	GE1Q-9930	GE1Q-9930		Fatty Acid Metabolism	0	0	1000	0		2.3.1.20
ACOADAGAT_EPA_EPA_ARA_Cyto	ACOADAGAT_EPA_EPA_ARA_Cyto	12dgr205n3_Cyto + arachdcoa_Cyto -> CO-A_Cyto + tag205n3205n3204n6_Cyto	GE1Q-9930	GE1Q-9930		Fatty Acid Metabolism	0	0	1000	0		2.3.1.20
ACOADAGAT_EPA_EPA_DHA_Cyto	ACOADAGAT_EPA_EPA_DHA_Cyto	12dgr205n3_Cyto + c226coa_Cyto -> CO-A_Cyto + tag205n3205n3226n3_Cyto	GE1Q-9930	GE1Q-9930		Fatty Acid Metabolism	0	0	1000	0		2.3.1.20
ACOADAGAT_EPA_EPA_EPA_Cyto	ACOADAGAT_EPA_EPA_EPA_Cyto	12dgr205n3_Cyto + tmndnccoa_Cyto -> CO-A_Cyto + tag205n3205n3205n3_Cyto	GE1Q-9930	GE1Q-9930		Fatty Acid Metabolism	0	0	1000	0		2.3.1.20
ACOADAGAT_EPA_EPA_GLNA_Cyto	ACOADAGAT_EPA_EPA_GLNA_Cyto	12dgr205n3_Cyto + lnlncgcoa_Cyto -> CO-A_Cyto + tag205n3205n3183n6_Cyto	GE1Q-9930	GE1Q-9930		Fatty Acid Metabolism	0	0	1000	0		2.3.1.20
ACOADAGAT_EPA_EPA_HDTE_Cyto	ACOADAGAT_EPA_EPA_HDTE_Cyto	12dgr205n3_Cyto + hd6912coa_Cyto -> CO-A_Cyto + tag205n3205n3163n4_Cyto	GE1Q-9930	GE1Q-9930		Fatty Acid Metabolism	0	0	1000	0		2.3.1.20
ACOADAGAT_EPA_EPA_HDTTE_Cyto	ACOADAGAT_EPA_EPA_HDTTE_Cyto	12dgr205n3_Cyto + hd691215coa_Cyto -> CO-A_Cyto + tag205n3205n3164n1_Cyto	GE1Q-9930	GE1Q-9930		Fatty Acid Metabolism	0	0	1000	0		2.3.1.20
ACOADAGAT_EPA_EPA_LNA_Cyto	ACOADAGAT_EPA_EPA_LNA_Cyto	12dgr205n3_Cyto + lnlccoa_Cyto -> CO-A_Cyto + tag205n3205n3182n6_Cyto	GE1Q-9930	GE1Q-9930		Fatty Acid Metabolism	0	0	1000	0		2.3.1.20
ACOADAGAT_EPA_EPA_PALM_Cyto	ACOADAGAT_EPA_EPA_PALM_Cyto	12dgr205n3_Cyto + pmtcoa_Cyto -> CO-A_Cyto + tag205n3205n3160_Cyto	GE1Q-9930	GE1Q-9930		Fatty Acid Metabolism	0	0	1000	0		2.3.1.20
ACOADAGAT_HDE_ARA_ARA_Cyto	ACOADAGAT_HDE_ARA_ARA_Cyto	12dgr1619Z204n6_Cyto + arachdcoa_Cyto -> CO-A_Cyto + tag1619Z204n6204n6_Cyto	GE1Q-9930	GE1Q-9930		Fatty Acid Metabolism	0	0	1000	0		2.3.1.20
ACOADAGAT_HDE_ARA_HDE_Cyto	ACOADAGAT_HDE_ARA_HDE_Cyto	12dgr1619Z204n6_Cyto + hdcoa_Cyto -> CO-A_Cyto + tag1619Z204n61619Z_Cyto	GE1Q-9930	GE1Q-9930		Fatty Acid Metabolism	0	0	1000	0		2.3.1.20
ACOADAGAT_HDE_ARA_PALM_Cyto	ACOADAGAT_HDE_ARA_PALM_Cyto	12dgr1619Z204n6_Cyto + pmtcoa_Cyto -> CO-A_Cyto + tag1619Z204n6160_Cyto	GE1Q-9930	GE1Q-9930		Fatty Acid Metabolism	0	0	1000	0		2.3.1.20
ACOADAGAT_HDE_DHA_HDTTE_Cyto	ACOADAGAT_HDE_DHA_HDTTE_Cyto	12dgr1619Z226n3_Cyto + hd691215coa_Cyto -> CO-A_Cyto + tag1619Z226n3164n1_Cyto	GE1Q-9930	GE1Q-9930		Fatty Acid Metabolism	0	0	1000	0		2.3.1.20
ACOADAGAT_HDE_EPA_ARA_Cyto	ACOADAGAT_HDE_EPA_ARA_Cyto	12dgr1619Z205n3_Cyto + arachdcoa_Cyto -> CO-A_Cyto + tag1619Z205n3204n6_Cyto	GE1Q-9930	GE1Q-9930		Fatty Acid Metabolism	0	0	1000	0		2.3.1.20
ACOADAGAT_HDE_EPA_DHA_Cyto	ACOADAGAT_HDE_EPA_DHA_Cyto	12dgr1619Z205n3_Cyto + c226coa_Cyto -> CO-A_Cyto + tag1619Z205n3226n3_Cyto	GE1Q-9930	GE1Q-9930		Fatty Acid Metabolism	0	0	1000	0		2.3.1.20
ACOADAGAT_HDE_EPA_EPA_Cyto	ACOADAGAT_HDE_EPA_EPA_Cyto	12dgr1619Z205n3_Cyto + tmndnccoa_Cyto -> CO-A_Cyto + tag1619Z205n3205n3_Cyto	GE1Q-9930	GE1Q-9930		Fatty Acid Metabolism	0	0	1000	0		2.3.1.20
ACOADAGAT_HDE_EPA_GLNA_Cyto	ACOADAGAT_HDE_EPA_GLNA_Cyto	12dgr1619Z205n3_Cyto + lnlncgcoa_Cyto -> CO-A_Cyto + tag1619Z205n3183n6_Cyto	GE1Q-9930	GE1Q-9930		Fatty Acid Metabolism	0	0	1000	0		2.3.1.20
ACOADAGAT_HDE_EPA_HDE_Cyto	ACOADAGAT_HDE_EPA_HDE_Cyto	12dgr1619Z205n3_Cyto + hdcoa_Cyto -> CO-A_Cyto + tag1619Z205n31619Z_Cyto	GE1Q-9930	GE1Q-9930		Fatty Acid Metabolism	0	0	1000	0		2.3.1.20
ACOADAGAT_HDE_EPA_HDTE_Cyto	ACOADAGAT_HDE_EPA_HDTE_Cyto	12dgr1619Z205n3_Cyto + hd6912coa_Cyto -> CO-A_Cyto + tag1619Z205n3163n4_Cyto	GE1Q-9930	GE1Q-9930		Fatty Acid Metabolism	0	0	1000	0		2.3.1.20
ACOADAGAT_HDE_EPA_HDTTE_Cyto	ACOADAGAT_HDE_EPA_HDTTE_Cyto	12dgr1619Z205n3_Cyto + hd691215coa_Cyto -> CO-A_Cyto + tag1619Z205n3164n1_Cyto	GE1Q-9930	GE1Q-9930		Fatty Acid Metabolism	0	0	1000	0		2.3.1.20
ACOADAGAT_HDE_EPA_LNA_Cyto	ACOADAGAT_HDE_EPA_LNA_Cyto	12dgr1619Z205n3_Cyto + lnlccoa_Cyto -> CO-A_Cyto + tag1619Z205n3182n6_Cyto	GE1Q-9930	GE1Q-9930		Fatty Acid Metabolism	0	0	1000	0		2.3.1.20
ACOADAGAT_HDE_EPA_OLE_Cyto	ACOADAGAT_HDE_EPA_OLE_Cyto	12dgr1619Z205n3_Cyto + odecoa_Cyto -> CO-A_Cyto + tag1619Z205n31819Z_Cyto	GE1Q-9930	GE1Q-9930		Fatty Acid Metabolism	0	0	1000	0		2.3.1.20
ACOADAGAT_HDE_EPA_PALM_Cyto	ACOADAGAT_HDE_EPA_PALM_Cyto	12dgr1619Z205n3_Cyto + pmtcoa_Cyto -> CO-A_Cyto + tag1619Z205n3160_Cyto	GE1Q-9930	GE1Q-9930		Fatty Acid Metabolism	0	0	1000	0		2.3.1.20
ACOADAGAT_HDE_HDE_GLNA_Cyto	ACOADAGAT_HDE_HDE_GLNA_Cyto	12dgr161_Cyto + lnlncgcoa_Cyto -> CO-A_Cyto + tag1619Z1619Z183n6_Cyto	GE1Q-9930	GE1Q-9930		Fatty Acid Metabolism	0	0	1000	0		2.3.1.20
ACOADAGAT_HDE_HDE_HDE_Cyto	ACOADAGAT_HDE_HDE_HDE_Cyto	12dgr161_Cyto + hdcoa_Cyto -> CO-A_Cyto + tag1619Z1619Z1619Z_Cyto	GE1Q-9930	GE1Q-9930		Fatty Acid Metabolism	0	0	1000	0		2.3.1.20
ACOADAGAT_HDE_HDE_LNA_Cyto	ACOADAGAT_HDE_HDE_LNA_Cyto	12dgr161_Cyto + lnlccoa_Cyto -> CO-A_Cyto + tag1619Z1619Z182n6_Cyto	GE1Q-9930	GE1Q-9930		Fatty Acid Metabolism	0	0	1000	0		2.3.1.20
ACOADAGAT_HDE_PALM_EPA_Cyto	ACOADAGAT_HDE_PALM_EPA_Cyto	12dgr1619Z160_Cyto + tmndnccoa_Cyto -> CO-A_Cyto + tag1619Z160205n3_Cyto	GE1Q-9930	GE1Q-9930		Fatty Acid Metabolism	0	0	1000	0		2.3.1.20
ACOADAGAT_HDE_PALM_LNA_Cyto	ACOADAGAT_HDE_PALM_LNA_Cyto	12dgr1619Z160_Cyto + lnlccoa_Cyto -> CO-A_Cyto + tag1619Z160182n6_Cyto	GE1Q-9930	GE1Q-9930		Fatty Acid Metabolism	0	0	1000	0		2.3.1.20
ACOADAGAT_HDE_PALM_PALM_Cyto	ACOADAGAT_HDE_PALM_PALM_Cyto	12dgr1619Z160_Cyto + pmtcoa_Cyto -> CO-A_Cyto + tag1619Z160160_Cyto	GE1Q-9930	GE1Q-9930		Fatty Acid Metabolism	0	0	1000	0		2.3.1.20
ACOADAGAT_OLE_EPA_DHA_Cyto	ACOADAGAT_OLE_EPA_DHA_Cyto	12dgr1819Z205n3_Cyto + c226coa_Cyto -> CO-A_Cyto + tag1819Z205n3226n3_Cyto	GE1Q-9930	GE1Q-9930		Fatty Acid Metabolism	0	0	1000	0		2.3.1.20
ACOADAGAT_OLE_EPA_EPA_Cyto	ACOADAGAT_OLE_EPA_EPA_Cyto	12dgr1819Z205n3_Cyto + tmndnccoa_Cyto -> CO-A_Cyto + tag1819Z205n3205n3_Cyto	GE1Q-9930	GE1Q-9930		Fatty Acid Metabolism	0	0	1000	0		2.3.1.20
ACOADAGAT_OLE_HDE_HDE_Cyto	ACOADAGAT_OLE_HDE_HDE_Cyto	12dgr1819Z1619Z_Cyto + hdcoa_Cyto -> CO-A_Cyto + tag1819Z1619Z1619Z_Cyto	GE1Q-9930	GE1Q-9930		Fatty Acid Metabolism	0	0	1000	0		2.3.1.20
ACOADAGAT_OLE_HDE_OLE_Cyto	ACOADAGAT_OLE_HDE_OLE_Cyto	12dgr1819Z1619Z_Cyto + odecoa_Cyto -> CO-A_Cyto + tag1819Z1619Z1819Z_Cyto	GE1Q-9930	GE1Q-9930		Fatty Acid Metabolism	0	0	1000	0		2.3.1.20
ACOADAGAT_OLE_PALM_HDE_Cyto	ACOADAGAT_OLE_PALM_HDE_Cyto	12dgr1819Z160_Cyto + hdcoa_Cyto -> CO-A_Cyto + tag1819Z1601619Z_Cyto	GE1Q-9930	GE1Q-9930		Fatty Acid Metabolism	0	0	1000	0		2.3.1.20
ACOADAGAT_OLE_PALM_PALM_Cyto	ACOADAGAT_OLE_PALM_PALM_Cyto	12dgr1819Z160_Cyto + pmtcoa_Cyto -> CO-A_Cyto + tag1819Z160160_Cyto	GE1Q-9930	GE1Q-9930		Fatty Acid Metabolism	0	0	1000	0		2.3.1.20
ACOADH100_Mito	ACOADH100_Mito	FAD_Mito + dcacoa_Mito -> FADH2_Mito + dc2coa_Mito	GE1Q-6129	GE1Q-6129		Fatty Acid Metabolism	0	0	1000	0		1.3.8.1
ACOADH101_4Z_Mito	ACOADH101_4Z_Mito	FAD_Mito + dd4coa_Mito -> FADH2_Mito + c4dde2coa_Mito	GE1Q-6129	GE1Q-6129		Fatty Acid Metabolism	0	0	1000	0		1.3.8.1
ACOADH102_4Z7Z_Mito	ACOADH102_4Z7Z_Mito	FAD_Mito + dc47coa_Mito -> FADH2_Mito + dc247coa_Mito	GE1Q-6129	GE1Q-6129		Fatty Acid Metabolism	0	0	1000	0		1.3.8.1
ACOADH120_Mito	ACOADH120_Mito	FAD_Mito + ddcacoa_Mito -> FADH2_Mito + dd2coa_Mito	GE1Q-6129	GE1Q-6129		Fatty Acid Metabolism	0	0	1000	0		1.3.8.1
ACOADH121_5Z_Mito	ACOADH121_5Z_Mito	FAD_Mito + dd5coa_Mito -> FADH2_Mito + dd25coa_Mito	GE1Q-6129	GE1Q-6129		Fatty Acid Metabolism	0	0	1000	0		1.3.8.1
ACOADH122_5Z8Z_Mito	ACOADH122_5Z8Z_Mito	FAD_Mito + dd58coa_Mito -> FADH2_Mito + dd258coa_Mito	GE1Q-6129	GE1Q-6129		Fatty Acid Metabolism	0	0	1000	0		1.3.8.1
ACOADH123_5Z8Z11Z_Mito	ACOADH123_5Z8Z11Z_Mito	FAD_Mito + dd5811coa_Mito -> FADH2_Mito + dd25811coa_Mito	GE1Q-6129	GE1Q-6129		Fatty Acid Metabolism	0	0	1000	0		1.3.8.1
ACOADH140_Mito	ACOADH140_Mito	FAD_Mito + tdcoa_Mito -> FADH2_Mito + td2coa_Mito	GE1Q-6129	GE1Q-6129		Fatty Acid Metabolism	0	0	1000	0		1.3.8.1
ACOADH141_5Z_Mito	ACOADH141_5Z_Mito	FAD_Mito + td5coa_Mito -> FADH2_Mito + td25coa_Mito	GE1Q-6129	GE1Q-6129		Fatty Acid Metabolism	0	0	1000	0		1.3.8.1
ACOADH141_7Z_Mito	ACOADH141_7Z_Mito	FAD_Mito + td7coa_Mito -> FADH2_Mito + td27coa_Mito	GE1Q-6129	GE1Q-6129		Fatty Acid Metabolism	0	0	1000	0		1.3.8.1
ACOADH142_5Z8Z_Mito	ACOADH142_5Z8Z_Mito	FAD_Mito + td58coa_Mito -> FADH2_Mito + td258coa_Mito	GE1Q-6129	GE1Q-6129		Fatty Acid Metabolism	0	0	1000	0		1.3.8.1
ACOADH142_7Z10Z_Mito	ACOADH142_7Z10Z_Mito	FAD_Mito + td710coa_Mito -> FADH2_Mito + td2710coa_Mito	GE1Q-6129	GE1Q-6129		Fatty Acid Metabolism	0	0	1000	0		1.3.8.1
ACOADH143_4Z7Z10Z_Mito	ACOADH143_4Z7Z10Z_Mito	FAD_Mito + td4710coa_Mito -> FADH2_Mito + td24710coa_Mito	GE1Q-6129	GE1Q-6129		Fatty Acid Metabolism	0	0	1000	0		1.3.8.1
ACOADH143_5Z8Z11Z_Mito	ACOADH143_5Z8Z11Z_Mito	FAD_Mito + td5811coa_Mito -> FADH2_Mito + td25811coa_Mito	GE1Q-6129	GE1Q-6129		Fatty Acid Metabolism	0	0	1000	0		1.3.8.1
ACOADH144_4Z7Z10Z13Z_Mito	ACOADH144_4Z7Z10Z13Z_Mito	FAD_Mito + td471013coa_Mito -> FADH2_Mito + td2471013coa_Mito	GE1Q-6129	GE1Q-6129		Fatty Acid Metabolism	0	0	1000	0		1.3.8.1
ACOADH160_Mito	ACOADH160_Mito	FAD_Mito + pmtcoa_Mito -> FADH2_Mito + hdd2coa_Mito	GE1Q-6129	GE1Q-6129		Fatty Acid Metabolism	0	0	1000	0		1.3.8.1
ACOADH161_7Z_Mito	ACOADH161_7Z_Mito	FAD_Mito + hd7coa_Mito -> FADH2_Mito + hd27coa_Mito	GE1Q-6129	GE1Q-6129		Fatty Acid Metabolism	0	0	1000	0		1.3.8.1
ACOADH161_9Z_Mito	ACOADH161_9Z_Mito	FAD_Mito + hdcoa_Mito -> FADH2_Mito + hd29coa_Mito	GE1Q-6129	GE1Q-6129		Fatty Acid Metabolism	0	0	1000	0		1.3.8.1
ACOADH162_7Z10Z_Mito	ACOADH162_7Z10Z_Mito	FAD_Mito + hd710coa_Mito -> FADH2_Mito + hd2710coa_Mito	GE1Q-6129	GE1Q-6129		Fatty Acid Metabolism	0	0	1000	0		1.3.8.1
ACOADH162_9Z12Z_Mito	ACOADH162_9Z12Z_Mito	FAD_Mito + hd912coa_Mito -> FADH2_Mito + hd2912coa_Mito	GE1Q-6129	GE1Q-6129		Fatty Acid Metabolism	0	0	1000	0		1.3.8.1
ACOADH163_4Z7Z10Z_Mito	ACOADH163_4Z7Z10Z_Mito	FAD_Mito + hd4710coa_Mito -> FADH2_Mito + hd24710coa_Mito	GE1Q-6129	GE1Q-6129		Fatty Acid Metabolism	0	0	1000	0		1.3.8.1
ACOADH163_6Z9Z12Z_Mito	ACOADH163_6Z9Z12Z_Mito	FAD_Mito + hd6912coa_Mito -> FADH2_Mito + hd26912coa_Mito	GE1Q-6129	GE1Q-6129		Fatty Acid Metabolism	0	0	1000	0		1.3.8.1
ACOADH163_7Z10Z13Z_Mito	ACOADH163_7Z10Z13Z_Mito	FAD_Mito + hd71013coa_Mito -> FADH2_Mito + hd271013coa_Mito	GE1Q-6129	GE1Q-6129		Fatty Acid Metabolism	0	0	1000	0		1.3.8.1
ACOADH164_6Z9Z12Z15Z_Mito	ACOADH164_6Z9Z12Z15Z_Mito	FAD_Mito + hd691215coa_Mito -> FADH2_Mito + hd2691215coa_Mito	GE1Q-6129	GE1Q-6129		Fatty Acid Metabolism	0	0	1000	0		1.3.8.1
ACOADH180_Mito	ACOADH180_Mito	FAD_Mito + ocdccoa_Mito -> FADH2_Mito + od2coa_Mito	GE1Q-6129	GE1Q-6129		Fatty Acid Metabolism	0	0	1000	0		1.3.8.1
ACOADH181_9Z_Mito	ACOADH181_9Z_Mito	FAD_Mito + odecoa_Mito -> FADH2_Mito + od29coa_Mito	GE1Q-6129	GE1Q-6129		Fatty Acid Metabolism	0	0	1000	0		1.3.8.1
ACOADH182_9Z12Z_Mito	ACOADH182_9Z12Z_Mito	FAD_Mito + lnlccoa_Mito -> FADH2_Mito + od2912coa_Mito	GE1Q-6129	GE1Q-6129		Fatty Acid Metabolism	0	0	1000	0		1.3.8.1
ACOADH183_6Z9Z12Z_Mito	ACOADH183_6Z9Z12Z_Mito	FAD_Mito + lnlncgcoa_Mito -> FADH2_Mito + c6912odtte2coa_Mito	GE1Q-6129	GE1Q-6129		Fatty Acid Metabolism	0	0	1000	0		1.3.8.1
ACOADH183_9Z12Z15Z_Mito	ACOADH183_9Z12Z15Z_Mito	FAD_Mito + lnlncacoa_Mito -> FADH2_Mito + od291215coa_Mito	GE1Q-6129	GE1Q-6129		Fatty Acid Metabolism	0	0	1000	0		1.3.8.1
ACOADH40_Mito	ACOADH40_Mito	BUTYRYL-COA_Mito + FAD_Mito -> CROTONYL-COA_Mito + FADH2_Mito	GE1Q-6129	GE1Q-6129		Fatty Acid Metabolism	0	0	1000	0		1.3.8.1
ACOADH60_Mito	ACOADH60_Mito	FAD_Mito + hxcoa_Mito -> FADH2_Mito + hx2coa_Mito	GE1Q-6129	GE1Q-6129		Fatty Acid Metabolism	0	0	1000	0		1.3.8.1
ACOADH61_5Z_Mito	ACOADH61_5Z_Mito	FAD_Mito + hx5coa_Mito -> FADH2_Mito + hx25coa_Mito	GE1Q-6129	GE1Q-6129		Fatty Acid Metabolism	0	0	1000	0		1.3.8.1
ACOADH80_Mito	ACOADH80_Mito	FAD_Mito + occoa_Mito -> FADH2_Mito + oc2coa_Mito	GE1Q-6129	GE1Q-6129		Fatty Acid Metabolism	0	0	1000	0		1.3.8.1
ACOADH81_4Z_Mito	ACOADH81_4Z_Mito	FAD_Mito + oc4coa_Mito -> FADH2_Mito + oc24coa_Mito	GE1Q-6129	GE1Q-6129		Fatty Acid Metabolism	0	0	1000	0		1.3.8.1
ACOADH81_5Z_Mito	ACOADH81_5Z_Mito	FAD_Mito + oc5coa_Mito -> FADH2_Mito + oc25coa_Mito	GE1Q-6129	GE1Q-6129		Fatty Acid Metabolism	0	0	1000	0		1.3.8.1
ACOADH82_4Z7Z_Mito	ACOADH82_4Z7Z_Mito	FAD_Mito + oc47coa_Mito -> FADH2_Mito + oc247coa_Mito	GE1Q-6129	GE1Q-6129		Fatty Acid Metabolism	0	0	1000	0		1.3.8.1
ACOAOX100_Chlo	ACOAOX100_Chlo	FAD_Chlo + dcacoa_Chlo -> FADH2_Chlo + dc2coa_Chlo	GE1Q-3640	GE1Q-3640		Fatty Acid Metabolism	0	0	1000	0		1.3.3.6
ACOAOX101_4Z_Chlo	ACOAOX101_4Z_Chlo	FAD_Chlo + dd4coa_Chlo -> FADH2_Chlo + c4dde2coa_Chlo	GE1Q-3640	GE1Q-3640		Fatty Acid Metabolism	0	0	1000	0		1.3.3.6
ACOAOX102_4Z7Z_Chlo	ACOAOX102_4Z7Z_Chlo	FAD_Chlo + dc47coa_Chlo -> FADH2_Chlo + dc247coa_Chlo	GE1Q-3640	GE1Q-3640		Fatty Acid Metabolism	0	0	1000	0		1.3.3.6
ACOAOX120_Chlo	ACOAOX120_Chlo	FAD_Chlo + ddcacoa_Chlo -> FADH2_Chlo + dd2coa_Chlo	GE1Q-3640	GE1Q-3640		Fatty Acid Metabolism	0	0	1000	0		1.3.3.6
ACOAOX140_Chlo	ACOAOX140_Chlo	FAD_Chlo + tdcoa_Chlo -> FADH2_Chlo + td2coa_Chlo	GE1Q-3640	GE1Q-3640		Fatty Acid Metabolism	0	0	1000	0		1.3.3.6
ACOAOX142_5Z8Z_Chlo	ACOAOX142_5Z8Z_Chlo	FAD_Chlo + td58coa_Chlo -> FADH2_Chlo + td258coa_Chlo	GE1Q-3640	GE1Q-3640		Fatty Acid Metabolism	0	0	1000	0		1.3.3.6
ACOAOX143_5Z8Z11Z_Chlo	ACOAOX143_5Z8Z11Z_Chlo	FAD_Chlo + td5811coa_Chlo -> FADH2_Chlo + td25811coa_Chlo	GE1Q-3640	GE1Q-3640		Fatty Acid Metabolism	0	0	1000	0		1.3.3.6
ACOAOX160_Chlo	ACOAOX160_Chlo	FAD_Chlo + pmtcoa_Chlo -> FADH2_Chlo + hdd2coa_Chlo	GE1Q-3640	GE1Q-3640		Fatty Acid Metabolism	0	0	1000	0		1.3.3.6
ACOAOX163_4Z7Z10Z_Chlo	ACOAOX163_4Z7Z10Z_Chlo	FAD_Chlo + hd4710coa_Chlo -> FADH2_Chlo + hd24710coa_Chlo	GE1Q-3640	GE1Q-3640		Fatty Acid Metabolism	0	0	1000	0		1.3.3.6
ACOAOX164_4Z7Z10Z13Z_Chlo	ACOAOX164_4Z7Z10Z13Z_Chlo	FAD_Chlo + hd471013coa_Chlo -> FADH2_Chlo + hd2471013coa_Chlo	GE1Q-3640	GE1Q-3640		Fatty Acid Metabolism	0	0	1000	0		1.3.3.6
ACOAOX180_Chlo	ACOAOX180_Chlo	FAD_Chlo + ocdccoa_Chlo -> FADH2_Chlo + od2coa_Chlo	GE1Q-3640	GE1Q-3640		Fatty Acid Metabolism	0	0	1000	0		1.3.3.6
ACOAOX200_Chlo	ACOAOX200_Chlo	FAD_Chlo + arachcoa_Chlo -> FADH2_Chlo + eicos2coa_Chlo	GE1Q-3640	GE1Q-3640		Fatty Acid Metabolism	0	0	1000	0		1.3.3.6
ACOAOX204_5Z8Z11Z14Z_Chlo	ACOAOX204_5Z8Z11Z14Z_Chlo	FAD_Chlo + arachdcoa_Chlo -> FADH2_Chlo + eico2581114coa_Chlo	GE1Q-3640	GE1Q-3640		Fatty Acid Metabolism	0	0	1000	0		1.3.3.6
ACOAOX205_5Z8Z11Z14Z17Z_Chlo	ACOAOX205_5Z8Z11Z14Z17Z_Chlo	FAD_Chlo + tmndnccoa_Chlo -> FADH2_Chlo + eico258111417coa_Chlo	GE1Q-3640	GE1Q-3640		Fatty Acid Metabolism	0	0	1000	0		1.3.3.6
ACOAOX220_Chlo	ACOAOX220_Chlo	FAD_Chlo + behencoa_Chlo -> FADH2_Chlo + docos2coa_Chlo	GE1Q-3640	GE1Q-3640		Fatty Acid Metabolism	0	0	1000	0		1.3.3.6
ACOAOX226_4Z7Z10Z13Z16Z19Z_Chlo	ACOAOX226_4Z7Z10Z13Z16Z19Z_Chlo	FAD_Chlo + c226coa_Chlo -> FADH2_Chlo + dcos24710131619coa_Chlo	GE1Q-3640	GE1Q-3640		Fatty Acid Metabolism	0	0	1000	0		1.3.3.6
ACOAOX240_Chlo	ACOAOX240_Chlo	FAD_Chlo + lgnccoa_Chlo -> FADH2_Chlo + ttc2coa_Chlo	GE1Q-3640	GE1Q-3640		Fatty Acid Metabolism	0	0	1000	0		1.3.3.6
ACOATA_Chlo	ACOATA_Chlo	ACETYL-COA_Chlo + ACP_Chlo -> CO-A_Chlo + acACP_Chlo				Fatty Acid Metabolism	0	0	1000	0		2.3.1.38
ACOATA_Mito	ACOATA_Mito	ACETYL-COA_Mito + ACP_Mito -> CO-A_Mito + acACP_Mito	GE1Q-7203	GE1Q-7203		Fatty Acid Metabolism	0	0	1000	0		2.3.1.38
ACONITATEDEHYDR-RXN_Mito	ACONITATEDEHYDR-RXN_Mito	CIT_Mito <=> CIS-ACONITATE_Mito + WATER_Mito	GE1Q-7753	GE1Q-7753		Carbohydrate Metabolism	1	-1000	1000	0		EC-4.2.1.3
ACONITATEHYDR-RXN_Mito	ACONITATEHYDR-RXN_Mito	CIS-ACONITATE_Mito + WATER_Mito <=> THREO-DS-ISO-CITRATE_Mito	GE1Q-7753	GE1Q-7753		Carbohydrate Metabolism	1	-1000	1000	0		EC-4.2.1.3
ACP1619ZD9DS_Chlo	ACP1619ZD9DS_Chlo	OXYGEN-MOLECULE_Chlo + 2 PROTON_Chlo + 2 Reduced-ferredoxins_Chlo + palmACP_Chlo -> 2 Oxidized-ferredoxins_Chlo + 2 WATER_Chlo + hdeACP_Chlo	GE1Q-333	GE1Q-333		Fatty Acid Metabolism	0	0	1000	0		1.14.19.2
ACP1819ZD9DS_Chlo	ACP1819ZD9DS_Chlo	OXYGEN-MOLECULE_Chlo + 2 PROTON_Chlo + 2 Reduced-ferredoxins_Chlo + ocdcaACP_Chlo -> 2 Oxidized-ferredoxins_Chlo + 2 WATER_Chlo + octeACP_Chlo	GE1Q-333	GE1Q-333		Fatty Acid Metabolism	0	0	1000	0		1.14.19.2
ACSERLY-RXN_Chlo	ACSERLY-RXN_Chlo	ACETYLSERINE_Chlo + HS_Chlo -> ACET_Chlo + CYS_Chlo + PROTON_Chlo	GE1Q-1660, GE1Q-10195, GE1Q-11113, GE1Q-11114	GE1Q-1660, GE1Q-10195, GE1Q-11113, GE1Q-11114		Amino Acid Metabolism	0	0	1000	0		EC-2.5.1.47
ADDALT-RXN_Chlo	ADDALT-RXN_Chlo	DEOXYADENOSINE_Chlo + WATER_Chlo -> AMMONIA_Chlo + DEOXYINOSINE_Chlo	GE1Q-2539	GE1Q-2539		Nucleotide Metabolism	0	0	1000	0
ADENODEAMIN-RXN_Chlo	ADENODEAMIN-RXN_Chlo	ADENOSINE_Chlo + WATER_Chlo -> AMMONIA_Chlo + INOSINE_Chlo	GE1Q-2539, GE1Q-5587	GE1Q-2539, GE1Q-5587		Nucleotide Metabolism	0	0	1000	0		EC-3.5.4.4
ADENODEAMIN-RXN_Cyto	ADENODEAMIN-RXN_Cyto	ADENOSINE_Cyto + WATER_Cyto -> AMMONIA_Cyto + INOSINE_Cyto	GE1Q-2539, GE1Q-5587	GE1Q-2539, GE1Q-5587		Nucleotide Metabolism	0	0	1000	0		EC-3.5.4.4
ADENOSINE-KINASE-RXN_Chlo	ADENOSINE-KINASE-RXN_Chlo	ADENOSINE_Chlo + ATP_Chlo -> ADP_Chlo + AMP_Chlo + PROTON_Chlo	GE1Q-4778	GE1Q-4778		Nucleotide Metabolism	0	0	1000	0		EC-2.7.1.20
ADENOSYLHOMOCYSTEINASE-RXN_Cyto	ADENOSYLHOMOCYSTEINASE-RXN_Cyto	ADENOSYL-HOMO-CYS_Cyto + WATER_Cyto -> ADENOSINE_Cyto + HOMO-CYS_Cyto	GE1Q-6282, GE1Q-6283	GE1Q-6282, GE1Q-6283		Amino Acid Metabolism	0	0	1000	0		EC-3.3.1.1
ADENOSYLHOMOCYSTEINASE-RXN_Mito	ADENOSYLHOMOCYSTEINASE-RXN_Mito	ADENOSYL-HOMO-CYS_Mito + WATER_Mito -> ADENOSINE_Mito + HOMO-CYS_Mito	GE1Q-6282, GE1Q-6283	GE1Q-6282, GE1Q-6283		Amino Acid Metabolism	0	0	1000	0		EC-3.3.1.1
ADENOSYLHOMOCYSTEINE-NUCLEOSIDASE-RXN_Cyto	ADENOSYLHOMOCYSTEINE-NUCLEOSIDASE-RXN_Cyto	ADENOSYL-HOMO-CYS_Cyto + WATER_Cyto -> ADENINE_Cyto + CPD-564_Cyto	GE1Q-4530	GE1Q-4530		Amino Acid Metabolism	0	0	1000	0		EC-3.2.2.9
ADENPHOSPHOR-RXN_Cyto	ADENPHOSPHOR-RXN_Cyto	ADENOSINE_Cyto + Pi_Cyto <=> ADENINE_Cyto + RIBOSE-1P_Cyto	GE1Q-4581	GE1Q-4581		Nucleotide Metabolism	1	-1000	1000	0		EC-2.4.2.1
ADENPRIBOSYLTRAN-RXN_Chlo	ADENPRIBOSYLTRAN-RXN_Chlo	ADENINE_Chlo + PRPP_Chlo -> AMP_Chlo + PPI_Chlo	GE1Q-6093	GE1Q-6093		Nucleotide Metabolism	0	0	1000	0		EC-2.4.2.7
ADENPRIBOSYLTRAN-RXN_Cyto	ADENPRIBOSYLTRAN-RXN_Cyto	ADENINE_Cyto + PRPP_Cyto -> AMP_Cyto + PPI_Cyto	GE1Q-6093	GE1Q-6093		Nucleotide Metabolism	0	0	1000	0		EC-2.4.2.7
ADENYL-KIN-RXN_Chlo	ADENYL-KIN-RXN_Chlo	AMP_Chlo + ATP_Chlo <=> 2 ADP_Chlo + PROTON_Chlo	GE1Q-2923, GE1Q-3407, GE1Q-4960, GE1Q-9016, GE1Q-9082, GE1Q-9376, GE1Q-9978, GE1Q-10618	GE1Q-2923, GE1Q-3407, GE1Q-4960, GE1Q-9016, GE1Q-9082, GE1Q-9376, GE1Q-9978, GE1Q-10618		Nucleotide Metabolism	1	-1000	1000	0		EC-2.7.4.3
ADENYL-KIN-RXN_Cyto	ADENYL-KIN-RXN_Cyto	AMP_Cyto + ATP_Cyto -> 2 ADP_Cyto	GE1Q-2923, GE1Q-3407, GE1Q-4960, GE1Q-9016, GE1Q-9082, GE1Q-9376, GE1Q-9978, GE1Q-10618	GE1Q-2923, GE1Q-3407, GE1Q-4960, GE1Q-9016, GE1Q-9082, GE1Q-9376, GE1Q-9978, GE1Q-10618		Nucleotide Metabolism	0	0	1000	0		EC-2.7.4.3
ADENYL-KIN-RXN_Mito	ADENYL-KIN-RXN_Mito	AMP_Mito + ATP_Mito <=> 2 ADP_Mito + PROTON_Mito	GE1Q-2923, GE1Q-3407, GE1Q-4960, GE1Q-9016, GE1Q-9082, GE1Q-9376, GE1Q-9978, GE1Q-10618	GE1Q-2923, GE1Q-3407, GE1Q-4960, GE1Q-9016, GE1Q-9082, GE1Q-9376, GE1Q-9978, GE1Q-10618		Nucleotide Metabolism	1	-1000	1000	0		EC-2.7.4.3
ADENYLATECYC-RXN_Chlo	ADENYLATECYC-RXN_Chlo	ATP_Chlo <=> CAMP_Chlo + PPI_Chlo	GE1Q-8008, GE1Q-5104, GE1Q-4558, GE1Q-4631, GE1Q-4693, GE1Q-6277, GE1Q-8455	GE1Q-8008, GE1Q-5104, GE1Q-4558, GE1Q-4631, GE1Q-4693, GE1Q-6277, GE1Q-8455		Nucleotide Metabolism	1	-1000	1000	0		EC-4.6.1.1
ADENYLATECYC-RXN_Cyto	ADENYLATECYC-RXN_Cyto	ATP_Cyto <=> CAMP_Cyto + PPI_Cyto	GE1Q-8008, GE1Q-5104, GE1Q-4558, GE1Q-4631, GE1Q-4693, GE1Q-6277, GE1Q-8455	GE1Q-8008, GE1Q-5104, GE1Q-4558, GE1Q-4631, GE1Q-4693, GE1Q-6277, GE1Q-8455		Nucleotide Metabolism	1	-1000	1000	0		EC-4.6.1.1
ADENYLOSUCCINATE-SYNTHASE-RXN_Chlo	ADENYLOSUCCINATE-SYNTHASE-RXN_Chlo	GTP_Chlo + IMP_Chlo + L-ASPARTATE_Chlo <=> ADENYLOSUCC_Chlo + GDP_Chlo + 2 PROTON_Chlo + Pi_Chlo	GE1Q-4963	GE1Q-4963		Nucleotide Metabolism	1	-1000	1000	0		EC-6.3.4.4
ADENYLYLSULFKIN-RXN_Chlo	ADENYLYLSULFKIN-RXN_Chlo	APS_Chlo + ATP_Chlo <=> ADP_Chlo + PAPS_Chlo + 2 PROTON_Chlo	GE1Q-3535, GE1Q-6680	GE1Q-3535, GE1Q-6680		Nucleotide Metabolism	1	-1000	1000	0		EC-2.7.1.25
ADENYLYLSULFKIN-RXN_Cyto	ADENYLYLSULFKIN-RXN_Cyto	APS_Cyto + ATP_Cyto <=> ADP_Cyto + PAPS_Cyto + 2 PROTON_Cyto	GE1Q-3535, GE1Q-6680	GE1Q-3535, GE1Q-6680		Nucleotide Metabolism	1	-1000	1000	0		EC-2.7.1.25
ADPREDUCT-RXN_Cyto	ADPREDUCT-RXN_Cyto	DADP_Cyto + Thioredoxin_Cyto + WATER_Cyto <=> ADP_Cyto + Red-Thioredoxin_Cyto				Nucleotide Metabolism	1	-1000	1000	0		EC-1.17.4.1
AGPAT160	AGPAT160	1hdecg3p_Chlo + pmtcoa_Chlo -> CO-A_Chlo + pa160_Chlo	GE1Q-1204, GE1Q-4360, GE1Q-5401, GE1Q-9173, GE1Q-10961, GE1Q-11746	GE1Q-1204, GE1Q-4360, GE1Q-5401, GE1Q-9173, GE1Q-10961, GE1Q-11746		Fatty Acid Metabolism	0	0	1000	0		2.3.1.51
AGPAT161	AGPAT161	1hdec9eg3p_Chlo + hdcoa_Chlo -> CO-A_Chlo + pa161_Chlo	GE1Q-1204, GE1Q-4360, GE1Q-5401, GE1Q-9173, GE1Q-10961, GE1Q-11746	GE1Q-1204, GE1Q-4360, GE1Q-5401, GE1Q-9173, GE1Q-10961, GE1Q-11746		Fatty Acid Metabolism	0	0	1000	0		2.3.1.51
AGPAT162_7_10	AGPAT162_7_10	1hdec710eg3p_Chlo + hd710coa_Chlo -> CO-A_Chlo + pa162:7:10_Chlo	GE1Q-1204, GE1Q-4360, GE1Q-5401, GE1Q-9173, GE1Q-10961, GE1Q-11746	GE1Q-1204, GE1Q-4360, GE1Q-5401, GE1Q-9173, GE1Q-10961, GE1Q-11746		Fatty Acid Metabolism	0	0	1000	0		2.3.1.51
AGPAT162_9_12	AGPAT162_9_12	1hdec912eg3p_Chlo + hd912coa_Chlo -> CO-A_Chlo + pa162:9:12_Chlo	GE1Q-1204, GE1Q-4360, GE1Q-5401, GE1Q-9173, GE1Q-10961, GE1Q-11746	GE1Q-1204, GE1Q-4360, GE1Q-5401, GE1Q-9173, GE1Q-10961, GE1Q-11746		Fatty Acid Metabolism	0	0	1000	0		2.3.1.51
AGPAT163_6_9_12	AGPAT163_6_9_12	1hdec6912eg3p_Chlo + hd6912coa_Chlo -> CO-A_Chlo + pa163:6:9:12_Chlo	GE1Q-1204, GE1Q-4360, GE1Q-5401, GE1Q-9173, GE1Q-10961, GE1Q-11746	GE1Q-1204, GE1Q-4360, GE1Q-5401, GE1Q-9173, GE1Q-10961, GE1Q-11746		Fatty Acid Metabolism	0	0	1000	0		2.3.1.51
AGPAT164_6_9_12_15	AGPAT164_6_9_12_15	1hdec691215eg3p_Chlo + hd691215coa_Chlo -> CO-A_Chlo + pa164:6:9:12:15_Chlo	GE1Q-1204, GE1Q-4360, GE1Q-5401, GE1Q-9173, GE1Q-10961, GE1Q-11746	GE1Q-1204, GE1Q-4360, GE1Q-5401, GE1Q-9173, GE1Q-10961, GE1Q-11746		Fatty Acid Metabolism	0	0	1000	0		2.3.1.51
AGPAT184_6_9_12_15	AGPAT184_6_9_12_15	1odec691215eg3p_Chlo + strdnccoa_Chlo -> CO-A_Chlo + pa184:6:9:12:15_Chlo	GE1Q-1204, GE1Q-4360, GE1Q-5401, GE1Q-9173, GE1Q-10961, GE1Q-11746	GE1Q-1204, GE1Q-4360, GE1Q-5401, GE1Q-9173, GE1Q-10961, GE1Q-11746		Fatty Acid Metabolism	0	0	1000	0		2.3.1.51
AGPAT205_5_8_11_14_17	AGPAT205_5_8_11_14_17	1icosa58111417eg3p_Chlo + tmndnccoa_Chlo -> CO-A_Chlo + pa205:5:8:11:14:17_Chlo	GE1Q-1204, GE1Q-4360, GE1Q-5401, GE1Q-9173, GE1Q-10961, GE1Q-11746	GE1Q-1204, GE1Q-4360, GE1Q-5401, GE1Q-9173, GE1Q-10961, GE1Q-11746		Fatty Acid Metabolism	0	0	1000	0		2.3.1.51
AGPATACP_EPA_HDE_Chlo	AGPATACP_EPA_HDE_Chlo	1eicos58111417eg3p_Chlo + hdeACP_Chlo -> ACP_Chlo + pa205n31619Z_Chlo	GE1Q-1204, GE1Q-4360, GE1Q-5401, GE1Q-9173, GE1Q-10961, GE1Q-11746	GE1Q-1204, GE1Q-4360, GE1Q-5401, GE1Q-9173, GE1Q-10961, GE1Q-11746		Fatty Acid Metabolism	0	0	1000	0		2.3.1.51
AGPATACP_EPA_PALM_Chlo	AGPATACP_EPA_PALM_Chlo	1eicos58111417eg3p_Chlo + palmACP_Chlo -> ACP_Chlo + pa205n3160_Chlo	GE1Q-1204, GE1Q-4360, GE1Q-5401, GE1Q-9173, GE1Q-10961, GE1Q-11746	GE1Q-1204, GE1Q-4360, GE1Q-5401, GE1Q-9173, GE1Q-10961, GE1Q-11746		Fatty Acid Metabolism	0	0	1000	0		2.3.1.51
AGPATACP_HDE_HDE_Chlo	AGPATACP_HDE_HDE_Chlo	1hdec9eg3p_Chlo + hdeACP_Chlo -> ACP_Chlo + pa161_Chlo	GE1Q-1204, GE1Q-4360, GE1Q-5401, GE1Q-9173, GE1Q-10961, GE1Q-11746	GE1Q-1204, GE1Q-4360, GE1Q-5401, GE1Q-9173, GE1Q-10961, GE1Q-11746		Fatty Acid Metabolism	0	0	1000	0		2.3.1.51
AGPATACP_HDE_OLE_Chlo	AGPATACP_HDE_OLE_Chlo	1hdec9eg3p_Chlo + octeACP_Chlo -> ACP_Chlo + pa1619Z1819Z_Chlo	GE1Q-1204, GE1Q-4360, GE1Q-5401, GE1Q-9173, GE1Q-10961, GE1Q-11746	GE1Q-1204, GE1Q-4360, GE1Q-5401, GE1Q-9173, GE1Q-10961, GE1Q-11746		Fatty Acid Metabolism	0	0	1000	0		2.3.1.51
AGPATACP_HDE_PALM_Chlo	AGPATACP_HDE_PALM_Chlo	1hdec9eg3p_Chlo + palmACP_Chlo -> ACP_Chlo + pa1619Z160_Chlo	GE1Q-1204, GE1Q-4360, GE1Q-5401, GE1Q-9173, GE1Q-10961, GE1Q-11746	GE1Q-1204, GE1Q-4360, GE1Q-5401, GE1Q-9173, GE1Q-10961, GE1Q-11746		Fatty Acid Metabolism	0	0	1000	0		2.3.1.51
AGPATACP_MYRS_HDE_Chlo	AGPATACP_MYRS_HDE_Chlo	1tdecg3p_Chlo + hdeACP_Chlo -> ACP_Chlo + pa1401619Z_Chlo	GE1Q-1204, GE1Q-4360, GE1Q-5401, GE1Q-9173, GE1Q-10961, GE1Q-11746	GE1Q-1204, GE1Q-4360, GE1Q-5401, GE1Q-9173, GE1Q-10961, GE1Q-11746		Fatty Acid Metabolism	0	0	1000	0		2.3.1.51
AGPATACP_MYRS_PALM_Chlo	AGPATACP_MYRS_PALM_Chlo	1tdecg3p_Chlo + palmACP_Chlo -> ACP_Chlo + pa140160_Chlo	GE1Q-1204, GE1Q-4360, GE1Q-5401, GE1Q-9173, GE1Q-10961, GE1Q-11746	GE1Q-1204, GE1Q-4360, GE1Q-5401, GE1Q-9173, GE1Q-10961, GE1Q-11746		Fatty Acid Metabolism	0	0	1000	0		2.3.1.51
AGPATACP_PALM_PALM_Chlo	AGPATACP_PALM_PALM_Chlo	1hdecg3p_Chlo + palmACP_Chlo -> ACP_Chlo + pa160_Chlo	GE1Q-1204, GE1Q-4360, GE1Q-5401, GE1Q-9173, GE1Q-10961, GE1Q-11746	GE1Q-1204, GE1Q-4360, GE1Q-5401, GE1Q-9173, GE1Q-10961, GE1Q-11746		Fatty Acid Metabolism	0	0	1000	0		2.3.1.51
AGPATACP_STC_HDE_Chlo	AGPATACP_STC_HDE_Chlo	1odecg3p_Chlo + hdeACP_Chlo -> ACP_Chlo + pa1801619Z_Chlo	GE1Q-1204, GE1Q-4360, GE1Q-5401, GE1Q-9173, GE1Q-10961, GE1Q-11746	GE1Q-1204, GE1Q-4360, GE1Q-5401, GE1Q-9173, GE1Q-10961, GE1Q-11746		Fatty Acid Metabolism	0	0	1000	0		2.3.1.51
AGPATCOA_DHA_DHA_Cyto	AGPATCOA_DHA_DHA_Cyto	1docos4710131619eg3p_Cyto + c226coa_Cyto -> CO-A_Cyto + pa226n3_Cyto	GE1Q-1204, GE1Q-4360, GE1Q-5401, GE1Q-9173, GE1Q-10961, GE1Q-11746	GE1Q-1204, GE1Q-4360, GE1Q-5401, GE1Q-9173, GE1Q-10961, GE1Q-11746		Fatty Acid Metabolism	0	0	1000	0		2.3.1.51
AGPATCOA_DHA_EPA_Cyto	AGPATCOA_DHA_EPA_Cyto	1docos4710131619eg3p_Cyto + tmndnccoa_Cyto -> CO-A_Cyto + pa226n3205n3_Cyto	GE1Q-1204, GE1Q-4360, GE1Q-5401, GE1Q-9173, GE1Q-10961, GE1Q-11746	GE1Q-1204, GE1Q-4360, GE1Q-5401, GE1Q-9173, GE1Q-10961, GE1Q-11746		Fatty Acid Metabolism	0	0	1000	0		2.3.1.51
AGPATCOA_DHA_HDE_Cyto	AGPATCOA_DHA_HDE_Cyto	1docos4710131619eg3p_Cyto + hdcoa_Cyto -> CO-A_Cyto + pa226n31619Z_Cyto	GE1Q-1204, GE1Q-4360, GE1Q-5401, GE1Q-9173, GE1Q-10961, GE1Q-11746	GE1Q-1204, GE1Q-4360, GE1Q-5401, GE1Q-9173, GE1Q-10961, GE1Q-11746		Fatty Acid Metabolism	0	0	1000	0		2.3.1.51
AGPATCOA_DHA_MYRS_Cyto	AGPATCOA_DHA_MYRS_Cyto	1docos4710131619eg3p_Cyto + tdcoa_Cyto -> CO-A_Cyto + pa226n3140_Cyto	GE1Q-1204, GE1Q-4360, GE1Q-5401, GE1Q-9173, GE1Q-10961, GE1Q-11746	GE1Q-1204, GE1Q-4360, GE1Q-5401, GE1Q-9173, GE1Q-10961, GE1Q-11746		Fatty Acid Metabolism	0	0	1000	0		2.3.1.51
AGPATCOA_DHA_OLE_Cyto	AGPATCOA_DHA_OLE_Cyto	1docos4710131619eg3p_Cyto + odecoa_Cyto -> CO-A_Cyto + pa226n31819Z_Cyto	GE1Q-1204, GE1Q-4360, GE1Q-5401, GE1Q-9173, GE1Q-10961, GE1Q-11746	GE1Q-1204, GE1Q-4360, GE1Q-5401, GE1Q-9173, GE1Q-10961, GE1Q-11746		Fatty Acid Metabolism	0	0	1000	0		2.3.1.51
AGPATCOA_DHA_PALM_Cyto	AGPATCOA_DHA_PALM_Cyto	1docos4710131619eg3p_Cyto + pmtcoa_Cyto -> CO-A_Cyto + pa226n3160_Cyto	GE1Q-1204, GE1Q-4360, GE1Q-5401, GE1Q-9173, GE1Q-10961, GE1Q-11746	GE1Q-1204, GE1Q-4360, GE1Q-5401, GE1Q-9173, GE1Q-10961, GE1Q-11746		Fatty Acid Metabolism	0	0	1000	0		2.3.1.51
AGPATCOA_DHA_STC_Cyto	AGPATCOA_DHA_STC_Cyto	1docos4710131619eg3p_Cyto + ocdccoa_Cyto -> CO-A_Cyto + pa226n3180_Cyto	GE1Q-1204, GE1Q-4360, GE1Q-5401, GE1Q-9173, GE1Q-10961, GE1Q-11746	GE1Q-1204, GE1Q-4360, GE1Q-5401, GE1Q-9173, GE1Q-10961, GE1Q-11746		Fatty Acid Metabolism	0	0	1000	0		2.3.1.51
AGPATCOA_EPA_DHA_Cyto	AGPATCOA_EPA_DHA_Cyto	1eicos58111417eg3p_Cyto + c226coa_Cyto -> CO-A_Cyto + pa205n3226n3_Cyto	GE1Q-1204, GE1Q-4360, GE1Q-5401, GE1Q-9173, GE1Q-10961, GE1Q-11746	GE1Q-1204, GE1Q-4360, GE1Q-5401, GE1Q-9173, GE1Q-10961, GE1Q-11746		Fatty Acid Metabolism	0	0	1000	0		2.3.1.51
AGPATCOA_EPA_EPA_Cyto	AGPATCOA_EPA_EPA_Cyto	1eicos58111417eg3p_Cyto + tmndnccoa_Cyto -> CO-A_Cyto + pa205n3_Cyto	GE1Q-1204, GE1Q-4360, GE1Q-5401, GE1Q-9173, GE1Q-10961, GE1Q-11746	GE1Q-1204, GE1Q-4360, GE1Q-5401, GE1Q-9173, GE1Q-10961, GE1Q-11746		Fatty Acid Metabolism	0	0	1000	0		2.3.1.51
AGPATCOA_EPA_HDE_Cyto	AGPATCOA_EPA_HDE_Cyto	1eicos58111417eg3p_Cyto + hdcoa_Cyto -> CO-A_Cyto + pa205n31619Z_Cyto	GE1Q-1204, GE1Q-4360, GE1Q-5401, GE1Q-9173, GE1Q-10961, GE1Q-11746	GE1Q-1204, GE1Q-4360, GE1Q-5401, GE1Q-9173, GE1Q-10961, GE1Q-11746		Fatty Acid Metabolism	0	0	1000	0		2.3.1.51
AGPATCOA_EPA_MYRS_Cyto	AGPATCOA_EPA_MYRS_Cyto	1eicos58111417eg3p_Cyto + tdcoa_Cyto -> CO-A_Cyto + pa205n3140_Cyto	GE1Q-1204, GE1Q-4360, GE1Q-5401, GE1Q-9173, GE1Q-10961, GE1Q-11746	GE1Q-1204, GE1Q-4360, GE1Q-5401, GE1Q-9173, GE1Q-10961, GE1Q-11746		Fatty Acid Metabolism	0	0	1000	0		2.3.1.51
AGPATCOA_EPA_OLE_Cyto	AGPATCOA_EPA_OLE_Cyto	1eicos58111417eg3p_Cyto + odecoa_Cyto -> CO-A_Cyto + pa205n31819Z_Cyto	GE1Q-1204, GE1Q-4360, GE1Q-5401, GE1Q-9173, GE1Q-10961, GE1Q-11746	GE1Q-1204, GE1Q-4360, GE1Q-5401, GE1Q-9173, GE1Q-10961, GE1Q-11746		Fatty Acid Metabolism	0	0	1000	0		2.3.1.51
AGPATCOA_EPA_PALM_Cyto	AGPATCOA_EPA_PALM_Cyto	1eicos58111417eg3p_Cyto + pmtcoa_Cyto -> CO-A_Cyto + pa205n3160_Cyto	GE1Q-1204, GE1Q-4360, GE1Q-5401, GE1Q-9173, GE1Q-10961, GE1Q-11746	GE1Q-1204, GE1Q-4360, GE1Q-5401, GE1Q-9173, GE1Q-10961, GE1Q-11746		Fatty Acid Metabolism	0	0	1000	0		2.3.1.51
AGPATCOA_EPA_STC_Cyto	AGPATCOA_EPA_STC_Cyto	1eicos58111417eg3p_Cyto + ocdccoa_Cyto -> CO-A_Cyto + pa205n3180_Cyto	GE1Q-1204, GE1Q-4360, GE1Q-5401, GE1Q-9173, GE1Q-10961, GE1Q-11746	GE1Q-1204, GE1Q-4360, GE1Q-5401, GE1Q-9173, GE1Q-10961, GE1Q-11746		Fatty Acid Metabolism	0	0	1000	0		2.3.1.51
AGPATCOA_HDE_DHA_Cyto	AGPATCOA_HDE_DHA_Cyto	1hdec9eg3p_Cyto + c226coa_Cyto -> CO-A_Cyto + pa1619Z226n3_Cyto	GE1Q-1204, GE1Q-4360, GE1Q-5401, GE1Q-9173, GE1Q-10961, GE1Q-11746	GE1Q-1204, GE1Q-4360, GE1Q-5401, GE1Q-9173, GE1Q-10961, GE1Q-11746		Fatty Acid Metabolism	0	0	1000	0		2.3.1.51
AGPATCOA_HDE_EPA_Cyto	AGPATCOA_HDE_EPA_Cyto	1hdec9eg3p_Cyto + tmndnccoa_Cyto -> CO-A_Cyto + pa1619Z205n3_Cyto	GE1Q-1204, GE1Q-4360, GE1Q-5401, GE1Q-9173, GE1Q-10961, GE1Q-11746	GE1Q-1204, GE1Q-4360, GE1Q-5401, GE1Q-9173, GE1Q-10961, GE1Q-11746		Fatty Acid Metabolism	0	0	1000	0		2.3.1.51
AGPATCOA_HDE_HDE_Cyto	AGPATCOA_HDE_HDE_Cyto	1hdec9eg3p_Cyto + hdcoa_Cyto -> CO-A_Cyto + pa161_Cyto	GE1Q-1204, GE1Q-4360, GE1Q-5401, GE1Q-9173, GE1Q-10961, GE1Q-11746	GE1Q-1204, GE1Q-4360, GE1Q-5401, GE1Q-9173, GE1Q-10961, GE1Q-11746		Fatty Acid Metabolism	0	0	1000	0		2.3.1.51
AGPATCOA_HDE_MYRS_Cyto	AGPATCOA_HDE_MYRS_Cyto	1hdec9eg3p_Cyto + tdcoa_Cyto -> CO-A_Cyto + pa1619Z140_Cyto	GE1Q-1204, GE1Q-4360, GE1Q-5401, GE1Q-9173, GE1Q-10961, GE1Q-11746	GE1Q-1204, GE1Q-4360, GE1Q-5401, GE1Q-9173, GE1Q-10961, GE1Q-11746		Fatty Acid Metabolism	0	0	1000	0		2.3.1.51
AGPATCOA_HDE_OLE_Cyto	AGPATCOA_HDE_OLE_Cyto	1hdec9eg3p_Cyto + odecoa_Cyto -> CO-A_Cyto + pa1619Z1819Z_Cyto	GE1Q-1204, GE1Q-4360, GE1Q-5401, GE1Q-9173, GE1Q-10961, GE1Q-11746	GE1Q-1204, GE1Q-4360, GE1Q-5401, GE1Q-9173, GE1Q-10961, GE1Q-11746		Fatty Acid Metabolism	0	0	1000	0		2.3.1.51
AGPATCOA_HDE_PALM_Cyto	AGPATCOA_HDE_PALM_Cyto	1hdec9eg3p_Cyto + pmtcoa_Cyto -> CO-A_Cyto + pa1619Z160_Cyto	GE1Q-1204, GE1Q-4360, GE1Q-5401, GE1Q-9173, GE1Q-10961, GE1Q-11746	GE1Q-1204, GE1Q-4360, GE1Q-5401, GE1Q-9173, GE1Q-10961, GE1Q-11746		Fatty Acid Metabolism	0	0	1000	0		2.3.1.51
AGPATCOA_HDE_STC_Cyto	AGPATCOA_HDE_STC_Cyto	1hdec9eg3p_Cyto + ocdccoa_Cyto -> CO-A_Cyto + pa1619Z180_Cyto	GE1Q-1204, GE1Q-4360, GE1Q-5401, GE1Q-9173, GE1Q-10961, GE1Q-11746	GE1Q-1204, GE1Q-4360, GE1Q-5401, GE1Q-9173, GE1Q-10961, GE1Q-11746		Fatty Acid Metabolism	0	0	1000	0		2.3.1.51
AGPATCOA_HDE_TTC_Cyto	AGPATCOA_HDE_TTC_Cyto	1hdec9eg3p_Cyto + lgnccoa_Cyto -> CO-A_Cyto + pa1619Z240_Cyto	GE1Q-1204, GE1Q-4360, GE1Q-5401, GE1Q-9173, GE1Q-10961, GE1Q-11746	GE1Q-1204, GE1Q-4360, GE1Q-5401, GE1Q-9173, GE1Q-10961, GE1Q-11746		Fatty Acid Metabolism	0	0	1000	0		2.3.1.51
AGPATCOA_LNA_LNA_Cyto	AGPATCOA_LNA_LNA_Cyto	1odec912eg3p_Cyto + lnlccoa_Cyto -> CO-A_Cyto + pa182_9_12_Cyto	GE1Q-1204, GE1Q-4360, GE1Q-5401, GE1Q-9173, GE1Q-10961, GE1Q-11746	GE1Q-1204, GE1Q-4360, GE1Q-5401, GE1Q-9173, GE1Q-10961, GE1Q-11746		Fatty Acid Metabolism	0	0	1000	0		2.3.1.51
AGPATCOA_OLE_DHA_Cyto	AGPATCOA_OLE_DHA_Cyto	1odec9eg3p_Cyto + c226coa_Cyto -> CO-A_Cyto + pa1819Z226n3_Cyto	GE1Q-1204, GE1Q-4360, GE1Q-5401, GE1Q-9173, GE1Q-10961, GE1Q-11746	GE1Q-1204, GE1Q-4360, GE1Q-5401, GE1Q-9173, GE1Q-10961, GE1Q-11746		Fatty Acid Metabolism	0	0	1000	0		2.3.1.51
AGPATCOA_OLE_EPA_Cyto	AGPATCOA_OLE_EPA_Cyto	1odec9eg3p_Cyto + tmndnccoa_Cyto -> CO-A_Cyto + pa1819Z205n3_Cyto	GE1Q-1204, GE1Q-4360, GE1Q-5401, GE1Q-9173, GE1Q-10961, GE1Q-11746	GE1Q-1204, GE1Q-4360, GE1Q-5401, GE1Q-9173, GE1Q-10961, GE1Q-11746		Fatty Acid Metabolism	0	0	1000	0		2.3.1.51
AGPATCOA_OLE_HDE_Cyto	AGPATCOA_OLE_HDE_Cyto	1odec9eg3p_Cyto + hdcoa_Cyto -> CO-A_Cyto + pa1819Z1619Z_Cyto	GE1Q-1204, GE1Q-4360, GE1Q-5401, GE1Q-9173, GE1Q-10961, GE1Q-11746	GE1Q-1204, GE1Q-4360, GE1Q-5401, GE1Q-9173, GE1Q-10961, GE1Q-11746		Fatty Acid Metabolism	0	0	1000	0		2.3.1.51
AGPATCOA_OLE_MYRS_Cyto	AGPATCOA_OLE_MYRS_Cyto	1odec9eg3p_Cyto + tdcoa_Cyto -> CO-A_Cyto + pa1819Z140_Cyto	GE1Q-1204, GE1Q-4360, GE1Q-5401, GE1Q-9173, GE1Q-10961, GE1Q-11746	GE1Q-1204, GE1Q-4360, GE1Q-5401, GE1Q-9173, GE1Q-10961, GE1Q-11746		Fatty Acid Metabolism	0	0	1000	0		2.3.1.51
AGPATCOA_OLE_OLE_Cyto	AGPATCOA_OLE_OLE_Cyto	1odec9eg3p_Cyto + odecoa_Cyto -> CO-A_Cyto + pa181_9_Cyto	GE1Q-1204, GE1Q-4360, GE1Q-5401, GE1Q-9173, GE1Q-10961, GE1Q-11746	GE1Q-1204, GE1Q-4360, GE1Q-5401, GE1Q-9173, GE1Q-10961, GE1Q-11746		Fatty Acid Metabolism	0	0	1000	0		2.3.1.51
AGPATCOA_OLE_PALM_Cyto	AGPATCOA_OLE_PALM_Cyto	1odec9eg3p_Cyto + pmtcoa_Cyto -> CO-A_Cyto + pa1819Z160_Cyto	GE1Q-1204, GE1Q-4360, GE1Q-5401, GE1Q-9173, GE1Q-10961, GE1Q-11746	GE1Q-1204, GE1Q-4360, GE1Q-5401, GE1Q-9173, GE1Q-10961, GE1Q-11746		Fatty Acid Metabolism	0	0	1000	0		2.3.1.51
AGPATCOA_OLE_STC_Cyto	AGPATCOA_OLE_STC_Cyto	1odec9eg3p_Cyto + ocdccoa_Cyto -> CO-A_Cyto + pa1819Z180_Cyto	GE1Q-1204, GE1Q-4360, GE1Q-5401, GE1Q-9173, GE1Q-10961, GE1Q-11746	GE1Q-1204, GE1Q-4360, GE1Q-5401, GE1Q-9173, GE1Q-10961, GE1Q-11746		Fatty Acid Metabolism	0	0	1000	0		2.3.1.51
AGPATCOA_PALM_PALM_Mito	AGPATCOA_PALM_PALM_Mito	1hdecg3p_Mito + pmtcoa_Mito -> CO-A_Mito + pa160_Mito	GE1Q-1204, GE1Q-4360, GE1Q-5401, GE1Q-9173, GE1Q-10961, GE1Q-11746	GE1Q-1204, GE1Q-4360, GE1Q-5401, GE1Q-9173, GE1Q-10961, GE1Q-11746		Fatty Acid Metabolism	0	0	1000	0		2.3.1.51
AICARSYN-RXN_Chlo	AICARSYN-RXN_Chlo	P-RIBOSYL-4-SUCCCARB-AMINOIMIDAZOLE_Chlo <=> AICAR_Chlo + FUM_Chlo	GE1Q-316	GE1Q-316		Nucleotide Metabolism	1	-1000	1000	0		EC-4.3.2.2
AICARTRANSFORM-RXN_Chlo	AICARTRANSFORM-RXN_Chlo	10-FORMYL-THF_Chlo + AICAR_Chlo <=> PHOSPHORIBOSYL-FORMAMIDO-CARBOXAMIDE_Chlo + THF_Chlo	GE1Q-7444	GE1Q-7444		Nucleotide Metabolism	1	-1000	1000	0		EC-2.1.2.3
AIRCARBOXY-RXN_Chlo	AIRCARBOXY-RXN_Chlo	5-PHOSPHORIBOSYL-5-AMINOIMIDAZOLE_Chlo + CARBON-DIOXIDE_Chlo -> PHOSPHORIBOSYL-CARBOXY-AMINOIMIDAZOLE_Chlo + 2 PROTON_Chlo	GE1Q-8935	GE1Q-8935		Nucleotide Metabolism	0	0	1000	0		EC-4.1.1.21
AIRCARBOXY-RXN_Cyto	AIRCARBOXY-RXN_Cyto	5-PHOSPHORIBOSYL-5-AMINOIMIDAZOLE_Cyto + CARBON-DIOXIDE_Cyto -> PHOSPHORIBOSYL-CARBOXY-AMINOIMIDAZOLE_Cyto + 2 PROTON_Cyto	GE1Q-8935	GE1Q-8935		Nucleotide Metabolism	0	0	1000	0		EC-4.1.1.21
AIRS-RXN_Chlo	AIRS-RXN_Chlo	5-PHOSPHORIBOSYL-N-FORMYLGLYCINEAMIDINE_Chlo + ATP_Chlo <=> 5-PHOSPHORIBOSYL-5-AMINOIMIDAZOLE_Chlo + ADP_Chlo + 2 PROTON_Chlo + Pi_Chlo	GE1Q-10773	GE1Q-10773		Nucleotide Metabolism	1	-1000	1000	0		EC-6.3.3.1
ALANINE--GLYOXYLATE-AMINOTRANSFERASE-RXN_Mito	ALANINE--GLYOXYLATE-AMINOTRANSFERASE-RXN_Mito	GLYOX_Mito + L-ALPHA-ALANINE_Mito -> GLY_Mito + PYRUVATE_Mito	GE1Q-10447	GE1Q-10447		Amino Acid Metabolism	0	0	1000	0		EC-2.6.1.44
ALANINE--TRNA-LIGASE-RXN_Cyto	ALANINE--TRNA-LIGASE-RXN_Cyto	ALA-tRNAs_Cyto + ATP_Cyto + L-ALPHA-ALANINE_Cyto + PROTON_Cyto -> AMP_Cyto + Charged-ALA-tRNAs_Cyto + PPI_Cyto	GE1Q-1667, GE1Q-7500	GE1Q-1667, GE1Q-7500		Amino Acid Metabolism	0	0	1000	0		EC-6.1.1.7
ALANINE-AMINOTRANSFERASE-RXN_Cyto	ALANINE-AMINOTRANSFERASE-RXN_Cyto	2-KETOGLUTARATE_Cyto + L-ALPHA-ALANINE_Cyto <=> GLT_Cyto + PYRUVATE_Cyto	GE1Q-5827, GE1Q-8469	GE1Q-5827, GE1Q-8469		Amino Acid Metabolism	1	-1000	1000	0		EC-2.6.1.2
ALANINE-AMINOTRANSFERASE-RXN_Mito	ALANINE-AMINOTRANSFERASE-RXN_Mito	2-KETOGLUTARATE_Mito + L-ALPHA-ALANINE_Mito <=> GLT_Mito + PYRUVATE_Mito	GE1Q-5827, GE1Q-8469	GE1Q-5827, GE1Q-8469		Amino Acid Metabolism	1	-1000	1000	0		EC-2.6.1.2
ALARACECAT-RXN_Chlo	ALARACECAT-RXN_Chlo	L-ALPHA-ALANINE_Chlo -> D-ALANINE_Chlo	GE1Q-8034	GE1Q-8034		Amino Acid Metabolism	0	0	1000	0		EC-5.1.1.1
ALCOHOL-DEHYDROG-RXN_Cyto	ALCOHOL-DEHYDROG-RXN_Cyto	ACETALD_Cyto + NADH_Cyto + PROTON_Cyto -> ETOH_Cyto + NAD_Cyto	GE1Q-11898, GE1Q-6602, GE1Q-10856, GE1Q-11266	GE1Q-11898, GE1Q-6602, GE1Q-10856, GE1Q-11266		Carbohydrate Metabolism	0	0	1000	0		EC-1.1.1.1
ALDOSE-6-PHOSPHATE-REDUCTASE-NADPH-RXN_Chlo	ALDOSE-6-PHOSPHATE-REDUCTASE-NADPH-RXN_Chlo	GLC-6-P_Chlo + NADPH_Chlo + PROTON_Chlo -> D-SORBITOL-6-P_Chlo + NADP_Chlo	GE1Q-10159, GE1Q-1853, GE1Q-6017	GE1Q-10159, GE1Q-1853, GE1Q-6017		Carbohydrate Metabolism	0	0	1000	0		EC-1.1.1.200
ALDOSE-6-PHOSPHATE-REDUCTASE-NADPH-RXN_Cyto	ALDOSE-6-PHOSPHATE-REDUCTASE-NADPH-RXN_Cyto	GLC-6-P_Cyto + NADPH_Cyto + PROTON_Cyto -> D-SORBITOL-6-P_Cyto + NADP_Cyto	GE1Q-10159, GE1Q-1853, GE1Q-6017	GE1Q-10159, GE1Q-1853, GE1Q-6017		Carbohydrate Metabolism	0	0	1000	0		EC-1.1.1.200
ALLANTOICASE-RXN_Chlo	ALLANTOICASE-RXN_Chlo	ALLANTOATE_Chlo + WATER_Chlo -> CPD-1091_Chlo + UREA_Chlo	GE1Q-7889	GE1Q-7889		Nucleotide Metabolism	0	0	1000	0		EC-3.5.3.4
ALPHAGALACTOSID-RXN_Chlo	ALPHAGALACTOSID-RXN_Chlo	MELIBIOSE_Chlo + WATER_Chlo -> GALACTOSE_Chlo + GLC_Chlo	GE1Q-10427	GE1Q-10427		Carbohydrate Metabolism	0	0	1000	0		EC-3.2.1.22
AMP-DEAMINASE-RXN_Cyto	AMP-DEAMINASE-RXN_Cyto	AMP_Cyto + WATER_Cyto -> AMMONIA_Cyto + IMP_Cyto	GE1Q-8211	GE1Q-8211		Nucleotide Metabolism	0	0	1000	0		EC-3.5.4.6
AMP-DEPHOSPHORYLATION-RXN_Cyto	AMP-DEPHOSPHORYLATION-RXN_Cyto	AMP_Cyto + WATER_Cyto -> ADENOSINE_Cyto + Pi_Cyto	GE1Q-9502	GE1Q-9502		Nucleotide Metabolism	0	0	1000	0		EC-3.1.3.5
AMP-NUCLEOSID-RXN_Cyto	AMP-NUCLEOSID-RXN_Cyto	AMP_Cyto + WATER_Cyto -> ADENINE_Cyto + RIBOSE-5P_Cyto				Nucleotide Metabolism	0	0	1000	0
AMPSYN-RXN_Chlo	AMPSYN-RXN_Chlo	ADENYLOSUCC_Chlo <=> AMP_Chlo + FUM_Chlo	GE1Q-316	GE1Q-316		Nucleotide Metabolism	1	-1000	1000	0		EC-4.3.2.2
AMP_Chlo_tx	AMP_Chlo_tx	AMP_Cyto <=> AMP_Chlo				Transport	1	-1000	1000	0
ANTHRANSYN-RXN_Chlo	ANTHRANSYN-RXN_Chlo	CHORISMATE_Chlo + GLN_Chlo <=> ANTHRANILATE_Chlo + GLT_Chlo + PROTON_Chlo + PYRUVATE_Chlo	GE1Q-8019, GE1Q-4475, GE1Q-4476, GE1Q-10295	GE1Q-8019, GE1Q-4475, GE1Q-4476, GE1Q-10295		Amino Acid Metabolism	1	-1000	1000	0		EC-4.1.3.27
ANTHRANSYN-RXN_Cyto	ANTHRANSYN-RXN_Cyto	CHORISMATE_Cyto + GLN_Cyto -> ANTHRANILATE_Cyto + GLT_Cyto + PROTON_Cyto + PYRUVATE_Cyto	GE1Q-8019, GE1Q-4475, GE1Q-4476, GE1Q-10295	GE1Q-8019, GE1Q-4475, GE1Q-4476, GE1Q-10295		Amino Acid Metabolism	0	0	1000	0		EC-4.1.3.27
APYRASE-RXN_Chlo	APYRASE-RXN_Chlo	ATP_Chlo + 2 WATER_Chlo -> AMP_Chlo + 2 PROTON_Chlo + 2 Pi_Chlo	GE1Q-5188, GE1Q-4802, GE1Q-9077	GE1Q-5188, GE1Q-4802, GE1Q-9077		Nucleotide Metabolism	0	0	1000	0		EC-3.6.1.5
APYRASE-RXN_Cyto	APYRASE-RXN_Cyto	ATP_Cyto + 2 WATER_Cyto -> AMP_Cyto + 2 PROTON_Cyto + 2 Pi_Cyto	GE1Q-5188, GE1Q-4802, GE1Q-9077	GE1Q-5188, GE1Q-4802, GE1Q-9077		Nucleotide Metabolism	0	0	1000	0		EC-3.6.1.5
ARGINASE-RXN_Cyto	ARGINASE-RXN_Cyto	ARG_Cyto + WATER_Cyto -> L-ORNITHINE_Cyto + UREA_Cyto	GE1Q-5685	GE1Q-5685		Amino Acid Metabolism	0	0	1000	0		EC-3.5.3.1
ARGINASE-RXN_Mito	ARGINASE-RXN_Mito	ARG_Mito + WATER_Mito -> L-ORNITHINE_Mito + UREA_Mito	GE1Q-5685	GE1Q-5685		Amino Acid Metabolism	0	0	1000	0		EC-3.5.3.1
ARGININE--TRNA-LIGASE-RXN_Cyto	ARGININE--TRNA-LIGASE-RXN_Cyto	ARG-tRNAs_Cyto + ARG_Cyto + ATP_Cyto + PROTON_Cyto -> AMP_Cyto + Charged-ARG-tRNAs_Cyto + PPI_Cyto	GE1Q-3324, GE1Q-9439	GE1Q-3324, GE1Q-9439		Amino Acid Metabolism	0	0	1000	0		EC-6.1.1.19
ARGSUCCINLYA-RXN_Cyto	ARGSUCCINLYA-RXN_Cyto	L-ARGININO-SUCCINATE_Cyto <=> ARG_Cyto + FUM_Cyto	GE1Q-5017	GE1Q-5017		Amino Acid Metabolism	1	-1000	1000	0		EC-4.3.2.1
ARGSUCCINSYN-RXN_Cyto	ARGSUCCINSYN-RXN_Cyto	ATP_Cyto + L-ASPARTATE_Cyto + L-CITRULLINE_Cyto -> AMP_Cyto + L-ARGININO-SUCCINATE_Cyto + PPI_Cyto	GE1Q-1818	GE1Q-1818		Amino Acid Metabolism	0	0	1000	0		EC-6.3.4.5
ASCORBATE_CPD-330_Mito_tx	ASCORBATE_CPD-330_Mito_tx	ASCORBATE_Cyto + CPD-330_Mito <=> ASCORBATE_Mito + CPD-330_Cyto				Transport	1	-1000	1000	0
ASNSYNA-RXN_Cyto	ASNSYNA-RXN_Cyto	AMMONIA_Cyto + ATP_Cyto + L-ASPARTATE_Cyto -> AMP_Cyto + ASN_Cyto + PPI_Cyto + PROTON_Cyto	GE1Q-8371, GE1Q-2952	GE1Q-8371, GE1Q-2952		Amino Acid Metabolism	0	0	1000	0		EC-6.3.1.1
ASNSYNB-RXN_Cyto	ASNSYNB-RXN_Cyto	ATP_Cyto + GLN_Cyto + L-ASPARTATE_Cyto + WATER_Cyto -> AMP_Cyto + ASN_Cyto + GLT_Cyto + PPI_Cyto + PROTON_Cyto	GE1Q-8371	GE1Q-8371		Amino Acid Metabolism	0	0	1000	0		EC-6.3.5.4
ASPAMINOTRANS-RXN_Chlo	ASPAMINOTRANS-RXN_Chlo	2-KETOGLUTARATE_Chlo + L-ASPARTATE_Chlo <=> GLT_Chlo + OXALACETIC_ACID_Chlo	GE1Q-10591, GE1Q-762, GE1Q-296, GE1Q-5849, GE1Q-11246	GE1Q-10591, GE1Q-762, GE1Q-296, GE1Q-5849, GE1Q-11246		Amino Acid Metabolism	1	-1000	1000	0		EC-2.6.1.1
ASPAMINOTRANS-RXN_Cyto	ASPAMINOTRANS-RXN_Cyto	2-KETOGLUTARATE_Cyto + L-ASPARTATE_Cyto <=> GLT_Cyto + OXALACETIC_ACID_Cyto	GE1Q-10591, GE1Q-762, GE1Q-296, GE1Q-5849, GE1Q-11246	GE1Q-10591, GE1Q-762, GE1Q-296, GE1Q-5849, GE1Q-11246		Amino Acid Metabolism	1	-1000	1000	0		EC-2.6.1.1
ASPAMINOTRANS-RXN_Mito	ASPAMINOTRANS-RXN_Mito	2-KETOGLUTARATE_Mito + L-ASPARTATE_Mito <=> GLT_Mito + OXALACETIC_ACID_Mito	GE1Q-10591, GE1Q-762, GE1Q-296, GE1Q-5849, GE1Q-11246	GE1Q-10591, GE1Q-762, GE1Q-296, GE1Q-5849, GE1Q-11246		Amino Acid Metabolism	1	-1000	1000	0		EC-2.6.1.1
ASPARAGHYD-RXN_Cyto	ASPARAGHYD-RXN_Cyto	ASN_Cyto + WATER_Cyto <=> AMMONIA_Cyto + L-ASPARTATE_Cyto + PROTON_Cyto	GE1Q-5955	GE1Q-5955		Amino Acid Metabolism	1	-1000	1000	0		EC-3.5.1.1
ASPARAGINE--TRNA-LIGASE-RXN_Cyto	ASPARAGINE--TRNA-LIGASE-RXN_Cyto	ASN-tRNAs_Cyto + ASN_Cyto + ATP_Cyto + PROTON_Cyto -> AMP_Cyto + Charged-ASN-tRNAs_Cyto + PPI_Cyto	GE1Q-8020, GE1Q-8549	GE1Q-8020, GE1Q-8549		Amino Acid Metabolism	0	0	1000	0		EC-6.1.1.22
ASPARTATE--TRNA-LIGASE-RXN_Cyto	ASPARTATE--TRNA-LIGASE-RXN_Cyto	ASP-tRNAs_Cyto + ATP_Cyto + L-ASPARTATE_Cyto + PROTON_Cyto -> AMP_Cyto + Charged-ASP-tRNAs_Cyto + PPI_Cyto	GE1Q-5828, GE1Q-11452	GE1Q-5828, GE1Q-11452		Amino Acid Metabolism	0	0	1000	0		EC-6.1.1.12
ASPARTATE-SEMIALDEHYDE-DEHYDROGENASE-RXN_Chlo	ASPARTATE-SEMIALDEHYDE-DEHYDROGENASE-RXN_Chlo	L-BETA-ASPARTYL-P_Chlo + NADPH_Chlo + PROTON_Chlo -> L-ASPARTATE-SEMIALDEHYDE_Chlo + NADP_Chlo + Pi_Chlo	GE1Q-9307	GE1Q-9307		Amino Acid Metabolism	0	0	1000	0		EC-1.2.1.11
ASPARTATE-SEMIALDEHYDE-DEHYDROGENASE-RXN_Cyto	ASPARTATE-SEMIALDEHYDE-DEHYDROGENASE-RXN_Cyto	L-BETA-ASPARTYL-P_Cyto + NADPH_Cyto + PROTON_Cyto -> L-ASPARTATE-SEMIALDEHYDE_Cyto + NADP_Cyto + Pi_Cyto	GE1Q-9307	GE1Q-9307		Amino Acid Metabolism	0	0	1000	0		EC-1.2.1.11
ASPARTATEKIN-RXN_Chlo	ASPARTATEKIN-RXN_Chlo	ATP_Chlo + L-ASPARTATE_Chlo <=> ADP_Chlo + L-BETA-ASPARTYL-P_Chlo + PROTON_Chlo	GE1Q-5305, GE1Q-6040	GE1Q-5305, GE1Q-6040		Amino Acid Metabolism	1	-1000	1000	0		EC-2.7.2.4
ASPCARBTRANS-RXN_Chlo	ASPCARBTRANS-RXN_Chlo	CARBAMOYL-P_Chlo + L-ASPARTATE_Chlo -> CARBAMYUL-L-ASPARTATE_Chlo + PROTON_Chlo + Pi_Chlo	GE1Q-4555, GE1Q-6487, GE1Q-8262	GE1Q-4555, GE1Q-6487, GE1Q-8262		Nucleotide Metabolism	0	0	1000	0		EC-2.1.3.2
ASPCARBTRANS-RXN_Cyto	ASPCARBTRANS-RXN_Cyto	CARBAMYUL-L-ASPARTATE_Cyto + PROTON_Cyto + Pi_Cyto -> CARBAMOYL-P_Cyto + L-ASPARTATE_Cyto	GE1Q-4555, GE1Q-6487, GE1Q-8262	GE1Q-4555, GE1Q-6487, GE1Q-8262		Nucleotide Metabolism	0	0	1000	0		EC-2.1.3.2
ASQ_EPA_PALM_2OEPA_Chlo	ASQ_EPA_PALM_2OEPA_Chlo	1eicos58111417eg3p_Chlo + sqdg205n3160_Chlo -> GLYCEROL-3P_Chlo + asq205n31602o205n3_Chlo	GE1Q-10323	GE1Q-10323		Fatty Acid Metabolism	0	0	1000	0
ATP-PYROPHOSPHATASE-RXN_Mito	ATP-PYROPHOSPHATASE-RXN_Mito	ATP_Mito + WATER_Mito <=> AMP_Mito + PPI_Mito + PROTON_Mito	GE1Q-383	GE1Q-383		Nucleotide Metabolism	1	-1000	1000	0		EC-3.6.1.8
ATPPHOSPHORIBOSYLTRANS-RXN_Chlo	ATPPHOSPHORIBOSYLTRANS-RXN_Chlo	ATP_Chlo + PRPP_Chlo -> PHOSPHORIBOSYL-ATP_Chlo + PPI_Chlo	GE1Q-6793	GE1Q-6793		Amino Acid Metabolism	0	0	1000	0		EC-2.4.2.17
ATP_ADP_Mito_tx	ATP_ADP_Mito_tx	ADP_Mito + ATP_Cyto <=> ADP_Cyto + ATP_Mito				Transport	1	-1000	1000	0
ATP_ADP_Pi_Chlo_tx	ATP_ADP_Pi_Chlo_tx	ADP_Chlo + ATP_Cyto + Pi_Chlo <=> ADP_Cyto + ATP_Chlo + Pi_Cyto				Transport	1	-1000	1000	0
ATP_AMP_Mito_tx	ATP_AMP_Mito_tx	AMP_Mito + ATP_Cyto <=> AMP_Cyto + ATP_Mito				Transport	1	-1000	1000	0
ATPase_Chlo	ATPase_Chlo	ATP_Chlo + WATER_Chlo -> ADP_Chlo + Pi_Chlo				Carbohydrate Metabolism	0	0	1000	0
ATPase_Cyto	ATPase_Cyto	ATP_Cyto + WATER_Cyto -> ADP_Cyto + Pi_Cyto				Carbohydrate Metabolism	0	1.5	1.5	0
ATPase_Mito	ATPase_Mito	ATP_Mito + WATER_Mito -> ADP_Mito + Pi_Mito				Carbohydrate Metabolism	0	0	1000	0
BACCL_Cyto	BACCL_Cyto	ATP_Cyto + BIOTIN_Cyto + accp_Cyto -> AMP_Cyto + PPI_Cyto + btnCCP_Cyto				Fatty Acid Metabolism	0	0	1000	0		6.3.4.15
BADH-RXN_Chlo	BADH-RXN_Chlo	BETAINE_ALDEHYDE_Chlo + NAD_Chlo + WATER_Chlo -> BETAINE_Chlo + NADH_Chlo + 2 PROTON_Chlo	GE1Q-5742, GE1Q-2681	GE1Q-5742, GE1Q-2681		Amino Acid Metabolism	0	0	1000	0		EC-1.2.1.8
BADH-RXN_Cyto	BADH-RXN_Cyto	BETAINE_ALDEHYDE_Cyto + NAD_Cyto + WATER_Cyto -> BETAINE_Cyto + NADH_Cyto + 2 PROTON_Cyto	GE1Q-5742, GE1Q-2681	GE1Q-5742, GE1Q-2681		Amino Acid Metabolism	0	0	1000	0		EC-1.2.1.8
BETA-UREIDOPROPIONASE-RXN_Cyto	BETA-UREIDOPROPIONASE-RXN_Cyto	3-UREIDO-PROPIONATE_Cyto + PROTON_Cyto + WATER_Cyto -> AMMONIA_Cyto + B-ALANINE_Cyto + CARBON-DIOXIDE_Cyto				Nucleotide Metabolism	0	0	1000	0
BETAGALACTOSID-RXN_Cyto	BETAGALACTOSID-RXN_Cyto	LACTOSE_Cyto + WATER_Cyto -> GALACTOSE_Cyto + GLC_Cyto	GE1Q-5155	GE1Q-5155		Carbohydrate Metabolism	0	0	1000	0		EC-3.2.1.23
BIS5-ADENOSYL-TRIPHOSPHATASE-RXN_Cyto	BIS5-ADENOSYL-TRIPHOSPHATASE-RXN_Cyto	ADENOSINE5TRIPHOSPHO5ADENOSINE_Cyto + WATER_Cyto <=> ADP_Cyto + AMP_Cyto + 2 PROTON_Cyto	GE1Q-10493	GE1Q-10493		Nucleotide Metabolism	1	-1000	1000	0		EC-3.6.1.29
BRANCHED-CHAINAMINOTRANSFERILEU-RXN_Chlo	BRANCHED-CHAINAMINOTRANSFERILEU-RXN_Chlo	2-KETOGLUTARATE_Chlo + ILE_Chlo <=> 2-KETO-3-METHYL-VALERATE_Chlo + GLT_Chlo	GE1Q-9192, GE1Q-6244, GE1Q-9231, GE1Q-11272, GE1Q-11273	GE1Q-9192, GE1Q-6244, GE1Q-9231, GE1Q-11272, GE1Q-11273		Amino Acid Metabolism	1	-1000	1000	0		EC-2.6.1.42
BRANCHED-CHAINAMINOTRANSFERILEU-RXN_Cyto	BRANCHED-CHAINAMINOTRANSFERILEU-RXN_Cyto	2-KETOGLUTARATE_Cyto + ILE_Cyto <=> 2-KETO-3-METHYL-VALERATE_Cyto + GLT_Cyto	GE1Q-9192, GE1Q-6244, GE1Q-9231, GE1Q-11272, GE1Q-11273	GE1Q-9192, GE1Q-6244, GE1Q-9231, GE1Q-11272, GE1Q-11273		Amino Acid Metabolism	1	-1000	1000	0		EC-2.6.1.42
BRANCHED-CHAINAMINOTRANSFERLEU-RXN_Chlo	BRANCHED-CHAINAMINOTRANSFERLEU-RXN_Chlo	2-KETOGLUTARATE_Chlo + LEU_Chlo <=> 2K-4CH3-PENTANOATE_Chlo + GLT_Chlo	GE1Q-9192, GE1Q-6244, GE1Q-9231, GE1Q-11272, GE1Q-11273	GE1Q-9192, GE1Q-6244, GE1Q-9231, GE1Q-11272, GE1Q-11273		Amino Acid Metabolism	1	-1000	1000	0		EC-2.6.1.42
BRANCHED-CHAINAMINOTRANSFERLEU-RXN_Cyto	BRANCHED-CHAINAMINOTRANSFERLEU-RXN_Cyto	2-KETOGLUTARATE_Cyto + LEU_Cyto <=> 2K-4CH3-PENTANOATE_Cyto + GLT_Cyto	GE1Q-9192, GE1Q-6244, GE1Q-9231, GE1Q-11272, GE1Q-11273	GE1Q-9192, GE1Q-6244, GE1Q-9231, GE1Q-11272, GE1Q-11273		Amino Acid Metabolism	1	-1000	1000	0		EC-2.6.1.42
BRANCHED-CHAINAMINOTRANSFERVAL-RXN_Chlo	BRANCHED-CHAINAMINOTRANSFERVAL-RXN_Chlo	2-KETOGLUTARATE_Chlo + VAL_Chlo <=> 2-KETO-ISOVALERATE_Chlo + GLT_Chlo	GE1Q-6244, GE1Q-9231, GE1Q-11272, GE1Q-11273	GE1Q-6244, GE1Q-9231, GE1Q-11272, GE1Q-11273		Amino Acid Metabolism	1	-1000	1000	0		EC-2.6.1.42
BRANCHED-CHAINAMINOTRANSFERVAL-RXN_Cyto	BRANCHED-CHAINAMINOTRANSFERVAL-RXN_Cyto	2-KETOGLUTARATE_Cyto + VAL_Cyto <=> 2-KETO-ISOVALERATE_Cyto + GLT_Cyto	GE1Q-6244, GE1Q-9231, GE1Q-11272, GE1Q-11273	GE1Q-6244, GE1Q-9231, GE1Q-11272, GE1Q-11273		Amino Acid Metabolism	1	-1000	1000	0		EC-2.6.1.42
BTNCCPP_Chlo	BTNCCPP_Chlo	WATER_Chlo + btnCCP_Chlo -> CPD-17700_Chlo + apoC_Chlo	GE1Q-1161, GE1Q-2694, GE1Q-2730, GE1Q-3436, GE1Q-5638, GE1Q-6637, GE1Q-8424, GE1Q-11481	GE1Q-1161, GE1Q-2694, GE1Q-2730, GE1Q-3436, GE1Q-5638, GE1Q-6637, GE1Q-8424, GE1Q-11481		Fatty Acid Metabolism	0	0	1000	0
BTNCCPP_Cyto	BTNCCPP_Cyto	WATER_Cyto + btnCCP_Cyto -> CPD-17700_Cyto + apoC_Cyto	GE1Q-1161, GE1Q-2694, GE1Q-2730, GE1Q-3436, GE1Q-5638, GE1Q-6637, GE1Q-8424, GE1Q-11481	GE1Q-1161, GE1Q-2694, GE1Q-2730, GE1Q-3436, GE1Q-5638, GE1Q-6637, GE1Q-8424, GE1Q-11481		Fatty Acid Metabolism	0	0	1000	0
BTNCCPP_Mito	BTNCCPP_Mito	WATER_Mito + btnCCP_Mito -> CPD-17700_Mito + apoC_Mito	GE1Q-1161, GE1Q-2694, GE1Q-2730, GE1Q-3436, GE1Q-5638, GE1Q-6637, GE1Q-8424, GE1Q-11481	GE1Q-1161, GE1Q-2694, GE1Q-2730, GE1Q-3436, GE1Q-5638, GE1Q-6637, GE1Q-8424, GE1Q-11481		Fatty Acid Metabolism	0	0	1000	0
BTND1_Chlo	BTND1_Chlo	CPD-17700_Chlo + WATER_Chlo -> BIOTIN_Chlo + LYS_Chlo	GE1Q-1161, GE1Q-2694, GE1Q-2730, GE1Q-3436, GE1Q-5638, GE1Q-6637, GE1Q-8424, GE1Q-11481	GE1Q-1161, GE1Q-2694, GE1Q-2730, GE1Q-3436, GE1Q-5638, GE1Q-6637, GE1Q-8424, GE1Q-11481		Fatty Acid Metabolism	0	0	1000	0		3.5.1.12
BTND1_Cyto	BTND1_Cyto	CPD-17700_Cyto + WATER_Cyto -> BIOTIN_Cyto + LYS_Cyto	GE1Q-1161, GE1Q-2694, GE1Q-2730, GE1Q-3436, GE1Q-5638, GE1Q-6637, GE1Q-8424, GE1Q-11481	GE1Q-1161, GE1Q-2694, GE1Q-2730, GE1Q-3436, GE1Q-5638, GE1Q-6637, GE1Q-8424, GE1Q-11481		Fatty Acid Metabolism	0	0	1000	0		3.5.1.12
BTND1_Mito	BTND1_Mito	CPD-17700_Mito + WATER_Mito -> BIOTIN_Mito + LYS_Mito	GE1Q-1161, GE1Q-2694, GE1Q-2730, GE1Q-3436, GE1Q-5638, GE1Q-6637, GE1Q-8424, GE1Q-11481	GE1Q-1161, GE1Q-2694, GE1Q-2730, GE1Q-3436, GE1Q-5638, GE1Q-6637, GE1Q-8424, GE1Q-11481		Fatty Acid Metabolism	0	0	1000	0		3.5.1.12
BTUR2-RXN_Chlo	BTUR2-RXN_Chlo	ATP_Chlo + COBINAMIDE_Chlo <=> ADENOSYLCOBINAMIDE_Chlo + P3I_Chlo	GE1Q-5864	GE1Q-5864		Pigments Metabolism	1	-1000	1000	0		EC-2.5.1.17
BUT3ZI_Mito	BUT3ZI_Mito	CPD-226_Mito -> CROTONYL-COA_Mito	GE1Q-7081, GE1Q-10472	GE1Q-7081, GE1Q-10472		Fatty Acid Metabolism	0	0	1000	0		5.3.3.8
BUTYRYL-COA-DEHYDROGENASE-RXN_Mito	BUTYRYL-COA-DEHYDROGENASE-RXN_Mito	CROTONYL-COA_Mito + ETF-Reduced_Mito -> BUTYRYL-COA_Mito + ETF-Oxidized_Mito	GE1Q-6129	GE1Q-6129		Fatty Acid Metabolism	0	0	1000	0		EC-1.3.8.1
Biomass_Equation	Biomass_Equation	0.000818 12dgr160_Chlo + 0.000983 12dgr161_Chlo + 0.000366 12dgr162:7:10_Chlo + 0.000504 12dgr162:9:12_Chlo + 0.000308 12dgr163:6:9:12_Chlo + 0.000234 12dgr164:6:9:12:15_Chlo + 0.000112 12dgr184:6:9:12:15_Chlo + 0.000871 12dgr205:5:8:11:14:17_Chlo + 0.31104 ARG_Cyto + 0.20462 ASN_Cyto + 30.0616 ATP_Cyto + 0.067369 B-ALANINE_Cyto + 0.099414 CHITIN_Cyto + 0.006538 CHLOROPHYLL-A_Chlo + 0.00049 CPD-1…				Biomass Reaction	0	0	1000	1
CAFFEOYL-COA-O-METHYLTRANSFERASE-RXN_Cyto	CAFFEOYL-COA-O-METHYLTRANSFERASE-RXN_Cyto	CAFFEOYL-COA_Cyto + S-ADENOSYLMETHIONINE_Cyto -> ADENOSYL-HOMO-CYS_Cyto + FERULOYL-COA_Cyto + PROTON_Cyto				Amino Acid Metabolism	0	0	1000	0		EC-2.1.1.104
CARBAMATE-KINASE-RXN_Cyto	CARBAMATE-KINASE-RXN_Cyto	ADP_Cyto + CARBAMOYL-P_Cyto + PROTON_Cyto -> AMMONIA_Cyto + ATP_Cyto + CARBON-DIOXIDE_Cyto	GE1Q-6978, GE1Q-10729	GE1Q-6978, GE1Q-10729		Amino Acid Metabolism	0	0	1000	0		EC-2.7.2.2
CARBODEHYDRAT-RXN_Cyto	CARBODEHYDRAT-RXN_Cyto	H2CO3_Cyto <=> CARBON-DIOXIDE_Cyto + WATER_Cyto	GE1Q-7844	GE1Q-7844		Nitrogen Metabolism	1	-1000	1000	0		EC-4.2.1.1
CARBOXYCYCLOHEXADIENYL-DEHYDRATASE-RXN_Chlo	CARBOXYCYCLOHEXADIENYL-DEHYDRATASE-RXN_Chlo	CPD-659_Chlo -> CARBON-DIOXIDE_Chlo + PHE_Chlo				Amino Acid Metabolism	0	0	1000	0
CARBPSYN-RXN_Chlo	CARBPSYN-RXN_Chlo	2 ATP_Chlo + GLN_Chlo + HCO3_Chlo + WATER_Chlo -> 2 ADP_Chlo + CARBAMOYL-P_Chlo + GLT_Chlo + 2 PROTON_Chlo + Pi_Chlo	GE1Q-4555, GE1Q-8262	GE1Q-4555, GE1Q-8262		Nucleotide Metabolism	0	0	1000	0		EC-6.3.5.5
CARBPSYN-RXN_Cyto	CARBPSYN-RXN_Cyto	2 ATP_Cyto + GLN_Cyto + HCO3_Cyto + WATER_Cyto -> 2 ADP_Cyto + CARBAMOYL-P_Cyto + GLT_Cyto + 2 PROTON_Cyto + Pi_Cyto	GE1Q-4555, GE1Q-8262	GE1Q-4555, GE1Q-8262		Nucleotide Metabolism	0	0	1000	0		EC-6.3.5.5
CARBPSYN-RXN_Mito	CARBPSYN-RXN_Mito	2 ATP_Mito + GLN_Mito + HCO3_Mito + WATER_Mito -> 2 ADP_Mito + CARBAMOYL-P_Mito + GLT_Mito + 2 PROTON_Mito + Pi_Mito	GE1Q-4555, GE1Q-8262	GE1Q-4555, GE1Q-8262		Nucleotide Metabolism	0	0	1000	0		EC-6.3.5.5
CARN140t_Mito	CARN140t_Mito	CARNITINE_Mito + ttdcrn_Cyto -> CARNITINE_Cyto + ttdcrn_Mito	GE1Q-10323	GE1Q-10323		Fatty Acid Metabolism	0	0	1000	0
CARN160t_Mito	CARN160t_Mito	CARNITINE_Mito + pmtcrn_Cyto -> CARNITINE_Cyto + pmtcrn_Mito	GE1Q-10323	GE1Q-10323		Fatty Acid Metabolism	0	0	1000	0
CARN1619Zt_Mito	CARN1619Zt_Mito	CARNITINE_Mito + hdcecrn_Cyto -> CARNITINE_Cyto + hdcecrn_Mito	GE1Q-10323	GE1Q-10323		Fatty Acid Metabolism	0	0	1000	0
CARN1629Z12Zt_Mito	CARN1629Z12Zt_Mito	CARNITINE_Mito + hd912crn_Cyto -> CARNITINE_Cyto + hd912crn_Mito	GE1Q-10323	GE1Q-10323		Fatty Acid Metabolism	0	0	1000	0
CARN1636Z9Z12Zt_Mito	CARN1636Z9Z12Zt_Mito	CARNITINE_Mito + hd6912crn_Cyto -> CARNITINE_Cyto + hd6912crn_Mito	GE1Q-10323	GE1Q-10323		Fatty Acid Metabolism	0	0	1000	0
CARN1646Z9Z12Z15Zt_Mito	CARN1646Z9Z12Z15Zt_Mito	CARNITINE_Mito + hd691215crn_Cyto -> CARNITINE_Cyto + hd691215crn_Mito	GE1Q-10323	GE1Q-10323		Fatty Acid Metabolism	0	0	1000	0
CARN180t_Mito	CARN180t_Mito	CARNITINE_Mito + stcrn_Cyto -> CARNITINE_Cyto + stcrn_Mito	GE1Q-10323	GE1Q-10323		Fatty Acid Metabolism	0	0	1000	0
CARN1819Zt_Mito	CARN1819Zt_Mito	CARNITINE_Mito + odecrn_Cyto -> CARNITINE_Cyto + odecrn_Mito	GE1Q-10323	GE1Q-10323		Fatty Acid Metabolism	0	0	1000	0
CARN1829Z12Zt_Mito	CARN1829Z12Zt_Mito	CARNITINE_Mito + lnlccrn_Cyto -> CARNITINE_Cyto + lnlccrn_Mito	GE1Q-10323	GE1Q-10323		Fatty Acid Metabolism	0	0	1000	0
CARN1836Z9Z12Zt_Mito	CARN1836Z9Z12Zt_Mito	CARNITINE_Mito + lnlncgcrn_Cyto -> CARNITINE_Cyto + lnlncgcrn_Mito	GE1Q-10323	GE1Q-10323		Fatty Acid Metabolism	0	0	1000	0
CARN1839Z12Z15Zt_Mito	CARN1839Z12Z15Zt_Mito	CARNITINE_Mito + lnlncacrn_Cyto -> CARNITINE_Cyto + lnlncacrn_Mito	GE1Q-10323	GE1Q-10323		Fatty Acid Metabolism	0	0	1000	0
CARN80t_Mito	CARN80t_Mito	CARNITINE_Mito + octcrn_Cyto -> CARNITINE_Cyto + octcrn_Mito	GE1Q-10323	GE1Q-10323		Fatty Acid Metabolism	0	0	1000	0
CARN815t_Mito	CARN815t_Mito	CARNITINE_Mito + oc5crn_Cyto -> CARNITINE_Cyto + oc5crn_Mito	GE1Q-10323	GE1Q-10323		Fatty Acid Metabolism	0	0	1000	0
CARNACt_Mito	CARNACt_Mito	CARNITINE_Mito + acrn_Cyto -> CARNITINE_Cyto + acrn_Mito	GE1Q-10323	GE1Q-10323		Fatty Acid Metabolism	0	0	1000	0
CARNITINE-O-ACETYLTRANSFERASE-RXN_Cyto	CARNITINE-O-ACETYLTRANSFERASE-RXN_Cyto	ACETYL-COA_Cyto + CARNITINE_Cyto <=> CO-A_Cyto + O-ACETYLCARNITINE_Cyto	GE1Q-3517, GE1Q-9865	GE1Q-3517, GE1Q-9865		Others	1	-1000	1000	0		EC-2.3.1.7
CARNITINE-O-ACETYLTRANSFERASE-RXN_Mito	CARNITINE-O-ACETYLTRANSFERASE-RXN_Mito	ACETYL-COA_Mito + CARNITINE_Mito <=> CO-A_Mito + O-ACETYLCARNITINE_Mito	GE1Q-3517, GE1Q-9865	GE1Q-3517, GE1Q-9865		Others	1	-1000	1000	0		EC-2.3.1.7
CAT2140_Mito	CAT2140_Mito	CO-A_Mito + ttdcrn_Mito <=> CARNITINE_Mito + tdcoa_Mito	GE1Q-3517, GE1Q-9865	GE1Q-3517, GE1Q-9865		Fatty Acid Metabolism	1	-1000	1000	0		2.3.1.21
CAT2160_Mito	CAT2160_Mito	CO-A_Mito + pmtcrn_Mito <=> CARNITINE_Mito + pmtcoa_Mito	GE1Q-3517, GE1Q-9865	GE1Q-3517, GE1Q-9865		Fatty Acid Metabolism	1	-1000	1000	0		2.3.1.21
CAT21612E_Mito	CAT21612E_Mito	CO-A_Mito + hd2crn_Mito <=> CARNITINE_Mito + hdd2coa_Mito	GE1Q-3517, GE1Q-9865	GE1Q-3517, GE1Q-9865		Fatty Acid Metabolism	1	-1000	1000	0		2.3.1.21
CAT21619Z_Mito	CAT21619Z_Mito	CO-A_Mito + hdcecrn_Mito <=> CARNITINE_Mito + hdcoa_Mito	GE1Q-3517, GE1Q-9865	GE1Q-3517, GE1Q-9865		Fatty Acid Metabolism	1	-1000	1000	0		2.3.1.21
CAT21629Z12Z_Mito	CAT21629Z12Z_Mito	CO-A_Mito + hd912crn_Mito <=> CARNITINE_Mito + hd912coa_Mito	GE1Q-3517, GE1Q-9865	GE1Q-3517, GE1Q-9865		Fatty Acid Metabolism	1	-1000	1000	0		2.3.1.21
CAT21636Z9Z12Z_Mito	CAT21636Z9Z12Z_Mito	CO-A_Mito + hd6912crn_Mito <=> CARNITINE_Mito + hd6912coa_Mito	GE1Q-3517, GE1Q-9865	GE1Q-3517, GE1Q-9865		Fatty Acid Metabolism	1	-1000	1000	0		2.3.1.21
CAT21646Z9Z12Z15Z_Mito	CAT21646Z9Z12Z15Z_Mito	CO-A_Mito + hd691215crn_Mito <=> CARNITINE_Mito + hd691215coa_Mito	GE1Q-3517, GE1Q-9865	GE1Q-3517, GE1Q-9865		Fatty Acid Metabolism	1	-1000	1000	0		2.3.1.21
CAT2180_Mito	CAT2180_Mito	CO-A_Mito + stcrn_Mito <=> CARNITINE_Mito + ocdccoa_Mito	GE1Q-3517, GE1Q-9865	GE1Q-3517, GE1Q-9865		Fatty Acid Metabolism	1	-1000	1000	0		2.3.1.21
CAT21819Z_Mito	CAT21819Z_Mito	CO-A_Mito + odecrn_Mito <=> CARNITINE_Mito + odecoa_Mito	GE1Q-3517, GE1Q-9865	GE1Q-3517, GE1Q-9865		Fatty Acid Metabolism	1	-1000	1000	0		2.3.1.21
CAT21829Z12Z_Mito	CAT21829Z12Z_Mito	CO-A_Mito + lnlccrn_Mito <=> CARNITINE_Mito + lnlccoa_Mito	GE1Q-3517, GE1Q-9865	GE1Q-3517, GE1Q-9865		Fatty Acid Metabolism	1	-1000	1000	0		2.3.1.21
CAT21836Z9Z12Z_Mito	CAT21836Z9Z12Z_Mito	CO-A_Mito + lnlncgcrn_Mito <=> CARNITINE_Mito + lnlncgcoa_Mito	GE1Q-3517, GE1Q-9865	GE1Q-3517, GE1Q-9865		Fatty Acid Metabolism	1	-1000	1000	0		2.3.1.21
CAT21839Z12Z15Z_Mito	CAT21839Z12Z15Z_Mito	CO-A_Mito + lnlncacrn_Mito <=> CARNITINE_Mito + lnlncacoa_Mito	GE1Q-3517, GE1Q-9865	GE1Q-3517, GE1Q-9865		Fatty Acid Metabolism	1	-1000	1000	0		2.3.1.21
CAT270_Mito	CAT270_Mito	CO-A_Mito + hptcrn_Mito <=> CARNITINE_Mito + hptcoa_Mito	GE1Q-3517, GE1Q-9865	GE1Q-3517, GE1Q-9865		Fatty Acid Metabolism	1	-1000	1000	0		2.3.1.21
CAT280_Mito	CAT280_Mito	CO-A_Mito + octcrn_Mito <=> CARNITINE_Mito + occoa_Mito	GE1Q-3517, GE1Q-9865	GE1Q-3517, GE1Q-9865		Fatty Acid Metabolism	1	-1000	1000	0		2.3.1.21
CAT2815_Mito	CAT2815_Mito	CO-A_Mito + oc5crn_Mito <=> CARNITINE_Mito + oc5coa_Mito	GE1Q-3517, GE1Q-9865	GE1Q-3517, GE1Q-9865		Fatty Acid Metabolism	1	-1000	1000	0		2.3.1.21
CAT2AC_Mito	CAT2AC_Mito	CO-A_Mito + acrn_Mito <=> ACETYL-COA_Mito + CARNITINE_Mito	GE1Q-3517, GE1Q-9865	GE1Q-3517, GE1Q-9865		Fatty Acid Metabolism	1	-1000	1000	0		2.3.1.21
CATAL-RXN_Mito	CATAL-RXN_Mito	2 HYDROGEN-PEROXIDE_Mito -> OXYGEN-MOLECULE_Mito + 2 WATER_Mito	GE1Q-1396	GE1Q-1396		Amino Acid Metabolism	0	0	1000	0		EC-1.11.1.6
CATC140_Cyto	CATC140_Cyto	CARNITINE_Cyto + tdcoa_Cyto <=> CO-A_Cyto + ttdcrn_Cyto	GE1Q-4076, GE1Q-6711, GE1Q-9291	GE1Q-4076, GE1Q-6711, GE1Q-9291		Fatty Acid Metabolism	1	-1000	1000	0		2.3.1.21
CATC160_Cyto	CATC160_Cyto	CARNITINE_Cyto + pmtcoa_Cyto <=> CO-A_Cyto + pmtcrn_Cyto	GE1Q-4076, GE1Q-6711, GE1Q-9291	GE1Q-4076, GE1Q-6711, GE1Q-9291		Fatty Acid Metabolism	1	-1000	1000	0		2.3.1.21
CATC1619Z_Cyto	CATC1619Z_Cyto	CARNITINE_Cyto + hdcoa_Cyto <=> CO-A_Cyto + hdcecrn_Cyto	GE1Q-4076, GE1Q-6711, GE1Q-9291	GE1Q-4076, GE1Q-6711, GE1Q-9291		Fatty Acid Metabolism	1	-1000	1000	0		2.3.1.21
CATC1629Z12Z_Cyto	CATC1629Z12Z_Cyto	CARNITINE_Cyto + hd912coa_Cyto <=> CO-A_Cyto + hd912crn_Cyto	GE1Q-4076, GE1Q-6711, GE1Q-9291	GE1Q-4076, GE1Q-6711, GE1Q-9291		Fatty Acid Metabolism	1	-1000	1000	0		2.3.1.21
CATC1636Z9Z12Z_Cyto	CATC1636Z9Z12Z_Cyto	CARNITINE_Cyto + hd6912coa_Cyto <=> CO-A_Cyto + hd6912crn_Cyto	GE1Q-4076, GE1Q-6711, GE1Q-9291	GE1Q-4076, GE1Q-6711, GE1Q-9291		Fatty Acid Metabolism	1	-1000	1000	0		2.3.1.21
CATC1646Z9Z12Z15Z_Cyto	CATC1646Z9Z12Z15Z_Cyto	CARNITINE_Cyto + hd691215coa_Cyto <=> CO-A_Cyto + hd691215crn_Cyto	GE1Q-4076, GE1Q-6711, GE1Q-9291	GE1Q-4076, GE1Q-6711, GE1Q-9291		Fatty Acid Metabolism	1	-1000	1000	0		2.3.1.21
CATC180_Cyto	CATC180_Cyto	CARNITINE_Cyto + ocdccoa_Cyto <=> CO-A_Cyto + stcrn_Cyto	GE1Q-4076, GE1Q-6711, GE1Q-9291	GE1Q-4076, GE1Q-6711, GE1Q-9291		Fatty Acid Metabolism	1	-1000	1000	0		2.3.1.21
CATC1819Z_Cyto	CATC1819Z_Cyto	CARNITINE_Cyto + odecoa_Cyto <=> CO-A_Cyto + odecrn_Cyto	GE1Q-4076, GE1Q-6711, GE1Q-9291	GE1Q-4076, GE1Q-6711, GE1Q-9291		Fatty Acid Metabolism	1	-1000	1000	0		2.3.1.21
CATC1829Z12Z_Cyto	CATC1829Z12Z_Cyto	CARNITINE_Cyto + lnlccoa_Cyto <=> CO-A_Cyto + lnlccrn_Cyto	GE1Q-4076, GE1Q-6711, GE1Q-9291	GE1Q-4076, GE1Q-6711, GE1Q-9291		Fatty Acid Metabolism	1	-1000	1000	0		2.3.1.21
CATC1836Z9Z12Z_Cyto	CATC1836Z9Z12Z_Cyto	CARNITINE_Cyto + lnlncgcoa_Cyto <=> CO-A_Cyto + lnlncgcrn_Cyto	GE1Q-4076, GE1Q-6711, GE1Q-9291	GE1Q-4076, GE1Q-6711, GE1Q-9291		Fatty Acid Metabolism	1	-1000	1000	0		2.3.1.21
CATC1839Z12Z15Z_Cyto	CATC1839Z12Z15Z_Cyto	CARNITINE_Cyto + lnlncacoa_Cyto <=> CO-A_Cyto + lnlncacrn_Cyto	GE1Q-4076, GE1Q-6711, GE1Q-9291	GE1Q-4076, GE1Q-6711, GE1Q-9291		Fatty Acid Metabolism	1	-1000	1000	0		2.3.1.21
CATC5ZOC_Chlo	CATC5ZOC_Chlo	CARNITINE_Chlo + oc5coa_Chlo -> CO-A_Chlo + oc5crn_Chlo	GE1Q-3517, GE1Q-9865	GE1Q-3517, GE1Q-9865		Fatty Acid Metabolism	0	0	1000	0		2.3.1.137
CATCAC_Chlo	CATCAC_Chlo	ACETYL-COA_Chlo + CARNITINE_Chlo -> CO-A_Chlo + acrn_Chlo	GE1Q-3517, GE1Q-9865	GE1Q-3517, GE1Q-9865		Fatty Acid Metabolism	0	0	1000	0		2.3.1.7
CATCAC_Cyto	CATCAC_Cyto	CO-A_Cyto + acrn_Cyto <=> ACETYL-COA_Cyto + CARNITINE_Cyto	GE1Q-3517, GE1Q-9865	GE1Q-3517, GE1Q-9865		Fatty Acid Metabolism	1	-1000	1000	0		2.3.1.7
CATCOC_Chlo	CATCOC_Chlo	CARNITINE_Chlo + occoa_Chlo -> CO-A_Chlo + octcrn_Chlo	GE1Q-3517, GE1Q-9865	GE1Q-3517, GE1Q-9865		Fatty Acid Metabolism	0	0	1000	0		2.3.1.137
CAT_Chlo	CAT_Chlo	2 HYDROGEN-PEROXIDE_Chlo -> OXYGEN-MOLECULE_Chlo + 2 WATER_Chlo	GE1Q-1396	GE1Q-1396		Fatty Acid Metabolism	0	0	1000	0		1.11.1.6
CDIPT_HDE_PALM_Cyto	CDIPT_HDE_PALM_Cyto	MYO-INOSITOL_Cyto + cdp12dgr1619Z160_Cyto -> CMP_Cyto + PROTON_Cyto + pail1619Z160_Cyto	GE1Q-5372, GE1Q-9916	GE1Q-5372, GE1Q-9916		Fatty Acid Metabolism	0	0	1000	0		2.7.8.11
CDP-GLYCEROL-PYROPHOSPHATASE-RXN_Cyto	CDP-GLYCEROL-PYROPHOSPHATASE-RXN_Cyto	CPD-606_Cyto + WATER_Cyto <=> CMP_Cyto + GLYCEROL-3P_Cyto + 2 PROTON_Cyto	GE1Q-9169	GE1Q-9169		Fatty Acid Metabolism	1	-1000	1000	0		EC-3.6.1.16
CDPDAGS_EPA_PALM_Chlo	CDPDAGS_EPA_PALM_Chlo	CTP_Chlo + PROTON_Chlo + pa205n3160_Chlo -> PPI_Chlo + cdp12dgr205n3160_Chlo	GE1Q-739, GE1Q-1374, GE1Q-4669, GE1Q-7941	GE1Q-739, GE1Q-1374, GE1Q-4669, GE1Q-7941		Fatty Acid Metabolism	0	0	1000	0		2.7.7.41
CDPDAGS_HDE_PALM_Chlo	CDPDAGS_HDE_PALM_Chlo	CTP_Chlo + PROTON_Chlo + pa1619Z160_Chlo -> PPI_Chlo + cdp12dgr1619Z160_Chlo	GE1Q-739, GE1Q-1374, GE1Q-4669, GE1Q-7941	GE1Q-739, GE1Q-1374, GE1Q-4669, GE1Q-7941		Fatty Acid Metabolism	0	0	1000	0		2.7.7.41
CDPDAGS_HDE_PALM_Cyto	CDPDAGS_HDE_PALM_Cyto	CTP_Cyto + PROTON_Cyto + pa1619Z160_Cyto -> PPI_Cyto + cdp12dgr1619Z160_Cyto	GE1Q-739, GE1Q-1374, GE1Q-4669, GE1Q-7941	GE1Q-739, GE1Q-1374, GE1Q-4669, GE1Q-7941		Fatty Acid Metabolism	0	0	1000	0		2.7.7.41
CDPDAGS_PALM_PALM_Mito	CDPDAGS_PALM_PALM_Mito	CTP_Mito + PROTON_Mito + pa160_Mito -> PPI_Mito + cdp12dgr160_Mito	GE1Q-3435, GE1Q-6295	GE1Q-3435, GE1Q-6295		Fatty Acid Metabolism	0	0	1000	0		2.7.8.5
CDPKIN-RXN_Chlo	CDPKIN-RXN_Chlo	ATP_Chlo + CDP_Chlo <=> ADP_Chlo + CTP_Chlo + PROTON_Chlo	GE1Q-803, GE1Q-6621, GE1Q-9445, GE1Q-10062, GE1Q-11171	GE1Q-803, GE1Q-6621, GE1Q-9445, GE1Q-10062, GE1Q-11171		Nucleotide Metabolism	1	-1000	1000	0		EC-2.7.4.6
CDPKIN-RXN_Cyto	CDPKIN-RXN_Cyto	ATP_Cyto + CDP_Cyto <=> ADP_Cyto + CTP_Cyto + PROTON_Cyto	GE1Q-803, GE1Q-6621, GE1Q-9445, GE1Q-10062, GE1Q-11171	GE1Q-803, GE1Q-6621, GE1Q-9445, GE1Q-10062, GE1Q-11171		Nucleotide Metabolism	1	-1000	1000	0		EC-2.7.4.6
CDPREDUCT-RXN_Cyto	CDPREDUCT-RXN_Cyto	CDP_Cyto + Red-Thioredoxin_Cyto -> DCDP_Cyto + Thioredoxin_Cyto + WATER_Cyto				Nucleotide Metabolism	0	0	1000	0		EC-1.17.4.1
CELLULOSE-SYNTHASE-UDP-FORMING-RXN_Cyto	CELLULOSE-SYNTHASE-UDP-FORMING-RXN_Cyto	CPD-12575_Cyto -> CELLULOSE_Cyto + UDP_Cyto				Carbohydrate Metabolism	0	0	1000	0
CERD8DS_Cyto	CERD8DS_Cyto	2 FERROCYTOCHROME-B5_Cyto + OXYGEN-MOLECULE_Cyto + 2 PROTON_Cyto + cer_18_Cyto <=> 2 FERRICYTOCHROME-B5_Cyto + 2 WATER_Cyto + cer_182_Cyto				Fatty Acid Metabolism	1	-1000	1000	0		1.14.-.-
CERDA18_Cyto	CERDA18_Cyto	WATER_Cyto + dhcer_18_Cyto -> ocdca_Cyto + sphgn_Cyto				Fatty Acid Metabolism	0	0	1000	0		3.5.1.23
CHITIN-SYNTHASE-RXN_Cyto	CHITIN-SYNTHASE-RXN_Cyto	UDP-N-ACETYL-D-GLUCOSAMINE_Cyto -> CHITIN_Cyto + UDP_Cyto	GE1Q-6137, GE1Q-6140, GE1Q-6904, GE1Q-8134, GE1Q-8178, GE1Q-8181	GE1Q-6137, GE1Q-6140, GE1Q-6904, GE1Q-8134, GE1Q-8178, GE1Q-8181		Carbohydrate Metabolism	0	0	1000	0		EC-2.4.1.16
CHLPC1S_Chlo	CHLPC1S_Chlo	MONO-VINYL-PROTOCHLOROPHYLLIDE-A_Chlo + NADP_Chlo + Photon_Chlo -> CPD-10336_Chlo + NADPH_Chlo + PROTON_Chlo				Fatty Acid Metabolism	0	0	1000	0
CHLPC2S_Chlo	CHLPC2S_Chlo	DIVINYL-PROTOCHLOROPHYLLIDE-A_Chlo + NADP_Chlo + Photon_Chlo -> CPD-10337_Chlo + NADPH_Chlo + PROTON_Chlo				Pigments Metabolism	0	0	1000	0
CHOLK_Mito	CHOLK_Mito	ATP_Mito + CHOLINE_Mito -> ADP_Mito + PHOSPHORYL-CHOLINE_Mito + PROTON_Mito	GE1Q-5372, GE1Q-9916	GE1Q-5372, GE1Q-9916		Fatty Acid Metabolism	0	0	1000	0		2.7.1.32
CHOPT_EPA_DHA_Cyto	CHOPT_EPA_DHA_Cyto	12dgr205n3226n3_Cyto + CDP-CHOLINE_Cyto -> CMP_Cyto + PROTON_Cyto + pc205n3226n3_Cyto				Fatty Acid Metabolism	0	0	1000	0		2.7.8.2
CHOPT_EPA_EPA_Cyto	CHOPT_EPA_EPA_Cyto	12dgr205n3_Cyto + CDP-CHOLINE_Cyto -> CMP_Cyto + PROTON_Cyto + pc205n3_Cyto				Fatty Acid Metabolism	0	0	1000	0		2.7.8.2
CHOPT_EPA_HDE_Cyto	CHOPT_EPA_HDE_Cyto	12dgr205n31619Z_Cyto + CDP-CHOLINE_Cyto -> CMP_Cyto + PROTON_Cyto + pc205n31619Z_Cyto				Fatty Acid Metabolism	0	0	1000	0		2.7.8.2
CHOPT_EPA_OLE_Cyto	CHOPT_EPA_OLE_Cyto	12dgr205n31819Z_Cyto + CDP-CHOLINE_Cyto -> CMP_Cyto + PROTON_Cyto + pc205n31819Z_Cyto				Fatty Acid Metabolism	0	0	1000	0		2.7.8.2
CHOPT_EPA_PALM_Cyto	CHOPT_EPA_PALM_Cyto	12dgr205n3160_Cyto + CDP-CHOLINE_Cyto -> CMP_Cyto + PROTON_Cyto + pc205n3160_Cyto				Fatty Acid Metabolism	0	0	1000	0		2.7.8.2
CHOPT_EPA_STC_Cyto	CHOPT_EPA_STC_Cyto	12dgr205n3180_Cyto + CDP-CHOLINE_Cyto -> CMP_Cyto + PROTON_Cyto + pc205n3180_Cyto				Fatty Acid Metabolism	0	0	1000	0		2.7.8.2
CHOPT_HDE_DHA_Cyto	CHOPT_HDE_DHA_Cyto	12dgr1619Z226n3_Cyto + CDP-CHOLINE_Cyto -> CMP_Cyto + PROTON_Cyto + pc1619Z226n3_Cyto				Fatty Acid Metabolism	0	0	1000	0		2.7.8.2
CHOPT_HDE_EPA_Cyto	CHOPT_HDE_EPA_Cyto	12dgr1619Z205n3_Cyto + CDP-CHOLINE_Cyto -> CMP_Cyto + PROTON_Cyto + pc1619Z205n3_Cyto				Fatty Acid Metabolism	0	0	1000	0		2.7.8.2
CHOPT_HDE_HDE_Cyto	CHOPT_HDE_HDE_Cyto	12dgr161_Cyto + CDP-CHOLINE_Cyto -> CMP_Cyto + PROTON_Cyto + pc161_Cyto				Fatty Acid Metabolism	0	0	1000	0		2.7.8.2
CHOPT_HDE_OLE_Cyto	CHOPT_HDE_OLE_Cyto	12dgr1619Z1819Z_Cyto + CDP-CHOLINE_Cyto -> CMP_Cyto + PROTON_Cyto + pc1619Z1819Z_Cyto				Fatty Acid Metabolism	0	0	1000	0		2.7.8.2
CHOPT_HDE_PALM_Cyto	CHOPT_HDE_PALM_Cyto	12dgr1619Z160_Cyto + CDP-CHOLINE_Cyto -> CMP_Cyto + PROTON_Cyto + pc1619Z160_Cyto				Fatty Acid Metabolism	0	0	1000	0		2.7.8.2
CHOPT_HDE_STC_Cyto	CHOPT_HDE_STC_Cyto	12dgr1619Z180_Cyto + CDP-CHOLINE_Cyto -> CMP_Cyto + PROTON_Cyto + pc1619Z180_Cyto				Fatty Acid Metabolism	0	0	1000	0		2.7.8.2
CHOPT_LNA_LNA_Cyto	CHOPT_LNA_LNA_Cyto	12dgr182_9_12_Cyto + CDP-CHOLINE_Cyto -> CMP_Cyto + PROTON_Cyto + pc182_9_12_Cyto				Fatty Acid Metabolism	0	0	1000	0		2.7.8.2
CHORISMATE-SYNTHASE-RXN_Chlo	CHORISMATE-SYNTHASE-RXN_Chlo	3-ENOLPYRUVYL-SHIKIMATE-5P_Chlo <=> CHORISMATE_Chlo + Pi_Chlo	GE1Q-10851	GE1Q-10851		Amino Acid Metabolism	1	-1000	1000	0		EC-4.2.3.5
CHORISMATEMUT-RXN_Chlo	CHORISMATEMUT-RXN_Chlo	CHORISMATE_Chlo <=> PREPHENATE_Chlo	GE1Q-9370	GE1Q-9370		Amino Acid Metabolism	1	-1000	1000	0		EC-5.4.99.5
CHORISMATEMUT-RXN_Cyto	CHORISMATEMUT-RXN_Cyto	CHORISMATE_Cyto -> PREPHENATE_Cyto	GE1Q-9370	GE1Q-9370		Amino Acid Metabolism	0	0	1000	0		EC-5.4.99.5
CHORPYRLY-RXN_Chlo	CHORPYRLY-RXN_Chlo	CHORISMATE_Chlo -> 4-hydroxybenzoate_Chlo + PYRUVATE_Chlo	GE1Q-8019	GE1Q-8019		Fatty Acid Metabolism	0	0	1000	0		EC-4.1.3.40
CITLY-RXN_Chlo	CITLY-RXN_Chlo	CIT_Chlo <=> ACET_Chlo + OXALACETIC_ACID_Chlo	GE1Q-5039	GE1Q-5039		Carbohydrate Metabolism	1	-1000	1000	0		EC-4.1.3.6
CITSYN-RXN_Mito	CITSYN-RXN_Mito	ACETYL-COA_Mito + OXALACETIC_ACID_Mito -> CIT_Mito + CO-A_Mito	GE1Q-1187	GE1Q-1187		Carbohydrate Metabolism	0	0	1000	0		EC-2.3.3.1
CLM_Mito	CLM_Mito	4 WATER_Mito + clpn160_Mito + 4 lnlccoa_Mito -> 4 CO-A_Mito + 4 PROTON_Mito + clpn182_Mito + 4 hdca_Mito				Fatty Acid Metabolism	0	0	1000	0		3.1.1.-
CLS_Mito	CLS_Mito	cdp12dgr160_Mito + pg160_Mito -> CMP_Mito + PROTON_Mito + clpn160_Mito				Fatty Acid Metabolism	0	0	1000	0		2.7.8.-
CMPKI-RXN_Chlo	CMPKI-RXN_Chlo	ATP_Chlo + CMP_Chlo <=> ADP_Chlo + CDP_Chlo + PROTON_Chlo	GE1Q-8507, GE1Q-10618	GE1Q-8507, GE1Q-10618		Nucleotide Metabolism	1	-1000	1000	0		EC-2.7.4.14
CMPKI-RXN_Cyto	CMPKI-RXN_Cyto	ATP_Cyto + CMP_Cyto <=> ADP_Cyto + CDP_Cyto + PROTON_Cyto	GE1Q-8507, GE1Q-10618	GE1Q-8507, GE1Q-10618		Nucleotide Metabolism	1	-1000	1000	0		EC-2.7.4.14
CMP_Cyto_Chlo_tx	CMP_Cyto_Chlo_tx	CMP_Cyto <=> CMP_Chlo				Transport	1	-1000	1000	0
CO-A_Cyto_Chlo_tx	CO-A_Cyto_Chlo_tx	CO-A_Chlo <=> CO-A_Cyto				Transport	1	-1000	1000	0
CO2_Chlo_tx	CO2_Chlo_tx	CARBON-DIOXIDE_Cyto <=> CARBON-DIOXIDE_Chlo				Transport	1	-1000	1000	0
CO2_Mito_tx	CO2_Mito_tx	CARBON-DIOXIDE_Cyto <=> CARBON-DIOXIDE_Mito				Transport	1	-1000	1000	0
COA181_9Z_9DS_Cyto	COA181_9Z_9DS_Cyto	2 FERROCYTOCHROME-B5_Cyto + OXYGEN-MOLECULE_Cyto + 2 PROTON_Cyto + ocdccoa_Cyto -> 2 FERRICYTOCHROME-B5_Cyto + 2 WATER_Cyto + odecoa_Cyto	GE1Q-281, GE1Q-6949	GE1Q-281, GE1Q-6949		Fatty Acid Metabolism	0	0	1000	0		1.14.19.1
COBALADENOSYLTRANS-RXN_Chlo	COBALADENOSYLTRANS-RXN_Chlo	ATP_Chlo + COB-I-ALAMIN_Chlo -> ADENOSYLCOBALAMIN_Chlo + P3I_Chlo	GE1Q-5864	GE1Q-5864		Pigments Metabolism	0	0	1000	0		EC-2.5.1.17
COENZYME-F420-HYDROGENASE-RXN_Cyto	COENZYME-F420-HYDROGENASE-RXN_Cyto	HYDROGEN-MOLECULE_Cyto + OX-COENZYME-F420_Cyto + PROTON_Cyto <=> RED-COENZYME-F420_Cyto	GE1Q-10639	GE1Q-10639		Others	1	-1000	1000	0		EC-1.12.98.1
CPD-12575_Chlo_tx	CPD-12575_Chlo_tx	CPD-12575_Cyto -> CPD-12575_Chlo				Transport	0	0	1000	0
CPD-12575_UDP_ISOM-RXN	CPD-12575_UDP_ISOM-RXN	CPD-12575_Chlo -> UDP-GLUCOSE_Chlo				Carbohydrate Metabolism	0	0	1000	0
CREATINE-KINASE-RXN_Cyto	CREATINE-KINASE-RXN_Cyto	ATP_Cyto + CREATINE_Cyto <=> ADP_Cyto + CREATINE-P_Cyto + PROTON_Cyto	GE1Q-3872	GE1Q-3872		Amino Acid Metabolism	1	-1000	1000	0		EC-2.7.3.2
CRMDA18_Cyto	CRMDA18_Cyto	WATER_Cyto + cer_18_Cyto -> ocdca_Cyto + sphings_Cyto				Fatty Acid Metabolism	0	0	1000	0		3.5.1.23
CTPSYN-RXN_Cyto	CTPSYN-RXN_Cyto	ATP_Cyto + GLN_Cyto + UTP_Cyto -> ADP_Cyto + CTP_Cyto + GLT_Cyto + Pi_Cyto	GE1Q-5832, GE1Q-6508	GE1Q-5832, GE1Q-6508		Nucleotide Metabolism	0	0	1000	0		EC-6.3.4.2
CYCLOEUCALENOL-CYCLOISOMERASE-RXN_Cyto	CYCLOEUCALENOL-CYCLOISOMERASE-RXN_Cyto	CYCLOEUCALENOL_Cyto -> OBTUSIFOLIOL_Cyto	GE1Q-5339	GE1Q-5339		Fatty Acid Metabolism	0	0	1000	0		EC-5.5.1.9
CYCLOHEXADIENYL-DEHYDROGENASE-RXN_Chlo	CYCLOHEXADIENYL-DEHYDROGENASE-RXN_Chlo	CPD-659_Chlo + NAD_Chlo -> CARBON-DIOXIDE_Chlo + NADH_Chlo + TYR_Chlo	GE1Q-9680	GE1Q-9680		Amino Acid Metabolism	0	0	1000	0		EC-1.3.1.43
CYSTAGLY-RXN_Chlo	CYSTAGLY-RXN_Chlo	L-CYSTATHIONINE_Chlo + WATER_Chlo -> 2-OXOBUTANOATE_Chlo + AMMONIA_Chlo + CYS_Chlo + PROTON_Chlo	GE1Q-726	GE1Q-726		Amino Acid Metabolism	0	0	1000	0		EC-4.4.1.1
CYSTATHIONINE-BETA-LYASE-RXN_Chlo	CYSTATHIONINE-BETA-LYASE-RXN_Chlo	L-CYSTATHIONINE_Chlo -> AMMONIA_Chlo + HOMO-CYS_Chlo + PYRUVATE_Chlo	GE1Q-2998	GE1Q-2998		Amino Acid Metabolism	0	0	1000	0		EC-4.4.1.8
CYSTATHIONINE-BETA-LYASE-RXN_Cyto	CYSTATHIONINE-BETA-LYASE-RXN_Cyto	L-CYSTATHIONINE_Cyto + WATER_Cyto -> AMMONIA_Cyto + HOMO-CYS_Cyto + PROTON_Cyto + PYRUVATE_Cyto	GE1Q-2998	GE1Q-2998		Amino Acid Metabolism	0	0	1000	0		EC-4.4.1.8
CYSTATHIONINE-BETA-SYNTHASE-RXN_Chlo	CYSTATHIONINE-BETA-SYNTHASE-RXN_Chlo	HOMO-CYS_Chlo + SER_Chlo -> L-CYSTATHIONINE_Chlo + WATER_Chlo	GE1Q-11114, GE1Q-11113, GE1Q-1660	GE1Q-11114, GE1Q-11113, GE1Q-1660		Amino Acid Metabolism	0	0	1000	0		EC-4.2.1.22
CYSTEINE--TRNA-LIGASE-RXN_Cyto	CYSTEINE--TRNA-LIGASE-RXN_Cyto	ATP_Cyto + CYS-tRNAs_Cyto + CYS_Cyto + PROTON_Cyto -> AMP_Cyto + Charged-CYS-tRNAs_Cyto + PPI_Cyto	GE1Q-1914, GE1Q-8760, GE1Q-11373	GE1Q-1914, GE1Q-8760, GE1Q-11373		Amino Acid Metabolism	0	0	1000	0		EC-6.1.1.16
CYS_Chlo_tx	CYS_Chlo_tx	CYS_Cyto <=> CYS_Chlo				Transport	1	-1000	1000	0
CYTOCHROME-B5-REDUCTASE-RXN_Mito	CYTOCHROME-B5-REDUCTASE-RXN_Mito	2 FERRICYTOCHROME-B5_Mito + NADH_Mito <=> 2 FERROCYTOCHROME-B5_Mito + NAD_Mito	GE1Q-8393	GE1Q-8393		Amino Acid Metabolism	1	-1000	1000	0		EC-1.6.2.2
CYTOCHROME-C-PEROXIDASE-RXN_Cyto	CYTOCHROME-C-PEROXIDASE-RXN_Cyto	2 Cytochromes-C-Reduced_Cyto + HYDROGEN-PEROXIDE_Cyto <=> 2 Cytochromes-C-Oxidized_Cyto + 2 WATER_Cyto	GE1Q-760, GE1Q-3342, GE1Q-5562	GE1Q-760, GE1Q-3342, GE1Q-5562		Others	1	-1000	1000	0		EC-1.11.1.5
CholP_t	CholP_t	cholp_Cyto -> cholp_Chlo				Fatty Acid Metabolism	0	0	1000	0
Complex-III_Mito	Complex-III_Mito	CPD-9956_Mito + 2 Cytochromes-C-Oxidized_Mito + 2 PROTON_Mito -> 2 Cytochromes-C-Reduced_Mito + 4 Pumped-PROTON_Mito + UBIQUINONE-8_Mito				Carbohydrate Metabolism	0	0	1000	0
Complex-II_Mito	Complex-II_Mito	SUC_Mito + UBIQUINONE-8_Mito -> CPD-9956_Mito + FUM_Mito				Carbohydrate Metabolism	0	0	1000	0
Complex-IV_Mito	Complex-IV_Mito	4 Cytochromes-C-Reduced_Mito + OXYGEN-MOLECULE_Mito + 8 PROTON_Mito -> 4 Cytochromes-C-Oxidized_Mito + 4 Pumped-PROTON_Mito + 2 WATER_Mito				Carbohydrate Metabolism	0	0	1000	0
Complex-I_Mito	Complex-I_Mito	NADH_Mito + 5 PROTON_Mito + UBIQUINONE-8_Mito -> CPD-9956_Mito + NAD_Mito + 4 Pumped-PROTON_Mito				Carbohydrate Metabolism	0	0	1000	0
Complex-V_Mito	Complex-V_Mito	3 ADP_Mito + 3 Pi_Mito + 10 Pumped-PROTON_Mito -> 3 ATP_Mito + 7 PROTON_Mito + 3 WATER_Mito				Carbohydrate Metabolism	0	0	1000	0
D-XYLOSE-1-DEHYDROGENASE-NADP+-RXN_Cyto	D-XYLOSE-1-DEHYDROGENASE-NADP+-RXN_Cyto	NADP_Cyto + XYLOSE_Cyto <=> CPD-360_Cyto + NADPH_Cyto + PROTON_Cyto	GE1Q-4009, GE1Q-6652	GE1Q-4009, GE1Q-6652		Carbohydrate Metabolism	1	-1000	1000	0		EC-1.1.1.179
D-XYLOSE-1-DEHYDROGENASE-NADP+-RXN_Mito	D-XYLOSE-1-DEHYDROGENASE-NADP+-RXN_Mito	NADP_Mito + XYLOSE_Mito <=> CPD-360_Mito + NADPH_Mito + PROTON_Mito	GE1Q-4009, GE1Q-6652	GE1Q-4009, GE1Q-6652		Carbohydrate Metabolism	1	-1000	1000	0		EC-1.1.1.179
DADPKIN-RXN_Chlo	DADPKIN-RXN_Chlo	ATP_Chlo + DADP_Chlo -> ADP_Chlo + DATP_Chlo	GE1Q-803, GE1Q-6621, GE1Q-9445, GE1Q-10062, GE1Q-11171	GE1Q-803, GE1Q-6621, GE1Q-9445, GE1Q-10062, GE1Q-11171		Nucleotide Metabolism	0	0	1000	0		EC-2.7.4.6
DADPKIN-RXN_Cyto	DADPKIN-RXN_Cyto	ATP_Cyto + DADP_Cyto <=> ADP_Cyto + DATP_Cyto	GE1Q-803, GE1Q-6621, GE1Q-9445, GE1Q-10062, GE1Q-11171	GE1Q-803, GE1Q-6621, GE1Q-9445, GE1Q-10062, GE1Q-11171		Nucleotide Metabolism	1	-1000	1000	0		EC-2.7.4.6
DAGAH_DHA_DHA_Cyto	DAGAH_DHA_DHA_Cyto	12dgr226n3_Cyto + WATER_Cyto -> PROTON_Cyto + crvnc_Cyto + mag226n3_Cyto	GE1Q-8317, GE1Q-5401	GE1Q-8317, GE1Q-5401		Fatty Acid Metabolism	0	0	1000	0		3.1.1.3
DAGAH_DHA_EPA_Cyto	DAGAH_DHA_EPA_Cyto	12dgr226n3205n3_Cyto + WATER_Cyto -> PROTON_Cyto + mag226n3_Cyto + tmndnc_Cyto	GE1Q-8317, GE1Q-5401	GE1Q-8317, GE1Q-5401		Fatty Acid Metabolism	0	0	1000	0		3.1.1.3
DAGAH_DHA_HDE_Cyto	DAGAH_DHA_HDE_Cyto	12dgr226n31619Z_Cyto + WATER_Cyto -> PROTON_Cyto + hdcea_Cyto + mag226n3_Cyto	GE1Q-8317, GE1Q-5401	GE1Q-8317, GE1Q-5401		Fatty Acid Metabolism	0	0	1000	0		3.1.1.3
DAGAH_DHA_OLE_Cyto	DAGAH_DHA_OLE_Cyto	12dgr226n31819Z_Cyto + WATER_Cyto -> PROTON_Cyto + mag226n3_Cyto + ocdcea_Cyto	GE1Q-8317, GE1Q-5401	GE1Q-8317, GE1Q-5401		Fatty Acid Metabolism	0	0	1000	0		3.1.1.3
DAGAH_DHA_PALM_Cyto	DAGAH_DHA_PALM_Cyto	12dgr226n3160_Cyto + WATER_Cyto -> PROTON_Cyto + hdca_Cyto + mag226n3_Cyto	GE1Q-8317, GE1Q-5401	GE1Q-8317, GE1Q-5401		Fatty Acid Metabolism	0	0	1000	0		3.1.1.3
DAGAH_DHA_STC_Cyto	DAGAH_DHA_STC_Cyto	12dgr226n3180_Cyto + WATER_Cyto -> PROTON_Cyto + mag226n3_Cyto + ocdca_Cyto	GE1Q-8317, GE1Q-5401	GE1Q-8317, GE1Q-5401		Fatty Acid Metabolism	0	0	1000	0		3.1.1.3
DAGAH_EPA_ALNA_Cyto	DAGAH_EPA_ALNA_Cyto	12dgr205n3183n3_Cyto + WATER_Cyto -> PROTON_Cyto + lnlnca_Cyto + mag205n3_Cyto	GE1Q-8317, GE1Q-5401	GE1Q-8317, GE1Q-5401		Fatty Acid Metabolism	0	0	1000	0		3.1.1.3
DAGAH_EPA_ARA_Cyto	DAGAH_EPA_ARA_Cyto	12dgr205n3204n6_Cyto + WATER_Cyto -> PROTON_Cyto + arachd_Cyto + mag205n3_Cyto	GE1Q-8317, GE1Q-5401	GE1Q-8317, GE1Q-5401		Fatty Acid Metabolism	0	0	1000	0		3.1.1.3
DAGAH_EPA_DHA_Cyto	DAGAH_EPA_DHA_Cyto	12dgr205n3226n3_Cyto + WATER_Cyto -> PROTON_Cyto + crvnc_Cyto + mag205n3_Cyto	GE1Q-8317, GE1Q-5401	GE1Q-8317, GE1Q-5401		Fatty Acid Metabolism	0	0	1000	0		3.1.1.3
DAGAH_EPA_EPA_Cyto	DAGAH_EPA_EPA_Cyto	12dgr205n3_Cyto + WATER_Cyto -> PROTON_Cyto + mag205n3_Cyto + tmndnc_Cyto	GE1Q-8317, GE1Q-5401	GE1Q-8317, GE1Q-5401		Fatty Acid Metabolism	0	0	1000	0		3.1.1.3
DAGAH_EPA_GLNA_Cyto	DAGAH_EPA_GLNA_Cyto	12dgr205n3183n6_Cyto + WATER_Cyto -> PROTON_Cyto + lnlncg_Cyto + mag205n3_Cyto	GE1Q-8317, GE1Q-5401	GE1Q-8317, GE1Q-5401		Fatty Acid Metabolism	0	0	1000	0		3.1.1.3
DAGAH_EPA_HDE_Cyto	DAGAH_EPA_HDE_Cyto	12dgr205n31619Z_Cyto + WATER_Cyto -> PROTON_Cyto + hdcea_Cyto + mag205n3_Cyto	GE1Q-8317, GE1Q-5401	GE1Q-8317, GE1Q-5401		Fatty Acid Metabolism	0	0	1000	0		3.1.1.3
DAGAH_EPA_LNA_Cyto	DAGAH_EPA_LNA_Cyto	12dgr205n3182n6_Cyto + WATER_Cyto -> PROTON_Cyto + lnlc_Cyto + mag205n3_Cyto	GE1Q-8317, GE1Q-5401	GE1Q-8317, GE1Q-5401		Fatty Acid Metabolism	0	0	1000	0		3.1.1.3
DAGAH_EPA_OLE_Cyto	DAGAH_EPA_OLE_Cyto	12dgr205n31819Z_Cyto + WATER_Cyto -> PROTON_Cyto + mag205n3_Cyto + ocdcea_Cyto	GE1Q-8317, GE1Q-5401	GE1Q-8317, GE1Q-5401		Fatty Acid Metabolism	0	0	1000	0		3.1.1.3
DAGAH_EPA_PALM_Cyto	DAGAH_EPA_PALM_Cyto	12dgr205n3160_Cyto + WATER_Cyto -> PROTON_Cyto + hdca_Cyto + mag205n3_Cyto	GE1Q-8317, GE1Q-5401	GE1Q-8317, GE1Q-5401		Fatty Acid Metabolism	0	0	1000	0		3.1.1.3
DAGAH_EPA_STC_Cyto	DAGAH_EPA_STC_Cyto	12dgr205n3180_Cyto + WATER_Cyto -> PROTON_Cyto + mag205n3_Cyto + ocdca_Cyto	GE1Q-8317, GE1Q-5401	GE1Q-8317, GE1Q-5401		Fatty Acid Metabolism	0	0	1000	0		3.1.1.3
DAGAH_HDE_ALNA_Cyto	DAGAH_HDE_ALNA_Cyto	12dgr1619Z183n3_Cyto + WATER_Cyto -> PROTON_Cyto + lnlnca_Cyto + mag1619Z_Cyto	GE1Q-8317, GE1Q-5401	GE1Q-8317, GE1Q-5401		Fatty Acid Metabolism	0	0	1000	0		3.1.1.3
DAGAH_HDE_ARA_Cyto	DAGAH_HDE_ARA_Cyto	12dgr1619Z204n6_Cyto + WATER_Cyto -> PROTON_Cyto + arachd_Cyto + mag1619Z_Cyto	GE1Q-8317, GE1Q-5401	GE1Q-8317, GE1Q-5401		Fatty Acid Metabolism	0	0	1000	0		3.1.1.3
DAGAH_HDE_DHA_Cyto	DAGAH_HDE_DHA_Cyto	12dgr1619Z226n3_Cyto + WATER_Cyto -> PROTON_Cyto + crvnc_Cyto + mag1619Z_Cyto	GE1Q-8317, GE1Q-5401	GE1Q-8317, GE1Q-5401		Fatty Acid Metabolism	0	0	1000	0		3.1.1.3
DAGAH_HDE_EPA_Cyto	DAGAH_HDE_EPA_Cyto	12dgr1619Z205n3_Cyto + WATER_Cyto -> PROTON_Cyto + mag1619Z_Cyto + tmndnc_Cyto	GE1Q-8317, GE1Q-5401	GE1Q-8317, GE1Q-5401		Fatty Acid Metabolism	0	0	1000	0		3.1.1.3
DAGAH_HDE_GLNA_Cyto	DAGAH_HDE_GLNA_Cyto	12dgr1619Z183n6_Cyto + WATER_Cyto -> PROTON_Cyto + lnlncg_Cyto + mag1619Z_Cyto	GE1Q-8317, GE1Q-5401	GE1Q-8317, GE1Q-5401		Fatty Acid Metabolism	0	0	1000	0		3.1.1.3
DAGAH_HDE_HDE_Cyto	DAGAH_HDE_HDE_Cyto	12dgr161_Cyto + WATER_Cyto -> PROTON_Cyto + hdcea_Cyto + mag1619Z_Cyto	GE1Q-8317, GE1Q-5401	GE1Q-8317, GE1Q-5401		Fatty Acid Metabolism	0	0	1000	0		3.1.1.3
DAGAH_HDE_LNA_Cyto	DAGAH_HDE_LNA_Cyto	12dgr1619Z182n6_Cyto + WATER_Cyto -> PROTON_Cyto + lnlc_Cyto + mag1619Z_Cyto	GE1Q-8317, GE1Q-5401	GE1Q-8317, GE1Q-5401		Fatty Acid Metabolism	0	0	1000	0		3.1.1.3
DAGAH_HDE_OLE_Cyto	DAGAH_HDE_OLE_Cyto	12dgr1619Z1819Z_Cyto + WATER_Cyto -> PROTON_Cyto + mag1619Z_Cyto + ocdcea_Cyto	GE1Q-8317, GE1Q-5401	GE1Q-8317, GE1Q-5401		Fatty Acid Metabolism	0	0	1000	0		3.1.1.3
DAGAH_HDE_PALM_Cyto	DAGAH_HDE_PALM_Cyto	12dgr1619Z160_Cyto + WATER_Cyto -> PROTON_Cyto + hdca_Cyto + mag1619Z_Cyto	GE1Q-8317, GE1Q-5401	GE1Q-8317, GE1Q-5401		Fatty Acid Metabolism	0	0	1000	0		3.1.1.3
DAGAH_HDE_STC_Cyto	DAGAH_HDE_STC_Cyto	12dgr1619Z180_Cyto + WATER_Cyto -> PROTON_Cyto + mag1619Z_Cyto + ocdca_Cyto	GE1Q-8317, GE1Q-5401	GE1Q-8317, GE1Q-5401		Fatty Acid Metabolism	0	0	1000	0		3.1.1.3
DAGAH_LNA_LNA_Cyto	DAGAH_LNA_LNA_Cyto	12dgr182_9_12_Cyto + WATER_Cyto -> PROTON_Cyto + lnlc_Cyto + mag182n6_Cyto	GE1Q-8317, GE1Q-5401	GE1Q-8317, GE1Q-5401		Fatty Acid Metabolism	0	0	1000	0		3.1.1.3
DAGAH_OLE_DHA_Cyto	DAGAH_OLE_DHA_Cyto	12dgr1819Z226n3_Cyto + WATER_Cyto -> PROTON_Cyto + crvnc_Cyto + mag1819Z_Cyto	GE1Q-8317, GE1Q-5401	GE1Q-8317, GE1Q-5401		Fatty Acid Metabolism	0	0	1000	0		3.1.1.3
DAGAH_OLE_EPA_Cyto	DAGAH_OLE_EPA_Cyto	12dgr1819Z205n3_Cyto + WATER_Cyto -> PROTON_Cyto + mag1819Z_Cyto + tmndnc_Cyto	GE1Q-8317, GE1Q-5401	GE1Q-8317, GE1Q-5401		Fatty Acid Metabolism	0	0	1000	0		3.1.1.3
DAGAH_OLE_HDE_Cyto	DAGAH_OLE_HDE_Cyto	12dgr1819Z1619Z_Cyto + WATER_Cyto -> PROTON_Cyto + hdcea_Cyto + mag1819Z_Cyto	GE1Q-8317, GE1Q-5401	GE1Q-8317, GE1Q-5401		Fatty Acid Metabolism	0	0	1000	0		3.1.1.3
DAGAH_OLE_OLE_Cyto	DAGAH_OLE_OLE_Cyto	12dgr181_9_Cyto + WATER_Cyto -> PROTON_Cyto + mag1819Z_Cyto + ocdcea_Cyto	GE1Q-8317, GE1Q-5401	GE1Q-8317, GE1Q-5401		Fatty Acid Metabolism	0	0	1000	0		3.1.1.3
DAGAH_OLE_PALM_Cyto	DAGAH_OLE_PALM_Cyto	12dgr1819Z160_Cyto + WATER_Cyto -> PROTON_Cyto + hdca_Cyto + mag1819Z_Cyto	GE1Q-8317, GE1Q-5401	GE1Q-8317, GE1Q-5401		Fatty Acid Metabolism	0	0	1000	0		3.1.1.3
DAGAH_OLE_STC_Cyto	DAGAH_OLE_STC_Cyto	12dgr1819Z180_Cyto + WATER_Cyto -> PROTON_Cyto + mag1819Z_Cyto + ocdca_Cyto	GE1Q-8317, GE1Q-5401	GE1Q-8317, GE1Q-5401		Fatty Acid Metabolism	0	0	1000	0		3.1.1.3
DAGK_DHA_DHA_Cyto	DAGK_DHA_DHA_Cyto	12dgr226n3_Cyto + ATP_Cyto -> ADP_Cyto + PROTON_Cyto + pa226n3_Cyto	GE1Q-6814, GE1Q-10983	GE1Q-6814, GE1Q-10983		Fatty Acid Metabolism	0	0	1000	0		2.7.1.107
DAGK_DHA_EPA_Cyto	DAGK_DHA_EPA_Cyto	12dgr226n3205n3_Cyto + ATP_Cyto -> ADP_Cyto + PROTON_Cyto + pa226n3205n3_Cyto	GE1Q-6814, GE1Q-10983	GE1Q-6814, GE1Q-10983		Fatty Acid Metabolism	0	0	1000	0		2.7.1.107
DAGK_DHA_HDE_Cyto	DAGK_DHA_HDE_Cyto	12dgr226n31619Z_Cyto + ATP_Cyto -> ADP_Cyto + PROTON_Cyto + pa226n31619Z_Cyto	GE1Q-6814, GE1Q-10983	GE1Q-6814, GE1Q-10983		Fatty Acid Metabolism	0	0	1000	0		2.7.1.107
DAGK_DHA_OLE_Cyto	DAGK_DHA_OLE_Cyto	12dgr226n31819Z_Cyto + ATP_Cyto -> ADP_Cyto + PROTON_Cyto + pa226n31819Z_Cyto	GE1Q-6814, GE1Q-10983	GE1Q-6814, GE1Q-10983		Fatty Acid Metabolism	0	0	1000	0		2.7.1.107
DAGK_DHA_PALM_Cyto	DAGK_DHA_PALM_Cyto	12dgr226n3160_Cyto + ATP_Cyto -> ADP_Cyto + PROTON_Cyto + pa226n3160_Cyto	GE1Q-6814, GE1Q-10983	GE1Q-6814, GE1Q-10983		Fatty Acid Metabolism	0	0	1000	0		2.7.1.107
DAGK_DHA_STC_Cyto	DAGK_DHA_STC_Cyto	12dgr226n3180_Cyto + ATP_Cyto -> ADP_Cyto + PROTON_Cyto + pa226n3180_Cyto	GE1Q-6814, GE1Q-10983	GE1Q-6814, GE1Q-10983		Fatty Acid Metabolism	0	0	1000	0		2.7.1.107
DAGK_EPA_ALNA_Cyto	DAGK_EPA_ALNA_Cyto	12dgr205n3183n3_Cyto + ATP_Cyto -> ADP_Cyto + PROTON_Cyto + pa205n3183n3_Cyto	GE1Q-6814, GE1Q-10983	GE1Q-6814, GE1Q-10983		Fatty Acid Metabolism	0	0	1000	0		2.7.1.107
DAGK_EPA_ARA_Cyto	DAGK_EPA_ARA_Cyto	12dgr205n3204n6_Cyto + ATP_Cyto -> ADP_Cyto + PROTON_Cyto + pa205n3204n6_Cyto	GE1Q-6814, GE1Q-10983	GE1Q-6814, GE1Q-10983		Fatty Acid Metabolism	0	0	1000	0		2.7.1.107
DAGK_EPA_DHA_Cyto	DAGK_EPA_DHA_Cyto	12dgr205n3226n3_Cyto + ATP_Cyto -> ADP_Cyto + PROTON_Cyto + pa205n3226n3_Cyto	GE1Q-6814, GE1Q-10983	GE1Q-6814, GE1Q-10983		Fatty Acid Metabolism	0	0	1000	0		2.7.1.107
DAGK_EPA_EPA_Cyto	DAGK_EPA_EPA_Cyto	12dgr205n3_Cyto + ATP_Cyto -> ADP_Cyto + PROTON_Cyto + pa205n3_Cyto	GE1Q-6814, GE1Q-10983	GE1Q-6814, GE1Q-10983		Fatty Acid Metabolism	0	0	1000	0		2.7.1.107
DAGK_EPA_GLNA_Cyto	DAGK_EPA_GLNA_Cyto	12dgr205n3183n6_Cyto + ATP_Cyto -> ADP_Cyto + PROTON_Cyto + pa205n3183n6_Cyto	GE1Q-6814, GE1Q-10983	GE1Q-6814, GE1Q-10983		Fatty Acid Metabolism	0	0	1000	0		2.7.1.107
DAGK_EPA_HDE_Cyto	DAGK_EPA_HDE_Cyto	12dgr205n31619Z_Cyto + ATP_Cyto -> ADP_Cyto + PROTON_Cyto + pa205n31619Z_Cyto	GE1Q-6814, GE1Q-10983	GE1Q-6814, GE1Q-10983		Fatty Acid Metabolism	0	0	1000	0		2.7.1.107
DAGK_EPA_LNA_Cyto	DAGK_EPA_LNA_Cyto	12dgr205n3182n6_Cyto + ATP_Cyto -> ADP_Cyto + PROTON_Cyto + pa205n3182n6_Cyto	GE1Q-6814, GE1Q-10983	GE1Q-6814, GE1Q-10983		Fatty Acid Metabolism	0	0	1000	0		2.7.1.107
DAGK_EPA_OLE_Cyto	DAGK_EPA_OLE_Cyto	12dgr205n31819Z_Cyto + ATP_Cyto -> ADP_Cyto + PROTON_Cyto + pa205n31819Z_Cyto	GE1Q-6814, GE1Q-10983	GE1Q-6814, GE1Q-10983		Fatty Acid Metabolism	0	0	1000	0		2.7.1.107
DAGK_EPA_PALM_Cyto	DAGK_EPA_PALM_Cyto	12dgr205n3160_Cyto + ATP_Cyto -> ADP_Cyto + PROTON_Cyto + pa205n3160_Cyto	GE1Q-6814, GE1Q-10983	GE1Q-6814, GE1Q-10983		Fatty Acid Metabolism	0	0	1000	0		2.7.1.107
DAGK_EPA_STC_Cyto	DAGK_EPA_STC_Cyto	12dgr205n3180_Cyto + ATP_Cyto -> ADP_Cyto + PROTON_Cyto + pa205n3180_Cyto	GE1Q-6814, GE1Q-10983	GE1Q-6814, GE1Q-10983		Fatty Acid Metabolism	0	0	1000	0		2.7.1.107
DAGK_HDE_ALNA_Cyto	DAGK_HDE_ALNA_Cyto	12dgr1619Z183n3_Cyto + ATP_Cyto -> ADP_Cyto + PROTON_Cyto + pa1619Z183n3_Cyto	GE1Q-6814, GE1Q-10983	GE1Q-6814, GE1Q-10983		Fatty Acid Metabolism	0	0	1000	0		2.7.1.107
DAGK_HDE_ARA_Cyto	DAGK_HDE_ARA_Cyto	12dgr1619Z204n6_Cyto + ATP_Cyto -> ADP_Cyto + PROTON_Cyto + pa1619Z204n6_Cyto	GE1Q-6814, GE1Q-10983	GE1Q-6814, GE1Q-10983		Fatty Acid Metabolism	0	0	1000	0		2.7.1.107
DAGK_HDE_DHA_Cyto	DAGK_HDE_DHA_Cyto	12dgr1619Z226n3_Cyto + ATP_Cyto -> ADP_Cyto + PROTON_Cyto + pa1619Z226n3_Cyto	GE1Q-6814, GE1Q-10983	GE1Q-6814, GE1Q-10983		Fatty Acid Metabolism	0	0	1000	0		2.7.1.107
DAGK_HDE_EPA_Cyto	DAGK_HDE_EPA_Cyto	12dgr1619Z205n3_Cyto + ATP_Cyto -> ADP_Cyto + PROTON_Cyto + pa1619Z205n3_Cyto	GE1Q-6814, GE1Q-10983	GE1Q-6814, GE1Q-10983		Fatty Acid Metabolism	0	0	1000	0		2.7.1.107
DAGK_HDE_GLNA_Cyto	DAGK_HDE_GLNA_Cyto	12dgr1619Z183n6_Cyto + ATP_Cyto -> ADP_Cyto + PROTON_Cyto + pa1619Z183n6_Cyto	GE1Q-6814, GE1Q-10983	GE1Q-6814, GE1Q-10983		Fatty Acid Metabolism	0	0	1000	0		2.7.1.107
DAGK_HDE_HDE_Cyto	DAGK_HDE_HDE_Cyto	12dgr161_Cyto + ATP_Cyto -> ADP_Cyto + PROTON_Cyto + pa161_Cyto	GE1Q-6814, GE1Q-10983	GE1Q-6814, GE1Q-10983		Fatty Acid Metabolism	0	0	1000	0		2.7.1.107
DAGK_HDE_LNA_Cyto	DAGK_HDE_LNA_Cyto	12dgr1619Z182n6_Cyto + ATP_Cyto -> ADP_Cyto + PROTON_Cyto + pa1619Z182n6_Cyto	GE1Q-6814, GE1Q-10983	GE1Q-6814, GE1Q-10983		Fatty Acid Metabolism	0	0	1000	0		2.7.1.107
DAGK_HDE_OLE_Cyto	DAGK_HDE_OLE_Cyto	12dgr1619Z1819Z_Cyto + ATP_Cyto -> ADP_Cyto + PROTON_Cyto + pa1619Z1819Z_Cyto	GE1Q-6814, GE1Q-10983	GE1Q-6814, GE1Q-10983		Fatty Acid Metabolism	0	0	1000	0		2.7.1.107
DAGK_HDE_PALM_Cyto	DAGK_HDE_PALM_Cyto	12dgr1619Z160_Cyto + ATP_Cyto -> ADP_Cyto + PROTON_Cyto + pa1619Z160_Cyto	GE1Q-6814, GE1Q-10983	GE1Q-6814, GE1Q-10983		Fatty Acid Metabolism	0	0	1000	0		2.7.1.107
DAGK_HDE_STC_Cyto	DAGK_HDE_STC_Cyto	12dgr1619Z180_Cyto + ATP_Cyto -> ADP_Cyto + PROTON_Cyto + pa1619Z180_Cyto	GE1Q-6814, GE1Q-10983	GE1Q-6814, GE1Q-10983		Fatty Acid Metabolism	0	0	1000	0		2.7.1.107
DAGK_LNA_LNA_Cyto	DAGK_LNA_LNA_Cyto	12dgr182_9_12_Cyto + ATP_Cyto -> ADP_Cyto + PROTON_Cyto + pa182_9_12_Cyto	GE1Q-6814, GE1Q-10983	GE1Q-6814, GE1Q-10983		Fatty Acid Metabolism	0	0	1000	0		2.7.1.107
DAGK_OLE_DHA_Cyto	DAGK_OLE_DHA_Cyto	12dgr1819Z226n3_Cyto + ATP_Cyto -> ADP_Cyto + PROTON_Cyto + pa1819Z226n3_Cyto	GE1Q-6814, GE1Q-10983	GE1Q-6814, GE1Q-10983		Fatty Acid Metabolism	0	0	1000	0		2.7.1.107
DAGK_OLE_EPA_Cyto	DAGK_OLE_EPA_Cyto	12dgr1819Z205n3_Cyto + ATP_Cyto -> ADP_Cyto + PROTON_Cyto + pa1819Z205n3_Cyto	GE1Q-6814, GE1Q-10983	GE1Q-6814, GE1Q-10983		Fatty Acid Metabolism	0	0	1000	0		2.7.1.107
DAGK_OLE_HDE_Cyto	DAGK_OLE_HDE_Cyto	12dgr1819Z1619Z_Cyto + ATP_Cyto -> ADP_Cyto + PROTON_Cyto + pa1819Z1619Z_Cyto	GE1Q-6814, GE1Q-10983	GE1Q-6814, GE1Q-10983		Fatty Acid Metabolism	0	0	1000	0		2.7.1.107
DAGK_OLE_OLE_Cyto	DAGK_OLE_OLE_Cyto	12dgr181_9_Cyto + ATP_Cyto -> ADP_Cyto + PROTON_Cyto + pa181_9_Cyto	GE1Q-6814, GE1Q-10983	GE1Q-6814, GE1Q-10983		Fatty Acid Metabolism	0	0	1000	0		2.7.1.107
DAGK_OLE_PALM_Cyto	DAGK_OLE_PALM_Cyto	12dgr1819Z160_Cyto + ATP_Cyto -> ADP_Cyto + PROTON_Cyto + pa1819Z160_Cyto	GE1Q-6814, GE1Q-10983	GE1Q-6814, GE1Q-10983		Fatty Acid Metabolism	0	0	1000	0		2.7.1.107
DAGK_OLE_STC_Cyto	DAGK_OLE_STC_Cyto	12dgr1819Z180_Cyto + ATP_Cyto -> ADP_Cyto + PROTON_Cyto + pa1819Z180_Cyto	GE1Q-6814, GE1Q-10983	GE1Q-6814, GE1Q-10983		Fatty Acid Metabolism	0	0	1000	0		2.7.1.107
DAHPSYN-RXN_Chlo	DAHPSYN-RXN_Chlo	ERYTHROSE-4P_Chlo + PHOSPHO-ENOL-PYRUVATE_Chlo + WATER_Chlo <=> 3-DEOXY-D-ARABINO-HEPTULOSONATE-7-P_Chlo + Pi_Chlo	GE1Q-1442, GE1Q-10462	GE1Q-1442, GE1Q-10462		Amino Acid Metabolism	1	-1000	1000	0		EC-2.5.1.54
DAPASYN-RXN_Chlo	DAPASYN-RXN_Chlo	8-AMINO-7-OXONONANOATE_Chlo + S-ADENOSYLMETHIONINE_Chlo -> DIAMINONONANOATE_Chlo + S-ADENOSYL-4-METHYLTHIO-2-OXOBUTANOATE_Chlo	GE1Q-10754, GE1Q-11608	GE1Q-10754, GE1Q-11608		Vitamins Metabolism	0	0	1000	0		EC-2.6.1.62
DAPASYN-RXN_Cyto	DAPASYN-RXN_Cyto	8-AMINO-7-OXONONANOATE_Cyto + S-ADENOSYLMETHIONINE_Cyto -> DIAMINONONANOATE_Cyto + S-ADENOSYL-4-METHYLTHIO-2-OXOBUTANOATE_Cyto	GE1Q-10754, GE1Q-11608	GE1Q-10754, GE1Q-11608		Vitamins Metabolism	0	0	1000	0		EC-2.6.1.62
DASYN160	DASYN160	CTP_Chlo + PROTON_Chlo + pa160_Chlo -> PPI_Chlo + cdpdhdecg_Chlo	GE1Q-739, GE1Q-1374, GE1Q-4669, GE1Q-7941	GE1Q-739, GE1Q-1374, GE1Q-4669, GE1Q-7941		Fatty Acid Metabolism	0	0	1000	0		2.7.7.41
DASYN161	DASYN161	CTP_Chlo + PROTON_Chlo + pa161_Chlo -> PPI_Chlo + cdpdhdec9eg_Chlo	GE1Q-739, GE1Q-1374, GE1Q-4669, GE1Q-7941	GE1Q-739, GE1Q-1374, GE1Q-4669, GE1Q-7941		Fatty Acid Metabolism	0	0	1000	0		2.7.7.41
DASYN162_7_10	DASYN162_7_10	CTP_Chlo + PROTON_Chlo + pa162:7:10_Chlo -> PPI_Chlo + cdpdhdec710eg_Chlo	GE1Q-739, GE1Q-1374, GE1Q-4669, GE1Q-7941	GE1Q-739, GE1Q-1374, GE1Q-4669, GE1Q-7941		Fatty Acid Metabolism	0	0	1000	0		2.7.7.41
DASYN162_9_12	DASYN162_9_12	CTP_Chlo + PROTON_Chlo + pa162:9:12_Chlo -> PPI_Chlo + cdpdhdec912eg_Chlo	GE1Q-739, GE1Q-1374, GE1Q-4669, GE1Q-7941	GE1Q-739, GE1Q-1374, GE1Q-4669, GE1Q-7941		Fatty Acid Metabolism	0	0	1000	0		2.7.7.41
DASYN163_6_9_12	DASYN163_6_9_12	CTP_Chlo + PROTON_Chlo + pa163:6:9:12_Chlo -> PPI_Chlo + cdpdhdec6912eg_Chlo	GE1Q-739, GE1Q-1374, GE1Q-4669, GE1Q-7941	GE1Q-739, GE1Q-1374, GE1Q-4669, GE1Q-7941		Fatty Acid Metabolism	0	0	1000	0		2.7.7.41
DASYN164_6_9_12_15	DASYN164_6_9_12_15	CTP_Chlo + PROTON_Chlo + pa164:6:9:12:15_Chlo -> PPI_Chlo + cdpdhdec691215eg_Chlo	GE1Q-739, GE1Q-1374, GE1Q-4669, GE1Q-7941	GE1Q-739, GE1Q-1374, GE1Q-4669, GE1Q-7941		Fatty Acid Metabolism	0	0	1000	0		2.7.7.41
DASYN184_6_9_12_15	DASYN184_6_9_12_15	CTP_Chlo + PROTON_Chlo + pa184:6:9:12:15_Chlo -> PPI_Chlo + cdpdodec691215eg_Chlo	GE1Q-739, GE1Q-1374, GE1Q-4669, GE1Q-7941	GE1Q-739, GE1Q-1374, GE1Q-4669, GE1Q-7941		Fatty Acid Metabolism	0	0	1000	0		2.7.7.41
DASYN205_5_8_11_14_17	DASYN205_5_8_11_14_17	CTP_Chlo + PROTON_Chlo + pa205:5:8:11:14:17_Chlo -> PPI_Chlo + cdpdicosa58111417eg_Chlo	GE1Q-739, GE1Q-1374, GE1Q-4669, GE1Q-7941	GE1Q-739, GE1Q-1374, GE1Q-4669, GE1Q-7941		Fatty Acid Metabolism	0	0	1000	0		2.7.7.41
DCDPKIN-RXN_Chlo	DCDPKIN-RXN_Chlo	ATP_Chlo + DCDP_Chlo -> ADP_Chlo + DCTP_Chlo	GE1Q-803, GE1Q-6621, GE1Q-9445, GE1Q-10062, GE1Q-11171	GE1Q-803, GE1Q-6621, GE1Q-9445, GE1Q-10062, GE1Q-11171		Nucleotide Metabolism	0	0	1000	0		EC-2.7.4.6
DCDPKIN-RXN_Cyto	DCDPKIN-RXN_Cyto	ATP_Cyto + DCDP_Cyto -> ADP_Cyto + DCTP_Cyto	GE1Q-803, GE1Q-6621, GE1Q-9445, GE1Q-10062, GE1Q-11171	GE1Q-803, GE1Q-6621, GE1Q-9445, GE1Q-10062, GE1Q-11171		Nucleotide Metabolism	0	0	1000	0		EC-2.7.4.6
DCMP-DEAMINASE-RXN_Chlo	DCMP-DEAMINASE-RXN_Chlo	DCMP_Chlo + WATER_Chlo <=> AMMONIA_Chlo + DUMP_Chlo	GE1Q-1881	GE1Q-1881		Nucleotide Metabolism	1	-1000	1000	0		EC-3.5.4.12
DCYSDESULF-RXN_Chlo	DCYSDESULF-RXN_Chlo	D-CYSTEINE_Chlo + WATER_Chlo <=> AMMONIA_Chlo + HS_Chlo + PROTON_Chlo + PYRUVATE_Chlo	GE1Q-9673	GE1Q-9673		Amino Acid Metabolism	1	-1000	1000	0		EC-4.4.1.15
DECOAR102_2E4Z_Chlo	DECOAR102_2E4Z_Chlo	NADPH_Chlo + PROTON_Chlo + c4dde2coa_Chlo -> NADP_Chlo + dc3coa_Chlo	GE1Q-16, GE1Q-2803, GE1Q-4453, GE1Q-5279	GE1Q-16, GE1Q-2803, GE1Q-4453, GE1Q-5279		Fatty Acid Metabolism	0	0	1000	0		1.3.1.34
DECOAR102_2E4Z_Mito	DECOAR102_2E4Z_Mito	NADPH_Mito + PROTON_Mito + c4dde2coa_Mito -> NADP_Mito + dc3coa_Mito	GE1Q-16, GE1Q-2803, GE1Q-4453, GE1Q-5279	GE1Q-16, GE1Q-2803, GE1Q-4453, GE1Q-5279		Fatty Acid Metabolism	0	0	1000	0		1.3.1.34
DECOAR103_2E4Z7Z_Chlo	DECOAR103_2E4Z7Z_Chlo	NADPH_Chlo + PROTON_Chlo + dc247coa_Chlo -> NADP_Chlo + dc37coa_Chlo	GE1Q-16, GE1Q-2803, GE1Q-4453, GE1Q-5279	GE1Q-16, GE1Q-2803, GE1Q-4453, GE1Q-5279		Fatty Acid Metabolism	0	0	1000	0		1.3.1.34
DECOAR103_2E4Z7Z_Mito	DECOAR103_2E4Z7Z_Mito	NADPH_Mito + PROTON_Mito + dc247coa_Mito -> NADP_Mito + dc37coa_Mito	GE1Q-16, GE1Q-2803, GE1Q-4453, GE1Q-5279	GE1Q-16, GE1Q-2803, GE1Q-4453, GE1Q-5279		Fatty Acid Metabolism	0	0	1000	0		1.3.1.34
DECOAR144_2E4Z7Z10Z_Mito	DECOAR144_2E4Z7Z10Z_Mito	NADPH_Mito + PROTON_Mito + td24710coa_Mito -> NADP_Mito + td3710coa_Mito	GE1Q-16, GE1Q-2803, GE1Q-4453, GE1Q-5279	GE1Q-16, GE1Q-2803, GE1Q-4453, GE1Q-5279		Fatty Acid Metabolism	0	0	1000	0		1.3.1.34
DECOAR145_2E4Z7Z10Z13Z_Mito	DECOAR145_2E4Z7Z10Z13Z_Mito	NADPH_Mito + PROTON_Mito + td2471013coa_Mito -> NADP_Mito + td371013coa_Mito	GE1Q-16, GE1Q-2803, GE1Q-4453, GE1Q-5279	GE1Q-16, GE1Q-2803, GE1Q-4453, GE1Q-5279		Fatty Acid Metabolism	0	0	1000	0		1.3.1.34
DECOAR164_2E4Z7Z10Z_Chlo	DECOAR164_2E4Z7Z10Z_Chlo	NADPH_Chlo + PROTON_Chlo + hd24710coa_Chlo -> NADP_Chlo + hd3710coa_Chlo	GE1Q-16, GE1Q-2803, GE1Q-4453, GE1Q-5279	GE1Q-16, GE1Q-2803, GE1Q-4453, GE1Q-5279		Fatty Acid Metabolism	0	0	1000	0		1.3.1.34
DECOAR164_2E4Z7Z10Z_Mito	DECOAR164_2E4Z7Z10Z_Mito	NADPH_Mito + PROTON_Mito + hd24710coa_Mito -> NADP_Mito + hd3710coa_Mito	GE1Q-16, GE1Q-2803, GE1Q-4453, GE1Q-5279	GE1Q-16, GE1Q-2803, GE1Q-4453, GE1Q-5279		Fatty Acid Metabolism	0	0	1000	0		1.3.1.34
DECOAR165_2E4Z7Z10Z13Z_Chlo	DECOAR165_2E4Z7Z10Z13Z_Chlo	NADPH_Chlo + PROTON_Chlo + hd2471013coa_Chlo -> NADP_Chlo + hd371013coa_Chlo	GE1Q-16, GE1Q-2803, GE1Q-4453, GE1Q-5279	GE1Q-16, GE1Q-2803, GE1Q-4453, GE1Q-5279		Fatty Acid Metabolism	0	0	1000	0		1.3.1.34
DECOAR227_2E4Z7Z10Z13Z16Z19Z_Chlo	DECOAR227_2E4Z7Z10Z13Z16Z19Z_Chlo	NADPH_Chlo + PROTON_Chlo + dcos24710131619coa_Chlo -> NADP_Chlo + dcos3710131619coa_Chlo	GE1Q-16, GE1Q-2803, GE1Q-4453, GE1Q-5279	GE1Q-16, GE1Q-2803, GE1Q-4453, GE1Q-5279		Fatty Acid Metabolism	0	0	1000	0		1.3.1.34
DECOAR82_2E4Z_Mito	DECOAR82_2E4Z_Mito	NADPH_Mito + PROTON_Mito + oc24coa_Mito -> NADP_Mito + oc3coa_Mito	GE1Q-16, GE1Q-2803, GE1Q-4453, GE1Q-5279	GE1Q-16, GE1Q-2803, GE1Q-4453, GE1Q-5279		Fatty Acid Metabolism	0	0	1000	0		1.3.1.34
DECOAR83_2E4Z7Z_Mito	DECOAR83_2E4Z7Z_Mito	NADPH_Mito + PROTON_Mito + oc247coa_Mito -> NADP_Mito + oc37coa_Mito	GE1Q-16, GE1Q-2803, GE1Q-4453, GE1Q-5279	GE1Q-16, GE1Q-2803, GE1Q-4453, GE1Q-5279		Fatty Acid Metabolism	0	0	1000	0		1.3.1.34
DEOXYADENPHOSPHOR-RXN_Cyto	DEOXYADENPHOSPHOR-RXN_Cyto	ADENINE_Cyto + DEOXY-D-RIBOSE-1-PHOSPHATE_Cyto -> DEOXYADENOSINE_Cyto + Pi_Cyto	GE1Q-4581	GE1Q-4581		Nucleotide Metabolism	0	0	1000	0		EC-2.4.2.1
DEOXYGUANPHOSPHOR-RXN_Cyto	DEOXYGUANPHOSPHOR-RXN_Cyto	DEOXYGUANOSINE_Cyto + Pi_Cyto <=> DEOXY-D-RIBOSE-1-PHOSPHATE_Cyto + GUANINE_Cyto	GE1Q-4581	GE1Q-4581		Nucleotide Metabolism	1	-1000	1000	0		EC-2.4.2.1
DEOXYINOPHOSPHOR-RXN_Cyto	DEOXYINOPHOSPHOR-RXN_Cyto	DEOXYINOSINE_Cyto + Pi_Cyto <=> DEOXY-D-RIBOSE-1-PHOSPHATE_Cyto + HYPOXANTHINE_Cyto	GE1Q-4581	GE1Q-4581		Nucleotide Metabolism	1	-1000	1000	0		EC-2.4.2.1
DEPHOSPHOCOAKIN-RXN_Cyto	DEPHOSPHOCOAKIN-RXN_Cyto	ATP_Cyto + DEPHOSPHO-COA_Cyto -> ADP_Cyto + CO-A_Cyto + PROTON_Cyto	GE1Q-6119, GE1Q-8516	GE1Q-6119, GE1Q-8516		Vitamins Metabolism	0	0	1000	0		EC-2.7.1.24
DES_161	DES_161	2 FERROCYTOCHROME-B5_Chlo + OXYGEN-MOLECULE_Chlo + 2 PROTON_Chlo + pmtcoa_Chlo -> 2 FERRICYTOCHROME-B5_Chlo + 2 WATER_Chlo + hdcoa_Chlo	GE1Q-8317, GE1Q-5401	GE1Q-8317, GE1Q-5401		Fatty Acid Metabolism	0	0	1000	0
DES_162_7_10	DES_162_7_10	2 FERROCYTOCHROME-B5_Chlo + OXYGEN-MOLECULE_Chlo + 2 PROTON_Chlo + hdcoa_Chlo -> 2 FERRICYTOCHROME-B5_Chlo + 2 WATER_Chlo + hd710coa_Chlo	GE1Q-8317, GE1Q-5401	GE1Q-8317, GE1Q-5401		Fatty Acid Metabolism	0	0	1000	0
DES_162_9_12	DES_162_9_12	2 FERROCYTOCHROME-B5_Chlo + OXYGEN-MOLECULE_Chlo + 2 PROTON_Chlo + hdcoa_Chlo -> 2 FERRICYTOCHROME-B5_Chlo + 2 WATER_Chlo + hd912coa_Chlo	GE1Q-8317, GE1Q-5401	GE1Q-8317, GE1Q-5401		Fatty Acid Metabolism	0	0	1000	0
DES_163_6_9_12	DES_163_6_9_12	2 FERROCYTOCHROME-B5_Chlo + OXYGEN-MOLECULE_Chlo + 2 PROTON_Chlo + hd912coa_Chlo -> 2 FERRICYTOCHROME-B5_Chlo + 2 WATER_Chlo + hd6912coa_Chlo	GE1Q-8317, GE1Q-5401	GE1Q-8317, GE1Q-5401		Fatty Acid Metabolism	0	0	1000	0
DES_164_6_9_12_15	DES_164_6_9_12_15	2 FERROCYTOCHROME-B5_Chlo + OXYGEN-MOLECULE_Chlo + 2 PROTON_Chlo + hd6912coa_Chlo -> 2 FERRICYTOCHROME-B5_Chlo + 2 WATER_Chlo + hd691215coa_Chlo	GE1Q-8317, GE1Q-5401	GE1Q-8317, GE1Q-5401		Fatty Acid Metabolism	0	0	1000	0
DES_181	DES_181	2 FERROCYTOCHROME-B5_Chlo + OXYGEN-MOLECULE_Chlo + 2 PROTON_Chlo + ocdccoa_Chlo -> 2 FERRICYTOCHROME-B5_Chlo + 2 WATER_Chlo + odecoa_Chlo	GE1Q-281, GE1Q-6949	GE1Q-281, GE1Q-6949		Fatty Acid Metabolism	0	0	1000	0		1.14.19.1
DES_182_9_12	DES_182_9_12	2 FERROCYTOCHROME-B5_Chlo + OXYGEN-MOLECULE_Chlo + 2 PROTON_Chlo + odecoa_Chlo -> 2 FERRICYTOCHROME-B5_Chlo + 2 WATER_Chlo + lnlccoa_Chlo	GE1Q-281, GE1Q-6949	GE1Q-281, GE1Q-6949		Fatty Acid Metabolism	0	0	1000	0		1.14.19.1
DES_183_9_12_15	DES_183_9_12_15	2 FERROCYTOCHROME-B5_Chlo + OXYGEN-MOLECULE_Chlo + 2 PROTON_Chlo + lnlccoa_Chlo -> 2 FERRICYTOCHROME-B5_Chlo + 2 WATER_Chlo + lnlncacoa_Chlo	GE1Q-281, GE1Q-6949	GE1Q-281, GE1Q-6949		Fatty Acid Metabolism	0	0	1000	0		1.14.19.1
DES_183_9_12_15_g	DES_183_9_12_15_g	2 FERROCYTOCHROME-B5_Chlo + OXYGEN-MOLECULE_Chlo + 2 PROTON_Chlo + lnlccoa_Chlo -> 2 FERRICYTOCHROME-B5_Chlo + 2 WATER_Chlo + lnlncgcoa_Chlo	GE1Q-281, GE1Q-6949	GE1Q-281, GE1Q-6949		Fatty Acid Metabolism	0	0	1000	0		1.14.19.1
DES_184_6_9_12_15	DES_184_6_9_12_15	2 FERROCYTOCHROME-B5_Chlo + OXYGEN-MOLECULE_Chlo + 2 PROTON_Chlo + lnlncacoa_Chlo -> 2 FERRICYTOCHROME-B5_Chlo + 2 WATER_Chlo + strdnccoa_Chlo	GE1Q-281, GE1Q-6949	GE1Q-281, GE1Q-6949		Fatty Acid Metabolism	0	0	1000	0		1.14.19.1
DES_184_6_9_12_15_g	DES_184_6_9_12_15_g	2 FERROCYTOCHROME-B5_Chlo + OXYGEN-MOLECULE_Chlo + 2 PROTON_Chlo + lnlncgcoa_Chlo -> 2 FERRICYTOCHROME-B5_Chlo + 2 WATER_Chlo + strdnccoa_Chlo	GE1Q-281, GE1Q-6949	GE1Q-281, GE1Q-6949		Fatty Acid Metabolism	0	0	1000	0		1.14.19.1
DES_205_5_8_11_14_17	DES_205_5_8_11_14_17	2 FERROCYTOCHROME-B5_Chlo + OXYGEN-MOLECULE_Chlo + 2 PROTON_Chlo + arachdcoa_Chlo -> 2 FERRICYTOCHROME-B5_Chlo + 2 WATER_Chlo + tmndnccoa_Chlo	GE1Q-281, GE1Q-6949	GE1Q-281, GE1Q-6949		Fatty Acid Metabolism	0	0	1000	0		1.14.19.44
DES_205_5_8_11_14_17_nadph	DES_205_5_8_11_14_17_nadph	NADPH_Chlo + OXYGEN-MOLECULE_Chlo + PROTON_Chlo + arachdcoa_c_Chlo -> NADP_Chlo + 2 WATER_Chlo + tmndnccoa_Chlo	GE1Q-281, GE1Q-6949	GE1Q-281, GE1Q-6949		Fatty Acid Metabolism	0	0	1000	0		1.14.19.-
DGDG160	DGDG160	UDP-GALACTOSE_Chlo + mgdg160_Chlo -> UDP_Chlo + dgdg160_Chlo				Fatty Acid Metabolism	0	0	1000	0		2.4.1.241
DGDG161	DGDG161	UDP-GALACTOSE_Chlo + mgdg161_Chlo -> UDP_Chlo + dgdg161_Chlo				Fatty Acid Metabolism	0	0	1000	0		2.4.1.241
DGDG162_7_10	DGDG162_7_10	UDP-GALACTOSE_Chlo + mgdg162:7:10_Chlo -> UDP_Chlo + dgdg162:7:10_Chlo				Fatty Acid Metabolism	0	0	1000	0		2.4.1.241
DGDG162_9_12	DGDG162_9_12	UDP-GALACTOSE_Chlo + mgdg162:9:12_Chlo -> UDP_Chlo + dgdg162:9:12_Chlo				Fatty Acid Metabolism	0	0	1000	0		2.4.1.241
DGDG163_6_9_12	DGDG163_6_9_12	UDP-GALACTOSE_Chlo + mgdg163:6:9:12_Chlo -> UDP_Chlo + dgdg163:6:9:12_Chlo				Fatty Acid Metabolism	0	0	1000	0		2.4.1.241
DGDG164_6_9_12_15	DGDG164_6_9_12_15	UDP-GALACTOSE_Chlo + mgdg164:6:9:12:15_Chlo -> UDP_Chlo + dgdg164:6:9:12:15_Chlo				Fatty Acid Metabolism	0	0	1000	0		2.4.1.241
DGDG184_6_9_12_15	DGDG184_6_9_12_15	UDP-GALACTOSE_Chlo + mgdg184:6:9:12:15_Chlo -> UDP_Chlo + dgdg184:6:9:12:15_Chlo				Fatty Acid Metabolism	0	0	1000	0		2.4.1.241
DGDG205_5_8_11_14_17	DGDG205_5_8_11_14_17	UDP-GALACTOSE_Chlo + mgdg205:5:8:11:14:17_Chlo -> UDP_Chlo + dgdg205:5:8:11:14:17_Chlo				Fatty Acid Metabolism	0	0	1000	0		2.4.1.241
DGDGH_EPA_HDDE_Chlo	DGDGH_EPA_HDDE_Chlo	2 WATER_Chlo + dgdg205n3162n4_Chlo -> 2 PROTON_Chlo + dggl_Chlo + hd912ea_Chlo + tmndnc_Chlo				Fatty Acid Metabolism	0	0	1000	0		3.1.1.26
DGDGH_EPA_HDE_Chlo	DGDGH_EPA_HDE_Chlo	2 WATER_Chlo + dgdg205n31619Z_Chlo -> 2 PROTON_Chlo + dggl_Chlo + hdcea_Chlo + tmndnc_Chlo				Fatty Acid Metabolism	0	0	1000	0		3.1.1.26
DGDGS_EPA_HDDE_Chlo	DGDGS_EPA_HDDE_Chlo	UDP-GALACTOSE_Chlo + mgdg205n3162n4_Chlo -> PROTON_Chlo + UDP_Chlo + dgdg205n3162n4_Chlo				Fatty Acid Metabolism	0	0	1000	0		2.4.1.241
DGDGS_EPA_HDE_Chlo	DGDGS_EPA_HDE_Chlo	UDP-GALACTOSE_Chlo + mgdg205n31619Z_Chlo -> PROTON_Chlo + UDP_Chlo + dgdg205n31619Z_Chlo				Fatty Acid Metabolism	0	0	1000	0		2.4.1.241
DGDPKIN-RXN_Chlo	DGDPKIN-RXN_Chlo	ATP_Chlo + DGDP_Chlo -> ADP_Chlo + DGTP_Chlo	GE1Q-803, GE1Q-6621, GE1Q-9445, GE1Q-10062, GE1Q-11171	GE1Q-803, GE1Q-6621, GE1Q-9445, GE1Q-10062, GE1Q-11171		Nucleotide Metabolism	0	0	1000	0		EC-2.7.4.6
DGDPKIN-RXN_Cyto	DGDPKIN-RXN_Cyto	ATP_Cyto + DGDP_Cyto -> ADP_Cyto + DGTP_Cyto	GE1Q-803, GE1Q-6621, GE1Q-9445, GE1Q-10062, GE1Q-11171	GE1Q-803, GE1Q-6621, GE1Q-9445, GE1Q-10062, GE1Q-11171		Nucleotide Metabolism	0	0	1000	0		EC-2.7.4.6
DHCERD4DS_Cyto	DHCERD4DS_Cyto	NAD_Cyto + dhcer_18_Cyto -> NADH_Cyto + PROTON_Cyto + cer_18_Cyto				Fatty Acid Metabolism	0	0	1000	0		1.14.-.-
DHCERS18_Cyto	DHCERS18_Cyto	ocdccoa_Cyto + sphgn_Cyto -> CO-A_Cyto + PROTON_Cyto + dhcer_18_Cyto	GE1Q-9768	GE1Q-9768		Fatty Acid Metabolism	0	0	1000	0		2.3.1.24
DHHB-METHYLTRANSFER-RXN_Chlo	DHHB-METHYLTRANSFER-RXN_Chlo	OCTAPRENYL-METHYL-OH-METHOXY-BENZQ_Chlo + S-ADENOSYLMETHIONINE_Chlo -> ADENOSYL-HOMO-CYS_Chlo + CPD-9956_Chlo + PROTON_Chlo	GE1Q-11788, GE1Q-5556	GE1Q-11788, GE1Q-5556		Fatty Acid Metabolism	0	0	1000	0		EC-2.1.1.64
DHHB-METHYLTRANSFER-RXN_Cyto	DHHB-METHYLTRANSFER-RXN_Cyto	OCTAPRENYL-METHYL-OH-METHOXY-BENZQ_Cyto + S-ADENOSYLMETHIONINE_Cyto -> ADENOSYL-HOMO-CYS_Cyto + CPD-9956_Cyto + PROTON_Cyto	GE1Q-11788, GE1Q-5556	GE1Q-11788, GE1Q-5556		Fatty Acid Metabolism	0	0	1000	0		EC-2.1.1.64
DI-H-OROTATE_Chlo_tx	DI-H-OROTATE_Chlo_tx	DI-H-OROTATE_Cyto <=> DI-H-OROTATE_Chlo				Transport	1	-1000	1000	0
DIAMINOPIMDECARB-RXN_Chlo	DIAMINOPIMDECARB-RXN_Chlo	MESO-DIAMINOPIMELATE_Chlo + PROTON_Chlo -> CARBON-DIOXIDE_Chlo + LYS_Chlo	GE1Q-10864	GE1Q-10864		Amino Acid Metabolism	0	0	1000	0		EC-4.1.1.20
DIAMINOPIMDECARB-RXN_Cyto	DIAMINOPIMDECARB-RXN_Cyto	MESO-DIAMINOPIMELATE_Cyto + PROTON_Cyto -> CARBON-DIOXIDE_Cyto + LYS_Cyto	GE1Q-10864	GE1Q-10864		Amino Acid Metabolism	0	0	1000	0		EC-4.1.1.20
DIAMINOPIMEPIM-RXN_Chlo	DIAMINOPIMEPIM-RXN_Chlo	LL-DIAMINOPIMELATE_Chlo <=> MESO-DIAMINOPIMELATE_Chlo	GE1Q-3956	GE1Q-3956		Amino Acid Metabolism	1	-1000	1000	0		EC-5.1.1.7
DIAMINOPIMEPIM-RXN_Cyto	DIAMINOPIMEPIM-RXN_Cyto	LL-DIAMINOPIMELATE_Cyto -> MESO-DIAMINOPIMELATE_Cyto	GE1Q-3956	GE1Q-3956		Amino Acid Metabolism	0	0	1000	0		EC-5.1.1.7
DIENOYLCOAREDUCT-RXN_Chlo	DIENOYLCOAREDUCT-RXN_Chlo	NADP_Chlo + T2-DECENOYL-COA_Chlo <=> NADPH_Chlo + PROTON_Chlo + T2-C4-DECADIENYL-COA_Chlo	GE1Q-16, GE1Q-2803, GE1Q-4453, GE1Q-5279	GE1Q-16, GE1Q-2803, GE1Q-4453, GE1Q-5279		Fatty Acid Metabolism	1	-1000	1000	0		EC-1.3.1.34
DIENOYLCOAREDUCT-RXN_Cyto	DIENOYLCOAREDUCT-RXN_Cyto	NADP_Cyto + T2-DECENOYL-COA_Cyto <=> NADPH_Cyto + PROTON_Cyto + T2-C4-DECADIENYL-COA_Cyto	GE1Q-16, GE1Q-2803, GE1Q-4453, GE1Q-5279	GE1Q-16, GE1Q-2803, GE1Q-4453, GE1Q-5279		Fatty Acid Metabolism	1	-1000	1000	0		EC-1.3.1.34
DIENOYLCOAREDUCT-RXN_Mito	DIENOYLCOAREDUCT-RXN_Mito	NADP_Mito + T2-DECENOYL-COA_Mito <=> NADPH_Mito + PROTON_Mito + T2-C4-DECADIENYL-COA_Mito	GE1Q-16, GE1Q-2803, GE1Q-4453, GE1Q-5279	GE1Q-16, GE1Q-2803, GE1Q-4453, GE1Q-5279		Fatty Acid Metabolism	1	-1000	1000	0		EC-1.3.1.34
DIHYDLIPACETRANS-RXN_Chlo	DIHYDLIPACETRANS-RXN_Chlo	ACETYL-COA_Chlo + DIHYDROLIPOAMIDE_Chlo <=> CO-A_Chlo + S-ACETYLDIHYDROLIPOAMIDE_Chlo	GE1Q-6740, GE1Q-6741, GE1Q-9902, GE1Q-10211, GE1Q-10823	GE1Q-6740, GE1Q-6741, GE1Q-9902, GE1Q-10211, GE1Q-10823		Carbohydrate Metabolism	1	-1000	1000	0		EC-2.3.1.12
DIHYDLIPACETRANS-RXN_Cyto	DIHYDLIPACETRANS-RXN_Cyto	ACETYL-COA_Cyto + DIHYDROLIPOAMIDE_Cyto <=> CO-A_Cyto + S-ACETYLDIHYDROLIPOAMIDE_Cyto	GE1Q-6740, GE1Q-6741, GE1Q-9902, GE1Q-10211, GE1Q-10823	GE1Q-6740, GE1Q-6741, GE1Q-9902, GE1Q-10211, GE1Q-10823		Carbohydrate Metabolism	1	-1000	1000	0		EC-2.3.1.12
DIHYDLIPACETRANS-RXN_Mito	DIHYDLIPACETRANS-RXN_Mito	ACETYL-COA_Mito + DIHYDROLIPOAMIDE_Mito <=> CO-A_Mito + S-ACETYLDIHYDROLIPOAMIDE_Mito	GE1Q-6740, GE1Q-6741, GE1Q-9902, GE1Q-10211, GE1Q-10823	GE1Q-6740, GE1Q-6741, GE1Q-9902, GE1Q-10211, GE1Q-10823		Carbohydrate Metabolism	1	-1000	1000	0		EC-2.3.1.12
DIHYDLIPOXN-RXN_Chlo	DIHYDLIPOXN-RXN_Chlo	DIHYDROLIPOAMIDE_Chlo + NAD_Chlo <=> LIPOAMIDE_Chlo + NADH_Chlo + PROTON_Chlo	GE1Q-3908, GE1Q-4178	GE1Q-3908, GE1Q-4178		Carbohydrate Metabolism	1	-1000	1000	0		EC-1.8.1.4
DIHYDLIPOXN-RXN_Mito	DIHYDLIPOXN-RXN_Mito	DIHYDROLIPOAMIDE_Mito + NAD_Mito <=> LIPOAMIDE_Mito + NADH_Mito + PROTON_Mito	GE1Q-3908, GE1Q-4178	GE1Q-3908, GE1Q-4178		Carbohydrate Metabolism	1	-1000	1000	0		EC-1.8.1.4
DIHYDRODIPICSYN-RXN_Chlo	DIHYDRODIPICSYN-RXN_Chlo	L-ASPARTATE-SEMIALDEHYDE_Chlo + PYRUVATE_Chlo -> 2-3-DIHYDRODIPICOLINATE_Chlo + PROTON_Chlo + 2 WATER_Chlo	GE1Q-10106, GE1Q-11644	GE1Q-10106, GE1Q-11644		Amino Acid Metabolism	0	0	1000	0		EC-4.2.1.52
DIHYDRODIPICSYN-RXN_Cyto	DIHYDRODIPICSYN-RXN_Cyto	L-ASPARTATE-SEMIALDEHYDE_Cyto + PYRUVATE_Cyto -> 2-3-DIHYDRODIPICOLINATE_Cyto + PROTON_Cyto + 2 WATER_Cyto	GE1Q-10106, GE1Q-11644	GE1Q-10106, GE1Q-11644		Amino Acid Metabolism	0	0	1000	0		EC-4.2.1.52
DIHYDROFOLATEREDUCT-RXN_Cyto	DIHYDROFOLATEREDUCT-RXN_Cyto	DIHYDROFOLATE_Cyto + NADPH_Cyto + PROTON_Cyto -> NADP_Cyto + THF_Cyto	GE1Q-5767, GE1Q-9326	GE1Q-5767, GE1Q-9326		Vitamins Metabolism	0	0	1000	0		EC-1.5.1.3
DIHYDROFOLATEREDUCT-RXN_Mito	DIHYDROFOLATEREDUCT-RXN_Mito	DIHYDROFOLATE_Mito + NADPH_Mito + PROTON_Mito -> NADP_Mito + THF_Mito	GE1Q-5767, GE1Q-9326	GE1Q-5767, GE1Q-9326		Vitamins Metabolism	0	0	1000	0		EC-1.5.1.3
DIHYDROFOLATESYNTH-RXN_Cyto	DIHYDROFOLATESYNTH-RXN_Cyto	7-8-DIHYDROPTEROATE_Cyto + ATP_Cyto + GLT_Cyto -> ADP_Cyto + DIHYDROFOLATE_Cyto + PROTON_Cyto + Pi_Cyto	GE1Q-3431	GE1Q-3431		Vitamins Metabolism	0	0	1000	0		EC-6.3.2.12
DIHYDROOROT-RXN_Chlo	DIHYDROOROT-RXN_Chlo	DI-H-OROTATE_Chlo + WATER_Chlo <=> CARBAMYUL-L-ASPARTATE_Chlo + PROTON_Chlo	GE1Q-4555, GE1Q-7989	GE1Q-4555, GE1Q-7989		Nucleotide Metabolism	1	-1000	1000	0		EC-3.5.2.3
DIHYDROOROT-RXN_Cyto	DIHYDROOROT-RXN_Cyto	CARBAMYUL-L-ASPARTATE_Cyto + PROTON_Cyto -> DI-H-OROTATE_Cyto + WATER_Cyto	GE1Q-4555, GE1Q-7989	GE1Q-4555, GE1Q-7989		Nucleotide Metabolism	0	0	1000	0		EC-3.5.2.3
DIHYDROOROTATE-DEHYDROGENASE-RXN_Chlo	DIHYDROOROTATE-DEHYDROGENASE-RXN_Chlo	DI-H-OROTATE_Chlo + ETR-Quinones_Chlo -> ETR-Quinols_Chlo + OROTATE_Chlo	GE1Q-2688	GE1Q-2688		Nucleotide Metabolism	0	0	1000	0		EC-1.3.5.2
DIHYDROPICRED-RXN-(NAD)_Chlo	DIHYDROPICRED-RXN-(NAD)_Chlo	DELTA1-PIPERIDEINE-2-6-DICARBOXYLATE_Chlo + NAD_Chlo <=> 2-3-DIHYDRODIPICOLINATE_Chlo + NADH_Chlo + PROTON_Chlo	GE1Q-6369	GE1Q-6369		Amino Acid Metabolism	1	-1000	1000	0		EC-1.3.1.26
DIHYDROPICRED-RXN-(NADP)_Chlo	DIHYDROPICRED-RXN-(NADP)_Chlo	DELTA1-PIPERIDEINE-2-6-DICARBOXYLATE_Chlo + NADP_Chlo <=> 2-3-DIHYDRODIPICOLINATE_Chlo + NADPH_Chlo + PROTON_Chlo	GE1Q-6369	GE1Q-6369		Amino Acid Metabolism	1	-1000	1000	0		EC-1.3.1.26
DIHYDROPICRED-RXN_Chlo	DIHYDROPICRED-RXN_Chlo	DELTA1-PIPERIDEINE-2-6-DICARBOXYLATE_Chlo + NAD_Chlo <=> 2-3-DIHYDRODIPICOLINATE_Chlo + NADH_Chlo	GE1Q-6369	GE1Q-6369		Amino Acid Metabolism	1	-1000	1000	0		EC-1.3.1.26
DIHYDROPYRIMIDINASE-RXN_Cyto	DIHYDROPYRIMIDINASE-RXN_Cyto	DI-H-URACIL_Cyto + WATER_Cyto -> 3-UREIDO-PROPIONATE_Cyto + PROTON_Cyto				Nucleotide Metabolism	0	0	1000	0
DIHYDROURACIL-DEHYDROGENASE-NAD+-RXN_Cyto	DIHYDROURACIL-DEHYDROGENASE-NAD+-RXN_Cyto	DI-H-URACIL_Cyto + NAD_Cyto <=> NADH_Cyto + PROTON_Cyto + URACIL_Cyto				Nucleotide Metabolism	1	-1000	1000	0
DIHYDROXYISOVALDEHYDRAT-RXN_Chlo	DIHYDROXYISOVALDEHYDRAT-RXN_Chlo	CPD-13357_Chlo <=> 2-KETO-ISOVALERATE_Chlo + WATER_Chlo	GE1Q-8463	GE1Q-8463		Amino Acid Metabolism	1	-1000	1000	0		EC-4.2.1.9
DIHYDROXYMETVALDEHYDRAT-RXN_Chlo	DIHYDROXYMETVALDEHYDRAT-RXN_Chlo	1-KETO-2-METHYLVALERATE_Chlo <=> 2-KETO-3-METHYL-VALERATE_Chlo + WATER_Chlo	GE1Q-8463	GE1Q-8463		Amino Acid Metabolism	1	-1000	1000	0		EC-4.2.1.9
DIMETHYLARGININASE-RXN_Cyto	DIMETHYLARGININASE-RXN_Cyto	CPD-596_Cyto + WATER_Cyto <=> DIMETHYLAMINE_Cyto + L-CITRULLINE_Cyto	GE1Q-2576	GE1Q-2576		Amino Acid Metabolism	1	-1000	1000	0		EC-3.5.3.18
DIOHBUTANONEPSYN-RXN_Chlo	DIOHBUTANONEPSYN-RXN_Chlo	RIBULOSE-5P_Chlo -> DIHYDROXY-BUTANONE-P_Chlo + FORMATE_Chlo + PROTON_Chlo	GE1Q-8666, GE1Q-8667	GE1Q-8666, GE1Q-8667		Vitamins Metabolism	0	0	1000	0		EC-4.1.99.12
DIPHOSPHOMEVALONTE-DECARBOXYLASE-RXN_Chlo	DIPHOSPHOMEVALONTE-DECARBOXYLASE-RXN_Chlo	ATP_Chlo + CPD-641_Chlo -> ADP_Chlo + CARBON-DIOXIDE_Chlo + DELTA3-ISOPENTENYL-PP_Chlo + Pi_Chlo	GE1Q-11753	GE1Q-11753		Fatty Acid Metabolism	0	0	1000	0		EC-4.1.1.33
DIPHOSPHOMEVALONTE-DECARBOXYLASE-RXN_Cyto	DIPHOSPHOMEVALONTE-DECARBOXYLASE-RXN_Cyto	ATP_Cyto + CPD-641_Cyto -> ADP_Cyto + CARBON-DIOXIDE_Cyto + DELTA3-ISOPENTENYL-PP_Cyto + Pi_Cyto	GE1Q-11753	GE1Q-11753		Fatty Acid Metabolism	0	0	1000	0		EC-4.1.1.33
DLACTDEHYDROGFAD-RXN_Cyto	DLACTDEHYDROGFAD-RXN_Cyto	ETR-Quinones_Cyto + L-LACTATE_Cyto -> ETR-Quinols_Cyto + PYRUVATE_Cyto	GE1Q-9000	GE1Q-9000		Carbohydrate Metabolism	0	0	1000	0		EC-1.1
DLACTDEHYDROGNAD-RXN_Cyto	DLACTDEHYDROGNAD-RXN_Cyto	NADH_Cyto + PROTON_Cyto + PYRUVATE_Cyto -> D-LACTATE_Cyto + NAD_Cyto	GE1Q-9000, GE1Q-9113	GE1Q-9000, GE1Q-9113		Carbohydrate Metabolism	0	0	1000	0		EC-1.1.1.28
DMK-RXN_Chlo	DMK-RXN_Chlo	DIHYDROXYNAPHTHOATE_Chlo + OCTAPRENYL-DIPHOSPHATE_Chlo + PROTON_Chlo <=> CARBON-DIOXIDE_Chlo + CPD-12115_Chlo + PPI_Chlo	GE1Q-2833	GE1Q-2833		Fatty Acid Metabolism	1	-1000	1000	0		EC-2.5.1.74
DOLICHOL-KINASE-RXN_Cyto	DOLICHOL-KINASE-RXN_Cyto	CTP_Cyto + DOLICHOL_Cyto <=> CDP_Cyto + DOLICHOLP_Cyto + PROTON_Cyto	GE1Q-4488	GE1Q-4488		Fatty Acid Metabolism	1	-1000	1000	0		EC-2.7.1.108
DOLICHYLDIPHOSPHATASE-RXN_Cyto	DOLICHYLDIPHOSPHATASE-RXN_Cyto	CPD-224_Cyto + WATER_Cyto <=> DOLICHOLP_Cyto + PROTON_Cyto + Pi_Cyto	GE1Q-2292	GE1Q-2292		Carbohydrate Metabolism	1	-1000	1000	0		EC-3.6.1.43
DTDPGLUCDEHYDRAT-RXN_Chlo	DTDPGLUCDEHYDRAT-RXN_Chlo	DTDP-D-GLUCOSE_Chlo -> DTDP-DEOH-DEOXY-GLUCOSE_Chlo + WATER_Chlo	GE1Q-7902, GE1Q-6544, GE1Q-5002	GE1Q-7902, GE1Q-6544, GE1Q-5002		Others	0	0	1000	0		EC-4.2.1.46
DTDPGLUCDEHYDRAT-RXN_Cyto	DTDPGLUCDEHYDRAT-RXN_Cyto	DTDP-D-GLUCOSE_Cyto -> DTDP-DEOH-DEOXY-GLUCOSE_Cyto + WATER_Cyto	GE1Q-7902, GE1Q-6544, GE1Q-5002	GE1Q-7902, GE1Q-6544, GE1Q-5002		Others	0	0	1000	0		EC-4.2.1.46
DTDPKIN-RXN_Chlo	DTDPKIN-RXN_Chlo	ATP_Chlo + TDP_Chlo -> ADP_Chlo + TTP_Chlo	GE1Q-803, GE1Q-6621, GE1Q-9445, GE1Q-10062, GE1Q-11171	GE1Q-803, GE1Q-6621, GE1Q-9445, GE1Q-10062, GE1Q-11171		Nucleotide Metabolism	0	0	1000	0		EC-2.7.4.6
DTDPKIN-RXN_Cyto	DTDPKIN-RXN_Cyto	ATP_Cyto + TDP_Cyto -> ADP_Cyto + TTP_Cyto	GE1Q-803, GE1Q-6621, GE1Q-9445, GE1Q-10062, GE1Q-11171	GE1Q-803, GE1Q-6621, GE1Q-9445, GE1Q-10062, GE1Q-11171		Nucleotide Metabolism	0	0	1000	0		EC-2.7.4.6
DTMPKI-RXN_Cyto	DTMPKI-RXN_Cyto	ATP_Cyto + TMP_Cyto -> ADP_Cyto + TDP_Cyto	GE1Q-10119	GE1Q-10119		Nucleotide Metabolism	0	0	1000	0		EC-2.7.4.9
DUDPKIN-RXN_Chlo	DUDPKIN-RXN_Chlo	ATP_Chlo + DUDP_Chlo -> ADP_Chlo + DUTP_Chlo	GE1Q-803, GE1Q-6621, GE1Q-9445, GE1Q-10062, GE1Q-11171	GE1Q-803, GE1Q-6621, GE1Q-9445, GE1Q-10062, GE1Q-11171		Nucleotide Metabolism	0	0	1000	0		EC-2.7.4.6
DUDPKIN-RXN_Cyto	DUDPKIN-RXN_Cyto	ATP_Cyto + DUDP_Cyto <=> ADP_Cyto + DUTP_Cyto + PROTON_Cyto	GE1Q-803, GE1Q-6621, GE1Q-9445, GE1Q-10062, GE1Q-11171	GE1Q-803, GE1Q-6621, GE1Q-9445, GE1Q-10062, GE1Q-11171		Nucleotide Metabolism	1	-1000	1000	0		EC-2.7.4.6
DUMP_Mito_tx	DUMP_Mito_tx	DUMP_Cyto <=> DUMP_Mito				Transport	1	-1000	1000	0
DUTP-PYROP-RXN_Chlo	DUTP-PYROP-RXN_Chlo	DUTP_Chlo + WATER_Chlo -> DUMP_Chlo + PPI_Chlo + PROTON_Chlo	GE1Q-7398	GE1Q-7398		Nucleotide Metabolism	0	0	1000	0		EC-3.6.1.23
DUTP-PYROP-RXN_Cyto	DUTP-PYROP-RXN_Cyto	DUTP_Cyto -> DUMP_Cyto + PPI_Cyto	GE1Q-7398	GE1Q-7398		Nucleotide Metabolism	0	0	1000	0		EC-3.6.1.23
DXPREDISOM-RXN_Chlo	DXPREDISOM-RXN_Chlo	DEOXYXYLULOSE-5P_Chlo + NADPH_Chlo + PROTON_Chlo -> 2-C-METHYL-D-ERYTHRITOL-4-PHOSPHATE_Chlo + NADP_Chlo	GE1Q-1970	GE1Q-1970		Fatty Acid Metabolism	0	0	1000	0		EC-1.1.1.267
DXS-RXN_Chlo	DXS-RXN_Chlo	GAP_Chlo + PROTON_Chlo + PYRUVATE_Chlo -> CARBON-DIOXIDE_Chlo + DEOXYXYLULOSE-5P_Chlo	GE1Q-5684	GE1Q-5684		Vitamins Metabolism	0	0	1000	0		EC-2.2.1.7
DXS-RXN_Cyto	DXS-RXN_Cyto	GAP_Cyto + PROTON_Cyto + PYRUVATE_Cyto -> CARBON-DIOXIDE_Cyto + DEOXYXYLULOSE-5P_Cyto	GE1Q-5684	GE1Q-5684		Vitamins Metabolism	0	0	1000	0		EC-2.2.1.7
EAR100_Chlo	EAR100_Chlo	NADH_Chlo + PROTON_Chlo + tdec2eACP_Chlo -> NAD_Chlo + dcaACP_Chlo	GE1Q-8929	GE1Q-8929		Fatty Acid Metabolism	0	0	1000	0		1.3.1.9
EAR100_Mito	EAR100_Mito	NADH_Mito + PROTON_Mito + tdec2eACP_Mito -> NAD_Mito + dcaACP_Mito	GE1Q-8929	GE1Q-8929		Fatty Acid Metabolism	0	0	1000	0		1.3.1.9
EAR120_Chlo	EAR120_Chlo	NADH_Chlo + PROTON_Chlo + tddec2eACP_Chlo -> NAD_Chlo + ddcaACP_Chlo	GE1Q-8929	GE1Q-8929		Fatty Acid Metabolism	0	0	1000	0		1.3.1.9
EAR120_Mito	EAR120_Mito	NADH_Mito + PROTON_Mito + tddec2eACP_Mito -> NAD_Mito + ddcaACP_Mito	GE1Q-8929	GE1Q-8929		Fatty Acid Metabolism	0	0	1000	0		1.3.1.9
EAR140_Chlo	EAR140_Chlo	NADH_Chlo + PROTON_Chlo + tmrs2eACP_Chlo -> NAD_Chlo + myrsACP_Chlo	GE1Q-8929	GE1Q-8929		Fatty Acid Metabolism	0	0	1000	0		1.3.1.9
EAR140_Mito	EAR140_Mito	NADH_Mito + PROTON_Mito + tmrs2eACP_Mito -> NAD_Mito + myrsACP_Mito	GE1Q-8929	GE1Q-8929		Fatty Acid Metabolism	0	0	1000	0		1.3.1.9
EAR160_Chlo	EAR160_Chlo	NADH_Chlo + PROTON_Chlo + tpalm2eACP_Chlo -> NAD_Chlo + palmACP_Chlo	GE1Q-8929	GE1Q-8929		Fatty Acid Metabolism	0	0	1000	0		1.3.1.9
EAR160_Mito	EAR160_Mito	NADH_Mito + PROTON_Mito + tpalm2eACP_Mito -> NAD_Mito + palmACP_Mito	GE1Q-8929	GE1Q-8929		Fatty Acid Metabolism	0	0	1000	0		1.3.1.9
EAR180_Chlo	EAR180_Chlo	NADH_Chlo + PROTON_Chlo + toctd2eACP_Chlo -> NAD_Chlo + ocdcaACP_Chlo	GE1Q-8929	GE1Q-8929		Fatty Acid Metabolism	0	0	1000	0		1.3.1.9
EAR181_Chlo	EAR181_Chlo	NADH_Chlo + PROTON_Chlo + t2c11vaceACP_Chlo -> NAD_Chlo + octeACP_Chlo	GE1Q-8929	GE1Q-8929		Fatty Acid Metabolism	0	0	1000	0		1.3.1.9
EAR200_Cyto	EAR200_Cyto	NADPH_Cyto + PROTON_Cyto + eicos2coa_Cyto -> NADP_Cyto + arachcoa_Cyto	GE1Q-1161, GE1Q-2694, GE1Q-2730, GE1Q-3436, GE1Q-5638, GE1Q-6637, GE1Q-8424, GE1Q-11481	GE1Q-1161, GE1Q-2694, GE1Q-2730, GE1Q-3436, GE1Q-5638, GE1Q-6637, GE1Q-8424, GE1Q-11481		Fatty Acid Metabolism	0	0	1000	0		1.3.1.93
EAR204_coa	EAR204_coa	NADPH_Chlo + PROTON_Chlo + c204(3)dcoa_Chlo <=> NADP_Chlo + c204(3)coa_Chlo	GE1Q-281, GE1Q-6949	GE1Q-281, GE1Q-6949		Fatty Acid Metabolism	1	-1000	1000	0		1.3.1.93
EAR220_Cyto	EAR220_Cyto	NADPH_Cyto + PROTON_Cyto + docos2coa_Cyto -> NADP_Cyto + behencoa_Cyto	GE1Q-1161, GE1Q-2694, GE1Q-2730, GE1Q-3436, GE1Q-5638, GE1Q-6637, GE1Q-8424, GE1Q-11481	GE1Q-1161, GE1Q-2694, GE1Q-2730, GE1Q-3436, GE1Q-5638, GE1Q-6637, GE1Q-8424, GE1Q-11481		Fatty Acid Metabolism	0	0	1000	0		1.3.1.93
EAR240_Cyto	EAR240_Cyto	NADPH_Cyto + PROTON_Cyto + ttc2coa_Cyto -> NADP_Cyto + lgnccoa_Cyto	GE1Q-1161, GE1Q-2694, GE1Q-2730, GE1Q-3436, GE1Q-5638, GE1Q-6637, GE1Q-8424, GE1Q-11481	GE1Q-1161, GE1Q-2694, GE1Q-2730, GE1Q-3436, GE1Q-5638, GE1Q-6637, GE1Q-8424, GE1Q-11481		Fatty Acid Metabolism	0	0	1000	0		1.3.1.93
EAR40_Chlo	EAR40_Chlo	NADH_Chlo + PROTON_Chlo + but2eACP_Chlo -> NAD_Chlo + butACP_Chlo	GE1Q-8929	GE1Q-8929		Fatty Acid Metabolism	0	0	1000	0		1.3.1.9
EAR40_Mito	EAR40_Mito	NADH_Mito + PROTON_Mito + but2eACP_Mito -> NAD_Mito + butACP_Mito	GE1Q-8929	GE1Q-8929		Fatty Acid Metabolism	0	0	1000	0		1.3.1.9
EAR60_Chlo	EAR60_Chlo	NADH_Chlo + PROTON_Chlo + thex2eACP_Chlo -> NAD_Chlo + hexACP_Chlo	GE1Q-8929	GE1Q-8929		Fatty Acid Metabolism	0	0	1000	0		1.3.1.9
EAR60_Mito	EAR60_Mito	NADH_Mito + PROTON_Mito + thex2eACP_Mito -> NAD_Mito + hexACP_Mito	GE1Q-8929	GE1Q-8929		Fatty Acid Metabolism	0	0	1000	0		1.3.1.9
EAR80_Chlo	EAR80_Chlo	NADH_Chlo + PROTON_Chlo + toct2eACP_Chlo -> NAD_Chlo + ocACP_Chlo	GE1Q-8929	GE1Q-8929		Fatty Acid Metabolism	0	0	1000	0		1.3.1.9
EAR80_Mito	EAR80_Mito	NADH_Mito + PROTON_Mito + toct2eACP_Mito -> NAD_Mito + ocACP_Mito	GE1Q-8929	GE1Q-8929		Fatty Acid Metabolism	0	0	1000	0		1.3.1.9
ECH101_2E_Chlo	ECH101_2E_Chlo	WATER_Chlo + dc2coa_Chlo -> 3hdcoa_Chlo	GE1Q-4428, GE1Q-5533, GE1Q-7211, GE1Q-8942, GE1Q-10472	GE1Q-4428, GE1Q-5533, GE1Q-7211, GE1Q-8942, GE1Q-10472		Fatty Acid Metabolism	0	0	1000	0		4.2.1.17
ECH101_2E_Mito	ECH101_2E_Mito	WATER_Mito + dc2coa_Mito -> 3hdcoa_Mito	GE1Q-4428, GE1Q-5533, GE1Q-7211, GE1Q-8942, GE1Q-10472	GE1Q-4428, GE1Q-5533, GE1Q-7211, GE1Q-8942, GE1Q-10472		Fatty Acid Metabolism	0	0	1000	0		4.2.1.17
ECH102_2E6Z_Mito	ECH102_2E6Z_Mito	WATER_Mito + dc26coa_Mito -> 3hdc6coa_Mito	GE1Q-4428, GE1Q-5533, GE1Q-7211, GE1Q-8942, GE1Q-10472	GE1Q-4428, GE1Q-5533, GE1Q-7211, GE1Q-8942, GE1Q-10472		Fatty Acid Metabolism	0	0	1000	0		4.2.1.17
ECH102_2E7Z_Chlo	ECH102_2E7Z_Chlo	WATER_Chlo + dc27coa_Chlo -> 3hdc7coa_Chlo	GE1Q-4428, GE1Q-5533, GE1Q-7211, GE1Q-8942, GE1Q-10472	GE1Q-4428, GE1Q-5533, GE1Q-7211, GE1Q-8942, GE1Q-10472		Fatty Acid Metabolism	0	0	1000	0		4.2.1.17
ECH102_2E7Z_Mito	ECH102_2E7Z_Mito	WATER_Mito + dc27coa_Mito -> 3hdc7coa_Mito	GE1Q-4428, GE1Q-5533, GE1Q-7211, GE1Q-8942, GE1Q-10472	GE1Q-4428, GE1Q-5533, GE1Q-7211, GE1Q-8942, GE1Q-10472		Fatty Acid Metabolism	0	0	1000	0		4.2.1.17
ECH103_2E6Z9Z_Mito	ECH103_2E6Z9Z_Mito	WATER_Mito + dc269coa_Mito -> 3hdc69coa_Mito	GE1Q-4428, GE1Q-5533, GE1Q-7211, GE1Q-8942, GE1Q-10472	GE1Q-4428, GE1Q-5533, GE1Q-7211, GE1Q-8942, GE1Q-10472		Fatty Acid Metabolism	0	0	1000	0		4.2.1.17
ECH121_2E_Chlo	ECH121_2E_Chlo	WATER_Chlo + dd2coa_Chlo -> 3hddcoa_Chlo	GE1Q-4428, GE1Q-5533, GE1Q-7211, GE1Q-8942, GE1Q-10472	GE1Q-4428, GE1Q-5533, GE1Q-7211, GE1Q-8942, GE1Q-10472		Fatty Acid Metabolism	0	0	1000	0		4.2.1.17
ECH121_2E_Mito	ECH121_2E_Mito	WATER_Mito + dd2coa_Mito -> 3hddcoa_Mito	GE1Q-4428, GE1Q-5533, GE1Q-7211, GE1Q-8942, GE1Q-10472	GE1Q-4428, GE1Q-5533, GE1Q-7211, GE1Q-8942, GE1Q-10472		Fatty Acid Metabolism	0	0	1000	0		4.2.1.17
ECH122_2E5Z_Mito	ECH122_2E5Z_Mito	WATER_Mito + dd25coa_Mito -> 3hdd5coa_Mito	GE1Q-4428, GE1Q-5533, GE1Q-7211, GE1Q-8942, GE1Q-10472	GE1Q-4428, GE1Q-5533, GE1Q-7211, GE1Q-8942, GE1Q-10472		Fatty Acid Metabolism	0	0	1000	0		4.2.1.17
ECH122_2E6Z_Chlo	ECH122_2E6Z_Chlo	WATER_Chlo + dd26coa_Chlo -> 3hd6coa_Chlo	GE1Q-4428, GE1Q-5533, GE1Q-7211, GE1Q-8942, GE1Q-10472	GE1Q-4428, GE1Q-5533, GE1Q-7211, GE1Q-8942, GE1Q-10472		Fatty Acid Metabolism	0	0	1000	0		4.2.1.17
ECH122_2E6Z_Mito	ECH122_2E6Z_Mito	WATER_Mito + dd26coa_Mito -> 3hd6coa_Mito	GE1Q-4428, GE1Q-5533, GE1Q-7211, GE1Q-8942, GE1Q-10472	GE1Q-4428, GE1Q-5533, GE1Q-7211, GE1Q-8942, GE1Q-10472		Fatty Acid Metabolism	0	0	1000	0		4.2.1.17
ECH123_2E5Z8Z_Mito	ECH123_2E5Z8Z_Mito	WATER_Mito + dd258coa_Mito -> 3hdd58coa_Mito	GE1Q-4428, GE1Q-5533, GE1Q-7211, GE1Q-8942, GE1Q-10472	GE1Q-4428, GE1Q-5533, GE1Q-7211, GE1Q-8942, GE1Q-10472		Fatty Acid Metabolism	0	0	1000	0		4.2.1.17
ECH123_2E6Z9Z_Chlo	ECH123_2E6Z9Z_Chlo	WATER_Chlo + dd269coa_Chlo -> 3hdd69coa_Chlo	GE1Q-4428, GE1Q-5533, GE1Q-7211, GE1Q-8942, GE1Q-10472	GE1Q-4428, GE1Q-5533, GE1Q-7211, GE1Q-8942, GE1Q-10472		Fatty Acid Metabolism	0	0	1000	0		4.2.1.17
ECH123_2E6Z9Z_Mito	ECH123_2E6Z9Z_Mito	WATER_Mito + dd269coa_Mito -> 3hdd69coa_Mito	GE1Q-4428, GE1Q-5533, GE1Q-7211, GE1Q-8942, GE1Q-10472	GE1Q-4428, GE1Q-5533, GE1Q-7211, GE1Q-8942, GE1Q-10472		Fatty Acid Metabolism	0	0	1000	0		4.2.1.17
ECH124_2E5Z8Z11Z_Mito	ECH124_2E5Z8Z11Z_Mito	WATER_Mito + dd25811coa_Mito -> 3hdd5811coa_Mito	GE1Q-4428, GE1Q-5533, GE1Q-7211, GE1Q-8942, GE1Q-10472	GE1Q-4428, GE1Q-5533, GE1Q-7211, GE1Q-8942, GE1Q-10472		Fatty Acid Metabolism	0	0	1000	0		4.2.1.17
ECH141_2E_Chlo	ECH141_2E_Chlo	WATER_Chlo + td2coa_Chlo -> 3htdcoa_Chlo	GE1Q-4428, GE1Q-5533, GE1Q-7211, GE1Q-8942, GE1Q-10472	GE1Q-4428, GE1Q-5533, GE1Q-7211, GE1Q-8942, GE1Q-10472		Fatty Acid Metabolism	0	0	1000	0		4.2.1.17
ECH141_2E_Mito	ECH141_2E_Mito	WATER_Mito + td2coa_Mito -> 3htdcoa_Mito	GE1Q-4428, GE1Q-5533, GE1Q-7211, GE1Q-8942, GE1Q-10472	GE1Q-4428, GE1Q-5533, GE1Q-7211, GE1Q-8942, GE1Q-10472		Fatty Acid Metabolism	0	0	1000	0		4.2.1.17
ECH142_2E5Z_Mito	ECH142_2E5Z_Mito	WATER_Mito + td25coa_Mito -> 3htd5coa_Mito	GE1Q-4428, GE1Q-5533, GE1Q-7211, GE1Q-8942, GE1Q-10472	GE1Q-4428, GE1Q-5533, GE1Q-7211, GE1Q-8942, GE1Q-10472		Fatty Acid Metabolism	0	0	1000	0		4.2.1.17
ECH142_2E7Z_Mito	ECH142_2E7Z_Mito	WATER_Mito + td27coa_Mito -> 3htd7coa_Mito	GE1Q-4428, GE1Q-5533, GE1Q-7211, GE1Q-8942, GE1Q-10472	GE1Q-4428, GE1Q-5533, GE1Q-7211, GE1Q-8942, GE1Q-10472		Fatty Acid Metabolism	0	0	1000	0		4.2.1.17
ECH143_2E5Z8Z_Chlo	ECH143_2E5Z8Z_Chlo	WATER_Chlo + td258coa_Chlo -> 3htd58coa_Chlo	GE1Q-4428, GE1Q-5533, GE1Q-7211, GE1Q-8942, GE1Q-10472	GE1Q-4428, GE1Q-5533, GE1Q-7211, GE1Q-8942, GE1Q-10472		Fatty Acid Metabolism	0	0	1000	0		4.2.1.17
ECH143_2E5Z8Z_Mito	ECH143_2E5Z8Z_Mito	WATER_Mito + td258coa_Mito -> 3htd58coa_Mito	GE1Q-4428, GE1Q-5533, GE1Q-7211, GE1Q-8942, GE1Q-10472	GE1Q-4428, GE1Q-5533, GE1Q-7211, GE1Q-8942, GE1Q-10472		Fatty Acid Metabolism	0	0	1000	0		4.2.1.17
ECH143_2E7Z10Z_Mito	ECH143_2E7Z10Z_Mito	WATER_Mito + td2710coa_Mito -> 3htd710coa_Mito	GE1Q-4428, GE1Q-5533, GE1Q-7211, GE1Q-8942, GE1Q-10472	GE1Q-4428, GE1Q-5533, GE1Q-7211, GE1Q-8942, GE1Q-10472		Fatty Acid Metabolism	0	0	1000	0		4.2.1.17
ECH144_2E5Z8Z11Z_Chlo	ECH144_2E5Z8Z11Z_Chlo	WATER_Chlo + td25811coa_Chlo -> 3htd5811coa_Chlo	GE1Q-4428, GE1Q-5533, GE1Q-7211, GE1Q-8942, GE1Q-10472	GE1Q-4428, GE1Q-5533, GE1Q-7211, GE1Q-8942, GE1Q-10472		Fatty Acid Metabolism	0	0	1000	0		4.2.1.17
ECH144_2E5Z8Z11Z_Mito	ECH144_2E5Z8Z11Z_Mito	WATER_Mito + td25811coa_Mito -> 3htd5811coa_Mito	GE1Q-4428, GE1Q-5533, GE1Q-7211, GE1Q-8942, GE1Q-10472	GE1Q-4428, GE1Q-5533, GE1Q-7211, GE1Q-8942, GE1Q-10472		Fatty Acid Metabolism	0	0	1000	0		4.2.1.17
ECH144_2E7Z10Z13Z_Mito	ECH144_2E7Z10Z13Z_Mito	WATER_Mito + td271013coa_Mito -> 3htd71013coa_Mito	GE1Q-4428, GE1Q-5533, GE1Q-7211, GE1Q-8942, GE1Q-10472	GE1Q-4428, GE1Q-5533, GE1Q-7211, GE1Q-8942, GE1Q-10472		Fatty Acid Metabolism	0	0	1000	0		4.2.1.17
ECH161_2E_Chlo	ECH161_2E_Chlo	WATER_Chlo + hdd2coa_Chlo -> 3hhdcoa_Chlo	GE1Q-4428, GE1Q-5533, GE1Q-7211, GE1Q-8942, GE1Q-10472	GE1Q-4428, GE1Q-5533, GE1Q-7211, GE1Q-8942, GE1Q-10472		Fatty Acid Metabolism	0	0	1000	0		4.2.1.17
ECH161_2E_Mito	ECH161_2E_Mito	WATER_Mito + hdd2coa_Mito -> 3hhdcoa_Mito	GE1Q-4428, GE1Q-5533, GE1Q-7211, GE1Q-8942, GE1Q-10472	GE1Q-4428, GE1Q-5533, GE1Q-7211, GE1Q-8942, GE1Q-10472		Fatty Acid Metabolism	0	0	1000	0		4.2.1.17
ECH162_2E7Z_Mito	ECH162_2E7Z_Mito	WATER_Mito + hd27coa_Mito -> 3hhd7coa_Mito	GE1Q-4428, GE1Q-5533, GE1Q-7211, GE1Q-8942, GE1Q-10472	GE1Q-4428, GE1Q-5533, GE1Q-7211, GE1Q-8942, GE1Q-10472		Fatty Acid Metabolism	0	0	1000	0		4.2.1.17
ECH162_2E9Z_Mito	ECH162_2E9Z_Mito	WATER_Mito + hd29coa_Mito -> 3hhd9coa_Mito	GE1Q-4428, GE1Q-5533, GE1Q-7211, GE1Q-8942, GE1Q-10472	GE1Q-4428, GE1Q-5533, GE1Q-7211, GE1Q-8942, GE1Q-10472		Fatty Acid Metabolism	0	0	1000	0		4.2.1.17
ECH163_2E7Z10Z_Chlo	ECH163_2E7Z10Z_Chlo	WATER_Chlo + hd2710coa_Chlo -> 3hhd710coa_Chlo	GE1Q-4428, GE1Q-5533, GE1Q-7211, GE1Q-8942, GE1Q-10472	GE1Q-4428, GE1Q-5533, GE1Q-7211, GE1Q-8942, GE1Q-10472		Fatty Acid Metabolism	0	0	1000	0		4.2.1.17
ECH163_2E7Z10Z_Mito	ECH163_2E7Z10Z_Mito	WATER_Mito + hd2710coa_Mito -> 3hhd710coa_Mito	GE1Q-4428, GE1Q-5533, GE1Q-7211, GE1Q-8942, GE1Q-10472	GE1Q-4428, GE1Q-5533, GE1Q-7211, GE1Q-8942, GE1Q-10472		Fatty Acid Metabolism	0	0	1000	0		4.2.1.17
ECH163_2E9Z12Z_Mito	ECH163_2E9Z12Z_Mito	WATER_Mito + hd2912coa_Mito -> 3hhd912coa_Mito	GE1Q-4428, GE1Q-5533, GE1Q-7211, GE1Q-8942, GE1Q-10472	GE1Q-4428, GE1Q-5533, GE1Q-7211, GE1Q-8942, GE1Q-10472		Fatty Acid Metabolism	0	0	1000	0		4.2.1.17
ECH164_2E6Z9Z12Z_Mito	ECH164_2E6Z9Z12Z_Mito	WATER_Mito + hd26912coa_Mito -> 3hhd6912coa_Mito	GE1Q-4428, GE1Q-5533, GE1Q-7211, GE1Q-8942, GE1Q-10472	GE1Q-4428, GE1Q-5533, GE1Q-7211, GE1Q-8942, GE1Q-10472		Fatty Acid Metabolism	0	0	1000	0		4.2.1.17
ECH164_2E7Z10Z13Z_Chlo	ECH164_2E7Z10Z13Z_Chlo	WATER_Chlo + hd271013coa_Chlo -> 3hhd71013coa_Chlo	GE1Q-4428, GE1Q-5533, GE1Q-7211, GE1Q-8942, GE1Q-10472	GE1Q-4428, GE1Q-5533, GE1Q-7211, GE1Q-8942, GE1Q-10472		Fatty Acid Metabolism	0	0	1000	0		4.2.1.17
ECH164_2E7Z10Z13Z_Mito	ECH164_2E7Z10Z13Z_Mito	WATER_Mito + hd271013coa_Mito -> 3hhd71013coa_Mito	GE1Q-4428, GE1Q-5533, GE1Q-7211, GE1Q-8942, GE1Q-10472	GE1Q-4428, GE1Q-5533, GE1Q-7211, GE1Q-8942, GE1Q-10472		Fatty Acid Metabolism	0	0	1000	0		4.2.1.17
ECH165_2E6Z9Z12Z15Z_Mito	ECH165_2E6Z9Z12Z15Z_Mito	WATER_Mito + hd2691215coa_Mito -> 3hhd691215coa_Mito	GE1Q-4428, GE1Q-5533, GE1Q-7211, GE1Q-8942, GE1Q-10472	GE1Q-4428, GE1Q-5533, GE1Q-7211, GE1Q-8942, GE1Q-10472		Fatty Acid Metabolism	0	0	1000	0		4.2.1.17
ECH181_2E_Chlo	ECH181_2E_Chlo	WATER_Chlo + od2coa_Chlo -> 3hodcoa_Chlo	GE1Q-4428, GE1Q-5533, GE1Q-7211, GE1Q-8942, GE1Q-10472	GE1Q-4428, GE1Q-5533, GE1Q-7211, GE1Q-8942, GE1Q-10472		Fatty Acid Metabolism	0	0	1000	0		4.2.1.17
ECH181_2E_Mito	ECH181_2E_Mito	WATER_Mito + od2coa_Mito -> 3hodcoa_Mito	GE1Q-4428, GE1Q-5533, GE1Q-7211, GE1Q-8942, GE1Q-10472	GE1Q-4428, GE1Q-5533, GE1Q-7211, GE1Q-8942, GE1Q-10472		Fatty Acid Metabolism	0	0	1000	0		4.2.1.17
ECH182_2E9Z_Mito	ECH182_2E9Z_Mito	WATER_Mito + od29coa_Mito -> 3hod9coa_Mito	GE1Q-4428, GE1Q-5533, GE1Q-7211, GE1Q-8942, GE1Q-10472	GE1Q-4428, GE1Q-5533, GE1Q-7211, GE1Q-8942, GE1Q-10472		Fatty Acid Metabolism	0	0	1000	0		4.2.1.17
ECH183_2E9Z12Z_Mito	ECH183_2E9Z12Z_Mito	WATER_Mito + od2912coa_Mito -> 3hod912coa_Mito	GE1Q-4428, GE1Q-5533, GE1Q-7211, GE1Q-8942, GE1Q-10472	GE1Q-4428, GE1Q-5533, GE1Q-7211, GE1Q-8942, GE1Q-10472		Fatty Acid Metabolism	0	0	1000	0		4.2.1.17
ECH184_2E6Z9Z12Z_Chlo	ECH184_2E6Z9Z12Z_Chlo	WATER_Chlo + c6912odtte2coa_Chlo -> 3hod6912coa_Chlo	GE1Q-4428, GE1Q-5533, GE1Q-7211, GE1Q-8942, GE1Q-10472	GE1Q-4428, GE1Q-5533, GE1Q-7211, GE1Q-8942, GE1Q-10472		Fatty Acid Metabolism	0	0	1000	0		4.2.1.17
ECH184_2E6Z9Z12Z_Mito	ECH184_2E6Z9Z12Z_Mito	WATER_Mito + c6912odtte2coa_Mito -> 3hod6912coa_Mito	GE1Q-4428, GE1Q-5533, GE1Q-7211, GE1Q-8942, GE1Q-10472	GE1Q-4428, GE1Q-5533, GE1Q-7211, GE1Q-8942, GE1Q-10472		Fatty Acid Metabolism	0	0	1000	0		4.2.1.17
ECH184_2E9Z12Z15Z_Mito	ECH184_2E9Z12Z15Z_Mito	WATER_Mito + od291215coa_Mito -> 3hod91215coa_Mito	GE1Q-4428, GE1Q-5533, GE1Q-7211, GE1Q-8942, GE1Q-10472	GE1Q-4428, GE1Q-5533, GE1Q-7211, GE1Q-8942, GE1Q-10472		Fatty Acid Metabolism	0	0	1000	0		4.2.1.17
ECH185_2E6Z9Z12Z15Z_Chlo	ECH185_2E6Z9Z12Z15Z_Chlo	WATER_Chlo + od2691215coa_Chlo -> 3hod691215coa_Chlo	GE1Q-4428, GE1Q-5533, GE1Q-7211, GE1Q-8942, GE1Q-10472	GE1Q-4428, GE1Q-5533, GE1Q-7211, GE1Q-8942, GE1Q-10472		Fatty Acid Metabolism	0	0	1000	0		4.2.1.17
ECH201_2E_Chlo	ECH201_2E_Chlo	WATER_Chlo + eicos2coa_Chlo -> 3heicoscoa_Chlo	GE1Q-4428, GE1Q-5533, GE1Q-7211, GE1Q-8942, GE1Q-10472	GE1Q-4428, GE1Q-5533, GE1Q-7211, GE1Q-8942, GE1Q-10472		Fatty Acid Metabolism	0	0	1000	0		4.2.1.17
ECH205_2E5Z8Z11Z14Z_Chlo	ECH205_2E5Z8Z11Z14Z_Chlo	WATER_Chlo + eico2581114coa_Chlo -> 3heico581114coa_Chlo	GE1Q-4428, GE1Q-5533, GE1Q-7211, GE1Q-8942, GE1Q-10472	GE1Q-4428, GE1Q-5533, GE1Q-7211, GE1Q-8942, GE1Q-10472		Fatty Acid Metabolism	0	0	1000	0		4.2.1.17
ECH206_2E5Z8Z11Z14Z17Z_Chlo	ECH206_2E5Z8Z11Z14Z17Z_Chlo	WATER_Chlo + eico258111417coa_Chlo -> 3heico58111417coa_Chlo	GE1Q-4428, GE1Q-5533, GE1Q-7211, GE1Q-8942, GE1Q-10472	GE1Q-4428, GE1Q-5533, GE1Q-7211, GE1Q-8942, GE1Q-10472		Fatty Acid Metabolism	0	0	1000	0		4.2.1.17
ECH221_2E_Chlo	ECH221_2E_Chlo	WATER_Chlo + docos2coa_Chlo -> 3hdocoscoa_Chlo	GE1Q-4428, GE1Q-5533, GE1Q-7211, GE1Q-8942, GE1Q-10472	GE1Q-4428, GE1Q-5533, GE1Q-7211, GE1Q-8942, GE1Q-10472		Fatty Acid Metabolism	0	0	1000	0		4.2.1.17
ECH226_2E7Z10Z13Z16Z19Z_Chlo	ECH226_2E7Z10Z13Z16Z19Z_Chlo	WATER_Chlo + dcos2710131619coa_Chlo -> 3hdcos710131619coa_Chlo	GE1Q-4428, GE1Q-5533, GE1Q-7211, GE1Q-8942, GE1Q-10472	GE1Q-4428, GE1Q-5533, GE1Q-7211, GE1Q-8942, GE1Q-10472		Fatty Acid Metabolism	0	0	1000	0		4.2.1.17
ECH241_2E_Chlo	ECH241_2E_Chlo	WATER_Chlo + ttc2coa_Chlo -> 3httccoa_Chlo	GE1Q-4428, GE1Q-5533, GE1Q-7211, GE1Q-8942, GE1Q-10472	GE1Q-4428, GE1Q-5533, GE1Q-7211, GE1Q-8942, GE1Q-10472		Fatty Acid Metabolism	0	0	1000	0		4.2.1.17
ECH41_2E_Mito	ECH41_2E_Mito	CROTONYL-COA_Mito + WATER_Mito -> S-3-HYDROXYBUTANOYL-COA_Mito	GE1Q-4428, GE1Q-5533, GE1Q-7211, GE1Q-8942, GE1Q-10472	GE1Q-4428, GE1Q-5533, GE1Q-7211, GE1Q-8942, GE1Q-10472		Fatty Acid Metabolism	0	0	1000	0		4.2.1.17
ECH61_2E_Mito	ECH61_2E_Mito	WATER_Mito + hx2coa_Mito -> 3hhcoa_Mito	GE1Q-4428, GE1Q-5533, GE1Q-7211, GE1Q-8942, GE1Q-10472	GE1Q-4428, GE1Q-5533, GE1Q-7211, GE1Q-8942, GE1Q-10472		Fatty Acid Metabolism	0	0	1000	0		4.2.1.17
ECH62_2E5Z_Mito	ECH62_2E5Z_Mito	WATER_Mito + hx25coa_Mito -> 3hh5coa_Mito	GE1Q-4428, GE1Q-5533, GE1Q-7211, GE1Q-8942, GE1Q-10472	GE1Q-4428, GE1Q-5533, GE1Q-7211, GE1Q-8942, GE1Q-10472		Fatty Acid Metabolism	0	0	1000	0		4.2.1.17
ECH81_2E_Mito	ECH81_2E_Mito	WATER_Mito + oc2coa_Mito -> 3hocoa_Mito	GE1Q-4428, GE1Q-5533, GE1Q-7211, GE1Q-8942, GE1Q-10472	GE1Q-4428, GE1Q-5533, GE1Q-7211, GE1Q-8942, GE1Q-10472		Fatty Acid Metabolism	0	0	1000	0		4.2.1.17
ECH82_2E5Z_Mito	ECH82_2E5Z_Mito	WATER_Mito + oc25coa_Mito -> 3hoc5coa_Mito	GE1Q-4428, GE1Q-5533, GE1Q-7211, GE1Q-8942, GE1Q-10472	GE1Q-4428, GE1Q-5533, GE1Q-7211, GE1Q-8942, GE1Q-10472		Fatty Acid Metabolism	0	0	1000	0		4.2.1.17
ECH82_2E7Z_Mito	ECH82_2E7Z_Mito	WATER_Mito + oc27coa_Mito -> 3hoc7coa_Mito	GE1Q-4428, GE1Q-5533, GE1Q-7211, GE1Q-8942, GE1Q-10472	GE1Q-4428, GE1Q-5533, GE1Q-7211, GE1Q-8942, GE1Q-10472		Fatty Acid Metabolism	0	0	1000	0		4.2.1.17
ECOAI101_3E_Chlo	ECOAI101_3E_Chlo	dc3coa_Chlo -> dc2coa_Chlo	GE1Q-7081, GE1Q-10472	GE1Q-7081, GE1Q-10472		Fatty Acid Metabolism	0	0	1000	0		5.3.3.8
ECOAI101_3E_Mito	ECOAI101_3E_Mito	dc3coa_Mito -> dc2coa_Mito	GE1Q-7081, GE1Q-10472	GE1Q-7081, GE1Q-10472		Fatty Acid Metabolism	0	0	1000	0		5.3.3.8
ECOAI101_3Z_Mito	ECOAI101_3Z_Mito	dd3ecoa_Mito -> dc2coa_Mito	GE1Q-7081, GE1Q-10472	GE1Q-7081, GE1Q-10472		Fatty Acid Metabolism	0	0	1000	0		5.3.3.8
ECOAI102_3E7Z_Chlo	ECOAI102_3E7Z_Chlo	dc37coa_Chlo -> dc27coa_Chlo	GE1Q-7081, GE1Q-10472	GE1Q-7081, GE1Q-10472		Fatty Acid Metabolism	0	0	1000	0		5.3.3.8
ECOAI102_3E7Z_Mito	ECOAI102_3E7Z_Mito	dc37coa_Mito -> dc27coa_Mito	GE1Q-7081, GE1Q-10472	GE1Q-7081, GE1Q-10472		Fatty Acid Metabolism	0	0	1000	0		5.3.3.8
ECOAI102_3Z6Z_Mito	ECOAI102_3Z6Z_Mito	dc36coa_Mito -> dc26coa_Mito	GE1Q-7081, GE1Q-10472	GE1Q-7081, GE1Q-10472		Fatty Acid Metabolism	0	0	1000	0		5.3.3.8
ECOAI103_3Z6Z9Z_Mito	ECOAI103_3Z6Z9Z_Mito	dc369coa_Mito -> dc269coa_Mito	GE1Q-7081, GE1Q-10472	GE1Q-7081, GE1Q-10472		Fatty Acid Metabolism	0	0	1000	0		5.3.3.8
ECOAI121_3Z_Mito	ECOAI121_3Z_Mito	dd3coa_Mito -> dd2coa_Mito	GE1Q-7081, GE1Q-10472	GE1Q-7081, GE1Q-10472		Fatty Acid Metabolism	0	0	1000	0		5.3.3.8
ECOAI122_3Z6Z_Chlo	ECOAI122_3Z6Z_Chlo	dd36coa_Chlo -> dd26coa_Chlo	GE1Q-7081, GE1Q-10472	GE1Q-7081, GE1Q-10472		Fatty Acid Metabolism	0	0	1000	0		5.3.3.8
ECOAI122_3Z6Z_Mito	ECOAI122_3Z6Z_Mito	dd36coa_Mito -> dd26coa_Mito	GE1Q-7081, GE1Q-10472	GE1Q-7081, GE1Q-10472		Fatty Acid Metabolism	0	0	1000	0		5.3.3.8
ECOAI123_3Z6Z9Z_Chlo	ECOAI123_3Z6Z9Z_Chlo	dd369coa_Chlo -> dd269coa_Chlo	GE1Q-7081, GE1Q-10472	GE1Q-7081, GE1Q-10472		Fatty Acid Metabolism	0	0	1000	0		5.3.3.8
ECOAI123_3Z6Z9Z_Mito	ECOAI123_3Z6Z9Z_Mito	dd369coa_Mito -> dd269coa_Mito	GE1Q-7081, GE1Q-10472	GE1Q-7081, GE1Q-10472		Fatty Acid Metabolism	0	0	1000	0		5.3.3.8
ECOAI143_3E7Z10Z_Mito	ECOAI143_3E7Z10Z_Mito	td3710coa_Mito -> td2710coa_Mito	GE1Q-7081, GE1Q-10472	GE1Q-7081, GE1Q-10472		Fatty Acid Metabolism	0	0	1000	0		5.3.3.8
ECOAI144_3E7Z10Z13Z_Mito	ECOAI144_3E7Z10Z13Z_Mito	td371013coa_Mito -> td271013coa_Mito	GE1Q-7081, GE1Q-10472	GE1Q-7081, GE1Q-10472		Fatty Acid Metabolism	0	0	1000	0		5.3.3.8
ECOAI163_3E7Z10Z_Chlo	ECOAI163_3E7Z10Z_Chlo	hd3710coa_Chlo -> hd2710coa_Chlo	GE1Q-7081, GE1Q-10472	GE1Q-7081, GE1Q-10472		Fatty Acid Metabolism	0	0	1000	0		5.3.3.8
ECOAI163_3E7Z10Z_Mito	ECOAI163_3E7Z10Z_Mito	hd3710coa_Mito -> hd2710coa_Mito	GE1Q-7081, GE1Q-10472	GE1Q-7081, GE1Q-10472		Fatty Acid Metabolism	0	0	1000	0		5.3.3.8
ECOAI164_3E7Z10Z13Z_Chlo	ECOAI164_3E7Z10Z13Z_Chlo	hd371013coa_Chlo -> hd271013coa_Chlo	GE1Q-7081, GE1Q-10472	GE1Q-7081, GE1Q-10472		Fatty Acid Metabolism	0	0	1000	0		5.3.3.8
ECOAI184_3Z6Z9Z12Z_Chlo	ECOAI184_3Z6Z9Z12Z_Chlo	od36912coa_Chlo -> c6912odtte2coa_Chlo	GE1Q-7081, GE1Q-10472	GE1Q-7081, GE1Q-10472		Fatty Acid Metabolism	0	0	1000	0		5.3.3.8
ECOAI185_3Z6Z9Z12Z15Z_Chlo	ECOAI185_3Z6Z9Z12Z15Z_Chlo	od3691215coa_Chlo -> od2691215coa_Chlo	GE1Q-7081, GE1Q-10472	GE1Q-7081, GE1Q-10472		Fatty Acid Metabolism	0	0	1000	0		5.3.3.8
ECOAI226_3E7Z10Z13Z16Z19Z_Chlo	ECOAI226_3E7Z10Z13Z16Z19Z_Chlo	dcos3710131619coa_Chlo -> dcos2710131619coa_Chlo	GE1Q-7081, GE1Q-10472	GE1Q-7081, GE1Q-10472		Fatty Acid Metabolism	0	0	1000	0		5.3.3.8
ECOAI61_3Z_Mito	ECOAI61_3Z_Mito	hx3coa_Mito -> hx2coa_Mito	GE1Q-7081, GE1Q-10472	GE1Q-7081, GE1Q-10472		Fatty Acid Metabolism	0	0	1000	0		5.3.3.8
ECOAI81_3E_Mito	ECOAI81_3E_Mito	oc3coa_Mito -> oc2coa_Mito	GE1Q-7081, GE1Q-10472	GE1Q-7081, GE1Q-10472		Fatty Acid Metabolism	0	0	1000	0		5.3.3.8
ECOAI82_3E7Z_Mito	ECOAI82_3E7Z_Mito	oc37coa_Mito -> oc27coa_Mito	GE1Q-7081, GE1Q-10472	GE1Q-7081, GE1Q-10472		Fatty Acid Metabolism	0	0	1000	0		5.3.3.8
ELO5DPA_Cyto	ELO5DPA_Cyto	MALONYL-COA_Cyto + 2 NADPH_Cyto + 3 PROTON_Cyto + tmndnccoa_Cyto -> CARBON-DIOXIDE_Cyto + CO-A_Cyto + 2 NADP_Cyto + WATER_Cyto + docos710131619coa_Cyto	GE1Q-11746	GE1Q-11746		Fatty Acid Metabolism	0	0	1000	0		2.3.1.199
ELO6DGLA_Cyto	ELO6DGLA_Cyto	MALONYL-COA_Cyto + 2 NADPH_Cyto + 3 PROTON_Cyto + lnlncgcoa_Cyto -> CARBON-DIOXIDE_Cyto + CO-A_Cyto + 2 NADP_Cyto + WATER_Cyto + dlnlcgcoa_Cyto	GE1Q-5401	GE1Q-5401		Fatty Acid Metabolism	0	0	1000	0		2.3.1.199
ELO6ETA_Cyto	ELO6ETA_Cyto	MALONYL-COA_Cyto + 2 NADPH_Cyto + 3 PROTON_Cyto + strdnccoa_Cyto -> CARBON-DIOXIDE_Cyto + CO-A_Cyto + 2 NADP_Cyto + WATER_Cyto + eicos8111417coa_Cyto	GE1Q-5401	GE1Q-5401		Fatty Acid Metabolism	0	0	1000	0		2.3.1.199
EPALPAt_Chlo	EPALPAt_Chlo	1eicos58111417eg3p_Cyto -> 1eicos58111417eg3p_Chlo				Fatty Acid Metabolism	0	0	1000	0
ETHAK_Cyto	ETHAK_Cyto	ATP_Cyto + ETHANOL-AMINE_Cyto -> ADP_Cyto + PROTON_Cyto + ethamp_Cyto	GE1Q-1328, GE1Q-4344	GE1Q-1328, GE1Q-4344		Fatty Acid Metabolism	0	0	1000	0		2.7.1.82
ETHAMINE-KIN	ETHAMINE-KIN	ATP_Chlo + etha_Chlo -> ADP_Chlo + PROTON_Chlo + eap_Chlo				Fatty Acid Metabolism	0	0	1000	0		4.1.1.-
ETHAMINE-PHOS	ETHAMINE-PHOS	CTP_Chlo + PROTON_Chlo + eap_Chlo -> PPI_Chlo + cdpeta_Chlo	GE1Q-1328, GE1Q-4344	GE1Q-1328, GE1Q-4344		Fatty Acid Metabolism	0	0	1000	0		2.7.1.82
ETHANOLAMINE-KINASE-RXN_Chlo	ETHANOLAMINE-KINASE-RXN_Chlo	ATP_Chlo + ETHANOL-AMINE_Chlo -> ADP_Chlo + PHOSPHORYL-ETHANOLAMINE_Chlo + PROTON_Chlo	GE1Q-1328, GE1Q-4344	GE1Q-1328, GE1Q-4344		Fatty Acid Metabolism	0	0	1000	0		EC-2.7.1.82
ETHANOLAMINE-KINASE-RXN_Cyto	ETHANOLAMINE-KINASE-RXN_Cyto	ATP_Cyto + ETHANOL-AMINE_Cyto -> ADP_Cyto + PHOSPHORYL-ETHANOLAMINE_Cyto + PROTON_Cyto	GE1Q-1328, GE1Q-4344	GE1Q-1328, GE1Q-4344		Fatty Acid Metabolism	0	0	1000	0		EC-2.7.1.82
ETHAPT_EPA_EPA_Cyto	ETHAPT_EPA_EPA_Cyto	12dgr205n3_Cyto + CDP-ETHANOLAMINE_Cyto -> CMP_Cyto + PROTON_Cyto + pe205n3_Cyto	GE1Q-5559, GE1Q-6834	GE1Q-5559, GE1Q-6834		Fatty Acid Metabolism	0	0	1000	0		2.7.8.1
F16ALDOLASE-RXN_Chlo	F16ALDOLASE-RXN_Chlo	FRUCTOSE-16-DIPHOSPHATE_Chlo <=> DIHYDROXY-ACETONE-PHOSPHATE_Chlo + GAP_Chlo	GE1Q-966, GE1Q-6610, GE1Q-8669, GE1Q-9099	GE1Q-966, GE1Q-6610, GE1Q-8669, GE1Q-9099		Carbohydrate Metabolism	1	-1000	1000	0		EC-4.1.2.13
F16ALDOLASE-RXN_Cyto	F16ALDOLASE-RXN_Cyto	FRUCTOSE-16-DIPHOSPHATE_Cyto <=> DIHYDROXY-ACETONE-PHOSPHATE_Cyto + GAP_Cyto	GE1Q-966, GE1Q-6610, GE1Q-8669, GE1Q-9099	GE1Q-966, GE1Q-6610, GE1Q-8669, GE1Q-9099		Carbohydrate Metabolism	1	-1000	1000	0		EC-4.1.2.13
F16BDEPHOS-RXN_Chlo	F16BDEPHOS-RXN_Chlo	FRUCTOSE-16-DIPHOSPHATE_Chlo -> FRUCTOSE-6P_Chlo + Pi_Chlo	GE1Q-2074, GE1Q-7576, GE1Q-9100	GE1Q-2074, GE1Q-7576, GE1Q-9100		Carbohydrate Metabolism	0	0	1000	0		EC-3.1.3.11
FA140ACPH_Chlo	FA140ACPH_Chlo	WATER_Chlo + myrsACP_Chlo -> ACP_Chlo + PROTON_Chlo + ttdca_Chlo				Fatty Acid Metabolism	0	0	1000	0		3.1.2.14
FA160ACPH_Chlo	FA160ACPH_Chlo	WATER_Chlo + palmACP_Chlo -> ACP_Chlo + PROTON_Chlo + hdca_Chlo				Fatty Acid Metabolism	0	0	1000	0		3.1.2.14
FA160ACPH_Mito	FA160ACPH_Mito	WATER_Mito + palmACP_Mito -> ACP_Mito + PROTON_Mito + hdca_Mito				Fatty Acid Metabolism	0	0	1000	0		3.1.2.14
FA161d9ACPH_Chlo	FA161d9ACPH_Chlo	WATER_Chlo + hdeACP_Chlo -> ACP_Chlo + PROTON_Chlo + hdcea_Chlo				Fatty Acid Metabolism	0	0	1000	0		3.1.2.14
FA180ACPH_Chlo	FA180ACPH_Chlo	WATER_Chlo + ocdcaACP_Chlo -> ACP_Chlo + PROTON_Chlo + ocdca_Chlo				Fatty Acid Metabolism	0	0	1000	0		3.1.2.14
FA181d9ACPH_Chlo	FA181d9ACPH_Chlo	WATER_Chlo + octeACP_Chlo -> ACP_Chlo + PROTON_Chlo + ocdcea_Chlo				Fatty Acid Metabolism	0	0	1000	0		3.1.2.14
FAC140t_Cyto	FAC140t_Cyto	ttdca_Chlo -> ttdca_Cyto	GE1Q-10323	GE1Q-10323		Fatty Acid Metabolism	0	0	1000	0
FAC160t_Cyto	FAC160t_Cyto	hdca_Chlo -> hdca_Cyto	GE1Q-10323	GE1Q-10323		Fatty Acid Metabolism	0	0	1000	0
FAC1619Zt_Cyto	FAC1619Zt_Cyto	hdcea_Chlo -> hdcea_Cyto	GE1Q-10323	GE1Q-10323		Fatty Acid Metabolism	0	0	1000	0
FAC1629Z12Zt_Cyto	FAC1629Z12Zt_Cyto	hd912ea_Chlo <=> hd912ea_Cyto	GE1Q-10323	GE1Q-10323		Fatty Acid Metabolism	1	-1000	1000	0
FAC1636Z9Z12Zt_Cyto	FAC1636Z9Z12Zt_Cyto	hd6912ea_Chlo -> hd6912ea_Cyto	GE1Q-10323	GE1Q-10323		Fatty Acid Metabolism	0	0	1000	0
FAC1646Z9Z12Z15Zt_Cyto	FAC1646Z9Z12Z15Zt_Cyto	hd691215ea_Chlo -> hd691215ea_Cyto	GE1Q-10323	GE1Q-10323		Fatty Acid Metabolism	0	0	1000	0
FAC180t_Cyto	FAC180t_Cyto	ocdca_Chlo -> ocdca_Cyto	GE1Q-10323	GE1Q-10323		Fatty Acid Metabolism	0	0	1000	0
FAC1819Zt_Cyto	FAC1819Zt_Cyto	ocdcea_Chlo -> ocdcea_Cyto	GE1Q-10323	GE1Q-10323		Fatty Acid Metabolism	0	0	1000	0
FAC200_tx	FAC200_tx	ATP_Cyto + WATER_Cyto + arach_Cyto -> ADP_Cyto + PROTON_Cyto + Pi_Cyto + arach_Chlo	GE1Q-10323	GE1Q-10323		Transport	0	0	1000	0		3.6.3.47
FAC204_tx	FAC204_tx	ATP_Cyto + WATER_Cyto + arachd_Cyto -> ADP_Cyto + PROTON_Cyto + Pi_Cyto + arachd_Chlo	GE1Q-10323	GE1Q-10323		Transport	0	0	1000	0		3.6.3.47
FAC2055Z8Z11Z14Z17Zt_Cyto	FAC2055Z8Z11Z14Z17Zt_Cyto	tmndnc_Chlo -> tmndnc_Cyto	GE1Q-10323	GE1Q-10323		Fatty Acid Metabolism	0	0	1000	0
FAC205_tx	FAC205_tx	ATP_Cyto + WATER_Cyto + tmndnc_Cyto -> ADP_Cyto + PROTON_Cyto + Pi_Cyto + tmndnc_Chlo	GE1Q-10323	GE1Q-10323		Transport	0	0	1000	0		3.6.3.47
FAC220_tx	FAC220_tx	ATP_Cyto + WATER_Cyto + behen_Cyto -> ADP_Cyto + PROTON_Cyto + Pi_Cyto + behen_Chlo	GE1Q-10323	GE1Q-10323		Transport	0	0	1000	0		3.6.3.47
FAC226_tx	FAC226_tx	ATP_Cyto + WATER_Cyto + crvnc_Cyto -> ADP_Cyto + PROTON_Cyto + Pi_Cyto + crvnc_Chlo	GE1Q-10323	GE1Q-10323		Transport	0	0	1000	0		3.6.3.47
FAC240_tx	FAC240_tx	ATP_Cyto + WATER_Cyto + lgnc_Cyto -> ADP_Cyto + PROTON_Cyto + Pi_Cyto + lgnc_Chlo	GE1Q-10323	GE1Q-10323		Transport	0	0	1000	0		3.6.3.47
FACOAL205_Cyto	FACOAL205_Cyto	ATP_Cyto + CO-A_Cyto + tmndnc_Cyto -> AMP_Cyto + PPI_Cyto + tmndnccoa_Cyto	GE1Q-1161, GE1Q-2694, GE1Q-2730, GE1Q-3436, GE1Q-5638, GE1Q-6637, GE1Q-8424, GE1Q-11481	GE1Q-1161, GE1Q-2694, GE1Q-2730, GE1Q-3436, GE1Q-5638, GE1Q-6637, GE1Q-8424, GE1Q-11481		Fatty Acid Metabolism	0	0	1000	0		6.2.1.3
FACOAL226_Cyto	FACOAL226_Cyto	ATP_Cyto + CO-A_Cyto + crvnc_Cyto -> AMP_Cyto + PPI_Cyto + c226coa_Cyto	GE1Q-1161, GE1Q-2694, GE1Q-2730, GE1Q-3436, GE1Q-5638, GE1Q-6637, GE1Q-8424, GE1Q-11481	GE1Q-1161, GE1Q-2694, GE1Q-2730, GE1Q-3436, GE1Q-5638, GE1Q-6637, GE1Q-8424, GE1Q-11481		Fatty Acid Metabolism	0	0	1000	0		6.2.1.3
FACOAL_140_Cyto	FACOAL_140_Cyto	ATP_Cyto + CO-A_Cyto + ttdca_Cyto -> AMP_Cyto + PPI_Cyto + tdcoa_Cyto	GE1Q-1161, GE1Q-2694, GE1Q-2730, GE1Q-3436, GE1Q-5638, GE1Q-6637, GE1Q-8424, GE1Q-11481	GE1Q-1161, GE1Q-2694, GE1Q-2730, GE1Q-3436, GE1Q-5638, GE1Q-6637, GE1Q-8424, GE1Q-11481		Fatty Acid Metabolism	0	0	1000	0		6.2.1.3
FACOAL_160_Cyto	FACOAL_160_Cyto	ATP_Cyto + CO-A_Cyto + hdca_Cyto -> AMP_Cyto + PPI_Cyto + pmtcoa_Cyto	GE1Q-1161, GE1Q-2694, GE1Q-2730, GE1Q-3436, GE1Q-5638, GE1Q-6637, GE1Q-8424, GE1Q-11481	GE1Q-1161, GE1Q-2694, GE1Q-2730, GE1Q-3436, GE1Q-5638, GE1Q-6637, GE1Q-8424, GE1Q-11481		Fatty Acid Metabolism	0	0	1000	0		6.2.1.3
FACOAL_160_Mito	FACOAL_160_Mito	ATP_Mito + CO-A_Mito + hdca_Mito -> AMP_Mito + PPI_Mito + pmtcoa_Mito	GE1Q-1161, GE1Q-2694, GE1Q-2730, GE1Q-3436, GE1Q-5638, GE1Q-6637, GE1Q-8424, GE1Q-11481	GE1Q-1161, GE1Q-2694, GE1Q-2730, GE1Q-3436, GE1Q-5638, GE1Q-6637, GE1Q-8424, GE1Q-11481		Fatty Acid Metabolism	0	0	1000	0		6.2.1.3
FACOAL_161_9Z_Cyto	FACOAL_161_9Z_Cyto	ATP_Cyto + CO-A_Cyto + hdcea_Cyto -> AMP_Cyto + PPI_Cyto + hdcoa_Cyto	GE1Q-1161, GE1Q-2694, GE1Q-2730, GE1Q-3436, GE1Q-5638, GE1Q-6637, GE1Q-8424, GE1Q-11481	GE1Q-1161, GE1Q-2694, GE1Q-2730, GE1Q-3436, GE1Q-5638, GE1Q-6637, GE1Q-8424, GE1Q-11481		Fatty Acid Metabolism	0	0	1000	0		6.2.1.3
FACOAL_162_9Z12Z_Cyto	FACOAL_162_9Z12Z_Cyto	ATP_Cyto + CO-A_Cyto + hd912ea_Cyto -> AMP_Cyto + PPI_Cyto + hd912coa_Cyto	GE1Q-1161, GE1Q-2694, GE1Q-2730, GE1Q-3436, GE1Q-5638, GE1Q-6637, GE1Q-8424, GE1Q-11481	GE1Q-1161, GE1Q-2694, GE1Q-2730, GE1Q-3436, GE1Q-5638, GE1Q-6637, GE1Q-8424, GE1Q-11481		Fatty Acid Metabolism	0	0	1000	0		6.2.1.3
FACOAL_163_6Z9Z12Z_Cyto	FACOAL_163_6Z9Z12Z_Cyto	ATP_Cyto + CO-A_Cyto + hd6912ea_Cyto -> AMP_Cyto + PPI_Cyto + hd6912coa_Cyto	GE1Q-1161, GE1Q-2694, GE1Q-2730, GE1Q-3436, GE1Q-5638, GE1Q-6637, GE1Q-8424, GE1Q-11481	GE1Q-1161, GE1Q-2694, GE1Q-2730, GE1Q-3436, GE1Q-5638, GE1Q-6637, GE1Q-8424, GE1Q-11481		Fatty Acid Metabolism	0	0	1000	0		6.2.1.3
FACOAL_164_6Z9Z12Z15Z_Cyto	FACOAL_164_6Z9Z12Z15Z_Cyto	ATP_Cyto + CO-A_Cyto + hd691215ea_Cyto -> AMP_Cyto + PPI_Cyto + hd691215coa_Cyto	GE1Q-1161, GE1Q-2694, GE1Q-2730, GE1Q-3436, GE1Q-5638, GE1Q-6637, GE1Q-8424, GE1Q-11481	GE1Q-1161, GE1Q-2694, GE1Q-2730, GE1Q-3436, GE1Q-5638, GE1Q-6637, GE1Q-8424, GE1Q-11481		Fatty Acid Metabolism	0	0	1000	0		6.2.1.3
FACOAL_180_Cyto	FACOAL_180_Cyto	ATP_Cyto + CO-A_Cyto + ocdca_Cyto -> AMP_Cyto + PPI_Cyto + ocdccoa_Cyto	GE1Q-1161, GE1Q-2694, GE1Q-2730, GE1Q-3436, GE1Q-5638, GE1Q-6637, GE1Q-8424, GE1Q-11481	GE1Q-1161, GE1Q-2694, GE1Q-2730, GE1Q-3436, GE1Q-5638, GE1Q-6637, GE1Q-8424, GE1Q-11481		Fatty Acid Metabolism	0	0	1000	0		6.2.1.3
FACOAL_181_9Z_Cyto	FACOAL_181_9Z_Cyto	ATP_Cyto + CO-A_Cyto + ocdcea_Cyto -> AMP_Cyto + PPI_Cyto + odecoa_Cyto	GE1Q-1161, GE1Q-2694, GE1Q-2730, GE1Q-3436, GE1Q-5638, GE1Q-6637, GE1Q-8424, GE1Q-11481	GE1Q-1161, GE1Q-2694, GE1Q-2730, GE1Q-3436, GE1Q-5638, GE1Q-6637, GE1Q-8424, GE1Q-11481		Fatty Acid Metabolism	0	0	1000	0		6.2.1.3
FACOAL_182_9Z12Z_Cyto	FACOAL_182_9Z12Z_Cyto	ATP_Cyto + CO-A_Cyto + lnlc_Cyto -> AMP_Cyto + PPI_Cyto + lnlccoa_Cyto	GE1Q-1161, GE1Q-2694, GE1Q-2730, GE1Q-3436, GE1Q-5638, GE1Q-6637, GE1Q-8424, GE1Q-11481	GE1Q-1161, GE1Q-2694, GE1Q-2730, GE1Q-3436, GE1Q-5638, GE1Q-6637, GE1Q-8424, GE1Q-11481		Fatty Acid Metabolism	0	0	1000	0		6.2.1.3
FACOAL_183_6Z9Z12Z_Cyto	FACOAL_183_6Z9Z12Z_Cyto	ATP_Cyto + CO-A_Cyto + lnlncg_Cyto -> AMP_Cyto + PPI_Cyto + lnlncgcoa_Cyto	GE1Q-1161, GE1Q-2694, GE1Q-2730, GE1Q-3436, GE1Q-5638, GE1Q-6637, GE1Q-8424, GE1Q-11481	GE1Q-1161, GE1Q-2694, GE1Q-2730, GE1Q-3436, GE1Q-5638, GE1Q-6637, GE1Q-8424, GE1Q-11481		Fatty Acid Metabolism	0	0	1000	0		6.2.1.3
FACOAL_183_9Z12Z15Z_Cyto	FACOAL_183_9Z12Z15Z_Cyto	ATP_Cyto + CO-A_Cyto + lnlnca_Cyto -> AMP_Cyto + PPI_Cyto + lnlncacoa_Cyto	GE1Q-1161, GE1Q-2694, GE1Q-2730, GE1Q-3436, GE1Q-5638, GE1Q-6637, GE1Q-8424, GE1Q-11481	GE1Q-1161, GE1Q-2694, GE1Q-2730, GE1Q-3436, GE1Q-5638, GE1Q-6637, GE1Q-8424, GE1Q-11481		Fatty Acid Metabolism	0	0	1000	0		6.2.1.3
FACOAL_184_6Z9Z12Z15Z_Cyto	FACOAL_184_6Z9Z12Z15Z_Cyto	ATP_Cyto + CO-A_Cyto + strdnc_Cyto -> AMP_Cyto + PPI_Cyto + strdnccoa_Cyto	GE1Q-1161, GE1Q-2694, GE1Q-2730, GE1Q-3436, GE1Q-5638, GE1Q-6637, GE1Q-8424, GE1Q-11481	GE1Q-1161, GE1Q-2694, GE1Q-2730, GE1Q-3436, GE1Q-5638, GE1Q-6637, GE1Q-8424, GE1Q-11481		Fatty Acid Metabolism	0	0	1000	0		6.2.1.3
FACOAL_200_Cyto	FACOAL_200_Cyto	ATP_Cyto + CO-A_Cyto + arach_Cyto -> AMP_Cyto + PPI_Cyto + arachcoa_Cyto	GE1Q-1161, GE1Q-2694, GE1Q-2730, GE1Q-3436, GE1Q-5638, GE1Q-6637, GE1Q-8424, GE1Q-11481	GE1Q-1161, GE1Q-2694, GE1Q-2730, GE1Q-3436, GE1Q-5638, GE1Q-6637, GE1Q-8424, GE1Q-11481		Fatty Acid Metabolism	0	0	1000	0		6.2.1.3
FACOAL_204_5Z8Z11Z14Z_Cyto	FACOAL_204_5Z8Z11Z14Z_Cyto	ATP_Cyto + CO-A_Cyto + arachd_Cyto -> AMP_Cyto + PPI_Cyto + arachdcoa_Cyto	GE1Q-1161, GE1Q-2694, GE1Q-2730, GE1Q-3436, GE1Q-5638, GE1Q-6637, GE1Q-8424, GE1Q-11481	GE1Q-1161, GE1Q-2694, GE1Q-2730, GE1Q-3436, GE1Q-5638, GE1Q-6637, GE1Q-8424, GE1Q-11481		Fatty Acid Metabolism	0	0	1000	0		6.2.1.3
FACOAL_220_Cyto	FACOAL_220_Cyto	ATP_Cyto + CO-A_Cyto + behen_Cyto -> AMP_Cyto + PPI_Cyto + behencoa_Cyto	GE1Q-1161, GE1Q-2694, GE1Q-2730, GE1Q-3436, GE1Q-5638, GE1Q-6637, GE1Q-8424, GE1Q-11481	GE1Q-1161, GE1Q-2694, GE1Q-2730, GE1Q-3436, GE1Q-5638, GE1Q-6637, GE1Q-8424, GE1Q-11481		Fatty Acid Metabolism	0	0	1000	0		6.2.1.3
FACOAL_240_Cyto	FACOAL_240_Cyto	ATP_Cyto + CO-A_Cyto + lgnc_Cyto -> AMP_Cyto + PPI_Cyto + lgnccoa_Cyto	GE1Q-1161, GE1Q-2694, GE1Q-2730, GE1Q-3436, GE1Q-5638, GE1Q-6637, GE1Q-8424, GE1Q-11481	GE1Q-1161, GE1Q-2694, GE1Q-2730, GE1Q-3436, GE1Q-5638, GE1Q-6637, GE1Q-8424, GE1Q-11481		Fatty Acid Metabolism	0	0	1000	0		6.2.1.3
FACOAL_C200_Chlo	FACOAL_C200_Chlo	ATP_Chlo + CO-A_Chlo + arach_Chlo -> AMP_Chlo + PPI_Chlo + arachcoa_Chlo	GE1Q-1161, GE1Q-2694, GE1Q-2730, GE1Q-3436, GE1Q-5638, GE1Q-6637, GE1Q-8424, GE1Q-11481	GE1Q-1161, GE1Q-2694, GE1Q-2730, GE1Q-3436, GE1Q-5638, GE1Q-6637, GE1Q-8424, GE1Q-11481		Fatty Acid Metabolism	0	0	1000	0		6.2.1.3
FACOAL_C204_Chlo	FACOAL_C204_Chlo	ATP_Chlo + CO-A_Chlo + arachd_Chlo -> AMP_Chlo + PPI_Chlo + arachdcoa_Chlo	GE1Q-1161, GE1Q-2694, GE1Q-2730, GE1Q-3436, GE1Q-5638, GE1Q-6637, GE1Q-8424, GE1Q-11481	GE1Q-1161, GE1Q-2694, GE1Q-2730, GE1Q-3436, GE1Q-5638, GE1Q-6637, GE1Q-8424, GE1Q-11481		Fatty Acid Metabolism	0	0	1000	0		6.2.1.3
FACOAL_C205_Chlo	FACOAL_C205_Chlo	ATP_Chlo + CO-A_Chlo + tmndnc_Chlo -> AMP_Chlo + PPI_Chlo + tmndnccoa_Chlo	GE1Q-1161, GE1Q-2694, GE1Q-2730, GE1Q-3436, GE1Q-5638, GE1Q-6637, GE1Q-8424, GE1Q-11481	GE1Q-1161, GE1Q-2694, GE1Q-2730, GE1Q-3436, GE1Q-5638, GE1Q-6637, GE1Q-8424, GE1Q-11481		Fatty Acid Metabolism	0	0	1000	0		6.2.1.3
FACOAL_C220_Chlo	FACOAL_C220_Chlo	ATP_Chlo + CO-A_Chlo + behen_Chlo -> AMP_Chlo + PPI_Chlo + behencoa_Chlo	GE1Q-1161, GE1Q-2694, GE1Q-2730, GE1Q-3436, GE1Q-5638, GE1Q-6637, GE1Q-8424, GE1Q-11481	GE1Q-1161, GE1Q-2694, GE1Q-2730, GE1Q-3436, GE1Q-5638, GE1Q-6637, GE1Q-8424, GE1Q-11481		Fatty Acid Metabolism	0	0	1000	0		6.2.1.3
FACOAL_C226_Chlo	FACOAL_C226_Chlo	ATP_Chlo + CO-A_Chlo + crvnc_Chlo -> AMP_Chlo + PPI_Chlo + c226coa_Chlo	GE1Q-1161, GE1Q-2694, GE1Q-2730, GE1Q-3436, GE1Q-5638, GE1Q-6637, GE1Q-8424, GE1Q-11481	GE1Q-1161, GE1Q-2694, GE1Q-2730, GE1Q-3436, GE1Q-5638, GE1Q-6637, GE1Q-8424, GE1Q-11481		Fatty Acid Metabolism	0	0	1000	0		6.2.1.3
FACOAL_C240_Chlo	FACOAL_C240_Chlo	ATP_Chlo + CO-A_Chlo + lgnc_Chlo -> AMP_Chlo + PPI_Chlo + lgnccoa_Chlo	GE1Q-1161, GE1Q-2694, GE1Q-2730, GE1Q-3436, GE1Q-5638, GE1Q-6637, GE1Q-8424, GE1Q-11481	GE1Q-1161, GE1Q-2694, GE1Q-2730, GE1Q-3436, GE1Q-5638, GE1Q-6637, GE1Q-8424, GE1Q-11481		Fatty Acid Metabolism	0	0	1000	0		6.2.1.3
FADSYN-RXN_Cyto	FADSYN-RXN_Cyto	ATP_Cyto + FMN_Cyto + 2 PROTON_Cyto -> FAD_Cyto + PPI_Cyto	GE1Q-11190	GE1Q-11190		Vitamins Metabolism	0	0	1000	0		EC-2.7.7.2
FAOXC70_Mito	FAOXC70_Mito	2 CO-A_Mito + 2 FAD_Mito + 2 NAD_Mito + 2 WATER_Mito + hptcoa_Mito -> 2 ACETYL-COA_Mito + 2 FADH2_Mito + 2 NADH_Mito + PROPIONYL-COA_Mito + 2 PROTON_Mito	GE1Q-4076, GE1Q-6711, GE1Q-9291	GE1Q-4076, GE1Q-6711, GE1Q-9291		Fatty Acid Metabolism	0	0	1000	0		1.3.8.1
FARNESYLTRANSTRANSFERASE-RXN_Chlo	FARNESYLTRANSTRANSFERASE-RXN_Chlo	DELTA3-ISOPENTENYL-PP_Chlo + FARNESYL-PP_Chlo -> GERANYLGERANYL-PP_Chlo + PPI_Chlo	GE1Q-10534, GE1Q-2154, GE1Q-9137	GE1Q-10534, GE1Q-2154, GE1Q-9137		Fatty Acid Metabolism	0	0	1000	0		EC-2.5.1.29
FCLEPIM-RXN_Cyto	FCLEPIM-RXN_Cyto	GDP-4-DEHYDRO-6-DEOXY-D-MANNOSE_Cyto <=> GDP-4-DEHYDRO-6-L-DEOXYGALACTOSE_Cyto	GE1Q-1088	GE1Q-1088		Carbohydrate Metabolism	1	-1000	1000	0		EC-5
FCLREDUCT-RXN_Cyto	FCLREDUCT-RXN_Cyto	GDP-4-DEHYDRO-6-L-DEOXYGALACTOSE_Cyto + NADPH_Cyto + PROTON_Cyto <=> GUANOSINE_DIPHOSPHATE_FUCOSE_Cyto + NADP_Cyto	GE1Q-1088	GE1Q-1088		Carbohydrate Metabolism	1	-1000	1000	0		EC-1
FCYTOB5OXR_Chlo	FCYTOB5OXR_Chlo	2 FERRICYTOCHROME-B5_Chlo + NADH_Chlo <=> 2 FERROCYTOCHROME-B5_Chlo + NAD_Chlo + PROTON_Chlo				Others	1	-1000	1000	0
FCYTOB5OXR_Cyto	FCYTOB5OXR_Cyto	2 FERRICYTOCHROME-B5_Cyto + NADH_Cyto <=> 2 FERROCYTOCHROME-B5_Cyto + NAD_Cyto + PROTON_Cyto				Others	1	-1000	1000	0
FERREDOXIN--NITRITE-REDUCTASE-RXN_Cyto	FERREDOXIN--NITRITE-REDUCTASE-RXN_Cyto	NITRITE_Cyto + 7 PROTON_Cyto + 6 Reduced-ferredoxins_Cyto -> AMMONIA_Cyto + 6 Oxidized-ferredoxins_Cyto + 2 WATER_Cyto	GE1Q-8108	GE1Q-8108		Nitrogen Metabolism	0	0	1000	0		EC-1.7.7.1
FGAMSYN-RXN_Chlo	FGAMSYN-RXN_Chlo	5-P-RIBOSYL-N-FORMYLGLYCINEAMIDE_Chlo + ATP_Chlo + GLN_Chlo + WATER_Chlo <=> 5-PHOSPHORIBOSYL-N-FORMYLGLYCINEAMIDINE_Chlo + ADP_Chlo + GLT_Chlo + 2 PROTON_Chlo + Pi_Chlo	GE1Q-2225	GE1Q-2225		Nucleotide Metabolism	1	-1000	1000	0		EC-6.3.5.3
FLAVONADPREDUCT-RXN_Chlo	FLAVONADPREDUCT-RXN_Chlo	NADP_Chlo + Reduced-flavodoxins_Chlo <=> NADPH_Chlo + Oxidized-flavodoxins_Chlo + PROTON_Chlo	GE1Q-650, GE1Q-1922, GE1Q-6857, GE1Q-8689	GE1Q-650, GE1Q-1922, GE1Q-6857, GE1Q-8689		Photosynthesis	1	-1000	1000	0		EC-1.18.1.2
FLAVONADPREDUCT-RXN_Cyto	FLAVONADPREDUCT-RXN_Cyto	NADP_Cyto + Reduced-flavodoxins_Cyto <=> NADPH_Cyto + Oxidized-flavodoxins_Cyto + PROTON_Cyto	GE1Q-650, GE1Q-1922, GE1Q-6857, GE1Q-8689	GE1Q-650, GE1Q-1922, GE1Q-6857, GE1Q-8689		Photosynthesis	1	-1000	1000	0		EC-1.18.1.2
FORMATETHFLIG-RXN_Mito	FORMATETHFLIG-RXN_Mito	ATP_Mito + FORMATE_Mito + THF_Mito <=> 10-FORMYL-THF_Mito + ADP_Mito + Pi_Mito	GE1Q-9268	GE1Q-9268		Vitamins Metabolism	1	-1000	1000	0		EC-6.3.4.3
FORMYLMETHIONINE-DEFORMYLASE-RXN_Chlo	FORMYLMETHIONINE-DEFORMYLASE-RXN_Chlo	N-FORMYLMETHIONINE_Chlo + WATER_Chlo <=> FORMATE_Chlo + MET_Chlo	GE1Q-1904, GE1Q-11784	GE1Q-1904, GE1Q-11784		Amino Acid Metabolism	1	-1000	1000	0		EC-3.5.1.31
FORMYLMETHIONINE-DEFORMYLASE-RXN_Mito	FORMYLMETHIONINE-DEFORMYLASE-RXN_Mito	N-FORMYLMETHIONINE_Mito + WATER_Mito <=> FORMATE_Mito + MET_Mito	GE1Q-1904, GE1Q-11784	GE1Q-1904, GE1Q-11784		Amino Acid Metabolism	1	-1000	1000	0		EC-3.5.1.31
FORMYLTHFDEFORMYL-RXN_Chlo	FORMYLTHFDEFORMYL-RXN_Chlo	10-FORMYL-THF_Chlo + WATER_Chlo -> FORMATE_Chlo + PROTON_Chlo + THF_Chlo	GE1Q-2864	GE1Q-2864		Carbohydrate Metabolism	0	0	1000	0		EC-3.5.1.10
FPPSYN-RXN_Chlo	FPPSYN-RXN_Chlo	DELTA3-ISOPENTENYL-PP_Chlo + GERANYL-PP_Chlo -> FARNESYL-PP_Chlo + PPI_Chlo	GE1Q-2154, GE1Q-2572, GE1Q-9137	GE1Q-2154, GE1Q-2572, GE1Q-9137		Fatty Acid Metabolism	0	0	1000	0		EC-2.5.1.10
FPPSYN-RXN_Cyto	FPPSYN-RXN_Cyto	DELTA3-ISOPENTENYL-PP_Cyto + GERANYL-PP_Cyto -> FARNESYL-PP_Cyto + PPI_Cyto	GE1Q-2154, GE1Q-2572, GE1Q-9137	GE1Q-2154, GE1Q-2572, GE1Q-9137		Fatty Acid Metabolism	0	0	1000	0		EC-2.5.1.10
FRUCTOKINASE-RXN_Chlo	FRUCTOKINASE-RXN_Chlo	ATP_Chlo + BETA-D-FRUCTOSE_Chlo -> ADP_Chlo + FRUCTOSE-6P_Chlo + PROTON_Chlo	GE1Q-4870, GE1Q-5131	GE1Q-4870, GE1Q-5131		Carbohydrate Metabolism	0	0	1000	0		EC-2.7.1.4
FRUCTOKINASE-RXN_Cyto	FRUCTOKINASE-RXN_Cyto	ATP_Cyto + BETA-D-FRUCTOSE_Cyto -> ADP_Cyto + FRUCTOSE-6P_Cyto + PROTON_Cyto	GE1Q-4870, GE1Q-5131	GE1Q-4870, GE1Q-5131		Carbohydrate Metabolism	0	0	1000	0		EC-2.7.1.4
FUCOKINASE-RXN_Cyto	FUCOKINASE-RXN_Cyto	ATP_Cyto + CPD0-1107_Cyto -> ADP_Cyto + CPD-488_Cyto + PROTON_Cyto	GE1Q-1714	GE1Q-1714		Carbohydrate Metabolism	0	0	1000	0		EC-2.7.1.52
FUCPALDOL-RXN_Cyto	FUCPALDOL-RXN_Cyto	FUCULOSE-1P_Cyto <=> DIHYDROXY-ACETONE-PHOSPHATE_Cyto + LACTALD_Cyto	GE1Q-9512	GE1Q-9512		Carbohydrate Metabolism	1	-1000	1000	0		EC-4.1.2.17
FUMARYLACETOACETASE-RXN_Cyto	FUMARYLACETOACETASE-RXN_Cyto	4-FUMARYL-ACETOACETATE_Cyto + WATER_Cyto -> 3-KETOBUTYRATE_Cyto + FUM_Cyto + PROTON_Cyto	GE1Q-8409	GE1Q-8409		Amino Acid Metabolism	0	0	1000	0		EC-3.7.1.2
FUMHYDR-RXN_Cyto	FUMHYDR-RXN_Cyto	MAL_Cyto <=> FUM_Cyto + WATER_Cyto	GE1Q-4269, GE1Q-8625	GE1Q-4269, GE1Q-8625		Carbohydrate Metabolism	1	-1000	1000	0		EC-4.2.1.2
FUMHYDR-RXN_Mito	FUMHYDR-RXN_Mito	MAL_Mito <=> FUM_Mito + WATER_Mito	GE1Q-4269, GE1Q-8625	GE1Q-4269, GE1Q-8625		Carbohydrate Metabolism	1	-1000	1000	0		EC-4.2.1.2
FUM_Chlo_tx	FUM_Chlo_tx	FUM_Cyto <=> FUM_Chlo				Transport	1	-1000	1000	0
Ferredoxin_Plastoquinone_Reductase_Chlo	Ferredoxin_Plastoquinone_Reductase_Chlo	PLASTOQUINONE_Chlo + 2 Reduced-ferredoxins_Chlo -> 2 Oxidized-ferredoxins_Chlo + PLASTOQUINOL-1_Chlo				Photosynthesis	0	0	1000	0
G3DGGH_Cyto	G3DGGH_Cyto	WATER_Cyto + dggl_Cyto -> GALACTOSE_Cyto + ggl_Cyto	GE1Q-10427	GE1Q-10427		Fatty Acid Metabolism	0	0	1000	0		3.2.1.22
G3MGGH_Cyto	G3MGGH_Cyto	WATER_Cyto + ggl_Cyto -> GALACTOSE_Cyto + GLYCEROL_Cyto	GE1Q-5155	GE1Q-5155		Fatty Acid Metabolism	0	0	1000	0		3.2.1.23
G3PAT140_Chlo	G3PAT140_Chlo	GLYCEROL-3P_Chlo + myrsACP_Chlo -> 1tdecg3p_Chlo + ACP_Chlo	GE1Q-4522, GE1Q-8126, GE1Q-8474	GE1Q-4522, GE1Q-8126, GE1Q-8474		Fatty Acid Metabolism	0	0	1000	0		2.3.1.15
G3PAT160	G3PAT160	GLYCEROL-3P_Chlo + pmtcoa_Chlo -> 1hdecg3p_Chlo + CO-A_Chlo	GE1Q-4522, GE1Q-8126, GE1Q-8474	GE1Q-4522, GE1Q-8126, GE1Q-8474		Fatty Acid Metabolism	0	0	1000	0		2.3.1.15
G3PAT160_Chlo	G3PAT160_Chlo	GLYCEROL-3P_Chlo + palmACP_Chlo -> 1hdecg3p_Chlo + ACP_Chlo	GE1Q-4522, GE1Q-8126, GE1Q-8474	GE1Q-4522, GE1Q-8126, GE1Q-8474		Fatty Acid Metabolism	0	0	1000	0		2.3.1.15
G3PAT160_Mito	G3PAT160_Mito	GLYCEROL-3P_Mito + pmtcoa_Mito -> 1hdecg3p_Mito + CO-A_Mito	GE1Q-4522, GE1Q-8126, GE1Q-8474	GE1Q-4522, GE1Q-8126, GE1Q-8474		Fatty Acid Metabolism	0	0	1000	0		2.3.1.15
G3PAT161	G3PAT161	GLYCEROL-3P_Chlo + hdcoa_Chlo -> 1hdec9eg3p_Chlo + CO-A_Chlo	GE1Q-4522, GE1Q-8126, GE1Q-8474	GE1Q-4522, GE1Q-8126, GE1Q-8474		Fatty Acid Metabolism	0	0	1000	0		2.3.1.15
G3PAT1619Z_Chlo	G3PAT1619Z_Chlo	GLYCEROL-3P_Chlo + hdeACP_Chlo -> 1hdec9eg3p_Chlo + ACP_Chlo	GE1Q-4522, GE1Q-8126, GE1Q-8474	GE1Q-4522, GE1Q-8126, GE1Q-8474		Fatty Acid Metabolism	0	0	1000	0		2.3.1.15
G3PAT1619Z_Cyto	G3PAT1619Z_Cyto	GLYCEROL-3P_Cyto + hdcoa_Cyto -> 1hdec9eg3p_Cyto + CO-A_Cyto	GE1Q-4522, GE1Q-8126, GE1Q-8474	GE1Q-4522, GE1Q-8126, GE1Q-8474		Fatty Acid Metabolism	0	0	1000	0		2.3.1.15
G3PAT162_7_10	G3PAT162_7_10	GLYCEROL-3P_Chlo + hd710coa_Chlo -> 1hdec710eg3p_Chlo + CO-A_Chlo	GE1Q-4522, GE1Q-8126, GE1Q-8474	GE1Q-4522, GE1Q-8126, GE1Q-8474		Fatty Acid Metabolism	0	0	1000	0		2.3.1.15
G3PAT162_9_12	G3PAT162_9_12	GLYCEROL-3P_Chlo + hd912coa_Chlo -> 1hdec912eg3p_Chlo + CO-A_Chlo	GE1Q-4522, GE1Q-8126, GE1Q-8474	GE1Q-4522, GE1Q-8126, GE1Q-8474		Fatty Acid Metabolism	0	0	1000	0		2.3.1.15
G3PAT163_6_9_12	G3PAT163_6_9_12	GLYCEROL-3P_Chlo + hd6912coa_Chlo -> 1hdec6912eg3p_Chlo + CO-A_Chlo	GE1Q-4522, GE1Q-8126, GE1Q-8474	GE1Q-4522, GE1Q-8126, GE1Q-8474		Fatty Acid Metabolism	0	0	1000	0		2.3.1.15
G3PAT164_6_9_12_15	G3PAT164_6_9_12_15	GLYCEROL-3P_Chlo + hd691215coa_Chlo -> 1hdec691215eg3p_Chlo + CO-A_Chlo	GE1Q-4522, GE1Q-8126, GE1Q-8474	GE1Q-4522, GE1Q-8126, GE1Q-8474		Fatty Acid Metabolism	0	0	1000	0		2.3.1.15
G3PAT180_Chlo	G3PAT180_Chlo	GLYCEROL-3P_Chlo + ocdcaACP_Chlo -> 1odecg3p_Chlo + ACP_Chlo	GE1Q-4522, GE1Q-8126, GE1Q-8474	GE1Q-4522, GE1Q-8126, GE1Q-8474		Fatty Acid Metabolism	0	0	1000	0		2.3.1.15
G3PAT1819Z_Cyto	G3PAT1819Z_Cyto	GLYCEROL-3P_Cyto + odecoa_Cyto -> 1odec9eg3p_Cyto + CO-A_Cyto	GE1Q-4522, GE1Q-8126, GE1Q-8474	GE1Q-4522, GE1Q-8126, GE1Q-8474		Fatty Acid Metabolism	0	0	1000	0		2.3.1.15
G3PAT182_9_12_Cyto	G3PAT182_9_12_Cyto	GLYCEROL-3P_Cyto + lnlccoa_Cyto -> 1odec912eg3p_Cyto + CO-A_Cyto	GE1Q-4522, GE1Q-8126, GE1Q-8474	GE1Q-4522, GE1Q-8126, GE1Q-8474		Fatty Acid Metabolism	0	0	1000	0		2.3.1.15
G3PAT184_6_9_12_15	G3PAT184_6_9_12_15	GLYCEROL-3P_Chlo + strdnccoa_Chlo -> 1odec691215eg3p_Chlo + CO-A_Chlo	GE1Q-4522, GE1Q-8126, GE1Q-8474	GE1Q-4522, GE1Q-8126, GE1Q-8474		Fatty Acid Metabolism	0	0	1000	0		2.3.1.15
G3PAT2055Z8Z11Z14Z17Z_Cyto	G3PAT2055Z8Z11Z14Z17Z_Cyto	GLYCEROL-3P_Cyto + tmndnccoa_Cyto -> 1eicos58111417eg3p_Cyto + CO-A_Cyto	GE1Q-4522, GE1Q-8126, GE1Q-8474	GE1Q-4522, GE1Q-8126, GE1Q-8474		Fatty Acid Metabolism	0	0	1000	0		2.3.1.15
G3PAT205_5_8_11_14_17	G3PAT205_5_8_11_14_17	GLYCEROL-3P_Chlo + tmndnccoa_Chlo -> 1icosa58111417eg3p_Chlo + CO-A_Chlo	GE1Q-4522, GE1Q-8126, GE1Q-8474	GE1Q-4522, GE1Q-8126, GE1Q-8474		Fatty Acid Metabolism	0	0	1000	0		2.3.1.15
G3PAT2264Z7Z10Z13Z16Z19Z_Cyto	G3PAT2264Z7Z10Z13Z16Z19Z_Cyto	GLYCEROL-3P_Cyto + c226coa_Cyto -> 1docos4710131619eg3p_Cyto + CO-A_Cyto	GE1Q-4522, GE1Q-8126, GE1Q-8474	GE1Q-4522, GE1Q-8126, GE1Q-8474		Fatty Acid Metabolism	0	0	1000	0		2.3.1.15
G3PDH_Chlo	G3PDH_Chlo	DIHYDROXY-ACETONE-PHOSPHATE_Chlo + NADH_Chlo + PROTON_Chlo <=> GLYCEROL-3P_Chlo + NAD_Chlo	GE1Q-10877	GE1Q-10877		Fatty Acid Metabolism	1	-1000	1000	0		1.1.1.8
G3PDH_Cyto	G3PDH_Cyto	DIHYDROXY-ACETONE-PHOSPHATE_Cyto + NADH_Cyto + PROTON_Cyto <=> GLYCEROL-3P_Cyto + NAD_Cyto	GE1Q-10877	GE1Q-10877		Fatty Acid Metabolism	1	-1000	1000	0		1.1.1.8
G3PDH_Mito	G3PDH_Mito	GLYCEROL-3P_Mito + UBIQUINONE-8_Mito <=> CPD-9956_Mito + DIHYDROXY-ACETONE-PHOSPHATE_Mito	GE1Q-10877, GE1Q-5110, GE1Q-7913, GE1Q-9655	GE1Q-10877, GE1Q-5110, GE1Q-7913, GE1Q-9655		Fatty Acid Metabolism	1	-1000	1000	0		1.1.5.3
GALACTOKIN-RXN_Cyto	GALACTOKIN-RXN_Cyto	ATP_Cyto + GALACTOSE_Cyto -> ADP_Cyto + GALACTOSE-1P_Cyto + PROTON_Cyto	GE1Q-11025	GE1Q-11025		Carbohydrate Metabolism	0	0	1000	0		EC-2.7.1.6
GALACTONOLACTONE-DEHYDROGENASE-RXN_Cyto	GALACTONOLACTONE-DEHYDROGENASE-RXN_Cyto	CPD-330_Cyto + 2 Cytochromes-C-Oxidized_Cyto -> ASCORBATE_Cyto + 2 Cytochromes-C-Reduced_Cyto + 2 PROTON_Cyto	GE1Q-9486	GE1Q-9486		Others	0	0	1000	0		EC-1.3.2.3
GALACTONOLACTONE-DEHYDROGENASE-RXN_Mito	GALACTONOLACTONE-DEHYDROGENASE-RXN_Mito	CPD-330_Mito + 2 Cytochromes-C-Oxidized_Mito -> ASCORBATE_Mito + 2 Cytochromes-C-Reduced_Mito + 4 PROTON_Mito	GE1Q-9486	GE1Q-9486		Others	0	0	1000	0		EC-1.3.2.3
GALPMUT-RXN_Cyto	GALPMUT-RXN_Cyto	UDP-GALACTOSE_Cyto -> UDP-D-GALACTO-14-FURANOSE_Cyto	GE1Q-2438	GE1Q-2438		Carbohydrate Metabolism	0	0	1000	0		EC-5.4.99.9
GAPOXNPHOSPHN-RXN_Chlo	GAPOXNPHOSPHN-RXN_Chlo	GAP_Chlo + NAD_Chlo + Pi_Chlo <=> DPG_Chlo + NADH_Chlo + PROTON_Chlo	GE1Q-5316, GE1Q-7140, GE1Q-7141, GE1Q-7447, GE1Q-11270	GE1Q-5316, GE1Q-7140, GE1Q-7141, GE1Q-7447, GE1Q-11270		Carbohydrate Metabolism	1	-1000	1000	0		EC-1.2.1.12
GAPOXNPHOSPHN-RXN_Cyto	GAPOXNPHOSPHN-RXN_Cyto	GAP_Cyto + NAD_Cyto + Pi_Cyto <=> DPG_Cyto + NADH_Cyto + PROTON_Cyto	GE1Q-5316, GE1Q-7140, GE1Q-7141, GE1Q-7447, GE1Q-11270	GE1Q-5316, GE1Q-7140, GE1Q-7141, GE1Q-7447, GE1Q-11270		Carbohydrate Metabolism	1	-1000	1000	0		EC-1.2.1.12
GAPOXNPHOSPHN-RXN_Mito	GAPOXNPHOSPHN-RXN_Mito	GAP_Mito + NAD_Mito + Pi_Mito <=> DPG_Mito + NADH_Mito + PROTON_Mito	GE1Q-5316, GE1Q-7140, GE1Q-7141, GE1Q-7447, GE1Q-11270	GE1Q-5316, GE1Q-7140, GE1Q-7141, GE1Q-7447, GE1Q-11270		Carbohydrate Metabolism	1	-1000	1000	0		EC-1.2.1.12
GAP_Pi_Chlo_tx	GAP_Pi_Chlo_tx	GAP_Cyto + Pi_Chlo <=> GAP_Chlo + Pi_Cyto				Transport	1	-1000	1000	0
GART-RXN_Chlo	GART-RXN_Chlo	10-FORMYL-THF_Chlo + 5-PHOSPHO-RIBOSYL-GLYCINEAMIDE_Chlo <=> 5-P-RIBOSYL-N-FORMYLGLYCINEAMIDE_Chlo + PROTON_Chlo + THF_Chlo				Nucleotide Metabolism	1	-1000	1000	0		EC-2.1.2.2
GCVMULTI-RXN_Chlo	GCVMULTI-RXN_Chlo	GLY_Chlo + NAD_Chlo + THF_Chlo -> AMMONIA_Chlo + CARBON-DIOXIDE_Chlo + METHYLENE-THF_Chlo + NADH_Chlo + PROTON_Chlo				Vitamins and Co-factor Metabolism	0	0	1000	0
GCVMULTI-RXN_Cyto	GCVMULTI-RXN_Cyto	GLY_Cyto + NAD_Cyto + THF_Cyto -> AMMONIA_Cyto + CARBON-DIOXIDE_Cyto + METHYLENE-THF_Cyto + NADH_Cyto + PROTON_Cyto				Vitamins and Co-factor Metabolism	0	0	1000	0
GCVT-RXN_Cyto	GCVT-RXN_Cyto	AMINOMETHYLDIHYDROLIPOYL-GCVH_Cyto + THF_Cyto -> AMMONIA_Cyto + DIHYDROLIPOYL-GCVH_Cyto + METHYLENE-THF_Cyto	GE1Q-4716	GE1Q-4716		Amino Acid Metabolism	0	0	1000	0		EC-2.1.2.10
GDPKIN-RXN_Chlo	GDPKIN-RXN_Chlo	ATP_Chlo + GDP_Chlo <=> ADP_Chlo + GTP_Chlo + PROTON_Chlo	GE1Q-803, GE1Q-6621, GE1Q-9445, GE1Q-10062, GE1Q-11171	GE1Q-803, GE1Q-6621, GE1Q-9445, GE1Q-10062, GE1Q-11171		Nucleotide Metabolism	1	-1000	1000	0		EC-2.7.4.6
GDPKIN-RXN_Cyto	GDPKIN-RXN_Cyto	ATP_Cyto + GDP_Cyto <=> ADP_Cyto + GTP_Cyto + PROTON_Cyto	GE1Q-803, GE1Q-6621, GE1Q-9445, GE1Q-10062, GE1Q-11171	GE1Q-803, GE1Q-6621, GE1Q-9445, GE1Q-10062, GE1Q-11171		Nucleotide Metabolism	1	-1000	1000	0		EC-2.7.4.6
GDPMANDEHYDRA-RXN_Cyto	GDPMANDEHYDRA-RXN_Cyto	GDP-MANNOSE_Cyto -> GDP-4-DEHYDRO-6-DEOXY-D-MANNOSE_Cyto + WATER_Cyto	GE1Q-6990	GE1Q-6990		Carbohydrate Metabolism	0	0	1000	0		EC-4.2.1.47
GDPPYPHOSKIN-RXN_Chlo	GDPPYPHOSKIN-RXN_Chlo	ATP_Chlo + GDP_Chlo -> AMP_Chlo + GUANOSINE-5DP-3DP_Chlo	GE1Q-15, GE1Q-2804, GE1Q-3817	GE1Q-15, GE1Q-2804, GE1Q-3817		Nucleotide Metabolism	0	0	1000	0		EC-2.7.6.5
GDPPYPHOSKIN-RXN_Cyto	GDPPYPHOSKIN-RXN_Cyto	ATP_Cyto + GDP_Cyto -> AMP_Cyto + GUANOSINE-5DP-3DP_Cyto	GE1Q-15, GE1Q-2804, GE1Q-3817	GE1Q-15, GE1Q-2804, GE1Q-3817		Nucleotide Metabolism	0	0	1000	0		EC-2.7.6.5
GDPREDUCT-RXN_Cyto	GDPREDUCT-RXN_Cyto	DGDP_Cyto + Thioredoxin_Cyto <=> GDP_Cyto + Red-Thioredoxin_Cyto				Nucleotide Metabolism	1	-1000	1000	0		EC-1.17.4.1
GGGT_EPA_HDDE_3_Chlo	GGGT_EPA_HDDE_3_Chlo	mgdg1619Z160_Chlo + mgdg205n3162n4_Chlo -> 12dgr1619Z160_Chlo + dgdg205n3162n4_Chlo				Fatty Acid Metabolism	0	0	1000	0		2.4.1.184
GGGT_EPA_HDDE_4_Chlo	GGGT_EPA_HDDE_4_Chlo	mgdg161_Chlo + mgdg205n3162n4_Chlo -> 12dgr161_Chlo + dgdg205n3162n4_Chlo				Fatty Acid Metabolism	0	0	1000	0		2.4.1.184
GGGT_EPA_HDDE_8_Chlo	GGGT_EPA_HDDE_8_Chlo	mgdg205n31619Z_Chlo + mgdg205n3162n4_Chlo -> 12dgr205n31619Z_Chlo + dgdg205n3162n4_Chlo				Fatty Acid Metabolism	0	0	1000	0		2.4.1.184
GGGT_EPA_HDE_3_Chlo	GGGT_EPA_HDE_3_Chlo	mgdg1619Z160_Chlo + mgdg205n31619Z_Chlo -> 12dgr1619Z160_Chlo + dgdg205n31619Z_Chlo				Fatty Acid Metabolism	0	0	1000	0		2.4.1.184
GGGT_EPA_HDE_4_Chlo	GGGT_EPA_HDE_4_Chlo	mgdg161_Chlo + mgdg205n31619Z_Chlo -> 12dgr161_Chlo + dgdg205n31619Z_Chlo				Fatty Acid Metabolism	0	0	1000	0		2.4.1.184
GGGT_EPA_HDE_8_Chlo	GGGT_EPA_HDE_8_Chlo	2 mgdg205n31619Z_Chlo -> 12dgr205n31619Z_Chlo + dgdg205n31619Z_Chlo				Fatty Acid Metabolism	0	0	1000	0		2.4.1.184
GKI-RXN_Cyto	GKI-RXN_Cyto	ATP_Cyto + GLYCERATE_Cyto -> 2-PG_Cyto + ADP_Cyto + PROTON_Cyto	GE1Q-9035	GE1Q-9035		Carbohydrate Metabolism	0	0	1000	0		EC-2.7.1.165
GLC_Chlo_tx	GLC_Chlo_tx	GLC_Chlo <=> GLC_Cyto				Transport	1	-1000	1000	0
GLN_GLU_Chlo_tx	GLN_GLU_Chlo_tx	GLN_Cyto + GLT_Chlo <=> GLN_Chlo + GLT_Cyto				Transport	1	-1000	1000	0
GLN_GLU_Mito_tx	GLN_GLU_Mito_tx	GLN_Cyto + GLT_Mito <=> GLN_Mito + GLT_Cyto				Transport	1	-1000	1000	0
GLT_MAL_Chlo_tx	GLT_MAL_Chlo_tx	GLT_Cyto + MAL_Chlo <=> GLT_Chlo + MAL_Cyto				Transport	1	-1000	1000	0
GLU6PDEHYDROG-RXN_Chlo	GLU6PDEHYDROG-RXN_Chlo	GLC-6-P_Chlo + NADP_Chlo -> D-6-P-GLUCONO-DELTA-LACTONE_Chlo + NADPH_Chlo + PROTON_Chlo	GE1Q-7591	GE1Q-7591		Carbohydrate Metabolism	0	0	1000	0		EC-1.1.1.49
GLUC1PADENYLTRANS-RXN_Chlo	GLUC1PADENYLTRANS-RXN_Chlo	ATP_Chlo + GLC-1-P_Chlo -> ADP-D-GLUCOSE_Chlo + PPI_Chlo				Carbohydrate Metabolism	0	0	1000	0
GLUC1PURIDYLTRANS-RXN_Cyto	GLUC1PURIDYLTRANS-RXN_Cyto	GLC-1-P_Cyto + PROTON_Cyto + UTP_Cyto <=> CPD-12575_Cyto + PPI_Cyto	GE1Q-7930	GE1Q-7930		Carbohydrate Metabolism	1	-1000	1000	0		EC-2.7.7.9
GLUCISOM-RXN_Cyto	GLUCISOM-RXN_Cyto	GLC_Cyto <=> FRU_Cyto				Carbohydrate Metabolism	1	-1000	1000	0
GLUCOKIN-RXN_Chlo	GLUCOKIN-RXN_Chlo	ATP_Chlo + GLC_Chlo -> ADP_Chlo + GLC-6-P_Chlo + PROTON_Chlo	GE1Q-10015	GE1Q-10015		Carbohydrate Metabolism	0	0	1000	0		EC-2.7.1.2
GLUCONOKIN-RXN_Cyto	GLUCONOKIN-RXN_Cyto	ATP_Cyto + GLUCONATE_Cyto -> ADP_Cyto + CPD-2961_Cyto + PROTON_Cyto	GE1Q-9803	GE1Q-9803		Carbohydrate Metabolism	0	0	1000	0		EC-2.7.1.12
GLUCOSAMINEPNACETYLTRANS-RXN_Cyto	GLUCOSAMINEPNACETYLTRANS-RXN_Cyto	ACETYL-COA_Cyto + D-GLUCOSAMINE-6-P_Cyto <=> CO-A_Cyto + N-ACETYL-D-GLUCOSAMINE-6-P_Cyto + PROTON_Cyto				Carbohydrate Metabolism	1	-1000	1000	0		EC-2.3.1.4
GLUCOSE-1-PHOSPHAT-RXN_Cyto	GLUCOSE-1-PHOSPHAT-RXN_Cyto	GLC-1-P_Cyto + WATER_Cyto -> GLC_Cyto + Pi_Cyto				Carbohydrate Metabolism	0	0	1000	0		EC-3.1.3.10
GLUCURONATE-REDUCTASE-RXN_Cyto	GLUCURONATE-REDUCTASE-RXN_Cyto	CPD-14488_Cyto + NADPH_Cyto + PROTON_Cyto -> L-GULONATE_Cyto + NADP_Cyto	GE1Q-3919	GE1Q-3919		Carbohydrate Metabolism	0	0	1000	0		EC-1.1.1.19
GLURS-RXN_Chlo	GLURS-RXN_Chlo	ATP_Chlo + GLT-tRNAs_Chlo + GLT_Chlo + PROTON_Chlo <=> AMP_Chlo + Charged-GLT-tRNAs_Chlo + PPI_Chlo	GE1Q-646, GE1Q-2426, GE1Q-3366	GE1Q-646, GE1Q-2426, GE1Q-3366		Pigments Metabolism	1	-1000	1000	0		EC-6.1.1.17
GLUTAMATE-DEHYDROGENASE-RXN_Cyto	GLUTAMATE-DEHYDROGENASE-RXN_Cyto	GLT_Cyto + NAD_Cyto + WATER_Cyto -> 2-KETOGLUTARATE_Cyto + AMMONIA_Cyto + NADH_Cyto + 2 PROTON_Cyto	GE1Q-8031, GE1Q-10461	GE1Q-8031, GE1Q-10461		Amino Acid Metabolism	0	0	1000	0		EC-1.4.1.2
GLUTAMATE-N-ACETYLTRANSFERASE-RXN_Cyto	GLUTAMATE-N-ACETYLTRANSFERASE-RXN_Cyto	GLT_Cyto + N-ALPHA-ACETYLORNITHINE_Cyto -> ACETYL-GLU_Cyto + L-ORNITHINE_Cyto	GE1Q-3864, GE1Q-1073, GE1Q-1069, GE1Q-10451	GE1Q-3864, GE1Q-1073, GE1Q-1069, GE1Q-10451		Amino Acid Metabolism	0	0	1000	0		EC-2.3.1.35
GLUTAMATE-N-ACETYLTRANSFERASE-RXN_Mito	GLUTAMATE-N-ACETYLTRANSFERASE-RXN_Mito	GLT_Mito + N-ALPHA-ACETYLORNITHINE_Mito -> ACETYL-GLU_Mito + L-ORNITHINE_Mito	GE1Q-3864, GE1Q-1073, GE1Q-1069, GE1Q-10451	GE1Q-3864, GE1Q-1073, GE1Q-1069, GE1Q-10451		Amino Acid Metabolism	0	0	1000	0		EC-2.3.1.35
GLUTAMATE-SYNTHASE-FERREDOXIN-RXN_Chlo	GLUTAMATE-SYNTHASE-FERREDOXIN-RXN_Chlo	2-KETOGLUTARATE_Chlo + GLN_Chlo + 2 PROTON_Chlo + 2 Reduced-ferredoxins_Chlo -> 2 GLT_Chlo + 2 Oxidized-ferredoxins_Chlo	GE1Q-2149	GE1Q-2149		Carbohydrate Metabolism	0	0	1000	0		EC-1.4.7.1
GLUTAMATE-SYNTHASE-NADH-RXN_Chlo	GLUTAMATE-SYNTHASE-NADH-RXN_Chlo	2-KETOGLUTARATE_Chlo + GLN_Chlo + NADH_Chlo + PROTON_Chlo -> 2 GLT_Chlo + NAD_Chlo	GE1Q-2149, GE1Q-3404, GE1Q-6760	GE1Q-2149, GE1Q-3404, GE1Q-6760		Amino Acid Metabolism	0	0	1000	0		EC-1.4.1.14
GLUTAMATE-SYNTHASE-NADH-RXN_Cyto	GLUTAMATE-SYNTHASE-NADH-RXN_Cyto	2-KETOGLUTARATE_Cyto + GLN_Cyto + NADH_Cyto + PROTON_Cyto -> 2 GLT_Cyto + NAD_Cyto	GE1Q-2149, GE1Q-3404, GE1Q-6760	GE1Q-2149, GE1Q-3404, GE1Q-6760		Amino Acid Metabolism	0	0	1000	0		EC-1.4.1.14
GLUTAMATESYN-RXN_Chlo	GLUTAMATESYN-RXN_Chlo	2-KETOGLUTARATE_Chlo + GLN_Chlo + NADPH_Chlo + PROTON_Chlo -> 2 GLT_Chlo + NADP_Chlo	GE1Q-2149, GE1Q-3404, GE1Q-6760	GE1Q-2149, GE1Q-3404, GE1Q-6760		Amino Acid Metabolism	0	0	1000	0		EC-1.4.1.13
GLUTAMATESYN-RXN_Cyto	GLUTAMATESYN-RXN_Cyto	2-KETOGLUTARATE_Cyto + GLN_Cyto + NADPH_Cyto + PROTON_Cyto -> 2 GLT_Cyto + NADP_Cyto	GE1Q-2149, GE1Q-3404, GE1Q-6760	GE1Q-2149, GE1Q-3404, GE1Q-6760		Amino Acid Metabolism	0	0	1000	0		EC-1.4.1.13
GLUTAMIDOTRANS-RXN_Chlo	GLUTAMIDOTRANS-RXN_Chlo	GLN_Chlo + PHOSPHORIBULOSYL-FORMIMINO-AICAR-P_Chlo -> AICAR_Chlo + D-ERYTHRO-IMIDAZOLE-GLYCEROL-P_Chlo + GLT_Chlo + 2 PROTON_Chlo				Amino Acid Metabolism	0	0	1000	0		EC-2.4.2
GLUTAMIN-RXN_Chlo	GLUTAMIN-RXN_Chlo	GLN_Chlo + WATER_Chlo -> AMMONIA_Chlo + GLT_Chlo + PROTON_Chlo	GE1Q-2149, GE1Q-2924, GE1Q-3404, GE1Q-5106, GE1Q-6760	GE1Q-2149, GE1Q-2924, GE1Q-3404, GE1Q-5106, GE1Q-6760		Amino Acid Metabolism	0	0	1000	0		EC-3.5.1.2
GLUTAMIN-RXN_Cyto	GLUTAMIN-RXN_Cyto	GLN_Cyto + WATER_Cyto -> AMMONIA_Cyto + GLT_Cyto + PROTON_Cyto	GE1Q-2149, GE1Q-2924, GE1Q-3404, GE1Q-5106, GE1Q-6760	GE1Q-2149, GE1Q-2924, GE1Q-3404, GE1Q-5106, GE1Q-6760		Amino Acid Metabolism	0	0	1000	0		EC-3.5.1.2
GLUTAMINE--TRNA-LIGASE-RXN_Cyto	GLUTAMINE--TRNA-LIGASE-RXN_Cyto	ATP_Cyto + GLN-tRNAs_Cyto + GLN_Cyto + PROTON_Cyto -> AMP_Cyto + Charged-GLN-tRNAs_Cyto + PPI_Cyto	GE1Q-6696, GE1Q-11186	GE1Q-6696, GE1Q-11186		Amino Acid Metabolism	0	0	1000	0		EC-6.1.1.18
GLUTAMINESYN-RXN_Chlo	GLUTAMINESYN-RXN_Chlo	AMMONIA_Chlo + ATP_Chlo + GLT_Chlo -> ADP_Chlo + GLN_Chlo + Pi_Chlo	GE1Q-632, GE1Q-1144, GE1Q-10518	GE1Q-632, GE1Q-1144, GE1Q-10518		Amino Acid Metabolism	0	0	1000	0		EC-6.3.1.2
GLUTAMINESYN-RXN_Cyto	GLUTAMINESYN-RXN_Cyto	AMMONIA_Cyto + ATP_Cyto + GLT_Cyto -> ADP_Cyto + GLN_Cyto + Pi_Cyto	GE1Q-632, GE1Q-1144, GE1Q-10518	GE1Q-632, GE1Q-1144, GE1Q-10518		Amino Acid Metabolism	0	0	1000	0		EC-6.3.1.2
GLUTAMINESYN-RXN_Mito	GLUTAMINESYN-RXN_Mito	AMMONIA_Mito + ATP_Mito + GLT_Mito -> ADP_Mito + GLN_Mito + Pi_Mito	GE1Q-632, GE1Q-1144, GE1Q-10518	GE1Q-632, GE1Q-1144, GE1Q-10518		Amino Acid Metabolism	0	0	1000	0		EC-6.3.1.2
GLUTATHIONE-PEROXIDASE-RXN_Cyto	GLUTATHIONE-PEROXIDASE-RXN_Cyto	2 GLUTATHIONE_Cyto + HYDROGEN-PEROXIDE_Cyto -> OXIDIZED-GLUTATHIONE_Cyto + 2 WATER_Cyto	GE1Q-3736, GE1Q-5475	GE1Q-3736, GE1Q-5475		Fatty Acid Metabolism	0	0	1000	0		EC-1.11.1.9
GLUTATHIONE-REDUCT-NADPH-RXN_Cyto	GLUTATHIONE-REDUCT-NADPH-RXN_Cyto	NADPH_Cyto + OXIDIZED-GLUTATHIONE_Cyto + PROTON_Cyto -> 2 GLUTATHIONE_Cyto + NADP_Cyto	GE1Q-1194, GE1Q-4023, GE1Q-6092, GE1Q-10705	GE1Q-1194, GE1Q-4023, GE1Q-6092, GE1Q-10705		Fatty Acid Metabolism	0	0	1000	0		EC-1.8.1.7
GLUTATHIONE-REDUCT-NADPH-RXN_Mito	GLUTATHIONE-REDUCT-NADPH-RXN_Mito	NADPH_Mito + OXIDIZED-GLUTATHIONE_Mito + PROTON_Mito -> 2 GLUTATHIONE_Mito + NADP_Mito	GE1Q-1194, GE1Q-4023, GE1Q-6092, GE1Q-10705	GE1Q-1194, GE1Q-4023, GE1Q-6092, GE1Q-10705		Fatty Acid Metabolism	0	0	1000	0		EC-1.8.1.7
GLUTATHIONE-SYN-RXN_Chlo	GLUTATHIONE-SYN-RXN_Chlo	ATP_Chlo + GLY_Chlo + L-GAMMA-GLUTAMYLCYSTEINE_Chlo -> ADP_Chlo + GLUTATHIONE_Chlo + PROTON_Chlo + Pi_Chlo	GE1Q-5342	GE1Q-5342		Amino Acid Metabolism	0	0	1000	0		EC-6.3.2.3
GLUTCYSLIG-RXN_Mito	GLUTCYSLIG-RXN_Mito	ATP_Mito + CYS_Mito + GLT_Mito -> ADP_Mito + L-GAMMA-GLUTAMYLCYSTEINE_Mito + PROTON_Mito + Pi_Mito	GE1Q-127, GE1Q-4990	GE1Q-127, GE1Q-4990		Amino Acid Metabolism	0	0	1000	0		EC-6.3.2.2
GLUTDECARBOX-RXN_Cyto	GLUTDECARBOX-RXN_Cyto	GLT_Cyto -> 4-AMINO-BUTYRATE_Cyto + CARBON-DIOXIDE_Cyto	GE1Q-971	GE1Q-971		Amino Acid Metabolism	0	0	1000	0		EC-4.1.1.15
GLUTDEHYD-RXN_Chlo	GLUTDEHYD-RXN_Chlo	2-KETOGLUTARATE_Chlo + AMMONIA_Chlo + NADPH_Chlo + 2 PROTON_Chlo -> GLT_Chlo + NADP_Chlo + WATER_Chlo	GE1Q-10461, GE1Q-1458, GE1Q-2149, GE1Q-3404, GE1Q-6760, GE1Q-8031	GE1Q-10461, GE1Q-1458, GE1Q-2149, GE1Q-3404, GE1Q-6760, GE1Q-8031		Amino Acid Metabolism	0	0	1000	0		EC-1.4.1.4
GLUTDEHYD-RXN_Cyto	GLUTDEHYD-RXN_Cyto	2-KETOGLUTARATE_Cyto + AMMONIA_Cyto + NADPH_Cyto + 2 PROTON_Cyto -> GLT_Cyto + NADP_Cyto + WATER_Cyto	GE1Q-10461, GE1Q-1458, GE1Q-2149, GE1Q-3404, GE1Q-6760, GE1Q-8031	GE1Q-10461, GE1Q-1458, GE1Q-2149, GE1Q-3404, GE1Q-6760, GE1Q-8031		Amino Acid Metabolism	0	0	1000	0		EC-1.4.1.4
GLUTKIN-RXN_Cyto	GLUTKIN-RXN_Cyto	ATP_Cyto + GLT_Cyto -> ADP_Cyto + L-GLUTAMATE-5-P_Cyto	GE1Q-6536	GE1Q-6536		Amino Acid Metabolism	0	0	1000	0		EC-2.7.2.11
GLUTRNAREDUCT-RXN_Chlo	GLUTRNAREDUCT-RXN_Chlo	Charged-GLT-tRNAs_Chlo + NADPH_Chlo -> GLT-tRNAs_Chlo + GLUTAMATE-1-SEMIALDEHYDE_Chlo + NADP_Chlo	GE1Q-8717	GE1Q-8717		Pigments Metabolism	0	0	1000	0		EC-1.2.1.70
GLUTSEMIALDEHYDROG-RXN_Cyto	GLUTSEMIALDEHYDROG-RXN_Cyto	L-GLUTAMATE-5-P_Cyto + NADPH_Cyto + PROTON_Cyto -> L-GLUTAMATE_GAMMA-SEMIALDEHYDE_Cyto + NADP_Cyto + Pi_Cyto	GE1Q-6536	GE1Q-6536		Amino Acid Metabolism	0	0	1000	0		EC-1.2.1.41
GLY3KIN-RXN_Chlo	GLY3KIN-RXN_Chlo	ATP_Chlo + GLYCERATE_Chlo -> ADP_Chlo + G3P_Chlo + PROTON_Chlo	GE1Q-9035	GE1Q-9035		Amino Acid Metabolism	0	0	1000	0		EC-2.7.1.31
GLY3KIN-RXN_Cyto	GLY3KIN-RXN_Cyto	ATP_Cyto + GLYCERATE_Cyto -> ADP_Cyto + G3P_Cyto + PROTON_Cyto	GE1Q-9035	GE1Q-9035		Amino Acid Metabolism	0	0	1000	0		EC-2.7.1.31
GLYC3PDEHYDROGBIOSYN-RXN-(NADP)_Chlo	GLYC3PDEHYDROGBIOSYN-RXN-(NADP)_Chlo	DIHYDROXY-ACETONE-PHOSPHATE_Chlo + NADPH_Chlo + PROTON_Chlo -> GLYCEROL-3P_Chlo + NADP_Chlo	GE1Q-10877, GE1Q-11144	GE1Q-10877, GE1Q-11144		Fatty Acid Metabolism	0	0	1000	0		EC-1.1.1.94
GLYC3PDEHYDROGBIOSYN-RXN_Cyto	GLYC3PDEHYDROGBIOSYN-RXN_Cyto	DIHYDROXY-ACETONE-PHOSPHATE_Cyto + NADH_Cyto + PROTON_Cyto -> GLYCEROL-3P_Cyto + NAD_Cyto	GE1Q-10877, GE1Q-11144	GE1Q-10877, GE1Q-11144		Fatty Acid Metabolism	0	0	1000	0		EC-1.1.1.94
GLYCERALDEHYDE-DEHYDRO-RXN_Chlo	GLYCERALDEHYDE-DEHYDRO-RXN_Chlo	GLYCERALD_Chlo + NAD_Chlo + WATER_Chlo -> GLYCERATE_Chlo + NADH_Chlo + 2 PROTON_Chlo	GE1Q-9511, GE1Q-10034, GE1Q-10108	GE1Q-9511, GE1Q-10034, GE1Q-10108		Carbohydrate Metabolism	0	0	1000	0		EC-1.2.1.3
GLYCERATE-DEHYDROGENASE-RXN_Chlo	GLYCERATE-DEHYDROGENASE-RXN_Chlo	NADH_Chlo + OH-PYR_Chlo + PROTON_Chlo -> GLYCERATE_Chlo + NAD_Chlo	GE1Q-10517	GE1Q-10517		Amino Acid Metabolism	0	0	1000	0		EC-1.1.1.29
GLYCEROL-KIN-RXN_Chlo	GLYCEROL-KIN-RXN_Chlo	ATP_Chlo + GLYCEROL_Chlo -> ADP_Chlo + GLYCEROL-3P_Chlo + PROTON_Chlo	GE1Q-2436, GE1Q-5964	GE1Q-2436, GE1Q-5964		Fatty Acid Metabolism	0	0	1000	0		EC-2.7.1.30
GLYCEROL-KIN-RXN_Cyto	GLYCEROL-KIN-RXN_Cyto	ATP_Cyto + GLYCEROL_Cyto -> ADP_Cyto + GLYCEROL-3P_Cyto + PROTON_Cyto	GE1Q-2436, GE1Q-5964	GE1Q-2436, GE1Q-5964		Fatty Acid Metabolism	0	0	1000	0		EC-2.7.1.30
GLYCERONE-KINASE-RXN_Chlo	GLYCERONE-KINASE-RXN_Chlo	ATP_Chlo + DIHYDROXYACETONE_Chlo <=> ADP_Chlo + DIHYDROXY-ACETONE-PHOSPHATE_Chlo + PROTON_Chlo	GE1Q-5783	GE1Q-5783		Fatty Acid Metabolism	1	-1000	1000	0		EC-2.7.1.29
GLYCINE--TRNA-LIGASE-RXN_Cyto	GLYCINE--TRNA-LIGASE-RXN_Cyto	ATP_Cyto + GLY-tRNAs_Cyto + GLY_Cyto + PROTON_Cyto -> AMP_Cyto + Charged-GLY-tRNAs_Cyto + PPI_Cyto	GE1Q-10714, GE1Q-11695	GE1Q-10714, GE1Q-11695		Amino Acid Metabolism	0	0	1000	0		EC-6.1.1.14
GLYCINE-AMINOTRANSFERASE-RXN_Cyto	GLYCINE-AMINOTRANSFERASE-RXN_Cyto	GLT_Cyto + GLYOX_Cyto -> 2-KETOGLUTARATE_Cyto + GLY_Cyto				Amino Acid Metabolism	0	0	1000	0		EC-2.6.1.4
GLYCOGENSYN-RXN_Chlo	GLYCOGENSYN-RXN_Chlo	ADP-D-GLUCOSE_Chlo -> ADP_Chlo + STARCH_Chlo				Carbohydrate Metabolism	0	0	1000	0
GLYCOLATEDEHYDRO-RXN_Cyto	GLYCOLATEDEHYDRO-RXN_Cyto	GLYCOLLATE_Cyto + NAD_Cyto -> GLYOX_Cyto + NADH_Cyto	GE1Q-8402	GE1Q-8402		Carbohydrate Metabolism	0	0	1000	0		EC-1.1.99.14
GLYK_Cyto	GLYK_Cyto	ATP_Cyto + GLYCEROL_Cyto -> ADP_Cyto + GLYCEROL-3P_Cyto + PROTON_Cyto	GE1Q-2436, GE1Q-5964	GE1Q-2436, GE1Q-5964		Fatty Acid Metabolism	0	0	1000	0		2.7.1.30
GLYOHMETRANS-RXN_Chlo	GLYOHMETRANS-RXN_Chlo	SER_Chlo + THF_Chlo <=> GLY_Chlo + METHYLENE-THF_Chlo + WATER_Chlo	GE1Q-8820, GE1Q-9283, GE1Q-1891, GE1Q-3128, GE1Q-7991	GE1Q-8820, GE1Q-9283, GE1Q-1891, GE1Q-3128, GE1Q-7991		Amino Acid Metabolism	1	-1000	1000	0		EC-2.1.2.1
GLYOHMETRANS-RXN_Cyto	GLYOHMETRANS-RXN_Cyto	SER_Cyto + THF_Cyto <=> GLY_Cyto + METHYLENE-THF_Cyto + WATER_Cyto	GE1Q-8820, GE1Q-9283, GE1Q-1891, GE1Q-3128, GE1Q-7991	GE1Q-8820, GE1Q-9283, GE1Q-1891, GE1Q-3128, GE1Q-7991		Amino Acid Metabolism	1	-1000	1000	0		EC-2.1.2.1
GLYOHMETRANS-RXN_Mito	GLYOHMETRANS-RXN_Mito	SER_Mito + THF_Mito <=> GLY_Mito + METHYLENE-THF_Mito + WATER_Mito	GE1Q-8820, GE1Q-9283, GE1Q-1891, GE1Q-3128, GE1Q-7991	GE1Q-8820, GE1Q-9283, GE1Q-1891, GE1Q-3128, GE1Q-7991		Amino Acid Metabolism	1	-1000	1000	0		EC-2.1.2.1
GLYOXI-RXN_Cyto	GLYOXI-RXN_Cyto	GLUTATHIONE_Cyto + METHYL-GLYOXAL_Cyto -> S-LACTOYL-GLUTATHIONE_Cyto	GE1Q-5943, GE1Q-9325, GE1Q-11811	GE1Q-5943, GE1Q-9325, GE1Q-11811		Carbohydrate Metabolism	0	0	1000	0		EC-4.4.1.5
GLYOXII-RXN_Cyto	GLYOXII-RXN_Cyto	S-LACTOYL-GLUTATHIONE_Cyto + WATER_Cyto -> GLUTATHIONE_Cyto + L-LACTATE_Cyto + PROTON_Cyto	GE1Q-10262, GE1Q-10263	GE1Q-10262, GE1Q-10263		Carbohydrate Metabolism	0	0	1000	0		EC-3.1.2.6
GLYOXII-RXN_Mito	GLYOXII-RXN_Mito	S-LACTOYL-GLUTATHIONE_Mito + WATER_Mito -> GLUTATHIONE_Mito + L-LACTATE_Mito + PROTON_Mito	GE1Q-10262, GE1Q-10263	GE1Q-10262, GE1Q-10263		Carbohydrate Metabolism	0	0	1000	0		EC-3.1.2.6
GLYOXYLATE-REDUCTASE-NADP+-RXN_Chlo	GLYOXYLATE-REDUCTASE-NADP+-RXN_Chlo	GLYOX_Chlo + NADPH_Chlo + PROTON_Chlo -> GLYCOLLATE_Chlo + NADP_Chlo				Carbohydrate Metabolism	0	0	1000	0
GLYOX_Chlo_tx	GLYOX_Chlo_tx	GLYOX_Cyto <=> GLYOX_Chlo				Transport	1	-1000	1000	0
GLYRIBONUCSYN-RXN_Chlo	GLYRIBONUCSYN-RXN_Chlo	5-P-BETA-D-RIBOSYL-AMINE_Chlo + ATP_Chlo + GLY_Chlo <=> 5-PHOSPHO-RIBOSYL-GLYCINEAMIDE_Chlo + ADP_Chlo + 2 PROTON_Chlo + Pi_Chlo	GE1Q-10773	GE1Q-10773		Nucleotide Metabolism	1	-1000	1000	0		EC-6.3.4.13
GLY_Mito_tx	GLY_Mito_tx	GLY_Cyto <=> GLY_Mito				Transport	1	-1000	1000	0
GMKALT-RXN_Cyto	GMKALT-RXN_Cyto	ATP_Cyto + DGMP_Cyto <=> ADP_Cyto + DGDP_Cyto + PROTON_Cyto				Nucleotide Metabolism	1	-1000	1000	0
GMP-SYN-GLUT-RXN_Chlo	GMP-SYN-GLUT-RXN_Chlo	ATP_Chlo + GLN_Chlo + WATER_Chlo + XANTHOSINE-5-PHOSPHATE_Chlo -> AMP_Chlo + GLT_Chlo + GMP_Chlo + PPI_Chlo + 2 PROTON_Chlo	GE1Q-8002	GE1Q-8002		Nucleotide Metabolism	0	0	1000	0		EC-6.3.5.2
GMP-SYN-NH3-RXN_Chlo	GMP-SYN-NH3-RXN_Chlo	AMMONIA_Chlo + ATP_Chlo + XANTHOSINE-5-PHOSPHATE_Chlo -> AMP_Chlo + GMP_Chlo + PPI_Chlo + PROTON_Chlo	GE1Q-8002	GE1Q-8002		Nucleotide Metabolism	0	0	1000	0		EC-6.3.4.1
GMP-SYN-NH3-RXN_Cyto	GMP-SYN-NH3-RXN_Cyto	AMMONIA_Cyto + ATP_Cyto + XANTHOSINE-5-PHOSPHATE_Cyto -> AMP_Cyto + GMP_Cyto + PPI_Cyto + 2 PROTON_Cyto	GE1Q-8002	GE1Q-8002		Nucleotide Metabolism	0	0	1000	0		EC-6.3.4.1
GPCGPH_Cyto	GPCGPH_Cyto	WATER_Cyto + g3pc_Cyto -> CHOLINE_Cyto + GLYCEROL-3P_Cyto + PROTON_Cyto	GE1Q-5395	GE1Q-5395		Fatty Acid Metabolism	0	0	1000	0		3.1.4.46
GPEGPH_Cyto	GPEGPH_Cyto	WATER_Cyto + g3pe_Cyto -> ETHANOL-AMINE_Cyto + GLYCEROL-3P_Cyto + PROTON_Cyto	GE1Q-5395	GE1Q-5395		Fatty Acid Metabolism	0	0	1000	0		3.1.4.46
GPH-RXN_Chlo	GPH-RXN_Chlo	CPD-67_Chlo + WATER_Chlo -> GLYCOLLATE_Chlo + Pi_Chlo	GE1Q-1478, GE1Q-7597	GE1Q-1478, GE1Q-7597		Carbohydrate Metabolism	0	0	1000	0		EC-3.1.3.18
GPH-RXN_Cyto	GPH-RXN_Cyto	CPD-67_Cyto + WATER_Cyto -> GLYCOLLATE_Cyto + Pi_Cyto	GE1Q-1478, GE1Q-7597	GE1Q-1478, GE1Q-7597		Carbohydrate Metabolism	0	0	1000	0		EC-3.1.3.18
GPPSYN-RXN_Chlo	GPPSYN-RXN_Chlo	CPD-4211_Chlo + DELTA3-ISOPENTENYL-PP_Chlo -> GERANYL-PP_Chlo + PPI_Chlo	GE1Q-2154, GE1Q-2572, GE1Q-7586, GE1Q-9137, GE1Q-10534	GE1Q-2154, GE1Q-2572, GE1Q-7586, GE1Q-9137, GE1Q-10534		Fatty Acid Metabolism	0	0	1000	0		EC-2.5.1.1
GPPSYN-RXN_Cyto	GPPSYN-RXN_Cyto	CPD-4211_Cyto + DELTA3-ISOPENTENYL-PP_Cyto -> GERANYL-PP_Cyto + PPI_Cyto	GE1Q-2154, GE1Q-2572, GE1Q-7586, GE1Q-9137, GE1Q-10534	GE1Q-2154, GE1Q-2572, GE1Q-7586, GE1Q-9137, GE1Q-10534		Fatty Acid Metabolism	0	0	1000	0		EC-2.5.1.1
GSAAMINOTRANS-RXN_Chlo	GSAAMINOTRANS-RXN_Chlo	GLUTAMATE-1-SEMIALDEHYDE_Chlo <=> 5-AMINO-LEVULINATE_Chlo	GE1Q-5710	GE1Q-5710		Pigments Metabolism	1	-1000	1000	0		EC-5.4.3.8
GST-RXN_Chlo	GST-RXN_Chlo	1-CHLORO-24-DINITROBENZENE_Chlo + GLUTATHIONE_Chlo <=> CL-_Chlo + PROTON_Chlo + S-24-DINITROPHENYLGLUTATHIONE_Chlo	GE1Q-10622, GE1Q-4856, GE1Q-4267, GE1Q-341, GE1Q-1347, GE1Q-2431, GE1Q-2890, GE1Q-8602, GE1Q-8814, GE1Q-8977, GE1Q-11626	GE1Q-10622, GE1Q-4856, GE1Q-4267, GE1Q-341, GE1Q-1347, GE1Q-2431, GE1Q-2890, GE1Q-8602, GE1Q-8814, GE1Q-8977, GE1Q-11626		Fatty Acid Metabolism	1	-1000	1000	0		EC-2.5.1.18
GST-RXN_Cyto	GST-RXN_Cyto	1-CHLORO-24-DINITROBENZENE_Cyto + GLUTATHIONE_Cyto <=> CL-_Cyto + PROTON_Cyto + S-24-DINITROPHENYLGLUTATHIONE_Cyto	GE1Q-10622, GE1Q-4856, GE1Q-4267, GE1Q-341, GE1Q-1347, GE1Q-2431, GE1Q-2890, GE1Q-8602, GE1Q-8814, GE1Q-8977, GE1Q-11626	GE1Q-10622, GE1Q-4856, GE1Q-4267, GE1Q-341, GE1Q-1347, GE1Q-2431, GE1Q-2890, GE1Q-8602, GE1Q-8814, GE1Q-8977, GE1Q-11626		Fatty Acid Metabolism	1	-1000	1000	0		EC-2.5.1.18
GTP-CYCLOHYDRO-I-RXN_Mito	GTP-CYCLOHYDRO-I-RXN_Mito	GTP_Mito + WATER_Mito -> DIHYDRONEOPTERIN-P3_Mito + FORMATE_Mito + PROTON_Mito	GE1Q-9810	GE1Q-9810		Vitamins Metabolism	0	0	1000	0		EC-3.5.4.16
GTP-CYCLOHYDRO-II-RXN_Chlo	GTP-CYCLOHYDRO-II-RXN_Chlo	GTP_Chlo + 3 WATER_Chlo -> DIAMINO-OH-PHOSPHORIBOSYLAMINO-PYR_Chlo + FORMATE_Chlo + PPI_Chlo + 2 PROTON_Chlo	GE1Q-8666, GE1Q-8667	GE1Q-8666, GE1Q-8667		Vitamins Metabolism	0	0	1000	0		EC-3.5.4.25
GTPPYPHOSKIN-RXN_Chlo	GTPPYPHOSKIN-RXN_Chlo	ATP_Chlo + GTP_Chlo -> AMP_Chlo + GDP-TP_Chlo	GE1Q-15, GE1Q-2804, GE1Q-3817	GE1Q-15, GE1Q-2804, GE1Q-3817		Nucleotide Metabolism	0	0	1000	0		EC-2.7.6.5
GTPPYPHOSKIN-RXN_Cyto	GTPPYPHOSKIN-RXN_Cyto	ATP_Cyto + GTP_Cyto -> AMP_Cyto + GDP-TP_Cyto	GE1Q-15, GE1Q-2804, GE1Q-3817	GE1Q-15, GE1Q-2804, GE1Q-3817		Nucleotide Metabolism	0	0	1000	0		EC-2.7.6.5
GUANIDINOBUTANAMIDE-NH3-RXN_Cyto	GUANIDINOBUTANAMIDE-NH3-RXN_Cyto	4-GUANIDO-BUTYRAMIDE_Cyto + WATER_Cyto -> AMMONIA_Cyto + CPD-592_Cyto + PROTON_Cyto	GE1Q-8653	GE1Q-8653		Amino Acid Metabolism	0	0	1000	0		EC-3.5.1.4
GUANOSINE-DIPHOSPHATASE-RXN_Cyto	GUANOSINE-DIPHOSPHATASE-RXN_Cyto	GDP_Cyto + WATER_Cyto -> GMP_Cyto + PROTON_Cyto + Pi_Cyto	GE1Q-5188, GE1Q-9077	GE1Q-5188, GE1Q-9077		Nucleotide Metabolism	0	0	1000	0		EC-3.6.1.42
GUANPRIBOSYLTRAN-RXN_Chlo	GUANPRIBOSYLTRAN-RXN_Chlo	GUANINE_Chlo + PRPP_Chlo -> GMP_Chlo + PPI_Chlo	GE1Q-6294	GE1Q-6294		Nucleotide Metabolism	0	0	1000	0		EC-2.4.2.8
GUANYL-KIN-RXN_Chlo	GUANYL-KIN-RXN_Chlo	ATP_Chlo + GMP_Chlo -> ADP_Chlo + GDP_Chlo	GE1Q-2366, GE1Q-9117, GE1Q-10102	GE1Q-2366, GE1Q-9117, GE1Q-10102		Nucleotide Metabolism	0	0	1000	0		EC-2.7.4.8
GUANYL-KIN-RXN_Cyto	GUANYL-KIN-RXN_Cyto	ATP_Cyto + GMP_Cyto <=> ADP_Cyto + GDP_Cyto + PROTON_Cyto	GE1Q-2366, GE1Q-9117, GE1Q-10102	GE1Q-2366, GE1Q-9117, GE1Q-10102		Nucleotide Metabolism	1	-1000	1000	0		EC-2.7.4.8
GUANYLCYC-RXN_Chlo	GUANYLCYC-RXN_Chlo	GTP_Chlo <=> CGMP_Chlo + PPI_Chlo	GE1Q-4693, GE1Q-3175, GE1Q-8853	GE1Q-4693, GE1Q-3175, GE1Q-8853		Nucleotide Metabolism	1	-1000	1000	0		EC-4.6.1.2
GUANYLCYC-RXN_Cyto	GUANYLCYC-RXN_Cyto	GTP_Cyto <=> CGMP_Cyto + PPI_Cyto	GE1Q-4693, GE1Q-3175, GE1Q-8853	GE1Q-4693, GE1Q-3175, GE1Q-8853		Nucleotide Metabolism	1	-1000	1000	0		EC-4.6.1.2
Glycolate_Chlo_tx	Glycolate_Chlo_tx	GLYCOLLATE_Cyto <=> GLYCOLLATE_Chlo				Transport	1	-1000	1000	0
H2PTERIDINEPYROPHOSPHOKIN-RXN_Cyto	H2PTERIDINEPYROPHOSPHOKIN-RXN_Cyto	AMINO-OH-HYDROXYMETHYL-DIHYDROPTERIDINE_Cyto + ATP_Cyto -> AMP_Cyto + DIHYDROPTERIN-CH2OH-PP_Cyto + PROTON_Cyto	GE1Q-3066	GE1Q-3066		Vitamins Metabolism	0	0	1000	0		EC-2.7.6.3
H2PTEROATESYNTH-RXN_Cyto	H2PTEROATESYNTH-RXN_Cyto	DIHYDROPTERIN-CH2OH-PP_Cyto + P-AMINO-BENZOATE_Cyto -> 7-8-DIHYDROPTEROATE_Cyto + PPI_Cyto	GE1Q-3066	GE1Q-3066		Vitamins Metabolism	0	0	1000	0		EC-2.5.1.15
HADH100_Chlo	HADH100_Chlo	3hdcoa_Chlo + NAD_Chlo -> 3odcoa_Chlo + NADH_Chlo + PROTON_Chlo	GE1Q-1707, GE1Q-4428, GE1Q-5795, GE1Q-10472	GE1Q-1707, GE1Q-4428, GE1Q-5795, GE1Q-10472		Fatty Acid Metabolism	0	0	1000	0		1.1.1.35
HADH100_Mito	HADH100_Mito	3hdcoa_Mito + NAD_Mito -> 3odcoa_Mito + NADH_Mito + PROTON_Mito	GE1Q-4428	GE1Q-4428		Fatty Acid Metabolism	0	0	1000	0		1.1.1.35
HADH101_3H6Z_Mito	HADH101_3H6Z_Mito	3hdc6coa_Mito + NAD_Mito -> 3odc6coa_Mito + NADH_Mito + PROTON_Mito	GE1Q-4428	GE1Q-4428		Fatty Acid Metabolism	0	0	1000	0		1.1.1.35
HADH101_3H7Z_Chlo	HADH101_3H7Z_Chlo	3hdc7coa_Chlo + NAD_Chlo -> 3odc7coa_Chlo + NADH_Chlo + PROTON_Chlo	GE1Q-1707, GE1Q-4428, GE1Q-5795, GE1Q-10472	GE1Q-1707, GE1Q-4428, GE1Q-5795, GE1Q-10472		Fatty Acid Metabolism	0	0	1000	0		1.1.1.35
HADH101_3H7Z_Mito	HADH101_3H7Z_Mito	3hdc7coa_Mito + NAD_Mito -> 3odc7coa_Mito + NADH_Mito + PROTON_Mito	GE1Q-4428	GE1Q-4428		Fatty Acid Metabolism	0	0	1000	0		1.1.1.35
HADH102_3H6Z9Z_Mito	HADH102_3H6Z9Z_Mito	3hdc69coa_Mito + NAD_Mito -> 3odc69coa_Mito + NADH_Mito + PROTON_Mito	GE1Q-4428	GE1Q-4428		Fatty Acid Metabolism	0	0	1000	0		1.1.1.35
HADH120_Chlo	HADH120_Chlo	3hddcoa_Chlo + NAD_Chlo -> 3oddcoa_Chlo + NADH_Chlo + PROTON_Chlo	GE1Q-1707, GE1Q-4428, GE1Q-5795, GE1Q-10472	GE1Q-1707, GE1Q-4428, GE1Q-5795, GE1Q-10472		Fatty Acid Metabolism	0	0	1000	0		1.1.1.35
HADH120_Mito	HADH120_Mito	3hddcoa_Mito + NAD_Mito -> 3oddcoa_Mito + NADH_Mito + PROTON_Mito	GE1Q-4428	GE1Q-4428		Fatty Acid Metabolism	0	0	1000	0		1.1.1.35
HADH121_3H5Z_Mito	HADH121_3H5Z_Mito	3hdd5coa_Mito + NAD_Mito -> 3odd5coc_Mito + NADH_Mito + PROTON_Mito	GE1Q-4428	GE1Q-4428		Fatty Acid Metabolism	0	0	1000	0		1.1.1.35
HADH121_3H6Z_Chlo	HADH121_3H6Z_Chlo	3hd6coa_Chlo + NAD_Chlo -> 3od6coa_Chlo + NADH_Chlo + PROTON_Chlo	GE1Q-1707, GE1Q-4428, GE1Q-5795, GE1Q-10472	GE1Q-1707, GE1Q-4428, GE1Q-5795, GE1Q-10472		Fatty Acid Metabolism	0	0	1000	0		1.1.1.35
HADH121_3H6Z_Mito	HADH121_3H6Z_Mito	3hd6coa_Mito + NAD_Mito -> 3od6coa_Mito + NADH_Mito + PROTON_Mito	GE1Q-4428	GE1Q-4428		Fatty Acid Metabolism	0	0	1000	0		1.1.1.35
HADH122_3H5Z8Z_Mito	HADH122_3H5Z8Z_Mito	3hdd58coa_Mito + NAD_Mito -> 3odd58coa_Mito + NADH_Mito + PROTON_Mito	GE1Q-4428	GE1Q-4428		Fatty Acid Metabolism	0	0	1000	0		1.1.1.35
HADH122_3H6Z9Z_Chlo	HADH122_3H6Z9Z_Chlo	3hdd69coa_Chlo + NAD_Chlo -> 3od69coa_Chlo + NADH_Chlo + PROTON_Chlo	GE1Q-1707, GE1Q-4428, GE1Q-5795, GE1Q-10472	GE1Q-1707, GE1Q-4428, GE1Q-5795, GE1Q-10472		Fatty Acid Metabolism	0	0	1000	0		1.1.1.35
HADH122_3H6Z9Z_Mito	HADH122_3H6Z9Z_Mito	3hdd69coa_Mito + NAD_Mito -> 3od69coa_Mito + NADH_Mito + PROTON_Mito	GE1Q-4428	GE1Q-4428		Fatty Acid Metabolism	0	0	1000	0		1.1.1.35
HADH123_3H5Z8Z11Z_Mito	HADH123_3H5Z8Z11Z_Mito	3hdd5811coa_Mito + NAD_Mito -> 3odd5811coa_Mito + NADH_Mito + PROTON_Mito	GE1Q-4428	GE1Q-4428		Fatty Acid Metabolism	0	0	1000	0		1.1.1.35
HADH140_Chlo	HADH140_Chlo	3htdcoa_Chlo + NAD_Chlo -> 3otdcoa_Chlo + NADH_Chlo + PROTON_Chlo	GE1Q-1707, GE1Q-4428, GE1Q-5795, GE1Q-10472	GE1Q-1707, GE1Q-4428, GE1Q-5795, GE1Q-10472		Fatty Acid Metabolism	0	0	1000	0		1.1.1.35
HADH140_Mito	HADH140_Mito	3htdcoa_Mito + NAD_Mito -> 3otdcoa_Mito + NADH_Mito + PROTON_Mito	GE1Q-4428	GE1Q-4428		Fatty Acid Metabolism	0	0	1000	0		1.1.1.35
HADH141_3H5Z_Mito	HADH141_3H5Z_Mito	3htd5coa_Mito + NAD_Mito -> 3otd5coa_Mito + NADH_Mito + PROTON_Mito	GE1Q-4428	GE1Q-4428		Fatty Acid Metabolism	0	0	1000	0		1.1.1.35
HADH141_3H7Z_Mito	HADH141_3H7Z_Mito	3htd7coa_Mito + NAD_Mito -> 3otd7coa_Mito + NADH_Mito + PROTON_Mito	GE1Q-4428	GE1Q-4428		Fatty Acid Metabolism	0	0	1000	0		1.1.1.35
HADH142_3H5Z8Z_Chlo	HADH142_3H5Z8Z_Chlo	3htd58coa_Chlo + NAD_Chlo -> 3otd58coa_Chlo + NADH_Chlo + PROTON_Chlo	GE1Q-1707, GE1Q-4428, GE1Q-5795, GE1Q-10472	GE1Q-1707, GE1Q-4428, GE1Q-5795, GE1Q-10472		Fatty Acid Metabolism	0	0	1000	0		1.1.1.35
HADH142_3H5Z8Z_Mito	HADH142_3H5Z8Z_Mito	3htd58coa_Mito + NAD_Mito -> 3otd58coa_Mito + NADH_Mito + PROTON_Mito	GE1Q-4428	GE1Q-4428		Fatty Acid Metabolism	0	0	1000	0		1.1.1.35
HADH142_3H7Z10Z_Mito	HADH142_3H7Z10Z_Mito	3htd710coa_Mito + NAD_Mito -> 3otd710coa_Mito + NADH_Mito + PROTON_Mito	GE1Q-4428	GE1Q-4428		Fatty Acid Metabolism	0	0	1000	0		1.1.1.35
HADH143_3H5Z8Z11Z_Chlo	HADH143_3H5Z8Z11Z_Chlo	3htd5811coa_Chlo + NAD_Chlo -> 3otd5811coa_Chlo + NADH_Chlo + PROTON_Chlo	GE1Q-1707, GE1Q-4428, GE1Q-5795, GE1Q-10472	GE1Q-1707, GE1Q-4428, GE1Q-5795, GE1Q-10472		Fatty Acid Metabolism	0	0	1000	0		1.1.1.35
HADH143_3H5Z8Z11Z_Mito	HADH143_3H5Z8Z11Z_Mito	3htd5811coa_Mito + NAD_Mito -> 3otd5811coa_Mito + NADH_Mito + PROTON_Mito	GE1Q-4428	GE1Q-4428		Fatty Acid Metabolism	0	0	1000	0		1.1.1.35
HADH143_3H7Z10Z13Z_Mito	HADH143_3H7Z10Z13Z_Mito	3htd71013coa_Mito + NAD_Mito -> 3otd71013coa_Mito + NADH_Mito + PROTON_Mito	GE1Q-4428	GE1Q-4428		Fatty Acid Metabolism	0	0	1000	0		1.1.1.35
HADH160_Chlo	HADH160_Chlo	3hhdcoa_Chlo + NAD_Chlo -> 3ohdcoa_Chlo + NADH_Chlo + PROTON_Chlo	GE1Q-1707, GE1Q-4428, GE1Q-5795, GE1Q-10472	GE1Q-1707, GE1Q-4428, GE1Q-5795, GE1Q-10472		Fatty Acid Metabolism	0	0	1000	0		1.1.1.35
HADH160_Mito	HADH160_Mito	3hhdcoa_Mito + NAD_Mito -> 3ohdcoa_Mito + NADH_Mito + PROTON_Mito	GE1Q-4428	GE1Q-4428		Fatty Acid Metabolism	0	0	1000	0		1.1.1.35
HADH161_3H7Z_Mito	HADH161_3H7Z_Mito	3hhd7coa_Mito + NAD_Mito -> 3ohd7coa_Mito + NADH_Mito + PROTON_Mito	GE1Q-4428	GE1Q-4428		Fatty Acid Metabolism	0	0	1000	0		1.1.1.35
HADH161_3H9Z_Mito	HADH161_3H9Z_Mito	3hhd9coa_Mito + NAD_Mito -> 3ohd9coa_Mito + NADH_Mito + PROTON_Mito	GE1Q-4428	GE1Q-4428		Fatty Acid Metabolism	0	0	1000	0		1.1.1.35
HADH162_3H7Z10Z_Chlo	HADH162_3H7Z10Z_Chlo	3hhd710coa_Chlo + NAD_Chlo -> 3ohd710coa_Chlo + NADH_Chlo + PROTON_Chlo	GE1Q-1707, GE1Q-4428, GE1Q-5795, GE1Q-10472	GE1Q-1707, GE1Q-4428, GE1Q-5795, GE1Q-10472		Fatty Acid Metabolism	0	0	1000	0		1.1.1.35
HADH162_3H7Z10Z_Mito	HADH162_3H7Z10Z_Mito	3hhd710coa_Mito + NAD_Mito -> 3ohd710coa_Mito + NADH_Mito + PROTON_Mito	GE1Q-4428	GE1Q-4428		Fatty Acid Metabolism	0	0	1000	0		1.1.1.35
HADH162_3H9Z12Z_Mito	HADH162_3H9Z12Z_Mito	3hhd912coa_Mito + NAD_Mito -> 3ohd912coa_Mito + NADH_Mito + PROTON_Mito	GE1Q-4428	GE1Q-4428		Fatty Acid Metabolism	0	0	1000	0		1.1.1.35
HADH163_3H6Z9Z12Z_Mito	HADH163_3H6Z9Z12Z_Mito	3hhd6912coa_Mito + NAD_Mito -> 3ohd6912coa_Mito + NADH_Mito + PROTON_Mito	GE1Q-4428	GE1Q-4428		Fatty Acid Metabolism	0	0	1000	0		1.1.1.35
HADH163_3H7Z10Z13Z_Chlo	HADH163_3H7Z10Z13Z_Chlo	3hhd71013coa_Chlo + NAD_Chlo -> 3ohd71013coa_Chlo + NADH_Chlo + PROTON_Chlo	GE1Q-1707, GE1Q-4428, GE1Q-5795, GE1Q-10472	GE1Q-1707, GE1Q-4428, GE1Q-5795, GE1Q-10472		Fatty Acid Metabolism	0	0	1000	0		1.1.1.35
HADH163_3H7Z10Z13Z_Mito	HADH163_3H7Z10Z13Z_Mito	3hhd71013coa_Mito + NAD_Mito -> 3ohd71013coa_Mito + NADH_Mito + PROTON_Mito	GE1Q-4428	GE1Q-4428		Fatty Acid Metabolism	0	0	1000	0		1.1.1.35
HADH164_3H6Z9Z12Z15Z_Mito	HADH164_3H6Z9Z12Z15Z_Mito	3hhd691215coa_Mito + NAD_Mito -> 3ohd691215coa_Mito + NADH_Mito + PROTON_Mito	GE1Q-4428	GE1Q-4428		Fatty Acid Metabolism	0	0	1000	0		1.1.1.35
HADH180_Chlo	HADH180_Chlo	3hodcoa_Chlo + NAD_Chlo -> 3oodcoa_Chlo + NADH_Chlo + PROTON_Chlo	GE1Q-1707, GE1Q-4428, GE1Q-5795, GE1Q-10472	GE1Q-1707, GE1Q-4428, GE1Q-5795, GE1Q-10472		Fatty Acid Metabolism	0	0	1000	0		1.1.1.35
HADH180_Mito	HADH180_Mito	3hodcoa_Mito + NAD_Mito -> 3oodcoa_Mito + NADH_Mito + PROTON_Mito	GE1Q-4428	GE1Q-4428		Fatty Acid Metabolism	0	0	1000	0		1.1.1.35
HADH181_3H9Z_Mito	HADH181_3H9Z_Mito	3hod9coa_Mito + NAD_Mito -> 3ood9coa_Mito + NADH_Mito + PROTON_Mito	GE1Q-4428	GE1Q-4428		Fatty Acid Metabolism	0	0	1000	0		1.1.1.35
HADH182_3H9Z12Z_Mito	HADH182_3H9Z12Z_Mito	3hod912coa_Mito + NAD_Mito -> 3ood912coa_Mito + NADH_Mito + PROTON_Mito	GE1Q-4428	GE1Q-4428		Fatty Acid Metabolism	0	0	1000	0		1.1.1.35
HADH183_3H6Z9Z12Z_Chlo	HADH183_3H6Z9Z12Z_Chlo	3hod6912coa_Chlo + NAD_Chlo -> 3ood6912coa_Chlo + NADH_Chlo + PROTON_Chlo	GE1Q-1707, GE1Q-4428, GE1Q-5795, GE1Q-10472	GE1Q-1707, GE1Q-4428, GE1Q-5795, GE1Q-10472		Fatty Acid Metabolism	0	0	1000	0		1.1.1.35
HADH183_3H6Z9Z12Z_Mito	HADH183_3H6Z9Z12Z_Mito	3hod6912coa_Mito + NAD_Mito -> 3ood6912coa_Mito + NADH_Mito + PROTON_Mito	GE1Q-4428	GE1Q-4428		Fatty Acid Metabolism	0	0	1000	0		1.1.1.35
HADH183_3H9Z12Z15Z_Mito	HADH183_3H9Z12Z15Z_Mito	3hod91215coa_Mito + NAD_Mito -> 3ood91215coa_Mito + NADH_Mito + PROTON_Mito	GE1Q-4428	GE1Q-4428		Fatty Acid Metabolism	0	0	1000	0		1.1.1.35
HADH184_3H6Z9Z12Z15Z_Chlo	HADH184_3H6Z9Z12Z15Z_Chlo	3hod691215coa_Chlo + NAD_Chlo -> 3ood691215coa_Chlo + NADH_Chlo + PROTON_Chlo	GE1Q-1707, GE1Q-4428, GE1Q-5795, GE1Q-10472	GE1Q-1707, GE1Q-4428, GE1Q-5795, GE1Q-10472		Fatty Acid Metabolism	0	0	1000	0		1.1.1.35
HADH200_Chlo	HADH200_Chlo	3heicoscoa_Chlo + NAD_Chlo -> 3oeicoscoa_Chlo + NADH_Chlo + PROTON_Chlo	GE1Q-1707, GE1Q-4428, GE1Q-5795, GE1Q-10472	GE1Q-1707, GE1Q-4428, GE1Q-5795, GE1Q-10472		Fatty Acid Metabolism	0	0	1000	0		1.1.1.35
HADH204_3H5Z8Z11Z14Z_Chlo	HADH204_3H5Z8Z11Z14Z_Chlo	3heico581114coa_Chlo + NAD_Chlo -> 3oeico581114coa_Chlo + NADH_Chlo + PROTON_Chlo	GE1Q-1707, GE1Q-4428, GE1Q-5795, GE1Q-10472	GE1Q-1707, GE1Q-4428, GE1Q-5795, GE1Q-10472		Fatty Acid Metabolism	0	0	1000	0		1.1.1.35
HADH205_3H5Z8Z11Z14Z17Z_Chlo	HADH205_3H5Z8Z11Z14Z17Z_Chlo	3heico58111417coa_Chlo + NAD_Chlo -> 3oeico58111417coa_Chlo + NADH_Chlo + PROTON_Chlo	GE1Q-1707, GE1Q-4428, GE1Q-5795, GE1Q-10472	GE1Q-1707, GE1Q-4428, GE1Q-5795, GE1Q-10472		Fatty Acid Metabolism	0	0	1000	0		1.1.1.35
HADH220_Chlo	HADH220_Chlo	3hdocoscoa_Chlo + NAD_Chlo -> 3odocoscoa_Chlo + NADH_Chlo + PROTON_Chlo	GE1Q-1707, GE1Q-4428, GE1Q-5795, GE1Q-10472	GE1Q-1707, GE1Q-4428, GE1Q-5795, GE1Q-10472		Fatty Acid Metabolism	0	0	1000	0		1.1.1.35
HADH225_3H7Z10Z13Z16Z19Z_Chlo	HADH225_3H7Z10Z13Z16Z19Z_Chlo	3hdcos710131619coa_Chlo + NAD_Chlo -> 3odcos710131619coa_Chlo + NADH_Chlo + PROTON_Chlo	GE1Q-1707, GE1Q-4428, GE1Q-5795, GE1Q-10472	GE1Q-1707, GE1Q-4428, GE1Q-5795, GE1Q-10472		Fatty Acid Metabolism	0	0	1000	0		1.1.1.35
HADH240_Chlo	HADH240_Chlo	3httccoa_Chlo + NAD_Chlo -> 3ottccoa_Chlo + NADH_Chlo + PROTON_Chlo	GE1Q-1707, GE1Q-4428, GE1Q-5795, GE1Q-10472	GE1Q-1707, GE1Q-4428, GE1Q-5795, GE1Q-10472		Fatty Acid Metabolism	0	0	1000	0		1.1.1.35
HADH40_Mito	HADH40_Mito	NAD_Mito + S-3-HYDROXYBUTANOYL-COA_Mito -> ACETOACETYL-COA_Mito + NADH_Mito + PROTON_Mito	GE1Q-1707, GE1Q-4428, GE1Q-5795, GE1Q-10472	GE1Q-1707, GE1Q-4428, GE1Q-5795, GE1Q-10472		Fatty Acid Metabolism	0	0	1000	0		1.1.1.35
HADH60_Mito	HADH60_Mito	3hhcoa_Mito + NAD_Mito -> 3ohcoa_Mito + NADH_Mito + PROTON_Mito	GE1Q-4428	GE1Q-4428		Fatty Acid Metabolism	0	0	1000	0		1.1.1.35
HADH61_3H5Z_Mito	HADH61_3H5Z_Mito	3hh5coa_Mito + NAD_Mito -> 3oh5coa_Mito + NADH_Mito + PROTON_Mito	GE1Q-4428	GE1Q-4428		Fatty Acid Metabolism	0	0	1000	0		1.1.1.35
HADH80_Mito	HADH80_Mito	3hocoa_Mito + NAD_Mito -> 3oocoa_Mito + NADH_Mito + PROTON_Mito	GE1Q-4428	GE1Q-4428		Fatty Acid Metabolism	0	0	1000	0		1.1.1.35
HADH81_3H5Z_Mito	HADH81_3H5Z_Mito	3hoc5coa_Mito + NAD_Mito -> 3ooc5coa_Mito + NADH_Mito + PROTON_Mito	GE1Q-4428	GE1Q-4428		Fatty Acid Metabolism	0	0	1000	0		1.1.1.35
HADH81_3H7Z_Mito	HADH81_3H7Z_Mito	3hoc7coa_Mito + NAD_Mito -> 3ooc7coa_Mito + NADH_Mito + PROTON_Mito	GE1Q-4428	GE1Q-4428		Fatty Acid Metabolism	0	0	1000	0		1.1.1.35
HCO3_Mito_tx	HCO3_Mito_tx	HCO3_Cyto <=> HCO3_Mito				Transport	1	-1000	1000	0
HCO3_t	HCO3_t	HCO3_Cyto <=> HCO3_Chlo				Transport	1	-1000	1000	0
HEME-OXYGENASE-DECYCLIZING-RXN_Chlo	HEME-OXYGENASE-DECYCLIZING-RXN_Chlo	3 NADH_Chlo + 3 OXYGEN-MOLECULE_Chlo + PROTOHEME_Chlo + 2 PROTON_Chlo -> BILIVERDINE_Chlo + CARBON-MONOXIDE_Chlo + FE+2_Chlo + 3 NAD_Chlo + 3 WATER_Chlo	GE1Q-6999, GE1Q-8004	GE1Q-6999, GE1Q-8004		Pigments Metabolism	0	0	1000	0		EC-1.14.99.3
HEME-OXYGENASE-DECYCLIZING-RXN_Mito	HEME-OXYGENASE-DECYCLIZING-RXN_Mito	3 NADH_Mito + 3 OXYGEN-MOLECULE_Mito + PROTOHEME_Mito + 2 PROTON_Mito -> BILIVERDINE_Mito + CARBON-MONOXIDE_Mito + FE+2_Mito + 3 NAD_Mito + 3 WATER_Mito	GE1Q-6999, GE1Q-8004	GE1Q-6999, GE1Q-8004		Pigments Metabolism	0	0	1000	0		EC-1.14.99.3
HEMN-RXN_Cyto	HEMN-RXN_Cyto	COPROPORPHYRINOGEN_III_Cyto + 2 S-ADENOSYLMETHIONINE_Cyto -> 2 CARBON-DIOXIDE_Cyto + 2 CH33ADO_Cyto + 2 MET_Cyto + PROTOPORPHYRINOGEN_Cyto	GE1Q-1139	GE1Q-1139		Others	0	0	1000	0		EC-1.3.99.22
HISTALDEHYD-RXN_Chlo	HISTALDEHYD-RXN_Chlo	HISTIDINAL_Chlo + NAD_Chlo + WATER_Chlo -> HIS_Chlo + NADH_Chlo + 2 PROTON_Chlo	GE1Q-1854, GE1Q-10094	GE1Q-1854, GE1Q-10094		Amino Acid Metabolism	0	0	1000	0		EC-1.1.1.23
HISTAMINOTRANS-RXN_Chlo	HISTAMINOTRANS-RXN_Chlo	GLT_Chlo + IMIDAZOLE-ACETOL-P_Chlo -> 2-KETOGLUTARATE_Chlo + L-HISTIDINOL-P_Chlo	GE1Q-10976	GE1Q-10976		Amino Acid Metabolism	0	0	1000	0		EC-2.6.1.9
HISTAMINOTRANS-RXN_Cyto	HISTAMINOTRANS-RXN_Cyto	GLT_Cyto + IMIDAZOLE-ACETOL-P_Cyto -> 2-KETOGLUTARATE_Cyto + L-HISTIDINOL-P_Cyto	GE1Q-10976	GE1Q-10976		Amino Acid Metabolism	0	0	1000	0		EC-2.6.1.9
HISTCYCLOHYD-RXN_Chlo	HISTCYCLOHYD-RXN_Chlo	PHOSPHORIBOSYL-AMP_Chlo + WATER_Chlo -> PHOSPHORIBOSYL-FORMIMINO-AICAR-P_Chlo	GE1Q-1854, GE1Q-10094	GE1Q-1854, GE1Q-10094		Amino Acid Metabolism	0	0	1000	0		EC-3.5.4.19
HISTIDINE--TRNA-LIGASE-RXN_Cyto	HISTIDINE--TRNA-LIGASE-RXN_Cyto	ATP_Cyto + HIS-tRNAs_Cyto + HIS_Cyto + PROTON_Cyto -> AMP_Cyto + Charged-HIS-tRNAs_Cyto + PPI_Cyto	GE1Q-2120, GE1Q-7061	GE1Q-2120, GE1Q-7061		Amino Acid Metabolism	0	0	1000	0		EC-6.1.1.21
HISTIDINE-DECARBOXYLASE-RXN_Cyto	HISTIDINE-DECARBOXYLASE-RXN_Cyto	HIS_Cyto + PROTON_Cyto <=> CARBON-DIOXIDE_Cyto + HISTAMINE_Cyto	GE1Q-4764	GE1Q-4764		Amino Acid Metabolism	1	-1000	1000	0		EC-4.1.1.22
HISTIDPHOS-RXN_Chlo	HISTIDPHOS-RXN_Chlo	L-HISTIDINOL-P_Chlo + WATER_Chlo -> HISTIDINOL_Chlo + Pi_Chlo				Amino Acid Metabolism	0	0	1000	0		EC-3.1.3.15
HISTOLDEHYD-RXN_Chlo	HISTOLDEHYD-RXN_Chlo	HISTIDINOL_Chlo + NAD_Chlo -> HISTIDINAL_Chlo + NADH_Chlo + PROTON_Chlo	GE1Q-1854, GE1Q-10094	GE1Q-1854, GE1Q-10094		Amino Acid Metabolism	0	0	1000	0		EC-1.1.1.23
HISTPRATPHYD-RXN_Chlo	HISTPRATPHYD-RXN_Chlo	PHOSPHORIBOSYL-ATP_Chlo + WATER_Chlo -> PHOSPHORIBOSYL-AMP_Chlo + PPI_Chlo + 2 PROTON_Chlo	GE1Q-1854, GE1Q-10094	GE1Q-1854, GE1Q-10094		Amino Acid Metabolism	0	0	1000	0		EC-3.6.1.31
HIS_Chlo_tx	HIS_Chlo_tx	HIS_Cyto <=> HIS_Chlo				Transport	1	-1000	1000	0
HOMO-CYS_Chlo_tx	HOMO-CYS_Chlo_tx	HOMO-CYS_Cyto <=> HOMO-CYS_Chlo				Transport	1	-1000	1000	0
HOMOCYSMET-RXN_Cyto	HOMOCYSMET-RXN_Cyto	CPD-1302_Cyto + HOMO-CYS_Cyto -> CPD-1301_Cyto + MET_Cyto	GE1Q-3563	GE1Q-3563		Amino Acid Metabolism	0	0	1000	0		EC-2.1.1.14
HOMOCYSMETB12-RXN_Cyto	HOMOCYSMETB12-RXN_Cyto	5-METHYL-THF_Cyto + HOMO-CYS_Cyto -> MET_Cyto + THF_Cyto	GE1Q-3563	GE1Q-3563		Amino Acid Metabolism	0	0	1000	0		EC-2.1.1.13
HOMOCYSTEINE-S-METHYLTRANSFERASE-RXN_Cyto	HOMOCYSTEINE-S-METHYLTRANSFERASE-RXN_Cyto	HOMO-CYS_Cyto + S-ADENOSYLMETHIONINE_Cyto <=> ADENOSYL-HOMO-CYS_Cyto + MET_Cyto + PROTON_Cyto				Amino Acid Metabolism	1	-1000	1000	0		EC-2.1.1.10
HOMOGENTISATE-12-DIOXYGENASE-RXN_Mito	HOMOGENTISATE-12-DIOXYGENASE-RXN_Mito	HOMOGENTISATE_Mito + OXYGEN-MOLECULE_Mito -> 4-MALEYL-ACETOACETATE_Mito + PROTON_Mito	GE1Q-6930	GE1Q-6930		Amino Acid Metabolism	0	0	1000	0		EC-1.13.11.5
HOMOSERDEAM-RXN_Chlo	HOMOSERDEAM-RXN_Chlo	HOMO-SER_Chlo <=> 2-OXOBUTANOATE_Chlo + AMMONIA_Chlo + PROTON_Chlo	GE1Q-726	GE1Q-726		Amino Acid Metabolism	1	-1000	1000	0		EC-4.4.1.1
HOMOSERDEHYDROG-RXN-(NAD)_Chlo	HOMOSERDEHYDROG-RXN-(NAD)_Chlo	L-ASPARTATE-SEMIALDEHYDE_Chlo + NADH_Chlo + PROTON_Chlo -> HOMO-SER_Chlo + NAD_Chlo	GE1Q-3209, GE1Q-5191, GE1Q-6040, GE1Q-7134	GE1Q-3209, GE1Q-5191, GE1Q-6040, GE1Q-7134		Amino Acid Metabolism	0	0	1000	0		EC-1.1.1.3
HOMOSERDEHYDROG-RXN-(NAD)_Cyto	HOMOSERDEHYDROG-RXN-(NAD)_Cyto	L-ASPARTATE-SEMIALDEHYDE_Cyto + NADH_Cyto + PROTON_Cyto -> HOMO-SER_Cyto + NAD_Cyto	GE1Q-3209, GE1Q-5191, GE1Q-6040, GE1Q-7134	GE1Q-3209, GE1Q-5191, GE1Q-6040, GE1Q-7134		Amino Acid Metabolism	0	0	1000	0		EC-1.1.1.3
HOMOSERDEHYDROG-RXN-(NADP)_Chlo	HOMOSERDEHYDROG-RXN-(NADP)_Chlo	L-ASPARTATE-SEMIALDEHYDE_Chlo + NADPH_Chlo + PROTON_Chlo -> HOMO-SER_Chlo + NADP_Chlo	GE1Q-3209, GE1Q-5191, GE1Q-6040, GE1Q-7134	GE1Q-3209, GE1Q-5191, GE1Q-6040, GE1Q-7134		Amino Acid Metabolism	0	0	1000	0		EC-1.1.1.3
HOMOSERDEHYDROG-RXN-(NADP)_Cyto	HOMOSERDEHYDROG-RXN-(NADP)_Cyto	L-ASPARTATE-SEMIALDEHYDE_Cyto + NADPH_Cyto + PROTON_Cyto -> HOMO-SER_Cyto + NADP_Cyto	GE1Q-3209, GE1Q-5191, GE1Q-6040, GE1Q-7134	GE1Q-3209, GE1Q-5191, GE1Q-6040, GE1Q-7134		Amino Acid Metabolism	0	0	1000	0		EC-1.1.1.3
HOMOSERINE-O-ACETYLTRANSFERASE-RXN_Cyto	HOMOSERINE-O-ACETYLTRANSFERASE-RXN_Cyto	ACETYL-COA_Cyto + HOMO-SER_Cyto -> CO-A_Cyto + CPD-667_Cyto	GE1Q-637	GE1Q-637		Amino Acid Metabolism	0	0	1000	0		EC-2.3.1.31
HOMOSERKIN-RXN_Chlo	HOMOSERKIN-RXN_Chlo	ATP_Chlo + HOMO-SER_Chlo -> ADP_Chlo + O-PHOSPHO-L-HOMOSERINE_Chlo + 2 PROTON_Chlo	GE1Q-6445	GE1Q-6445		Amino Acid Metabolism	0	0	1000	0		EC-2.7.1.39
HYDROXYLAMINE-REDUCTASE-NADH-RXN_Chlo	HYDROXYLAMINE-REDUCTASE-NADH-RXN_Chlo	AMMONIA_Chlo + NAD_Chlo + WATER_Chlo <=> HYDROXYLAMINE_Chlo + NADH_Chlo + PROTON_Chlo	GE1Q-9290	GE1Q-9290		Nitrogen Metabolism	1	-1000	1000	0		EC-1.7.1.10
HYDROXYLAMINE-REDUCTASE-RXN_Chlo	HYDROXYLAMINE-REDUCTASE-RXN_Chlo	AMMONIA_Chlo + NAD_Chlo + WATER_Chlo <=> HYDROXYLAMINE_Chlo + NADH_Chlo	GE1Q-9290	GE1Q-9290		Nitrogen Metabolism	1	-1000	1000	0		EC-1.7.99.1
HYDROXYMETHYLGLUTARYL-COA-REDUCTASE-RXN_Cyto	HYDROXYMETHYLGLUTARYL-COA-REDUCTASE-RXN_Cyto	CO-A_Cyto + MEVALONATE_Cyto + 2 NAD_Cyto -> 3-HYDROXY-3-METHYL-GLUTARYL-COA_Cyto + 2 NADH_Cyto + 2 PROTON_Cyto	GE1Q-8716	GE1Q-8716		Fatty Acid Metabolism	0	0	1000	0		EC-1.1.1.88
HYDROXYMETHYLGLUTARYL-COA-SYNTHASE-RXN_Chlo	HYDROXYMETHYLGLUTARYL-COA-SYNTHASE-RXN_Chlo	ACETOACETYL-COA_Chlo + ACETYL-COA_Chlo + WATER_Chlo -> 3-HYDROXY-3-METHYL-GLUTARYL-COA_Chlo + CO-A_Chlo + PROTON_Chlo	GE1Q-10833	GE1Q-10833		Fatty Acid Metabolism	0	0	1000	0		EC-2.3.3.10
HYDROXYMETHYLGLUTARYL-COA-SYNTHASE-RXN_Cyto	HYDROXYMETHYLGLUTARYL-COA-SYNTHASE-RXN_Cyto	ACETOACETYL-COA_Cyto + ACETYL-COA_Cyto + WATER_Cyto -> 3-HYDROXY-3-METHYL-GLUTARYL-COA_Cyto + CO-A_Cyto + PROTON_Cyto	GE1Q-10833	GE1Q-10833		Fatty Acid Metabolism	0	0	1000	0		EC-2.3.3.10
HYDROXYPYRROLINEDEH-RXN_Chlo	HYDROXYPYRROLINEDEH-RXN_Chlo	NAD_Chlo + PYRROLINE-HYDROXY-CARBOXYLATE_Chlo + 2 WATER_Chlo -> L-ERYTHRO-4-HYDROXY-GLUTAMATE_Chlo + NADH_Chlo + PROTON_Chlo	GE1Q-1966	GE1Q-1966		Amino Acid Metabolism	0	0	1000	0		EC-1.5.1.12
HYPOXANPRIBOSYLTRAN-RXN_Chlo	HYPOXANPRIBOSYLTRAN-RXN_Chlo	HYPOXANTHINE_Chlo + PRPP_Chlo -> IMP_Chlo + PPI_Chlo	GE1Q-6294	GE1Q-6294		Nucleotide Metabolism	0	0	1000	0		EC-2.4.2.8
IGPSYN-RXN_Chlo	IGPSYN-RXN_Chlo	CARBOXYPHENYLAMINO-DEOXYRIBULOSE-P_Chlo + PROTON_Chlo -> CARBON-DIOXIDE_Chlo + INDOLE-3-GLYCEROL-P_Chlo + WATER_Chlo	GE1Q-2095, GE1Q-3738, GE1Q-4475, GE1Q-4476, GE1Q-7779	GE1Q-2095, GE1Q-3738, GE1Q-4475, GE1Q-4476, GE1Q-7779		Amino Acid Metabolism	0	0	1000	0		EC-4.1.1.48
IGPSYN-RXN_Cyto	IGPSYN-RXN_Cyto	CARBOXYPHENYLAMINO-DEOXYRIBULOSE-P_Cyto + PROTON_Cyto -> CARBON-DIOXIDE_Cyto + INDOLE-3-GLYCEROL-P_Cyto + WATER_Cyto	GE1Q-2095, GE1Q-3738, GE1Q-4475, GE1Q-4476, GE1Q-7779	GE1Q-2095, GE1Q-3738, GE1Q-4475, GE1Q-4476, GE1Q-7779		Amino Acid Metabolism	0	0	1000	0		EC-4.1.1.48
ILE_Chlo_tx	ILE_Chlo_tx	ILE_Cyto <=> ILE_Chlo				Transport	1	-1000	1000	0
IMIDPHOSDEHYD-RXN_Chlo	IMIDPHOSDEHYD-RXN_Chlo	D-ERYTHRO-IMIDAZOLE-GLYCEROL-P_Chlo -> IMIDAZOLE-ACETOL-P_Chlo + WATER_Chlo	GE1Q-7869	GE1Q-7869		Amino Acid Metabolism	0	0	1000	0		EC-4.2.1.19
IMIDPHOSDEHYD-RXN_Cyto	IMIDPHOSDEHYD-RXN_Cyto	D-ERYTHRO-IMIDAZOLE-GLYCEROL-P_Cyto -> IMIDAZOLE-ACETOL-P_Cyto + WATER_Cyto	GE1Q-7869	GE1Q-7869		Amino Acid Metabolism	0	0	1000	0		EC-4.2.1.19
IMP-DEHYDROG-RXN_Cyto	IMP-DEHYDROG-RXN_Cyto	IMP_Cyto + NAD_Cyto + WATER_Cyto <=> NADH_Cyto + PROTON_Cyto + XANTHOSINE-5-PHOSPHATE_Cyto	GE1Q-8224	GE1Q-8224		Nucleotide Metabolism	1	-1000	1000	0		EC-1.1.1.205
IMP-DEHYDROG-RXN_Mito	IMP-DEHYDROG-RXN_Mito	IMP_Mito + NAD_Mito + WATER_Mito -> NADH_Mito + PROTON_Mito + XANTHOSINE-5-PHOSPHATE_Mito	GE1Q-8224	GE1Q-8224		Nucleotide Metabolism	0	0	1000	0		EC-1.1.1.205
IMPCYCLOHYDROLASE-RXN_Chlo	IMPCYCLOHYDROLASE-RXN_Chlo	IMP_Chlo + WATER_Chlo <=> PHOSPHORIBOSYL-FORMAMIDO-CARBOXAMIDE_Chlo	GE1Q-7444	GE1Q-7444		Nucleotide Metabolism	1	-1000	1000	0		EC-3.5.4.10
INOPHOSPHOR-RXN_Cyto	INOPHOSPHOR-RXN_Cyto	INOSINE_Cyto + Pi_Cyto -> HYPOXANTHINE_Cyto + RIBOSE-1P_Cyto	GE1Q-4581	GE1Q-4581		Nucleotide Metabolism	0	0	1000	0		EC-2.4.2.1
INORGPYROPHOSPHAT-RXN_Chlo	INORGPYROPHOSPHAT-RXN_Chlo	PPI_Chlo + WATER_Chlo -> PROTON_Chlo + 2 Pi_Chlo	GE1Q-5172, GE1Q-7170, GE1Q-9624, GE1Q-10126	GE1Q-5172, GE1Q-7170, GE1Q-9624, GE1Q-10126		Carbohydrate Metabolism	0	0	1000	0		EC-3.6.1.1
INORGPYROPHOSPHAT-RXN_Cyto	INORGPYROPHOSPHAT-RXN_Cyto	PPI_Cyto + WATER_Cyto -> PROTON_Cyto + 2 Pi_Cyto	GE1Q-5172, GE1Q-7170, GE1Q-9624, GE1Q-10126	GE1Q-5172, GE1Q-7170, GE1Q-9624, GE1Q-10126		Carbohydrate Metabolism	0	0	1000	0		EC-3.6.1.1
IPPISOM-RXN_Cyto	IPPISOM-RXN_Cyto	DELTA3-ISOPENTENYL-PP_Cyto <=> CPD-4211_Cyto	GE1Q-10774	GE1Q-10774		Fatty Acid Metabolism	1	-1000	1000	0		EC-5.3.3.2
ISOCHORSYN-RXN_Chlo	ISOCHORSYN-RXN_Chlo	CHORISMATE_Chlo -> ISOCHORISMATE_Chlo	GE1Q-5267	GE1Q-5267		Fatty Acid Metabolism	0	0	1000	0		EC-5.4.4.2
ISOCIT-CLEAV-RXN_Cyto	ISOCIT-CLEAV-RXN_Cyto	THREO-DS-ISO-CITRATE_Cyto -> GLYOX_Cyto + SUC_Cyto	GE1Q-5631	GE1Q-5631		Carbohydrate Metabolism	0	0	1000	0		EC-4.1.3.1
ISOCITDEH-RXN_Mito	ISOCITDEH-RXN_Mito	NADP_Mito + THREO-DS-ISO-CITRATE_Mito -> 2-KETOGLUTARATE_Mito + CARBON-DIOXIDE_Mito + NADPH_Mito	GE1Q-8865, GE1Q-11331	GE1Q-8865, GE1Q-11331		Carbohydrate Metabolism	0	0	1000	0		EC-1.1.1.42
ISOCITRATE-DEHYDROGENASE-NAD+-RXN_Mito	ISOCITRATE-DEHYDROGENASE-NAD+-RXN_Mito	NAD_Mito + THREO-DS-ISO-CITRATE_Mito -> 2-KETOGLUTARATE_Mito + CARBON-DIOXIDE_Mito + NADH_Mito				Carbohydrate Metabolism	0	0	1000	0		EC-1.1.1.41
ISOLEUCINE--TRNA-LIGASE-RXN_Cyto	ISOLEUCINE--TRNA-LIGASE-RXN_Cyto	ATP_Cyto + ILE-tRNAs_Cyto + ILE_Cyto + PROTON_Cyto -> AMP_Cyto + Charged-ILE-tRNAs_Cyto + PPI_Cyto	GE1Q-4560, GE1Q-11415	GE1Q-4560, GE1Q-11415		Amino Acid Metabolism	0	0	1000	0		EC-6.1.1.5
ISPH2-RXN-(NAD)_Chlo	ISPH2-RXN-(NAD)_Chlo	HYDROXY-METHYL-BUTENYL-DIP_Chlo + NADH_Chlo + PROTON_Chlo -> DELTA3-ISOPENTENYL-PP_Chlo + NAD_Chlo + WATER_Chlo	GE1Q-7427	GE1Q-7427		Others	0	0	1000	0		EC-1.17.1.2
ISPH2-RXN-(NADP)_Chlo	ISPH2-RXN-(NADP)_Chlo	HYDROXY-METHYL-BUTENYL-DIP_Chlo + NADPH_Chlo + 2 PROTON_Chlo -> DELTA3-ISOPENTENYL-PP_Chlo + NADP_Chlo + WATER_Chlo	GE1Q-7427	GE1Q-7427		Others	0	0	1000	0		EC-1.17.1.2
KAT100_Chlo	KAT100_Chlo	3odcoa_Chlo + CO-A_Chlo -> ACETYL-COA_Chlo + occoa_Chlo	GE1Q-4076, GE1Q-6711, GE1Q-9291	GE1Q-4076, GE1Q-6711, GE1Q-9291		Fatty Acid Metabolism	0	0	1000	0		2.3.1.16
KAT100_Mito	KAT100_Mito	3odcoa_Mito + CO-A_Mito -> ACETYL-COA_Mito + occoa_Mito	GE1Q-4076, GE1Q-6711, GE1Q-9291	GE1Q-4076, GE1Q-6711, GE1Q-9291		Fatty Acid Metabolism	0	0	1000	0		2.3.1.16
KAT101_3OXO6Z_Mito	KAT101_3OXO6Z_Mito	3odc6coa_Mito + CO-A_Mito -> ACETYL-COA_Mito + oc4coa_Mito	GE1Q-4076, GE1Q-6711, GE1Q-9291	GE1Q-4076, GE1Q-6711, GE1Q-9291		Fatty Acid Metabolism	0	0	1000	0		2.3.1.16
KAT101_3OXO7Z_Chlo	KAT101_3OXO7Z_Chlo	3odc7coa_Chlo + CO-A_Chlo -> ACETYL-COA_Chlo + oc5coa_Chlo	GE1Q-4076, GE1Q-6711, GE1Q-9291	GE1Q-4076, GE1Q-6711, GE1Q-9291		Fatty Acid Metabolism	0	0	1000	0		2.3.1.16
KAT101_3OXO7Z_Mito	KAT101_3OXO7Z_Mito	3odc7coa_Mito + CO-A_Mito -> ACETYL-COA_Mito + oc5coa_Mito	GE1Q-4076, GE1Q-6711, GE1Q-9291	GE1Q-4076, GE1Q-6711, GE1Q-9291		Fatty Acid Metabolism	0	0	1000	0		2.3.1.16
KAT102_3OXO6Z9Z_Mito	KAT102_3OXO6Z9Z_Mito	3odc69coa_Mito + CO-A_Mito -> ACETYL-COA_Mito + oc47coa_Mito	GE1Q-4076, GE1Q-6711, GE1Q-9291	GE1Q-4076, GE1Q-6711, GE1Q-9291		Fatty Acid Metabolism	0	0	1000	0		2.3.1.16
KAT120_Chlo	KAT120_Chlo	3oddcoa_Chlo + CO-A_Chlo -> ACETYL-COA_Chlo + dcacoa_Chlo	GE1Q-4076, GE1Q-6711, GE1Q-9291	GE1Q-4076, GE1Q-6711, GE1Q-9291		Fatty Acid Metabolism	0	0	1000	0		2.3.1.16
KAT120_Mito	KAT120_Mito	3oddcoa_Mito + CO-A_Mito -> ACETYL-COA_Mito + dcacoa_Mito	GE1Q-4076, GE1Q-6711, GE1Q-9291	GE1Q-4076, GE1Q-6711, GE1Q-9291		Fatty Acid Metabolism	0	0	1000	0		2.3.1.16
KAT121_3OXO5Z_Mito	KAT121_3OXO5Z_Mito	3odd5coc_Mito + CO-A_Mito -> ACETYL-COA_Mito + dd3ecoa_Mito	GE1Q-4076, GE1Q-6711, GE1Q-9291	GE1Q-4076, GE1Q-6711, GE1Q-9291		Fatty Acid Metabolism	0	0	1000	0		2.3.1.16
KAT121_3OXO6Z_Chlo	KAT121_3OXO6Z_Chlo	3od6coa_Chlo + CO-A_Chlo -> ACETYL-COA_Chlo + dd4coa_Chlo	GE1Q-4076, GE1Q-6711, GE1Q-9291	GE1Q-4076, GE1Q-6711, GE1Q-9291		Fatty Acid Metabolism	0	0	1000	0		2.3.1.16
KAT121_3OXO6Z_Mito	KAT121_3OXO6Z_Mito	3od6coa_Mito + CO-A_Mito -> ACETYL-COA_Mito + dd4coa_Mito	GE1Q-4076, GE1Q-6711, GE1Q-9291	GE1Q-4076, GE1Q-6711, GE1Q-9291		Fatty Acid Metabolism	0	0	1000	0		2.3.1.16
KAT122_3OXO5Z8Z_Mito	KAT122_3OXO5Z8Z_Mito	3odd58coa_Mito + CO-A_Mito -> ACETYL-COA_Mito + dc36coa_Mito	GE1Q-4076, GE1Q-6711, GE1Q-9291	GE1Q-4076, GE1Q-6711, GE1Q-9291		Fatty Acid Metabolism	0	0	1000	0		2.3.1.16
KAT122_3OXO6Z9Z_Chlo	KAT122_3OXO6Z9Z_Chlo	3od69coa_Chlo + CO-A_Chlo -> ACETYL-COA_Chlo + dc47coa_Chlo	GE1Q-4076, GE1Q-6711, GE1Q-9291	GE1Q-4076, GE1Q-6711, GE1Q-9291		Fatty Acid Metabolism	0	0	1000	0		2.3.1.16
KAT122_3OXO6Z9Z_Mito	KAT122_3OXO6Z9Z_Mito	3od69coa_Mito + CO-A_Mito -> ACETYL-COA_Mito + dc47coa_Mito	GE1Q-4076, GE1Q-6711, GE1Q-9291	GE1Q-4076, GE1Q-6711, GE1Q-9291		Fatty Acid Metabolism	0	0	1000	0		2.3.1.16
KAT123_3OXO5Z8Z11Z_Mito	KAT123_3OXO5Z8Z11Z_Mito	3odd5811coa_Mito + CO-A_Mito -> ACETYL-COA_Mito + dc369coa_Mito	GE1Q-4076, GE1Q-6711, GE1Q-9291	GE1Q-4076, GE1Q-6711, GE1Q-9291		Fatty Acid Metabolism	0	0	1000	0		2.3.1.16
KAT140_Chlo	KAT140_Chlo	3otdcoa_Chlo + CO-A_Chlo -> ACETYL-COA_Chlo + ddcacoa_Chlo	GE1Q-4076, GE1Q-6711, GE1Q-9291	GE1Q-4076, GE1Q-6711, GE1Q-9291		Fatty Acid Metabolism	0	0	1000	0		2.3.1.16
KAT140_Mito	KAT140_Mito	3otdcoa_Mito + CO-A_Mito -> ACETYL-COA_Mito + ddcacoa_Mito	GE1Q-4076, GE1Q-6711, GE1Q-9291	GE1Q-4076, GE1Q-6711, GE1Q-9291		Fatty Acid Metabolism	0	0	1000	0		2.3.1.16
KAT141_3OXO5Z_Mito	KAT141_3OXO5Z_Mito	3otd5coa_Mito + CO-A_Mito -> ACETYL-COA_Mito + dd3coa_Mito	GE1Q-4076, GE1Q-6711, GE1Q-9291	GE1Q-4076, GE1Q-6711, GE1Q-9291		Fatty Acid Metabolism	0	0	1000	0		2.3.1.16
KAT141_3OXO7Z_Mito	KAT141_3OXO7Z_Mito	3otd7coa_Mito + CO-A_Mito -> ACETYL-COA_Mito + dd5coa_Mito	GE1Q-4076, GE1Q-6711, GE1Q-9291	GE1Q-4076, GE1Q-6711, GE1Q-9291		Fatty Acid Metabolism	0	0	1000	0		2.3.1.16
KAT142_3OXO5Z8Z_Chlo	KAT142_3OXO5Z8Z_Chlo	3otd58coa_Chlo + CO-A_Chlo -> ACETYL-COA_Chlo + dd36coa_Chlo	GE1Q-4076, GE1Q-6711, GE1Q-9291	GE1Q-4076, GE1Q-6711, GE1Q-9291		Fatty Acid Metabolism	0	0	1000	0		2.3.1.16
KAT142_3OXO5Z8Z_Mito	KAT142_3OXO5Z8Z_Mito	3otd58coa_Mito + CO-A_Mito -> ACETYL-COA_Mito + dd36coa_Mito	GE1Q-4076, GE1Q-6711, GE1Q-9291	GE1Q-4076, GE1Q-6711, GE1Q-9291		Fatty Acid Metabolism	0	0	1000	0		2.3.1.16
KAT142_3OXO7Z10Z_Mito	KAT142_3OXO7Z10Z_Mito	3otd710coa_Mito + CO-A_Mito -> ACETYL-COA_Mito + dd58coa_Mito	GE1Q-4076, GE1Q-6711, GE1Q-9291	GE1Q-4076, GE1Q-6711, GE1Q-9291		Fatty Acid Metabolism	0	0	1000	0		2.3.1.16
KAT143_3OXO5Z8Z11Z_Chlo	KAT143_3OXO5Z8Z11Z_Chlo	3otd5811coa_Chlo + CO-A_Chlo -> ACETYL-COA_Chlo + dd369coa_Chlo	GE1Q-4076, GE1Q-6711, GE1Q-9291	GE1Q-4076, GE1Q-6711, GE1Q-9291		Fatty Acid Metabolism	0	0	1000	0		2.3.1.16
KAT143_3OXO5Z8Z11Z_Mito	KAT143_3OXO5Z8Z11Z_Mito	3otd5811coa_Mito + CO-A_Mito -> ACETYL-COA_Mito + dd369coa_Mito	GE1Q-4076, GE1Q-6711, GE1Q-9291	GE1Q-4076, GE1Q-6711, GE1Q-9291		Fatty Acid Metabolism	0	0	1000	0		2.3.1.16
KAT143_3OXO7Z10Z13Z_Mito	KAT143_3OXO7Z10Z13Z_Mito	3otd71013coa_Mito + CO-A_Mito -> ACETYL-COA_Mito + dd5811coa_Mito	GE1Q-4076, GE1Q-6711, GE1Q-9291	GE1Q-4076, GE1Q-6711, GE1Q-9291		Fatty Acid Metabolism	0	0	1000	0		2.3.1.16
KAT160_Chlo	KAT160_Chlo	3ohdcoa_Chlo + CO-A_Chlo -> ACETYL-COA_Chlo + tdcoa_Chlo	GE1Q-4076, GE1Q-6711, GE1Q-9291	GE1Q-4076, GE1Q-6711, GE1Q-9291		Fatty Acid Metabolism	0	0	1000	0		2.3.1.16
KAT160_Mito	KAT160_Mito	3ohdcoa_Mito + CO-A_Mito -> ACETYL-COA_Mito + tdcoa_Mito	GE1Q-4076, GE1Q-6711, GE1Q-9291	GE1Q-4076, GE1Q-6711, GE1Q-9291		Fatty Acid Metabolism	0	0	1000	0		2.3.1.16
KAT161_3OXO7Z_Mito	KAT161_3OXO7Z_Mito	3ohd7coa_Mito + CO-A_Mito -> ACETYL-COA_Mito + td5coa_Mito	GE1Q-4076, GE1Q-6711, GE1Q-9291	GE1Q-4076, GE1Q-6711, GE1Q-9291		Fatty Acid Metabolism	0	0	1000	0		2.3.1.16
KAT161_3OXO9Z_Mito	KAT161_3OXO9Z_Mito	3ohd9coa_Mito + CO-A_Mito -> ACETYL-COA_Mito + td7coa_Mito	GE1Q-4076, GE1Q-6711, GE1Q-9291	GE1Q-4076, GE1Q-6711, GE1Q-9291		Fatty Acid Metabolism	0	0	1000	0		2.3.1.16
KAT162_3OXO7Z10Z_Chlo	KAT162_3OXO7Z10Z_Chlo	3ohd710coa_Chlo + CO-A_Chlo -> ACETYL-COA_Chlo + td58coa_Chlo	GE1Q-4076, GE1Q-6711, GE1Q-9291	GE1Q-4076, GE1Q-6711, GE1Q-9291		Fatty Acid Metabolism	0	0	1000	0		2.3.1.16
KAT162_3OXO7Z10Z_Mito	KAT162_3OXO7Z10Z_Mito	3ohd710coa_Mito + CO-A_Mito -> ACETYL-COA_Mito + td58coa_Mito	GE1Q-4076, GE1Q-6711, GE1Q-9291	GE1Q-4076, GE1Q-6711, GE1Q-9291		Fatty Acid Metabolism	0	0	1000	0		2.3.1.16
KAT162_3OXO9Z12Z_Mito	KAT162_3OXO9Z12Z_Mito	3ohd912coa_Mito + CO-A_Mito -> ACETYL-COA_Mito + td710coa_Mito	GE1Q-4076, GE1Q-6711, GE1Q-9291	GE1Q-4076, GE1Q-6711, GE1Q-9291		Fatty Acid Metabolism	0	0	1000	0		2.3.1.16
KAT163_3OXO6Z9Z12Z_Mito	KAT163_3OXO6Z9Z12Z_Mito	3ohd6912coa_Mito + CO-A_Mito -> ACETYL-COA_Mito + td4710coa_Mito	GE1Q-4076, GE1Q-6711, GE1Q-9291	GE1Q-4076, GE1Q-6711, GE1Q-9291		Fatty Acid Metabolism	0	0	1000	0		2.3.1.16
KAT163_3OXO7Z10Z13Z_Chlo	KAT163_3OXO7Z10Z13Z_Chlo	3ohd71013coa_Chlo + CO-A_Chlo -> ACETYL-COA_Chlo + td5811coa_Chlo	GE1Q-4076, GE1Q-6711, GE1Q-9291	GE1Q-4076, GE1Q-6711, GE1Q-9291		Fatty Acid Metabolism	0	0	1000	0		2.3.1.16
KAT163_3OXO7Z10Z13Z_Mito	KAT163_3OXO7Z10Z13Z_Mito	3ohd71013coa_Mito + CO-A_Mito -> ACETYL-COA_Mito + td5811coa_Mito	GE1Q-4076, GE1Q-6711, GE1Q-9291	GE1Q-4076, GE1Q-6711, GE1Q-9291		Fatty Acid Metabolism	0	0	1000	0		2.3.1.16
KAT164_3OXO6Z9Z12Z15Z_Mito	KAT164_3OXO6Z9Z12Z15Z_Mito	3ohd691215coa_Mito + CO-A_Mito -> ACETYL-COA_Mito + td471013coa_Mito	GE1Q-4076, GE1Q-6711, GE1Q-9291	GE1Q-4076, GE1Q-6711, GE1Q-9291		Fatty Acid Metabolism	0	0	1000	0		2.3.1.16
KAT180_Chlo	KAT180_Chlo	3oodcoa_Chlo + CO-A_Chlo -> ACETYL-COA_Chlo + pmtcoa_Chlo	GE1Q-4076, GE1Q-6711, GE1Q-9291	GE1Q-4076, GE1Q-6711, GE1Q-9291		Fatty Acid Metabolism	0	0	1000	0		2.3.1.16
KAT180_Mito	KAT180_Mito	3oodcoa_Mito + CO-A_Mito -> ACETYL-COA_Mito + pmtcoa_Mito	GE1Q-4076, GE1Q-6711, GE1Q-9291	GE1Q-4076, GE1Q-6711, GE1Q-9291		Fatty Acid Metabolism	0	0	1000	0		2.3.1.16
KAT181_3OXO9Z_Mito	KAT181_3OXO9Z_Mito	3ood9coa_Mito + CO-A_Mito -> ACETYL-COA_Mito + hd7coa_Mito	GE1Q-4076, GE1Q-6711, GE1Q-9291	GE1Q-4076, GE1Q-6711, GE1Q-9291		Fatty Acid Metabolism	0	0	1000	0		2.3.1.16
KAT182_3OXO9Z12Z_Mito	KAT182_3OXO9Z12Z_Mito	3ood912coa_Mito + CO-A_Mito -> ACETYL-COA_Mito + hd710coa_Mito	GE1Q-4076, GE1Q-6711, GE1Q-9291	GE1Q-4076, GE1Q-6711, GE1Q-9291		Fatty Acid Metabolism	0	0	1000	0		2.3.1.16
KAT183_3OXO6Z9Z12Z_Chlo	KAT183_3OXO6Z9Z12Z_Chlo	3ood6912coa_Chlo + CO-A_Chlo -> ACETYL-COA_Chlo + hd4710coa_Chlo	GE1Q-4076, GE1Q-6711, GE1Q-9291	GE1Q-4076, GE1Q-6711, GE1Q-9291		Fatty Acid Metabolism	0	0	1000	0		2.3.1.16
KAT183_3OXO6Z9Z12Z_Mito	KAT183_3OXO6Z9Z12Z_Mito	3ood6912coa_Mito + CO-A_Mito -> ACETYL-COA_Mito + hd4710coa_Mito	GE1Q-4076, GE1Q-6711, GE1Q-9291	GE1Q-4076, GE1Q-6711, GE1Q-9291		Fatty Acid Metabolism	0	0	1000	0		2.3.1.16
KAT183_3OXO9Z12Z15Z_Mito	KAT183_3OXO9Z12Z15Z_Mito	3ood91215coa_Mito + CO-A_Mito -> ACETYL-COA_Mito + hd71013coa_Mito	GE1Q-4076, GE1Q-6711, GE1Q-9291	GE1Q-4076, GE1Q-6711, GE1Q-9291		Fatty Acid Metabolism	0	0	1000	0		2.3.1.16
KAT184_3OXO6Z9Z12Z15Z_Chlo	KAT184_3OXO6Z9Z12Z15Z_Chlo	3ood691215coa_Chlo + CO-A_Chlo -> ACETYL-COA_Chlo + hd471013coa_Chlo	GE1Q-4076, GE1Q-6711, GE1Q-9291	GE1Q-4076, GE1Q-6711, GE1Q-9291		Fatty Acid Metabolism	0	0	1000	0		2.3.1.16
KAT200_Chlo	KAT200_Chlo	3oeicoscoa_Chlo + CO-A_Chlo -> ACETYL-COA_Chlo + ocdccoa_Chlo	GE1Q-4076, GE1Q-6711, GE1Q-9291	GE1Q-4076, GE1Q-6711, GE1Q-9291		Fatty Acid Metabolism	0	0	1000	0		2.3.1.16
KAT204_3OXO5Z8Z11Z14Z_Chlo	KAT204_3OXO5Z8Z11Z14Z_Chlo	3oeico581114coa_Chlo + CO-A_Chlo -> ACETYL-COA_Chlo + od36912coa_Chlo	GE1Q-4076, GE1Q-6711, GE1Q-9291	GE1Q-4076, GE1Q-6711, GE1Q-9291		Fatty Acid Metabolism	0	0	1000	0		2.3.1.16
KAT205_3OXO5Z8Z11Z14Z17Z_Chlo	KAT205_3OXO5Z8Z11Z14Z17Z_Chlo	3oeico58111417coa_Chlo + CO-A_Chlo -> ACETYL-COA_Chlo + od3691215coa_Chlo	GE1Q-4076, GE1Q-6711, GE1Q-9291	GE1Q-4076, GE1Q-6711, GE1Q-9291		Fatty Acid Metabolism	0	0	1000	0		2.3.1.16
KAT220_Chlo	KAT220_Chlo	3odocoscoa_Chlo + CO-A_Chlo -> ACETYL-COA_Chlo + arachcoa_Chlo	GE1Q-4076, GE1Q-6711, GE1Q-9291	GE1Q-4076, GE1Q-6711, GE1Q-9291		Fatty Acid Metabolism	0	0	1000	0		2.3.1.16
KAT225_3OXO7Z10Z13Z16Z19Z_Chlo	KAT225_3OXO7Z10Z13Z16Z19Z_Chlo	3odcos710131619coa_Chlo + CO-A_Chlo -> ACETYL-COA_Chlo + tmndnccoa_Chlo	GE1Q-4076, GE1Q-6711, GE1Q-9291	GE1Q-4076, GE1Q-6711, GE1Q-9291		Fatty Acid Metabolism	0	0	1000	0		2.3.1.16
KAT240_Chlo	KAT240_Chlo	3ottccoa_Chlo + CO-A_Chlo -> ACETYL-COA_Chlo + behencoa_Chlo	GE1Q-4076, GE1Q-6711, GE1Q-9291	GE1Q-4076, GE1Q-6711, GE1Q-9291		Fatty Acid Metabolism	0	0	1000	0		2.3.1.16
KAT60_Mito	KAT60_Mito	3ohcoa_Mito + CO-A_Mito -> ACETYL-COA_Mito + BUTYRYL-COA_Mito	GE1Q-4076, GE1Q-6711, GE1Q-9291	GE1Q-4076, GE1Q-6711, GE1Q-9291		Fatty Acid Metabolism	0	0	1000	0		2.3.1.16
KAT61_3OXO5Z_Mito	KAT61_3OXO5Z_Mito	3oh5coa_Mito + CO-A_Mito -> ACETYL-COA_Mito + CPD-226_Mito	GE1Q-4076, GE1Q-6711, GE1Q-9291	GE1Q-4076, GE1Q-6711, GE1Q-9291		Fatty Acid Metabolism	0	0	1000	0		2.3.1.16
KAT80_Mito	KAT80_Mito	3oocoa_Mito + CO-A_Mito -> ACETYL-COA_Mito + hxcoa_Mito	GE1Q-4076, GE1Q-6711, GE1Q-9291	GE1Q-4076, GE1Q-6711, GE1Q-9291		Fatty Acid Metabolism	0	0	1000	0		2.3.1.16
KAT81_3OXO5Z_Mito	KAT81_3OXO5Z_Mito	3ooc5coa_Mito + CO-A_Mito -> ACETYL-COA_Mito + hx3coa_Mito	GE1Q-4076, GE1Q-6711, GE1Q-9291	GE1Q-4076, GE1Q-6711, GE1Q-9291		Fatty Acid Metabolism	0	0	1000	0		2.3.1.16
KAT81_3OXO7Z_Mito	KAT81_3OXO7Z_Mito	3ooc7coa_Mito + CO-A_Mito -> ACETYL-COA_Mito + hx5coa_Mito	GE1Q-4076, GE1Q-6711, GE1Q-9291	GE1Q-4076, GE1Q-6711, GE1Q-9291		Fatty Acid Metabolism	0	0	1000	0		2.3.1.16
KDPGALDOL-RXN_Chlo	KDPGALDOL-RXN_Chlo	2-KETO-3-DEOXY-6-P-GLUCONATE_Chlo -> GAP_Chlo + PYRUVATE_Chlo	GE1Q-850	GE1Q-850		Carbohydrate Metabolism	0	0	1000	0		EC-4.1.2.14
KETOLACTOSE-RXN_Cyto	KETOLACTOSE-RXN_Cyto	3-KETOLACTOSE_Cyto + WATER_Cyto -> CPD-1242_Cyto + GLC_Cyto	GE1Q-5155	GE1Q-5155		Carbohydrate Metabolism	0	0	1000	0		EC-3.2.1.23
KYNURENINE-3-MONOOXYGENASE-RXN_Cyto	KYNURENINE-3-MONOOXYGENASE-RXN_Cyto	L-KYNURENINE_Cyto + NADPH_Cyto + OXYGEN-MOLECULE_Cyto + PROTON_Cyto -> 3-HYDROXY-L-KYNURENINE_Cyto + NADP_Cyto + WATER_Cyto	GE1Q-2600, GE1Q-4390	GE1Q-2600, GE1Q-4390		Amino Acid Metabolism	0	0	1000	0		EC-1.14.13.9
L-ASPARTATE-OXID-RXN_Cyto	L-ASPARTATE-OXID-RXN_Cyto	L-ASPARTATE_Cyto + OXYGEN-MOLECULE_Cyto -> HYDROGEN-PEROXIDE_Cyto + IMINOASPARTATE_Cyto + PROTON_Cyto	GE1Q-665	GE1Q-665		Amino Acid Metabolism	0	0	1000	0		EC-1.4.3.16
L-ASPARTATE_Chlo_tx	L-ASPARTATE_Chlo_tx	L-ASPARTATE_Cyto <=> L-ASPARTATE_Chlo				Transport	1	-1000	1000	0
L-GLN-FRUCT-6-P-AMINOTRANS-RXN_Chlo	L-GLN-FRUCT-6-P-AMINOTRANS-RXN_Chlo	FRUCTOSE-6P_Chlo + GLN_Chlo <=> CPD-13469_Chlo + GLT_Chlo	GE1Q-2116, GE1Q-3580, GE1Q-3771, GE1Q-3776, GE1Q-3780, GE1Q-10570	GE1Q-2116, GE1Q-3580, GE1Q-3771, GE1Q-3776, GE1Q-3780, GE1Q-10570		Carbohydrate Metabolism	1	-1000	1000	0		EC-2.6.1.16
L-GLN-FRUCT-6-P-AMINOTRANS-RXN_Cyto	L-GLN-FRUCT-6-P-AMINOTRANS-RXN_Cyto	FRUCTOSE-6P_Cyto + GLN_Cyto <=> D-GLUCOSAMINE-6-P_Cyto + GLT_Cyto	GE1Q-2116, GE1Q-3580, GE1Q-3771, GE1Q-3776, GE1Q-3780, GE1Q-10570	GE1Q-2116, GE1Q-3580, GE1Q-3771, GE1Q-3776, GE1Q-3780, GE1Q-10570		Carbohydrate Metabolism	1	-1000	1000	0		EC-2.6.1.16
L-LACTATE-DEHYDROGENASE-CYTOCHROME-RXN_Chlo	L-LACTATE-DEHYDROGENASE-CYTOCHROME-RXN_Chlo	2 Cytochromes-C-Oxidized_Chlo + L-LACTATE_Chlo -> 2 Cytochromes-C-Reduced_Chlo + PYRUVATE_Chlo	GE1Q-9023	GE1Q-9023		Carbohydrate Metabolism	0	0	1000	0		EC-1.1.2.3
L-LACTATE-DEHYDROGENASE-RXN_Chlo	L-LACTATE-DEHYDROGENASE-RXN_Chlo	NADH_Chlo + PROTON_Chlo + PYRUVATE_Chlo -> L-LACTATE_Chlo + NAD_Chlo	GE1Q-9023	GE1Q-9023		Carbohydrate Metabolism	0	0	1000	0		EC-1.1.1.27
L-LACTDEHYDROGFMN-RXN_Chlo	L-LACTDEHYDROGFMN-RXN_Chlo	L-LACTATE_Chlo + NAD_Chlo -> NADH_Chlo + PYRUVATE_Chlo	GE1Q-9023	GE1Q-9023		Carbohydrate Metabolism	0	0	1000	0
LANOSTEROL-SYNTHASE-RXN_Cyto	LANOSTEROL-SYNTHASE-RXN_Cyto	EPOXYSQUALENE_Cyto <=> LANOSTEROL_Cyto	GE1Q-10384	GE1Q-10384		Fatty Acid Metabolism	1	-1000	1000	0		EC-5.4.99.7
LCYSDESULF-RXN_Chlo	LCYSDESULF-RXN_Chlo	CYS_Chlo + WATER_Chlo <=> AMMONIA_Chlo + HS_Chlo + PROTON_Chlo + PYRUVATE_Chlo	GE1Q-726	GE1Q-726		Amino Acid Metabolism	1	-1000	1000	0		EC-4.4.1.1
LCYSDESULF-RXN_Cyto	LCYSDESULF-RXN_Cyto	CYS_Cyto + WATER_Cyto <=> AMMONIA_Cyto + HS_Cyto + 2 PROTON_Cyto + PYRUVATE_Cyto	GE1Q-726	GE1Q-726		Amino Acid Metabolism	1	-1000	1000	0		EC-4.4.1.1
LEUCINE--TRNA-LIGASE-RXN_Cyto	LEUCINE--TRNA-LIGASE-RXN_Cyto	ATP_Cyto + LEU-tRNAs_Cyto + LEU_Cyto + PROTON_Cyto -> AMP_Cyto + Charged-LEU-tRNAs_Cyto + PPI_Cyto	GE1Q-8864, GE1Q-9315	GE1Q-8864, GE1Q-9315		Amino Acid Metabolism	0	0	1000	0		EC-6.1.1.4
LEUCINE-DEHYDROGENASE-RXN_Cyto	LEUCINE-DEHYDROGENASE-RXN_Cyto	LEU_Cyto + NAD_Cyto + WATER_Cyto <=> 2K-4CH3-PENTANOATE_Cyto + AMMONIA_Cyto + NADH_Cyto + 2 PROTON_Cyto	GE1Q-1771	GE1Q-1771		Amino Acid Metabolism	1	-1000	1000	0		EC-1.4.1.9
LEUKOTRIENE-A4-HYDROLASE-RXN_Cyto	LEUKOTRIENE-A4-HYDROLASE-RXN_Cyto	CPD-8892_Cyto + WATER_Cyto -> 6Z8E10E14Z-5S12R-512-DIHYDROXYI_Cyto	GE1Q-3064	GE1Q-3064		Fatty Acid Metabolism	0	0	1000	0		EC-3.3.2.6
LEU_Chlo_tx	LEU_Chlo_tx	LEU_Cyto <=> LEU_Chlo				Transport	1	-1000	1000	0
LIGNOSTILBENE-ALPHA-BETA-DIOXYGENASE-RXN_Cyto	LIGNOSTILBENE-ALPHA-BETA-DIOXYGENASE-RXN_Cyto	12-BIS4-HYDROXY-3-METHOXYPHENYLETHYLE_Cyto + OXYGEN-MOLECULE_Cyto <=> 2 VANILLIN_Cyto	GE1Q-4118, GE1Q-4369	GE1Q-4118, GE1Q-4369		Others	1	-1000	1000	0		EC-1.13.11.43
LIGNOSTILBENE-ALPHA-BETA-DIOXYGENASE-RXN_Mito	LIGNOSTILBENE-ALPHA-BETA-DIOXYGENASE-RXN_Mito	12-BIS4-HYDROXY-3-METHOXYPHENYLETHYLE_Mito + OXYGEN-MOLECULE_Mito <=> 2 VANILLIN_Mito	GE1Q-4118, GE1Q-4369	GE1Q-4118, GE1Q-4369		Others	1	-1000	1000	0		EC-1.13.11.43
LINOLEIC_ACID_Chlo_tx	LINOLEIC_ACID_Chlo_tx	LINOLEIC_ACID_Chlo -> LINOLEIC_ACID_Cyto				Transport	0	0	1000	0
LPCAT_EPA_ALNA_sn2_Cyto	LPCAT_EPA_ALNA_sn2_Cyto	1agpc205_Cyto + lnlncacoa_Cyto -> CO-A_Cyto + pc205n3183n3_Cyto	GE1Q-11746	GE1Q-11746		Fatty Acid Metabolism	0	0	1000	0		2.3.1.23
LPCAT_EPA_ARA_sn2_Cyto	LPCAT_EPA_ARA_sn2_Cyto	1agpc205_Cyto + arachdcoa_Cyto -> CO-A_Cyto + pc205n3204n6_Cyto	GE1Q-11746	GE1Q-11746		Fatty Acid Metabolism	0	0	1000	0		2.3.1.23
LPCAT_EPA_DGLA_sn2_Cyto	LPCAT_EPA_DGLA_sn2_Cyto	1agpc205_Cyto + dlnlcgcoa_Cyto -> CO-A_Cyto + pc205n3203n6_Cyto	GE1Q-11746	GE1Q-11746		Fatty Acid Metabolism	0	0	1000	0		2.3.1.23
LPCAT_EPA_DHA_sn2_Cyto	LPCAT_EPA_DHA_sn2_Cyto	1agpc205_Cyto + c226coa_Cyto -> CO-A_Cyto + pc205n3226n3_Cyto	GE1Q-11746	GE1Q-11746		Fatty Acid Metabolism	0	0	1000	0		2.3.1.23
LPCAT_EPA_DPA_sn2_Cyto	LPCAT_EPA_DPA_sn2_Cyto	1agpc205_Cyto + docos710131619coa_Cyto -> CO-A_Cyto + pc205n3225n3_Cyto	GE1Q-11746	GE1Q-11746		Fatty Acid Metabolism	0	0	1000	0		2.3.1.23
LPCAT_EPA_EPA_sn2_Cyto	LPCAT_EPA_EPA_sn2_Cyto	1agpc205_Cyto + tmndnccoa_Cyto -> CO-A_Cyto + pc205n3_Cyto	GE1Q-11746	GE1Q-11746		Fatty Acid Metabolism	0	0	1000	0		2.3.1.23
LPCAT_EPA_ETA_sn2_Cyto	LPCAT_EPA_ETA_sn2_Cyto	1agpc205_Cyto + eicos8111417coa_Cyto -> CO-A_Cyto + pc205n3203n3_Cyto	GE1Q-11746	GE1Q-11746		Fatty Acid Metabolism	0	0	1000	0		2.3.1.23
LPCAT_EPA_GLNA_sn2_Cyto	LPCAT_EPA_GLNA_sn2_Cyto	1agpc205_Cyto + lnlncgcoa_Cyto -> CO-A_Cyto + pc205n3183n6_Cyto	GE1Q-11746	GE1Q-11746		Fatty Acid Metabolism	0	0	1000	0		2.3.1.23
LPCAT_EPA_HDDE_Cyto	LPCAT_EPA_HDDE_Cyto	1agpc205_Cyto + hd912coa_Cyto -> CO-A_Cyto + pc205n3162n4_Cyto	GE1Q-11746	GE1Q-11746		Fatty Acid Metabolism	0	0	1000	0		2.3.1.23
LPCAT_EPA_HDE_sn2_Cyto	LPCAT_EPA_HDE_sn2_Cyto	1agpc205_Cyto + hdcoa_Cyto -> CO-A_Cyto + pc205n31619Z_Cyto	GE1Q-11746	GE1Q-11746		Fatty Acid Metabolism	0	0	1000	0		2.3.1.23
LPCAT_EPA_LNA_sn2_Cyto	LPCAT_EPA_LNA_sn2_Cyto	1agpc205_Cyto + lnlccoa_Cyto -> CO-A_Cyto + pc205n3182n6_Cyto	GE1Q-11746	GE1Q-11746		Fatty Acid Metabolism	0	0	1000	0		2.3.1.23
LPCAT_EPA_OLE_sn2_Cyto	LPCAT_EPA_OLE_sn2_Cyto	1agpc205_Cyto + odecoa_Cyto -> CO-A_Cyto + pc205n31819Z_Cyto	GE1Q-11746	GE1Q-11746		Fatty Acid Metabolism	0	0	1000	0		2.3.1.23
LPCAT_EPA_PALM_sn2_Cyto	LPCAT_EPA_PALM_sn2_Cyto	1agpc205_Cyto + pmtcoa_Cyto -> CO-A_Cyto + pc205n3160_Cyto	GE1Q-11746	GE1Q-11746		Fatty Acid Metabolism	0	0	1000	0		2.3.1.23
LPCAT_EPA_STC_sn2_Cyto	LPCAT_EPA_STC_sn2_Cyto	1agpc205_Cyto + ocdccoa_Cyto -> CO-A_Cyto + pc205n3180_Cyto	GE1Q-11746	GE1Q-11746		Fatty Acid Metabolism	0	0	1000	0		2.3.1.23
LPCAT_HDE_ALNA_sn2_Cyto	LPCAT_HDE_ALNA_sn2_Cyto	1agpc161_Cyto + lnlncacoa_Cyto -> CO-A_Cyto + pc1619Z183n3_Cyto	GE1Q-11746	GE1Q-11746		Fatty Acid Metabolism	0	0	1000	0		2.3.1.23
LPCAT_HDE_ARA_sn2_Cyto	LPCAT_HDE_ARA_sn2_Cyto	1agpc161_Cyto + arachdcoa_Cyto -> CO-A_Cyto + pc1619Z204n6_Cyto	GE1Q-11746	GE1Q-11746		Fatty Acid Metabolism	0	0	1000	0		2.3.1.23
LPCAT_HDE_DGLA_sn2_Cyto	LPCAT_HDE_DGLA_sn2_Cyto	1agpc161_Cyto + dlnlcgcoa_Cyto -> CO-A_Cyto + pc1619Z203n6_Cyto	GE1Q-11746	GE1Q-11746		Fatty Acid Metabolism	0	0	1000	0		2.3.1.23
LPCAT_HDE_DHA_sn2_Cyto	LPCAT_HDE_DHA_sn2_Cyto	1agpc161_Cyto + c226coa_Cyto -> CO-A_Cyto + pc1619Z226n3_Cyto	GE1Q-11746	GE1Q-11746		Fatty Acid Metabolism	0	0	1000	0		2.3.1.23
LPCAT_HDE_DPA_sn2_Cyto	LPCAT_HDE_DPA_sn2_Cyto	1agpc161_Cyto + docos710131619coa_Cyto -> CO-A_Cyto + pc1619Z225n3_Cyto	GE1Q-11746	GE1Q-11746		Fatty Acid Metabolism	0	0	1000	0		2.3.1.23
LPCAT_HDE_EPA_sn2_Cyto	LPCAT_HDE_EPA_sn2_Cyto	1agpc161_Cyto + tmndnccoa_Cyto -> CO-A_Cyto + pc1619Z205n3_Cyto	GE1Q-11746	GE1Q-11746		Fatty Acid Metabolism	0	0	1000	0		2.3.1.23
LPCAT_HDE_ETA_sn2_Cyto	LPCAT_HDE_ETA_sn2_Cyto	1agpc161_Cyto + eicos8111417coa_Cyto -> CO-A_Cyto + pc1619Z203n3_Cyto	GE1Q-11746	GE1Q-11746		Fatty Acid Metabolism	0	0	1000	0		2.3.1.23
LPCAT_HDE_GLNA_sn2_Cyto	LPCAT_HDE_GLNA_sn2_Cyto	1agpc161_Cyto + lnlncgcoa_Cyto -> CO-A_Cyto + pc1619Z183n6_Cyto	GE1Q-11746	GE1Q-11746		Fatty Acid Metabolism	0	0	1000	0		2.3.1.23
LPCAT_HDE_HDE_sn2_Cyto	LPCAT_HDE_HDE_sn2_Cyto	1agpc161_Cyto + hdcoa_Cyto -> CO-A_Cyto + pc161_Cyto	GE1Q-11746	GE1Q-11746		Fatty Acid Metabolism	0	0	1000	0		2.3.1.23
LPCAT_HDE_LNA_sn2_Cyto	LPCAT_HDE_LNA_sn2_Cyto	1agpc161_Cyto + lnlccoa_Cyto -> CO-A_Cyto + pc1619Z182n6_Cyto	GE1Q-11746	GE1Q-11746		Fatty Acid Metabolism	0	0	1000	0		2.3.1.23
LPCAT_HDE_OLE_sn2_Cyto	LPCAT_HDE_OLE_sn2_Cyto	1agpc161_Cyto + odecoa_Cyto -> CO-A_Cyto + pc1619Z1819Z_Cyto	GE1Q-11746	GE1Q-11746		Fatty Acid Metabolism	0	0	1000	0		2.3.1.23
LPCAT_HDE_PALM_sn2_Cyto	LPCAT_HDE_PALM_sn2_Cyto	1agpc161_Cyto + pmtcoa_Cyto -> CO-A_Cyto + pc1619Z160_Cyto	GE1Q-11746	GE1Q-11746		Fatty Acid Metabolism	0	0	1000	0		2.3.1.23
LPCAT_HDE_STC_sn2_Cyto	LPCAT_HDE_STC_sn2_Cyto	1agpc161_Cyto + ocdccoa_Cyto -> CO-A_Cyto + pc1619Z180_Cyto	GE1Q-11746	GE1Q-11746		Fatty Acid Metabolism	0	0	1000	0		2.3.1.23
LPCAT_LNA_LNA_sn2_Cyto	LPCAT_LNA_LNA_sn2_Cyto	1agpc182_Cyto + lnlccoa_Cyto -> CO-A_Cyto + pc182_9_12_Cyto	GE1Q-11746	GE1Q-11746		Fatty Acid Metabolism	0	0	1000	0		2.3.1.23
LPCH1619Z_sn1_Cyto	LPCH1619Z_sn1_Cyto	1agpc161_Cyto + WATER_Cyto -> PROTON_Cyto + g3pc_Cyto + hdcea_Cyto	GE1Q-342, GE1Q-3868, GE1Q-6417, GE1Q-6419, GE1Q-6421, GE1Q-7934	GE1Q-342, GE1Q-3868, GE1Q-6417, GE1Q-6419, GE1Q-6421, GE1Q-7934		Fatty Acid Metabolism	0	0	1000	0		3.1.1.5
LPCH1829Z12Z_sn1_Cyto	LPCH1829Z12Z_sn1_Cyto	1agpc182_Cyto + WATER_Cyto -> PROTON_Cyto + g3pc_Cyto + lnlc_Cyto	GE1Q-342, GE1Q-3868, GE1Q-6417, GE1Q-6419, GE1Q-6421, GE1Q-7934	GE1Q-342, GE1Q-3868, GE1Q-6417, GE1Q-6419, GE1Q-6421, GE1Q-7934		Fatty Acid Metabolism	0	0	1000	0		3.1.1.5
LPCH2055Z8Z11Z14Z17Z_sn1_Cyto	LPCH2055Z8Z11Z14Z17Z_sn1_Cyto	1agpc205_Cyto + WATER_Cyto -> PROTON_Cyto + g3pc_Cyto + tmndnc_Cyto	GE1Q-342, GE1Q-3868, GE1Q-6417, GE1Q-6419, GE1Q-6421, GE1Q-7934	GE1Q-342, GE1Q-3868, GE1Q-6417, GE1Q-6419, GE1Q-6421, GE1Q-7934		Fatty Acid Metabolism	0	0	1000	0		3.1.1.5
LPEAT_EPA_EPA_sn2_Cyto	LPEAT_EPA_EPA_sn2_Cyto	1agpe205_Cyto + tmndnccoa_Cyto -> CO-A_Cyto + pe205n3_Cyto	GE1Q-11746	GE1Q-11746		Fatty Acid Metabolism	0	0	1000	0		2.3.1.23
LPEH2055Z8Z11Z14Z17Z_sn1_Cyto	LPEH2055Z8Z11Z14Z17Z_sn1_Cyto	1agpe205_Cyto + WATER_Cyto -> PROTON_Cyto + g3pe_Cyto + tmndnc_Cyto	GE1Q-342, GE1Q-3868, GE1Q-6417, GE1Q-6419, GE1Q-6421, GE1Q-7934	GE1Q-342, GE1Q-3868, GE1Q-6417, GE1Q-6419, GE1Q-6421, GE1Q-7934		Fatty Acid Metabolism	0	0	1000	0		3.1.1.5
LUMAZINESYN-RXN_Cyto	LUMAZINESYN-RXN_Cyto	AMINO-RIBOSYLAMINO-1H-3H-PYR-DIONE_Cyto + DIHYDROXY-BUTANONE-P_Cyto -> DIMETHYL-D-RIBITYL-LUMAZINE_Cyto + PROTON_Cyto + Pi_Cyto + 2 WATER_Cyto	GE1Q-10713	GE1Q-10713		Vitamins Metabolism	0	0	1000	0		EC-2.5.1.78
LYSINE--TRNA-LIGASE-RXN_Cyto	LYSINE--TRNA-LIGASE-RXN_Cyto	ATP_Cyto + LYS-tRNAs_Cyto + LYS_Cyto + PROTON_Cyto -> AMP_Cyto + Charged-LYS-tRNAs_Cyto + PPI_Cyto	GE1Q-5369, GE1Q-8854	GE1Q-5369, GE1Q-8854		Amino Acid Metabolism	0	0	1000	0		EC-6.1.1.6
LYSINE-23-AMINOMUTASE-RXN_Cyto	LYSINE-23-AMINOMUTASE-RXN_Cyto	LYS_Cyto -> CPD-233_Cyto	GE1Q-4282	GE1Q-4282		Amino Acid Metabolism	0	0	1000	0		EC-5.4.3.2
LYS_Chlo_tx	LYS_Chlo_tx	LYS_Cyto <=> LYS_Chlo				Transport	1	-1000	1000	0
MAGAH1619Z_Cyto	MAGAH1619Z_Cyto	WATER_Cyto + mag1619Z_Cyto -> GLYCEROL_Cyto + PROTON_Cyto + hdcea_Cyto	GE1Q-4442	GE1Q-4442		Fatty Acid Metabolism	0	0	1000	0		3.1.1.23
MAGAH1819Z_Cyto	MAGAH1819Z_Cyto	WATER_Cyto + mag1819Z_Cyto -> GLYCEROL_Cyto + PROTON_Cyto + ocdcea_Cyto	GE1Q-4442	GE1Q-4442		Fatty Acid Metabolism	0	0	1000	0		3.1.1.23
MAGAH1829Z12Z_Cyto	MAGAH1829Z12Z_Cyto	WATER_Cyto + mag182n6_Cyto -> GLYCEROL_Cyto + PROTON_Cyto + lnlc_Cyto	GE1Q-4442	GE1Q-4442		Fatty Acid Metabolism	0	0	1000	0		3.1.1.23
MAGAH2055Z8Z11Z14Z17Z_Cyto	MAGAH2055Z8Z11Z14Z17Z_Cyto	WATER_Cyto + mag205n3_Cyto -> GLYCEROL_Cyto + PROTON_Cyto + tmndnc_Cyto	GE1Q-4442	GE1Q-4442		Fatty Acid Metabolism	0	0	1000	0		3.1.1.23
MAGAH2264Z7Z10Z13Z16Z19Z_Cyto	MAGAH2264Z7Z10Z13Z16Z19Z_Cyto	WATER_Cyto + mag226n3_Cyto -> GLYCEROL_Cyto + PROTON_Cyto + crvnc_Cyto	GE1Q-4442	GE1Q-4442		Fatty Acid Metabolism	0	0	1000	0		3.1.1.23
MAL-DEH-GLYOX-RXN_Cyto	MAL-DEH-GLYOX-RXN_Cyto	MAL_Cyto + NAD_Cyto <=> NADH_Cyto + OXALACETIC_ACID_Cyto + PROTON_Cyto	GE1Q-6071, GE1Q-11100	GE1Q-6071, GE1Q-11100		Carbohydrate Metabolism	1	-1000	1000	0		EC-1.1.1.37
MAL-DEH-GLYOX-RXN_Mito	MAL-DEH-GLYOX-RXN_Mito	MAL_Mito + NAD_Mito <=> NADH_Mito + OXALACETIC_ACID_Mito + PROTON_Mito	GE1Q-6071, GE1Q-11100	GE1Q-6071, GE1Q-11100		Carbohydrate Metabolism	1	-1000	1000	0		EC-1.1.1.37
MALATE--COA-LIGASE-RXN_Cyto	MALATE--COA-LIGASE-RXN_Cyto	ATP_Cyto + CO-A_Cyto + MAL_Cyto -> ADP_Cyto + CPD-208_Cyto + Pi_Cyto				Carbohydrate Metabolism	0	0	1000	0		EC-6.2.1.9
MALATE-DEH-RXN_Mito	MALATE-DEH-RXN_Mito	MAL_Mito + NAD_Mito <=> NADH_Mito + OXALACETIC_ACID_Mito + PROTON_Mito	GE1Q-6071, GE1Q-11100	GE1Q-6071, GE1Q-11100		Carbohydrate Metabolism	1	-1000	1000	0		EC-1.1.1.37
MALATE-DEHYDROGENASE-ACCEPTOR-RXN_Chlo	MALATE-DEHYDROGENASE-ACCEPTOR-RXN_Chlo	MAL_Chlo + UBIQUINONE-8_Chlo -> CPD-9956_Chlo + OXALACETIC_ACID_Chlo	GE1Q-8363	GE1Q-8363		Carbohydrate Metabolism	0	0	1000	0		EC-1.1.5.4
MALATE-DEHYDROGENASE-NADP+-RXN_Chlo	MALATE-DEHYDROGENASE-NADP+-RXN_Chlo	NADPH_Chlo + OXALACETIC_ACID_Chlo + PROTON_Chlo -> MAL_Chlo + NADP_Chlo				Carbohydrate Metabolism	0	0	1000	0		EC-1.1.1.82
MALEYLACETOACETATE-ISOMERASE-RXN_Chlo	MALEYLACETOACETATE-ISOMERASE-RXN_Chlo	4-MALEYL-ACETOACETATE_Chlo -> 4-FUMARYL-ACETOACETATE_Chlo	GE1Q-8410	GE1Q-8410		Amino Acid Metabolism	0	0	1000	0		EC-5.2.1.2
MALIC-NAD-RXN_Mito	MALIC-NAD-RXN_Mito	MAL_Mito + NAD_Mito <=> CARBON-DIOXIDE_Mito + NADH_Mito + PYRUVATE_Mito	GE1Q-7084	GE1Q-7084		Carbohydrate Metabolism	1	-1000	1000	0		EC-1.1.1.38
MALIC-NADP-RXN_Chlo	MALIC-NADP-RXN_Chlo	MAL_Chlo + NADP_Chlo -> CARBON-DIOXIDE_Chlo + NADPH_Chlo + PYRUVATE_Chlo	GE1Q-8363, GE1Q-7084	GE1Q-8363, GE1Q-7084		Carbohydrate Metabolism	0	0	1000	0		EC-1.1.1.40
MALIC-NADP-RXN_Mito	MALIC-NADP-RXN_Mito	MAL_Mito + NADP_Mito -> CARBON-DIOXIDE_Mito + NADPH_Mito + PYRUVATE_Mito	GE1Q-8363, GE1Q-7084	GE1Q-8363, GE1Q-7084		Carbohydrate Metabolism	0	0	1000	0		EC-1.1.1.40
MALONYL-COA-ACP-TRANSACYL-RXN_Cyto	MALONYL-COA-ACP-TRANSACYL-RXN_Cyto	ACP_Cyto + MALONYL-COA_Cyto + PROTON_Cyto -> CO-A_Cyto + MALONYL-ACP_Cyto	GE1Q-7203	GE1Q-7203		Fatty Acid Metabolism	0	0	1000	0		EC-2.3.1.39
MALONYL-COA-DECARBOXYLASE-RXN_Cyto	MALONYL-COA-DECARBOXYLASE-RXN_Cyto	MALONYL-COA_Cyto + PROTON_Cyto -> ACETYL-COA_Cyto + CARBON-DIOXIDE_Cyto	GE1Q-10202	GE1Q-10202		Amino Acid Metabolism	0	0	1000	0		EC-4.1.1.9
MALSYN-RXN_Cyto	MALSYN-RXN_Cyto	ACETYL-COA_Cyto + GLYOX_Cyto + WATER_Cyto -> CO-A_Cyto + MAL_Cyto + PROTON_Cyto	GE1Q-6627	GE1Q-6627		Carbohydrate Metabolism	0	0	1000	0		EC-2.3.3.9
MALYL-COA-LYASE-RXN_Cyto	MALYL-COA-LYASE-RXN_Cyto	CPD-208_Cyto -> ACETYL-COA_Cyto + GLYOX_Cyto				Carbohydrate Metabolism	0	0	1000	0		EC-4.1.3.24
MAL_CIT_Mito_tx	MAL_CIT_Mito_tx	CIT_Mito + MAL_Cyto + PROTON_Mito <=> CIT_Cyto + MAL_Mito + PROTON_Cyto				Transport	1	-1000	1000	0
MANNPISOM-RXN_Cyto	MANNPISOM-RXN_Cyto	MANNOSE-6P_Cyto <=> FRUCTOSE-6P_Cyto	GE1Q-2846	GE1Q-2846		Carbohydrate Metabolism	1	-1000	1000	0		EC-5.3.1.8
MCOATA_Chlo	MCOATA_Chlo	ACP_Chlo + MALONYL-COA_Chlo <=> CO-A_Chlo + malACP_Chlo	GE1Q-7203	GE1Q-7203		Fatty Acid Metabolism	1	-1000	1000	0		2.3.1.39
MCOATA_Mito	MCOATA_Mito	ACP_Mito + MALONYL-COA_Mito <=> CO-A_Mito + malACP_Mito	GE1Q-7203	GE1Q-7203		Fatty Acid Metabolism	1	-1000	1000	0		2.3.1.39
MERCAPYSTRANS-RXN_Chlo	MERCAPYSTRANS-RXN_Chlo	3-MERCAPTO-PYRUVATE_Chlo + HCN_Chlo -> HSCN_Chlo + PROTON_Chlo + PYRUVATE_Chlo	GE1Q-2161, GE1Q-5107	GE1Q-2161, GE1Q-5107		Amino Acid Metabolism	0	0	1000	0		EC-2.8.1.2
MERCAPYSTRANS-RXN_Cyto	MERCAPYSTRANS-RXN_Cyto	3-MERCAPTO-PYRUVATE_Cyto + HCN_Cyto -> HSCN_Cyto + PROTON_Cyto + PYRUVATE_Cyto	GE1Q-2161, GE1Q-5107	GE1Q-2161, GE1Q-5107		Amino Acid Metabolism	0	0	1000	0		EC-2.8.1.2
MERCURY-II-REDUCTASE-RXN_Cyto	MERCURY-II-REDUCTASE-RXN_Cyto	HG+2_Cyto + NADPH_Cyto -> HG0_Cyto + NADP_Cyto + PROTON_Cyto	GE1Q-2183	GE1Q-2183		Others	0	0	1000	0		EC-1.16.1.1
METBALT-RXN_Chlo	METBALT-RXN_Chlo	2-OXOBUTANOATE_Chlo + AMMONIA_Chlo + 2 PROTON_Chlo + SUC_Chlo <=> O-SUCCINYL-L-HOMOSERINE_Chlo + WATER_Chlo	GE1Q-726, GE1Q-2998, GE1Q-4451	GE1Q-726, GE1Q-2998, GE1Q-4451		Amino Acid Metabolism	1	-1000	1000	0		EC-2.5.1.48
METBALT-RXN_Cyto	METBALT-RXN_Cyto	2-OXOBUTANOATE_Cyto + AMMONIA_Cyto + 2 PROTON_Cyto + SUC_Cyto <=> O-SUCCINYL-L-HOMOSERINE_Cyto + WATER_Cyto	GE1Q-726, GE1Q-2998, GE1Q-4451	GE1Q-726, GE1Q-2998, GE1Q-4451		Amino Acid Metabolism	1	-1000	1000	0		EC-2.5.1.48
METHENYLTHFCYCLOHYDRO-RXN_Chlo	METHENYLTHFCYCLOHYDRO-RXN_Chlo	5-10-METHENYL-THF_Chlo + WATER_Chlo <=> 10-FORMYL-THF_Chlo + PROTON_Chlo	GE1Q-6974, GE1Q-9268	GE1Q-6974, GE1Q-9268		Vitamins Metabolism	1	-1000	1000	0		EC-3.5.4.9
METHENYLTHFCYCLOHYDRO-RXN_Cyto	METHENYLTHFCYCLOHYDRO-RXN_Cyto	5-10-METHENYL-THF_Cyto + WATER_Cyto <=> 10-FORMYL-THF_Cyto + PROTON_Cyto	GE1Q-6974, GE1Q-9268	GE1Q-6974, GE1Q-9268		Vitamins Metabolism	1	-1000	1000	0		EC-3.5.4.9
METHENYLTHFCYCLOHYDRO-RXN_Mito	METHENYLTHFCYCLOHYDRO-RXN_Mito	5-10-METHENYL-THF_Mito + WATER_Mito <=> 10-FORMYL-THF_Mito + PROTON_Mito	GE1Q-6974, GE1Q-9268	GE1Q-6974, GE1Q-9268		Vitamins Metabolism	1	-1000	1000	0		EC-3.5.4.9
METHIONINE--TRNA-LIGASE-RXN_Cyto	METHIONINE--TRNA-LIGASE-RXN_Cyto	ATP_Cyto + MET-tRNAs_Cyto + MET_Cyto + PROTON_Cyto -> AMP_Cyto + Charged-MET-tRNAs_Cyto + PPI_Cyto	GE1Q-11150, GE1Q-4266, GE1Q-645, GE1Q-2714, GE1Q-3096, GE1Q-3647, GE1Q-3648	GE1Q-11150, GE1Q-4266, GE1Q-645, GE1Q-2714, GE1Q-3096, GE1Q-3647, GE1Q-3648		Amino Acid Metabolism	0	0	1000	0		EC-6.1.1.10
METHIONYL-TRNA-FORMYLTRANSFERASE-RXN_Cyto	METHIONYL-TRNA-FORMYLTRANSFERASE-RXN_Cyto	10-FORMYL-THF_Cyto + L-methionyl-tRNAfmet_Cyto -> N-formyl-L-methionyl-tRNAfmet_Cyto + THF_Cyto	GE1Q-6735	GE1Q-6735		Others	0	0	1000	0		EC-2.1.2.9
METHYLACETOACETYLCOATHIOL-RXN_Cyto	METHYLACETOACETYLCOATHIOL-RXN_Cyto	2-METHYL-ACETO-ACETYL-COA_Cyto + CO-A_Cyto <=> ACETYL-COA_Cyto + PROPIONYL-COA_Cyto	GE1Q-4076, GE1Q-6575	GE1Q-4076, GE1Q-6575		Fatty Acid Metabolism	1	-1000	1000	0		EC-2.3.1.9
METHYLACETOACETYLCOATHIOL-RXN_Mito	METHYLACETOACETYLCOATHIOL-RXN_Mito	2-METHYL-ACETO-ACETYL-COA_Mito + CO-A_Mito <=> ACETYL-COA_Mito + PROPIONYL-COA_Mito	GE1Q-4076, GE1Q-6575	GE1Q-4076, GE1Q-6575		Fatty Acid Metabolism	1	-1000	1000	0		EC-2.3.1.9
METHYLACYLYLCOA-HYDROXY-RXN_Chlo	METHYLACYLYLCOA-HYDROXY-RXN_Chlo	METHACRYLYL-COA_Chlo + WATER_Chlo -> CPD-12173_Chlo	GE1Q-4428, GE1Q-5533, GE1Q-7211, GE1Q-8942, GE1Q-10472	GE1Q-4428, GE1Q-5533, GE1Q-7211, GE1Q-8942, GE1Q-10472		Fatty Acid Metabolism	0	0	1000	0		EC-4.2.1.17
METHYLACYLYLCOA-HYDROXY-RXN_Cyto	METHYLACYLYLCOA-HYDROXY-RXN_Cyto	METHACRYLYL-COA_Cyto + WATER_Cyto -> CPD-12173_Cyto	GE1Q-4428, GE1Q-5533, GE1Q-7211, GE1Q-8942, GE1Q-10472	GE1Q-4428, GE1Q-5533, GE1Q-7211, GE1Q-8942, GE1Q-10472		Fatty Acid Metabolism	0	0	1000	0		EC-4.2.1.17
METHYLACYLYLCOA-HYDROXY-RXN_Mito	METHYLACYLYLCOA-HYDROXY-RXN_Mito	METHACRYLYL-COA_Mito + WATER_Mito -> CPD-12173_Mito	GE1Q-4428, GE1Q-5533, GE1Q-7211, GE1Q-8942, GE1Q-10472	GE1Q-4428, GE1Q-5533, GE1Q-7211, GE1Q-8942, GE1Q-10472		Fatty Acid Metabolism	0	0	1000	0		EC-4.2.1.17
METHYLCROTONYL-COA-CARBOXYLASE-RXN_Mito	METHYLCROTONYL-COA-CARBOXYLASE-RXN_Mito	3-METHYL-CROTONYL-COA_Mito + ATP_Mito + HCO3_Mito -> ADP_Mito + PROTON_Mito + Pi_Mito + TRANS-3-METHYL-GLUTACONYL-COA_Mito	GE1Q-5037	GE1Q-5037		Amino Acid Metabolism	0	0	1000	0		EC-6.4.1.4
METHYLENE-THF_Chlo_tx	METHYLENE-THF_Chlo_tx	METHYLENE-THF_Cyto <=> METHYLENE-THF_Chlo				Transport	1	-1000	1000	0
METHYLENE-THF_Mito_tx	METHYLENE-THF_Mito_tx	METHYLENE-THF_Cyto <=> METHYLENE-THF_Mito				Transport	1	-1000	1000	0
METHYLENETHFDEHYDROG-NADP-RXN_Chlo	METHYLENETHFDEHYDROG-NADP-RXN_Chlo	METHYLENE-THF_Chlo + NADP_Chlo <=> 5-10-METHENYL-THF_Chlo + NADPH_Chlo	GE1Q-6974, GE1Q-10931, GE1Q-9268	GE1Q-6974, GE1Q-10931, GE1Q-9268		Vitamins Metabolism	1	-1000	1000	0		EC-1.5.1.5
METHYLENETHFDEHYDROG-NADP-RXN_Cyto	METHYLENETHFDEHYDROG-NADP-RXN_Cyto	METHYLENE-THF_Cyto + NADP_Cyto <=> 5-10-METHENYL-THF_Cyto + NADPH_Cyto	GE1Q-6974, GE1Q-10931, GE1Q-9268	GE1Q-6974, GE1Q-10931, GE1Q-9268		Vitamins Metabolism	1	-1000	1000	0		EC-1.5.1.5
METHYLENETHFDEHYDROG-NADP-RXN_Mito	METHYLENETHFDEHYDROG-NADP-RXN_Mito	METHYLENE-THF_Mito + NADP_Mito <=> 5-10-METHENYL-THF_Mito + NADPH_Mito	GE1Q-6974, GE1Q-10931, GE1Q-9268	GE1Q-6974, GE1Q-10931, GE1Q-9268		Vitamins Metabolism	1	-1000	1000	0		EC-1.5.1.5
METHYLMALONYL-COA-MUT-RXN_Cyto	METHYLMALONYL-COA-MUT-RXN_Cyto	METHYL-MALONYL-COA_Cyto -> SUC-COA_Cyto	GE1Q-8415	GE1Q-8415		Amino Acid Metabolism	0	0	1000	0		EC-5.4.99.2
METHYLTHIOADENOSINE-NUCLEOSIDASE-RXN_Cyto	METHYLTHIOADENOSINE-NUCLEOSIDASE-RXN_Cyto	5-METHYLTHIOADENOSINE_Cyto + WATER_Cyto -> ADENINE_Cyto + CPD-560_Cyto	GE1Q-4530	GE1Q-4530		Amino Acid Metabolism	0	0	1000	0		EC-3.2.2.16
MEVALONATE-KINASE-RXN_Chlo	MEVALONATE-KINASE-RXN_Chlo	ATP_Chlo + MEVALONATE_Chlo -> ADP_Chlo + CPD-499_Chlo + PROTON_Chlo	GE1Q-10051	GE1Q-10051		Fatty Acid Metabolism	0	0	1000	0		EC-2.7.1.36
MEVALONATE-KINASE-RXN_Cyto	MEVALONATE-KINASE-RXN_Cyto	ATP_Cyto + MEVALONATE_Cyto -> ADP_Cyto + CPD-499_Cyto + PROTON_Cyto	GE1Q-10051	GE1Q-10051		Fatty Acid Metabolism	0	0	1000	0		EC-2.7.1.36
MG+2_Chlo_tx	MG+2_Chlo_tx	MG+2_Cyto <=> MG+2_Chlo				Transport	1	-1000	1000	0
MGDG160	MGDG160	12dgr160_Chlo + UDP-GALACTOSE_Chlo -> PROTON_Chlo + UDP_Chlo + mgdg160_Chlo	GE1Q-10323	GE1Q-10323		Fatty Acid Metabolism	0	0	1000	0		2.4.1.6
MGDG161	MGDG161	12dgr161_Chlo + UDP-GALACTOSE_Chlo -> PROTON_Chlo + UDP_Chlo + mgdg161_Chlo	GE1Q-10323	GE1Q-10323		Fatty Acid Metabolism	0	0	1000	0		2.4.1.6
MGDG162_7_10	MGDG162_7_10	12dgr162:7:10_Chlo + UDP-GALACTOSE_Chlo -> PROTON_Chlo + UDP_Chlo + mgdg162:7:10_Chlo	GE1Q-10323	GE1Q-10323		Fatty Acid Metabolism	0	0	1000	0		2.4.1.6
MGDG162_9_12	MGDG162_9_12	12dgr162:9:12_Chlo + UDP-GALACTOSE_Chlo -> PROTON_Chlo + UDP_Chlo + mgdg162:9:12_Chlo	GE1Q-10323	GE1Q-10323		Fatty Acid Metabolism	0	0	1000	0		2.4.1.6
MGDG163_6_9_12	MGDG163_6_9_12	12dgr163:6:9:12_Chlo + UDP-GALACTOSE_Chlo -> PROTON_Chlo + UDP_Chlo + mgdg163:6:9:12_Chlo	GE1Q-10323	GE1Q-10323		Fatty Acid Metabolism	0	0	1000	0		2.4.1.6
MGDG164_6_9_12_15	MGDG164_6_9_12_15	12dgr164:6:9:12:15_Chlo + UDP-GALACTOSE_Chlo -> PROTON_Chlo + UDP_Chlo + mgdg164:6:9:12:15_Chlo	GE1Q-10323	GE1Q-10323		Fatty Acid Metabolism	0	0	1000	0		2.4.1.6
MGDG184_6_9_12_15	MGDG184_6_9_12_15	12dgr184:6:9:12:15_Chlo + UDP-GALACTOSE_Chlo -> PROTON_Chlo + UDP_Chlo + mgdg184:6:9:12:15_Chlo	GE1Q-10323	GE1Q-10323		Fatty Acid Metabolism	0	0	1000	0		2.4.1.6
MGDG205_5_8_11_14_17	MGDG205_5_8_11_14_17	12dgr205:5:8:11:14:17_Chlo + UDP-GALACTOSE_Chlo -> PROTON_Chlo + UDP_Chlo + mgdg205:5:8:11:14:17_Chlo	GE1Q-10323	GE1Q-10323		Fatty Acid Metabolism	0	0	1000	0		2.4.1.6
MGDGD12DS_EPA_HDDE_sn2_Chlo	MGDGD12DS_EPA_HDDE_sn2_Chlo	OXYGEN-MOLECULE_Chlo + 2 PROTON_Chlo + 2 Reduced-ferredoxins_Chlo + mgdg205n31619Z_Chlo -> 2 Oxidized-ferredoxins_Chlo + 2 WATER_Chlo + mgdg205n3162n4_Chlo	GE1Q-333	GE1Q-333		Fatty Acid Metabolism	0	0	1000	0		1.14.19.2
MGDGD12DS_HDDE_HDTE_sn1_Chlo	MGDGD12DS_HDDE_HDTE_sn1_Chlo	OXYGEN-MOLECULE_Chlo + 2 PROTON_Chlo + 2 Reduced-ferredoxins_Chlo + mgdg1619Z163n4_Chlo -> 2 Oxidized-ferredoxins_Chlo + 2 WATER_Chlo + mgdg162n4163n4_Chlo	GE1Q-333	GE1Q-333		Fatty Acid Metabolism	0	0	1000	0		1.14.19.2
MGDGD12DS_HDE_HDDE_sn2_Chlo	MGDGD12DS_HDE_HDDE_sn2_Chlo	OXYGEN-MOLECULE_Chlo + 2 PROTON_Chlo + 2 Reduced-ferredoxins_Chlo + mgdg161_Chlo -> 2 Oxidized-ferredoxins_Chlo + 2 WATER_Chlo + mgdg1619Z162n4_Chlo	GE1Q-333	GE1Q-333		Fatty Acid Metabolism	0	0	1000	0		1.14.19.2
MGDGD12DS_STC_HDDE_sn2_Chlo	MGDGD12DS_STC_HDDE_sn2_Chlo	OXYGEN-MOLECULE_Chlo + 2 PROTON_Chlo + 2 Reduced-ferredoxins_Chlo + mgdg1801619Z_Chlo -> 2 Oxidized-ferredoxins_Chlo + 2 WATER_Chlo + mgdg180162n4_Chlo	GE1Q-333	GE1Q-333		Fatty Acid Metabolism	0	0	1000	0		1.14.19.2
MGDGD15DS_EPA_HDTTE_sn2_Chlo	MGDGD15DS_EPA_HDTTE_sn2_Chlo	OXYGEN-MOLECULE_Chlo + 2 PROTON_Chlo + 2 Reduced-ferredoxins_Chlo + mgdg205n3163n4_Chlo -> 2 Oxidized-ferredoxins_Chlo + 2 WATER_Chlo + mgdg205n3164n1_Chlo	GE1Q-333	GE1Q-333		Fatty Acid Metabolism	0	0	1000	0		1.14.19.2
MGDGD6DS_EPA_HDTE_sn2_Chlo	MGDGD6DS_EPA_HDTE_sn2_Chlo	OXYGEN-MOLECULE_Chlo + 2 PROTON_Chlo + 2 Reduced-ferredoxins_Chlo + mgdg205n3162n4_Chlo -> 2 Oxidized-ferredoxins_Chlo + 2 WATER_Chlo + mgdg205n3163n4_Chlo	GE1Q-333	GE1Q-333		Fatty Acid Metabolism	0	0	1000	0		1.14.19.2
MGDGD6DS_HDE_HDTE_sn2_Chlo	MGDGD6DS_HDE_HDTE_sn2_Chlo	OXYGEN-MOLECULE_Chlo + 2 PROTON_Chlo + 2 Reduced-ferredoxins_Chlo + mgdg1619Z162n4_Chlo -> 2 Oxidized-ferredoxins_Chlo + 2 WATER_Chlo + mgdg1619Z163n4_Chlo	GE1Q-333	GE1Q-333		Fatty Acid Metabolism	0	0	1000	0		1.14.19.2
MGDGD6DS_STC_HDTE_sn2_Chlo	MGDGD6DS_STC_HDTE_sn2_Chlo	OXYGEN-MOLECULE_Chlo + 2 PROTON_Chlo + 2 Reduced-ferredoxins_Chlo + mgdg180162n4_Chlo -> 2 Oxidized-ferredoxins_Chlo + 2 WATER_Chlo + mgdg180163n4_Chlo	GE1Q-333	GE1Q-333		Fatty Acid Metabolism	0	0	1000	0		1.14.19.2
MGDGH_EPA_HDDE_Chlo	MGDGH_EPA_HDDE_Chlo	2 WATER_Chlo + mgdg205n3162n4_Chlo -> 2 PROTON_Chlo + ggl_Chlo + hd912ea_Chlo + tmndnc_Chlo				Fatty Acid Metabolism	0	0	1000	0		3.1.1.26
MGDGH_EPA_HDE_Chlo	MGDGH_EPA_HDE_Chlo	2 WATER_Chlo + mgdg205n31619Z_Chlo -> 2 PROTON_Chlo + ggl_Chlo + hdcea_Chlo + tmndnc_Chlo				Fatty Acid Metabolism	0	0	1000	0		3.1.1.26
MGDGH_EPA_HDTE_Chlo	MGDGH_EPA_HDTE_Chlo	2 WATER_Chlo + mgdg205n3163n4_Chlo -> 2 PROTON_Chlo + ggl_Chlo + hd6912ea_Chlo + tmndnc_Chlo				Fatty Acid Metabolism	0	0	1000	0		3.1.1.26
MGDGH_EPA_HDTTE_Chlo	MGDGH_EPA_HDTTE_Chlo	2 WATER_Chlo + mgdg205n3164n1_Chlo -> 2 PROTON_Chlo + ggl_Chlo + hd691215ea_Chlo + tmndnc_Chlo				Fatty Acid Metabolism	0	0	1000	0		3.1.1.26
MGDGH_HDDE_HDTE_Chlo	MGDGH_HDDE_HDTE_Chlo	2 WATER_Chlo + mgdg162n4163n4_Chlo -> 2 PROTON_Chlo + ggl_Chlo + hd6912ea_Chlo + hd912ea_Chlo	GE1Q-333	GE1Q-333		Fatty Acid Metabolism	0	0	1000	0		3.1.1.26
MGDGH_HDE_HDDE_Chlo	MGDGH_HDE_HDDE_Chlo	2 WATER_Chlo + mgdg1619Z162n4_Chlo -> 2 PROTON_Chlo + ggl_Chlo + hd912ea_Chlo + hdcea_Chlo				Fatty Acid Metabolism	0	0	1000	0		3.1.1.26
MGDGH_HDE_HDE_Chlo	MGDGH_HDE_HDE_Chlo	2 WATER_Chlo + mgdg161_Chlo -> 2 PROTON_Chlo + ggl_Chlo + 2 hdcea_Chlo				Fatty Acid Metabolism	0	0	1000	0		3.1.1.26
MGDGH_HDE_HDTE_Chlo	MGDGH_HDE_HDTE_Chlo	2 WATER_Chlo + mgdg1619Z163n4_Chlo -> 2 PROTON_Chlo + ggl_Chlo + hd6912ea_Chlo + hdcea_Chlo				Fatty Acid Metabolism	0	0	1000	0		3.1.1.26
MGDGH_HDE_OLE_Chlo	MGDGH_HDE_OLE_Chlo	2 WATER_Chlo + mgdg1619Z1819Z_Chlo -> 2 PROTON_Chlo + ggl_Chlo + hdcea_Chlo + ocdcea_Chlo	GE1Q-2686, GE1Q-3378, GE1Q-5878	GE1Q-2686, GE1Q-3378, GE1Q-5878		Fatty Acid Metabolism	0	0	1000	0		3.1.1.26
MGDGH_HDE_PALM_Chlo	MGDGH_HDE_PALM_Chlo	2 WATER_Chlo + mgdg1619Z160_Chlo -> 2 PROTON_Chlo + ggl_Chlo + hdca_Chlo + hdcea_Chlo				Fatty Acid Metabolism	0	0	1000	0		3.1.1.26
MGDGH_STC_HDE_Chlo	MGDGH_STC_HDE_Chlo	2 WATER_Chlo + mgdg1801619Z_Chlo -> 2 PROTON_Chlo + ggl_Chlo + hdcea_Chlo + ocdca_Chlo	GE1Q-2686, GE1Q-3378, GE1Q-5878	GE1Q-2686, GE1Q-3378, GE1Q-5878		Fatty Acid Metabolism	0	0	1000	0		3.1.1.26
MGDGH_STC_HDTE_Chlo	MGDGH_STC_HDTE_Chlo	2 WATER_Chlo + mgdg180163n4_Chlo -> 2 PROTON_Chlo + ggl_Chlo + hd6912ea_Chlo + ocdca_Chlo	GE1Q-333	GE1Q-333		Fatty Acid Metabolism	0	0	1000	0		3.1.1.26
MGDGS_EPA_HDE_Chlo	MGDGS_EPA_HDE_Chlo	12dgr205n31619Z_Chlo + UDP-GALACTOSE_Chlo -> PROTON_Chlo + UDP_Chlo + mgdg205n31619Z_Chlo	GE1Q-2686, GE1Q-3378, GE1Q-5878	GE1Q-2686, GE1Q-3378, GE1Q-5878		Fatty Acid Metabolism	0	0	1000	0		2.4.1.46
MGDGS_HDE_HDE_Chlo	MGDGS_HDE_HDE_Chlo	12dgr161_Chlo + UDP-GALACTOSE_Chlo -> PROTON_Chlo + UDP_Chlo + mgdg161_Chlo	GE1Q-2686, GE1Q-3378, GE1Q-5878	GE1Q-2686, GE1Q-3378, GE1Q-5878		Fatty Acid Metabolism	0	0	1000	0		2.4.1.46
MGDGS_HDE_OLE_Chlo	MGDGS_HDE_OLE_Chlo	12dgr1619Z1819Z_Chlo + UDP-GALACTOSE_Chlo -> PROTON_Chlo + UDP_Chlo + mgdg1619Z1819Z_Chlo	GE1Q-2686, GE1Q-3378, GE1Q-5878	GE1Q-2686, GE1Q-3378, GE1Q-5878		Fatty Acid Metabolism	0	0	1000	0		2.4.1.46
MGDGS_HDE_PALM_Chlo	MGDGS_HDE_PALM_Chlo	12dgr1619Z160_Chlo + UDP-GALACTOSE_Chlo -> PROTON_Chlo + UDP_Chlo + mgdg1619Z160_Chlo	GE1Q-2686, GE1Q-3378, GE1Q-5878	GE1Q-2686, GE1Q-3378, GE1Q-5878		Fatty Acid Metabolism	0	0	1000	0		2.4.1.46
MGDGS_STC_HDE_Chlo	MGDGS_STC_HDE_Chlo	12dgr1801619Z_Chlo + UDP-GALACTOSE_Chlo -> PROTON_Chlo + UDP_Chlo + mgdg1801619Z_Chlo	GE1Q-2686, GE1Q-3378, GE1Q-5878	GE1Q-2686, GE1Q-3378, GE1Q-5878		Fatty Acid Metabolism	0	0	1000	0		2.4.1.46
MYO-INOSITOL-1-PHOSPHATE-SYNTHASE-RXN_Chlo	MYO-INOSITOL-1-PHOSPHATE-SYNTHASE-RXN_Chlo	GLC-6-P_Chlo -> 1-L-MYO-INOSITOL-1-P_Chlo	GE1Q-3614, GE1Q-11263	GE1Q-3614, GE1Q-11263		Others	0	0	1000	0		EC-5.5.1.4
MYO-INOSITOL-1-PHOSPHATE-SYNTHASE-RXN_Cyto	MYO-INOSITOL-1-PHOSPHATE-SYNTHASE-RXN_Cyto	GLC-6-P_Cyto -> 1-L-MYO-INOSITOL-1-P_Cyto	GE1Q-3614, GE1Q-11263	GE1Q-3614, GE1Q-11263		Others	0	0	1000	0		EC-5.5.1.4
MYO-INOSITOL-1OR-4-MONOPHOSPHATASE-RXN_Chlo	MYO-INOSITOL-1OR-4-MONOPHOSPHATASE-RXN_Chlo	1-L-MYO-INOSITOL-1-P_Chlo + WATER_Chlo -> MYO-INOSITOL_Chlo + Pi_Chlo	GE1Q-9631	GE1Q-9631		Others	0	0	1000	0		EC-3.1.3.25
MYO-INOSITOL-2-DEHYDROGENASE-RXN_Chlo	MYO-INOSITOL-2-DEHYDROGENASE-RXN_Chlo	MYO-INOSITOL_Chlo + NAD_Chlo -> CPD-365_Chlo + NADH_Chlo + PROTON_Chlo	GE1Q-4004, GE1Q-10921, GE1Q-10922	GE1Q-4004, GE1Q-10921, GE1Q-10922		Others	0	0	1000	0		EC-1.1.1.18
MYO-INOSITOL-2-DEHYDROGENASE-RXN_Cyto	MYO-INOSITOL-2-DEHYDROGENASE-RXN_Cyto	MYO-INOSITOL_Cyto + NAD_Cyto -> CPD-365_Cyto + NADH_Cyto + PROTON_Cyto	GE1Q-4004, GE1Q-10921, GE1Q-10922	GE1Q-4004, GE1Q-10921, GE1Q-10922		Others	0	0	1000	0		EC-1.1.1.18
MYO-INOSITOL-2-DEHYDROGENASE-RXN_Mito	MYO-INOSITOL-2-DEHYDROGENASE-RXN_Mito	MYO-INOSITOL_Mito + NAD_Mito -> CPD-365_Mito + NADH_Mito + PROTON_Mito	GE1Q-4004, GE1Q-10921, GE1Q-10922	GE1Q-4004, GE1Q-10921, GE1Q-10922		Others	0	0	1000	0		EC-1.1.1.18
MYO-INOSITOL-OXYGENASE-RXN_Cyto	MYO-INOSITOL-OXYGENASE-RXN_Cyto	MYO-INOSITOL_Cyto + OXYGEN-MOLECULE_Cyto -> CPD-14488_Cyto + PROTON_Cyto + WATER_Cyto	GE1Q-3919, GE1Q-11216	GE1Q-3919, GE1Q-11216		Others	0	0	1000	0		EC-1.13.99.1
N-ACETYLGLUTPREDUCT-RXN_Chlo	N-ACETYLGLUTPREDUCT-RXN_Chlo	N-ACETYL-GLUTAMYL-P_Chlo + NADPH_Chlo + PROTON_Chlo -> CPD-469_Chlo + NADP_Chlo + Pi_Chlo	GE1Q-1558, GE1Q-10142	GE1Q-1558, GE1Q-10142		Amino Acid Metabolism	0	0	1000	0		EC-1.2.1.38
N-ACETYLLACTOSAMINE-SYNTHASE-RXN_Cyto	N-ACETYLLACTOSAMINE-SYNTHASE-RXN_Cyto	N-ACETYL-D-GLUCOSAMINE_Cyto + UDP-GALACTOSE_Cyto <=> BETA-D-GALACTOSYL-ETCETERA-GLUCOSAMINE_Cyto + PROTON_Cyto + UDP_Cyto	GE1Q-7715	GE1Q-7715		Carbohydrate Metabolism	1	-1000	1000	0		EC-2.4.1.90
N-ACETYLTRANSFER-RXN_Chlo	N-ACETYLTRANSFER-RXN_Chlo	ACETYL-COA_Chlo + GLT_Chlo -> ACETYL-GLU_Chlo + CO-A_Chlo + PROTON_Chlo	GE1Q-1069, GE1Q-1073, GE1Q-3591, GE1Q-3864, GE1Q-10451	GE1Q-1069, GE1Q-1073, GE1Q-3591, GE1Q-3864, GE1Q-10451		Amino Acid Metabolism	0	0	1000	0		EC-2.3.1.1
N-ACETYLTRANSFER-RXN_Cyto	N-ACETYLTRANSFER-RXN_Cyto	ACETYL-COA_Cyto + GLT_Cyto -> ACETYL-GLU_Cyto + CO-A_Cyto + PROTON_Cyto	GE1Q-1069, GE1Q-1073, GE1Q-3591, GE1Q-3864, GE1Q-10451	GE1Q-1069, GE1Q-1073, GE1Q-3591, GE1Q-3864, GE1Q-10451		Amino Acid Metabolism	0	0	1000	0		EC-2.3.1.1
NAD-KIN-RXN_Chlo	NAD-KIN-RXN_Chlo	ATP_Chlo + NAD_Chlo -> ADP_Chlo + NADP_Chlo + PROTON_Chlo	GE1Q-2423, GE1Q-6783	GE1Q-2423, GE1Q-6783		Vitamins Metabolism	0	0	1000	0		EC-2.7.1.23
NAD-KIN-RXN_Cyto	NAD-KIN-RXN_Cyto	ATP_Cyto + NAD_Cyto -> ADP_Cyto + NADP_Cyto + PROTON_Cyto	GE1Q-2423, GE1Q-6783	GE1Q-2423, GE1Q-6783		Vitamins Metabolism	0	0	1000	0		EC-2.7.1.23
NAD-SYNTH-GLN-RXN_Cyto	NAD-SYNTH-GLN-RXN_Cyto	ATP_Cyto + DEAMIDO-NAD_Cyto + GLN_Cyto + WATER_Cyto -> AMP_Cyto + GLT_Cyto + NAD_Cyto + PPI_Cyto + PROTON_Cyto	GE1Q-5889	GE1Q-5889		Vitamins Metabolism	0	0	1000	0		EC-6.3.5.1
NADH-DEHYDROG-A-RXN_Chlo	NADH-DEHYDROG-A-RXN_Chlo	NADH_Chlo + PROTON_Chlo + UBIQUINONE-8_Chlo <=> CPD-9956_Chlo + NAD_Chlo	GE1Q-388, GE1Q-396, GE1Q-416, GE1Q-435, GE1Q-785, GE1Q-1695, GE1Q-2814, GE1Q-3343, GE1Q-3384, GE1Q-3469, GE1Q-4289, GE1Q-5237, GE1Q-5994, GE1Q-6569, GE1Q-7892	GE1Q-388, GE1Q-396, GE1Q-416, GE1Q-435, GE1Q-785, GE1Q-1695, GE1Q-2814, GE1Q-3343, GE1Q-3384, GE1Q-3469, GE1Q-4289, GE1Q-5237, GE1Q-5994, GE1Q-6569, GE1Q-7892		Others	1	-1000	1000	0		EC-1.6.5.3
NADPYROPHOSPHAT-RXN_Cyto	NADPYROPHOSPHAT-RXN_Cyto	NAD_Cyto + WATER_Cyto -> AMP_Cyto + NICOTINAMIDE_NUCLEOTIDE_Cyto + 2 PROTON_Cyto	GE1Q-8797	GE1Q-8797		Vitamins Metabolism	0	0	1000	0		EC-3.6.1.22
NAG1P-URIDYLTRANS-RXN_Cyto	NAG1P-URIDYLTRANS-RXN_Cyto	N-ACETYL-D-GLUCOSAMINE-1-P_Cyto + PROTON_Cyto + UTP_Cyto -> PPI_Cyto + UDP-N-ACETYL-D-GLUCOSAMINE_Cyto	GE1Q-3958	GE1Q-3958		Amino Acid Metabolism	0	0	1000	0		EC-2.7.7.23
NAPHTHOATE-SYN-RXN_Chlo	NAPHTHOATE-SYN-RXN_Chlo	CPD-6972_Chlo + PROTON_Chlo -> CPD-9925_Chlo + WATER_Chlo	GE1Q-5276	GE1Q-5276		Fatty Acid Metabolism	0	0	1000	0		EC-4.1.3.36
NH3_Mito_tx	NH3_Mito_tx	AMMONIA_Cyto <=> AMMONIA_Mito				Transport	1	-1000	1000	0
NICOTINATEPRIBOSYLTRANS-RXN_Mito	NICOTINATEPRIBOSYLTRANS-RXN_Mito	NICOTINATE_NUCLEOTIDE_Mito + PPI_Mito -> NIACINE_Mito + PROTON_Mito + PRPP_Mito	GE1Q-7571	GE1Q-7571		Others	0	0	1000	0		EC-2.4.2.11
NITRATE-REDUCTASE-NADH-RXN_Cyto	NITRATE-REDUCTASE-NADH-RXN_Cyto	NADH_Cyto + NITRATE_Cyto + PROTON_Cyto -> NAD_Cyto + NITRITE_Cyto + WATER_Cyto	GE1Q-2272	GE1Q-2272		Nitrogen Metabolism	0	0	1000	0		EC-1.7.1.1
NITRITREDUCT-RXN_Cyto	NITRITREDUCT-RXN_Cyto	3 NADP_Cyto + NH4OH_Cyto + WATER_Cyto <=> 3 NADPH_Cyto + NITRITE_Cyto + 4 PROTON_Cyto	GE1Q-9833	GE1Q-9833		Fatty Acid Metabolism	1	-1000	1000	0		EC-1.7.1.4
O-ACETYLHOMOSERINE-THIOL-LYASE-RXN_Cyto	O-ACETYLHOMOSERINE-THIOL-LYASE-RXN_Cyto	CPD-667_Cyto + CPD-7671_Cyto <=> ACET_Cyto + MET_Cyto + PROTON_Cyto	GE1Q-3563	GE1Q-3563		Amino Acid Metabolism	1	-1000	1000	0		EC-2.5.1.49
O-SUCCHOMOSERLYASE-RXN_Chlo	O-SUCCHOMOSERLYASE-RXN_Chlo	CYS_Chlo + O-SUCCINYL-L-HOMOSERINE_Chlo -> L-CYSTATHIONINE_Chlo + PROTON_Chlo + SUC_Chlo	GE1Q-726, GE1Q-2998, GE1Q-4451	GE1Q-726, GE1Q-2998, GE1Q-4451		Amino Acid Metabolism	0	0	1000	0		EC-2.5.1.48
O-SUCCHOMOSERLYASE-RXN_Cyto	O-SUCCHOMOSERLYASE-RXN_Cyto	CYS_Cyto + O-SUCCINYL-L-HOMOSERINE_Cyto -> L-CYSTATHIONINE_Cyto + PROTON_Cyto + SUC_Cyto	GE1Q-726, GE1Q-2998, GE1Q-4451	GE1Q-726, GE1Q-2998, GE1Q-4451		Amino Acid Metabolism	0	0	1000	0		EC-2.5.1.48
O2_Chlo_tx	O2_Chlo_tx	OXYGEN-MOLECULE_Cyto <=> OXYGEN-MOLECULE_Chlo				Transport	1	-1000	1000	0
O2_Mito_tx	O2_Mito_tx	OXYGEN-MOLECULE_Cyto <=> OXYGEN-MOLECULE_Mito				Transport	1	-1000	1000	0
OAA_MAL_Chlo_tx	OAA_MAL_Chlo_tx	MAL_Chlo + OXALACETIC_ACID_Cyto <=> MAL_Cyto + OXALACETIC_ACID_Chlo				Transport	1	-1000	1000	0
OAA_MAL_Mito_tx	OAA_MAL_Mito_tx	MAL_Mito + OXALACETIC_ACID_Cyto <=> MAL_Cyto + OXALACETIC_ACID_Mito				Transport	1	-1000	1000	0
OCT5ZCARN_tc	OCT5ZCARN_tc	CARNITINE_Cyto + oc5crn_Chlo -> CARNITINE_Chlo + oc5crn_Cyto	GE1Q-10323	GE1Q-10323		Fatty Acid Metabolism	0	0	1000	0
OCTCARN_tc	OCTCARN_tc	CARNITINE_Cyto + octcrn_Chlo -> CARNITINE_Chlo + octcrn_Cyto	GE1Q-10323	GE1Q-10323		Fatty Acid Metabolism	0	0	1000	0
OHMETHYLBILANESYN-RXN_Chlo	OHMETHYLBILANESYN-RXN_Chlo	4 PORPHOBILINOGEN_Chlo + WATER_Chlo -> 4 AMMONIA_Chlo + HYDROXYMETHYLBILANE_Chlo + 4 PROTON_Chlo	GE1Q-3649	GE1Q-3649		Pigments Metabolism	0	0	1000	0		EC-2.5.1.61
OHMETPYRKIN-RXN_Cyto	OHMETPYRKIN-RXN_Cyto	ATP_Cyto + HMP_Cyto <=> ADP_Cyto + AMINO-HYDROXYMETHYL-METHYL-PYR-P_Cyto + PROTON_Cyto	GE1Q-6717, GE1Q-6718	GE1Q-6717, GE1Q-6718		Vitamins Metabolism	1	-1000	1000	0		EC-2.7.1.49
ORNCARBAMTRANSFER-RXN_Mito	ORNCARBAMTRANSFER-RXN_Mito	CARBAMOYL-P_Mito + L-ORNITHINE_Mito <=> L-CITRULLINE_Mito + Pi_Mito	GE1Q-10867	GE1Q-10867		Amino Acid Metabolism	1	-1000	1000	0		EC-2.1.3.3
ORNDECARBOX-RXN_Cyto	ORNDECARBOX-RXN_Cyto	L-ORNITHINE_Cyto + PROTON_Cyto -> CARBON-DIOXIDE_Cyto + PUTRESCINE_Cyto	GE1Q-10692	GE1Q-10692		Amino Acid Metabolism	0	0	1000	0		EC-4.1.1.17
ORNITHINE-CYCLODEAMINASE-RXN_Cyto	ORNITHINE-CYCLODEAMINASE-RXN_Cyto	AMMONIA_Cyto + NADH_Cyto + PROTON_Cyto + PRO_Cyto -> L-ORNITHINE_Cyto + NAD_Cyto	GE1Q-11318, GE1Q-11544, GE1Q-9051	GE1Q-11318, GE1Q-11544, GE1Q-9051		Amino Acid Metabolism	0	0	1000	0		EC-4.3.1.12
ORNITHINE-CYCLODEAMINASE-RXN_Mito	ORNITHINE-CYCLODEAMINASE-RXN_Mito	L-ORNITHINE_Mito -> AMMONIUM_Mito + PRO_Mito	GE1Q-11318, GE1Q-11544, GE1Q-9051	GE1Q-11318, GE1Q-11544, GE1Q-9051		Amino Acid Metabolism	0	0	1000	0		EC-4.3.1.12
ORNITHINE-GLU-AMINOTRANSFORASE-RXN_Cyto	ORNITHINE-GLU-AMINOTRANSFORASE-RXN_Cyto	2-KETOGLUTARATE_Cyto + L-ORNITHINE_Cyto <=> GLT_Cyto + L-GLUTAMATE_GAMMA-SEMIALDEHYDE_Cyto	GE1Q-8249	GE1Q-8249		Amino Acid Metabolism	1	-1000	1000	0		EC-2.6.1.13
ORNITHINE_CITRULLINE_Mito_tx	ORNITHINE_CITRULLINE_Mito_tx	L-CITRULLINE_Mito + L-ORNITHINE_Cyto <=> L-CITRULLINE_Cyto + L-ORNITHINE_Mito				Transport	1	-1000	1000	0
OROPRIBTRANS-RXN_Chlo	OROPRIBTRANS-RXN_Chlo	OROTIDINE-5-PHOSPHATE_Chlo + PPI_Chlo <=> OROTATE_Chlo + PRPP_Chlo	GE1Q-3251	GE1Q-3251		Nucleotide Metabolism	1	-1000	1000	0		EC-2.4.2.10
OROPRIBTRANS-RXN_Cyto	OROPRIBTRANS-RXN_Cyto	OROTATE_Cyto + PRPP_Cyto -> OROTIDINE-5-PHOSPHATE_Cyto + PPI_Cyto	GE1Q-3251	GE1Q-3251		Nucleotide Metabolism	0	0	1000	0		EC-2.4.2.10
OROTATE_Chlo_tx	OROTATE_Chlo_tx	OROTATE_Cyto <=> OROTATE_Chlo				Transport	1	-1000	1000	0
OROTPDECARB-RXN_Chlo	OROTPDECARB-RXN_Chlo	OROTIDINE-5-PHOSPHATE_Chlo + PROTON_Chlo -> CARBON-DIOXIDE_Chlo + UMP_Chlo	GE1Q-3251	GE1Q-3251		Nucleotide Metabolism	0	0	1000	0		EC-4.1.1.23
OROTPDECARB-RXN_Cyto	OROTPDECARB-RXN_Cyto	OROTIDINE-5-PHOSPHATE_Cyto + PROTON_Cyto -> CARBON-DIOXIDE_Cyto + UMP_Cyto	GE1Q-3251	GE1Q-3251		Nucleotide Metabolism	0	0	1000	0		EC-4.1.1.23
P-PANTOCYSDECARB-RXN_Cyto	P-PANTOCYSDECARB-RXN_Cyto	PROTON_Cyto + R-4-PHOSPHOPANTOTHENOYL-L-CYSTEINE_Cyto -> CARBON-DIOXIDE_Cyto + PANTETHEINE-P_Cyto	GE1Q-7379	GE1Q-7379		Vitamins Metabolism	0	0	1000	0		EC-4.1.1.36
P-PANTOCYSLIG-RXN_Chlo	P-PANTOCYSLIG-RXN_Chlo	4-P-PANTOTHENATE_Chlo + CTP_Chlo + CYS_Chlo -> CMP_Chlo + PPI_Chlo + PROTON_Chlo + R-4-PHOSPHOPANTOTHENOYL-L-CYSTEINE_Chlo	GE1Q-1372	GE1Q-1372		Vitamins Metabolism	0	0	1000	0		EC-6.3.2.5
PABASYN-RXN_Cyto	PABASYN-RXN_Cyto	CHORISMATE_Cyto + GLN_Cyto -> 4-AMINO-4-DEOXYCHORISMATE_Cyto + GLT_Cyto	GE1Q-9474	GE1Q-9474		Vitamins Metabolism	0	0	1000	0		EC-2.6.1.85
PANTEPADENYLYLTRAN-RXN_Cyto	PANTEPADENYLYLTRAN-RXN_Cyto	ATP_Cyto + PANTETHEINE-P_Cyto + PROTON_Cyto -> DEPHOSPHO-COA_Cyto + PPI_Cyto	GE1Q-6119	GE1Q-6119		Vitamins Metabolism	0	0	1000	0		EC-2.7.7.3
PANTOATE-BETA-ALANINE-LIG-RXN_Cyto	PANTOATE-BETA-ALANINE-LIG-RXN_Cyto	ATP_Cyto + B-ALANINE_Cyto + L-PANTOATE_Cyto -> AMP_Cyto + PANTOTHENATE_Cyto + PPI_Cyto + PROTON_Cyto	GE1Q-3589	GE1Q-3589		Amino Acid Metabolism	0	0	1000	0		EC-6.3.2.1
PANTOTHENATE-KIN-RXN_Cyto	PANTOTHENATE-KIN-RXN_Cyto	ATP_Cyto + PANTOTHENATE_Cyto -> 4-P-PANTOTHENATE_Cyto + ADP_Cyto + PROTON_Cyto	GE1Q-5837	GE1Q-5837		Vitamins Metabolism	0	0	1000	0		EC-2.7.1.33
PAPA160	PAPA160	WATER_Chlo + pa160_Chlo -> 12dgr160_Chlo + Pi_Chlo	GE1Q-10323	GE1Q-10323		Fatty Acid Metabolism	0	0	1000	0		3.1.3.4
PAPA161	PAPA161	WATER_Chlo + pa161_Chlo -> 12dgr161_Chlo + Pi_Chlo	GE1Q-10323	GE1Q-10323		Fatty Acid Metabolism	0	0	1000	0		3.1.3.4
PAPA162_7_10	PAPA162_7_10	WATER_Chlo + pa162:7:10_Chlo -> 12dgr162:7:10_Chlo + Pi_Chlo	GE1Q-10323	GE1Q-10323		Fatty Acid Metabolism	0	0	1000	0		3.1.3.4
PAPA162_9_12	PAPA162_9_12	WATER_Chlo + pa162:9:12_Chlo -> 12dgr162:9:12_Chlo + Pi_Chlo	GE1Q-10323	GE1Q-10323		Fatty Acid Metabolism	0	0	1000	0		3.1.3.4
PAPA163_6_9_12	PAPA163_6_9_12	WATER_Chlo + pa163:6:9:12_Chlo -> 12dgr163:6:9:12_Chlo + Pi_Chlo	GE1Q-10323	GE1Q-10323		Fatty Acid Metabolism	0	0	1000	0		3.1.3.4
PAPA164_6_9_12_15	PAPA164_6_9_12_15	WATER_Chlo + pa164:6:9:12:15_Chlo -> 12dgr164:6:9:12:15_Chlo + Pi_Chlo	GE1Q-10323	GE1Q-10323		Fatty Acid Metabolism	0	0	1000	0		3.1.3.4
PAPA184_6_9_12_15	PAPA184_6_9_12_15	WATER_Chlo + pa184:6:9:12:15_Chlo -> 12dgr184:6:9:12:15_Chlo + Pi_Chlo	GE1Q-10323	GE1Q-10323		Fatty Acid Metabolism	0	0	1000	0		3.1.3.4
PAPA205_5_8_11_14_17	PAPA205_5_8_11_14_17	WATER_Chlo + pa205:5:8:11:14:17_Chlo -> 12dgr205:5:8:11:14:17_Chlo + Pi_Chlo	GE1Q-10323	GE1Q-10323		Fatty Acid Metabolism	0	0	1000	0		3.1.3.4
PAPA_DHA_DHA_Cyto	PAPA_DHA_DHA_Cyto	WATER_Cyto + pa226n3_Cyto -> 12dgr226n3_Cyto + Pi_Cyto	GE1Q-10323	GE1Q-10323		Fatty Acid Metabolism	0	0	1000	0		3.1.3.4
PAPA_DHA_EPA_Cyto	PAPA_DHA_EPA_Cyto	WATER_Cyto + pa226n3205n3_Cyto -> 12dgr226n3205n3_Cyto + Pi_Cyto	GE1Q-10323	GE1Q-10323		Fatty Acid Metabolism	0	0	1000	0		3.1.3.4
PAPA_DHA_HDE_Cyto	PAPA_DHA_HDE_Cyto	WATER_Cyto + pa226n31619Z_Cyto -> 12dgr226n31619Z_Cyto + Pi_Cyto	GE1Q-10323	GE1Q-10323		Fatty Acid Metabolism	0	0	1000	0		3.1.3.4
PAPA_DHA_OLE_Cyto	PAPA_DHA_OLE_Cyto	WATER_Cyto + pa226n31819Z_Cyto -> 12dgr226n31819Z_Cyto + Pi_Cyto	GE1Q-10323	GE1Q-10323		Fatty Acid Metabolism	0	0	1000	0		3.1.3.4
PAPA_DHA_PALM_Cyto	PAPA_DHA_PALM_Cyto	WATER_Cyto + pa226n3160_Cyto -> 12dgr226n3160_Cyto + Pi_Cyto	GE1Q-10323	GE1Q-10323		Fatty Acid Metabolism	0	0	1000	0		3.1.3.4
PAPA_DHA_STC_Cyto	PAPA_DHA_STC_Cyto	WATER_Cyto + pa226n3180_Cyto -> 12dgr226n3180_Cyto + Pi_Cyto	GE1Q-10323	GE1Q-10323		Fatty Acid Metabolism	0	0	1000	0		3.1.3.4
PAPA_EPA_ALNA_Cyto	PAPA_EPA_ALNA_Cyto	WATER_Cyto + pa205n3183n3_Cyto -> 12dgr205n3183n3_Cyto + Pi_Cyto	GE1Q-10323	GE1Q-10323		Fatty Acid Metabolism	0	0	1000	0		3.1.3.4
PAPA_EPA_ARA_Cyto	PAPA_EPA_ARA_Cyto	WATER_Cyto + pa205n3204n6_Cyto -> 12dgr205n3204n6_Cyto + Pi_Cyto	GE1Q-10323	GE1Q-10323		Fatty Acid Metabolism	0	0	1000	0		3.1.3.4
PAPA_EPA_DHA_Cyto	PAPA_EPA_DHA_Cyto	WATER_Cyto + pa205n3226n3_Cyto -> 12dgr205n3226n3_Cyto + Pi_Cyto	GE1Q-10323	GE1Q-10323		Fatty Acid Metabolism	0	0	1000	0		3.1.3.4
PAPA_EPA_EPA_Cyto	PAPA_EPA_EPA_Cyto	WATER_Cyto + pa205n3_Cyto -> 12dgr205n3_Cyto + Pi_Cyto	GE1Q-10323	GE1Q-10323		Fatty Acid Metabolism	0	0	1000	0		3.1.3.4
PAPA_EPA_GLNA_Cyto	PAPA_EPA_GLNA_Cyto	WATER_Cyto + pa205n3183n6_Cyto -> 12dgr205n3183n6_Cyto + Pi_Cyto	GE1Q-10323	GE1Q-10323		Fatty Acid Metabolism	0	0	1000	0		3.1.3.4
PAPA_EPA_HDE_Chlo	PAPA_EPA_HDE_Chlo	WATER_Chlo + pa205n31619Z_Chlo -> 12dgr205n31619Z_Chlo + Pi_Chlo	GE1Q-10323	GE1Q-10323		Fatty Acid Metabolism	0	0	1000	0		3.1.3.4
PAPA_EPA_HDE_Cyto	PAPA_EPA_HDE_Cyto	WATER_Cyto + pa205n31619Z_Cyto -> 12dgr205n31619Z_Cyto + Pi_Cyto	GE1Q-10323	GE1Q-10323		Fatty Acid Metabolism	0	0	1000	0		3.1.3.4
PAPA_EPA_LNA_Cyto	PAPA_EPA_LNA_Cyto	WATER_Cyto + pa205n3182n6_Cyto -> 12dgr205n3182n6_Cyto + Pi_Cyto	GE1Q-10323	GE1Q-10323		Fatty Acid Metabolism	0	0	1000	0		3.1.3.4
PAPA_EPA_OLE_Cyto	PAPA_EPA_OLE_Cyto	WATER_Cyto + pa205n31819Z_Cyto -> 12dgr205n31819Z_Cyto + Pi_Cyto	GE1Q-10323	GE1Q-10323		Fatty Acid Metabolism	0	0	1000	0		3.1.3.4
PAPA_EPA_PALM_Chlo	PAPA_EPA_PALM_Chlo	WATER_Chlo + pa205n3160_Chlo -> 12dgr205n3160_Chlo + Pi_Chlo	GE1Q-10323	GE1Q-10323		Fatty Acid Metabolism	0	0	1000	0		3.1.3.4
PAPA_EPA_PALM_Cyto	PAPA_EPA_PALM_Cyto	WATER_Cyto + pa205n3160_Cyto -> 12dgr205n3160_Cyto + Pi_Cyto	GE1Q-10323	GE1Q-10323		Fatty Acid Metabolism	0	0	1000	0		3.1.3.4
PAPA_EPA_STC_Cyto	PAPA_EPA_STC_Cyto	WATER_Cyto + pa205n3180_Cyto -> 12dgr205n3180_Cyto + Pi_Cyto	GE1Q-10323	GE1Q-10323		Fatty Acid Metabolism	0	0	1000	0		3.1.3.4
PAPA_HDE_ALNA_Cyto	PAPA_HDE_ALNA_Cyto	WATER_Cyto + pa1619Z183n3_Cyto -> 12dgr1619Z183n3_Cyto + Pi_Cyto	GE1Q-10323	GE1Q-10323		Fatty Acid Metabolism	0	0	1000	0		3.1.3.4
PAPA_HDE_ARA_Cyto	PAPA_HDE_ARA_Cyto	WATER_Cyto + pa1619Z204n6_Cyto -> 12dgr1619Z204n6_Cyto + Pi_Cyto	GE1Q-10323	GE1Q-10323		Fatty Acid Metabolism	0	0	1000	0		3.1.3.4
PAPA_HDE_DHA_Cyto	PAPA_HDE_DHA_Cyto	WATER_Cyto + pa1619Z226n3_Cyto -> 12dgr1619Z226n3_Cyto + Pi_Cyto	GE1Q-10323	GE1Q-10323		Fatty Acid Metabolism	0	0	1000	0		3.1.3.4
PAPA_HDE_EPA_Cyto	PAPA_HDE_EPA_Cyto	WATER_Cyto + pa1619Z205n3_Cyto -> 12dgr1619Z205n3_Cyto + Pi_Cyto	GE1Q-10323	GE1Q-10323		Fatty Acid Metabolism	0	0	1000	0		3.1.3.4
PAPA_HDE_GLNA_Cyto	PAPA_HDE_GLNA_Cyto	WATER_Cyto + pa1619Z183n6_Cyto -> 12dgr1619Z183n6_Cyto + Pi_Cyto	GE1Q-10323	GE1Q-10323		Fatty Acid Metabolism	0	0	1000	0		3.1.3.4
PAPA_HDE_HDE_Chlo	PAPA_HDE_HDE_Chlo	WATER_Chlo + pa161_Chlo -> 12dgr161_Chlo + Pi_Chlo	GE1Q-10323	GE1Q-10323		Fatty Acid Metabolism	0	0	1000	0		3.1.3.4
PAPA_HDE_HDE_Cyto	PAPA_HDE_HDE_Cyto	WATER_Cyto + pa161_Cyto -> 12dgr161_Cyto + Pi_Cyto	GE1Q-10323	GE1Q-10323		Fatty Acid Metabolism	0	0	1000	0		3.1.3.4
PAPA_HDE_LNA_Cyto	PAPA_HDE_LNA_Cyto	WATER_Cyto + pa1619Z182n6_Cyto -> 12dgr1619Z182n6_Cyto + Pi_Cyto	GE1Q-10323	GE1Q-10323		Fatty Acid Metabolism	0	0	1000	0		3.1.3.4
PAPA_HDE_OLE_Chlo	PAPA_HDE_OLE_Chlo	WATER_Chlo + pa1619Z1819Z_Chlo -> 12dgr1619Z1819Z_Chlo + Pi_Chlo	GE1Q-10323	GE1Q-10323		Fatty Acid Metabolism	0	0	1000	0		3.1.3.4
PAPA_HDE_OLE_Cyto	PAPA_HDE_OLE_Cyto	WATER_Cyto + pa1619Z1819Z_Cyto -> 12dgr1619Z1819Z_Cyto + Pi_Cyto	GE1Q-10323	GE1Q-10323		Fatty Acid Metabolism	0	0	1000	0		3.1.3.4
PAPA_HDE_PALM_Chlo	PAPA_HDE_PALM_Chlo	WATER_Chlo + pa1619Z160_Chlo -> 12dgr1619Z160_Chlo + Pi_Chlo	GE1Q-10323	GE1Q-10323		Fatty Acid Metabolism	0	0	1000	0		3.1.3.4
PAPA_HDE_PALM_Cyto	PAPA_HDE_PALM_Cyto	WATER_Cyto + pa1619Z160_Cyto -> 12dgr1619Z160_Cyto + Pi_Cyto	GE1Q-10323	GE1Q-10323		Fatty Acid Metabolism	0	0	1000	0		3.1.3.4
PAPA_HDE_STC_Cyto	PAPA_HDE_STC_Cyto	WATER_Cyto + pa1619Z180_Cyto -> 12dgr1619Z180_Cyto + Pi_Cyto	GE1Q-10323	GE1Q-10323		Fatty Acid Metabolism	0	0	1000	0		3.1.3.4
PAPA_HDE_TTC_Cyto	PAPA_HDE_TTC_Cyto	WATER_Cyto + pa1619Z240_Cyto -> 12dgr1619Z240_Cyto + Pi_Cyto	GE1Q-10323	GE1Q-10323		Fatty Acid Metabolism	0	0	1000	0		3.1.3.4
PAPA_LNA_LNA_Cyto	PAPA_LNA_LNA_Cyto	WATER_Cyto + pa182_9_12_Cyto -> 12dgr182_9_12_Cyto + Pi_Cyto	GE1Q-10323	GE1Q-10323		Fatty Acid Metabolism	0	0	1000	0		3.1.3.4
PAPA_MYRS_HDE_Chlo	PAPA_MYRS_HDE_Chlo	WATER_Chlo + pa1401619Z_Chlo -> 12dgr1401619Z_Chlo + Pi_Chlo	GE1Q-10323	GE1Q-10323		Fatty Acid Metabolism	0	0	1000	0		3.1.3.4
PAPA_MYRS_PALM_Chlo	PAPA_MYRS_PALM_Chlo	WATER_Chlo + pa140160_Chlo -> 12dgr140160_Chlo + Pi_Chlo	GE1Q-10323	GE1Q-10323		Fatty Acid Metabolism	0	0	1000	0		3.1.3.4
PAPA_OLE_DHA_Cyto	PAPA_OLE_DHA_Cyto	WATER_Cyto + pa1819Z226n3_Cyto -> 12dgr1819Z226n3_Cyto + Pi_Cyto	GE1Q-10323	GE1Q-10323		Fatty Acid Metabolism	0	0	1000	0		3.1.3.4
PAPA_OLE_EPA_Cyto	PAPA_OLE_EPA_Cyto	WATER_Cyto + pa1819Z205n3_Cyto -> 12dgr1819Z205n3_Cyto + Pi_Cyto	GE1Q-10323	GE1Q-10323		Fatty Acid Metabolism	0	0	1000	0		3.1.3.4
PAPA_OLE_HDE_Cyto	PAPA_OLE_HDE_Cyto	WATER_Cyto + pa1819Z1619Z_Cyto -> 12dgr1819Z1619Z_Cyto + Pi_Cyto	GE1Q-10323	GE1Q-10323		Fatty Acid Metabolism	0	0	1000	0		3.1.3.4
PAPA_OLE_OLE_Cyto	PAPA_OLE_OLE_Cyto	WATER_Cyto + pa181_9_Cyto -> 12dgr181_9_Cyto + Pi_Cyto	GE1Q-10323	GE1Q-10323		Fatty Acid Metabolism	0	0	1000	0		3.1.3.4
PAPA_OLE_PALM_Cyto	PAPA_OLE_PALM_Cyto	WATER_Cyto + pa1819Z160_Cyto -> 12dgr1819Z160_Cyto + Pi_Cyto	GE1Q-10323	GE1Q-10323		Fatty Acid Metabolism	0	0	1000	0		3.1.3.4
PAPA_OLE_STC_Cyto	PAPA_OLE_STC_Cyto	WATER_Cyto + pa1819Z180_Cyto -> 12dgr1819Z180_Cyto + Pi_Cyto	GE1Q-10323	GE1Q-10323		Fatty Acid Metabolism	0	0	1000	0		3.1.3.4
PAPA_PALM_PALM_Chlo	PAPA_PALM_PALM_Chlo	WATER_Chlo + pa160_Chlo -> 12dgr160_Chlo + Pi_Chlo	GE1Q-10323	GE1Q-10323		Fatty Acid Metabolism	0	0	1000	0		3.1.3.4
PAPA_STC_HDE_Chlo	PAPA_STC_HDE_Chlo	WATER_Chlo + pa1801619Z_Chlo -> 12dgr1801619Z_Chlo + Pi_Chlo	GE1Q-10323	GE1Q-10323		Fatty Acid Metabolism	0	0	1000	0		3.1.3.4
PAPS_Chlo_tx	PAPS_Chlo_tx	PAPS_Cyto <=> PAPS_Chlo				Transport	1	-1000	1000	0
PC160	PC160	12dgr160_Chlo + cdpchol_Chlo -> CMP_Chlo + PROTON_Chlo + pc160_Chlo	GE1Q-6560	GE1Q-6560		Fatty Acid Metabolism	0	0	1000	0		2.7.7.15
PC161	PC161	12dgr161_Chlo + cdpchol_Chlo -> CMP_Chlo + PROTON_Chlo + pc161_Chlo				Fatty Acid Metabolism	0	0	1000	0		2.7.8.2
PC162_7_10	PC162_7_10	12dgr162:7:10_Chlo + cdpchol_Chlo -> CMP_Chlo + PROTON_Chlo + pc162:7:10_Chlo				Fatty Acid Metabolism	0	0	1000	0		2.7.8.2
PC162_9_12	PC162_9_12	12dgr162:9:12_Chlo + cdpchol_Chlo -> CMP_Chlo + PROTON_Chlo + pc162:9:12_Chlo				Fatty Acid Metabolism	0	0	1000	0		2.7.8.2
PC163_6_9_12	PC163_6_9_12	12dgr163:6:9:12_Chlo + cdpchol_Chlo -> CMP_Chlo + PROTON_Chlo + pc163:6:9:12_Chlo				Fatty Acid Metabolism	0	0	1000	0		2.7.8.2
PC164_6_9_12_15	PC164_6_9_12_15	12dgr164:6:9:12:15_Chlo + cdpchol_Chlo -> CMP_Chlo + PROTON_Chlo + pc164:6:9:12:15_Chlo				Fatty Acid Metabolism	0	0	1000	0		2.7.8.2
PC184_6_9_12_15	PC184_6_9_12_15	12dgr184:6:9:12:15_Chlo + cdpchol_Chlo -> CMP_Chlo + PROTON_Chlo + pc184:6:9:12:15_Chlo				Fatty Acid Metabolism	0	0	1000	0		2.7.8.2
PC205_5_8_11_14_17	PC205_5_8_11_14_17	12dgr205:5:8:11:14:17_Chlo + cdpchol_Chlo -> CMP_Chlo + PROTON_Chlo + pc205:8:11:14:17_Chlo				Fatty Acid Metabolism	0	0	1000	0		2.7.8.2
PCD12DS_EPA_LNA_sn2_Cyto	PCD12DS_EPA_LNA_sn2_Cyto	2 FERRICYTOCHROME-B5_Cyto + 2 NADH_Cyto + OXYGEN-MOLECULE_Cyto + pc205n31819Z_Cyto -> 2 FERROCYTOCHROME-B5_Cyto + 2 NAD_Cyto + 2 WATER_Cyto + pc205n3182n6_Cyto				Fatty Acid Metabolism	0	0	1000	0		1.14.19.6
PCD12DS_HDE_LNA_sn2_Cyto	PCD12DS_HDE_LNA_sn2_Cyto	2 FERRICYTOCHROME-B5_Cyto + 2 NADH_Cyto + OXYGEN-MOLECULE_Cyto + pc1619Z1819Z_Cyto -> 2 FERROCYTOCHROME-B5_Cyto + 2 NAD_Cyto + 2 WATER_Cyto + pc1619Z182n6_Cyto				Fatty Acid Metabolism	0	0	1000	0		1.14.19.6
PCD4DS_EPA_DHA_sn2_Cyto	PCD4DS_EPA_DHA_sn2_Cyto	2 FERRICYTOCHROME-B5_Cyto + 2 NADH_Cyto + OXYGEN-MOLECULE_Cyto + pc205n3225n3_Cyto -> 2 FERROCYTOCHROME-B5_Cyto + 2 NAD_Cyto + 2 WATER_Cyto + pc205n3226n3_Cyto	GE1Q-11746	GE1Q-11746		Fatty Acid Metabolism	0	0	1000	0		1.14.19.-
PCD4DS_HDE_DHA_sn2_Cyto	PCD4DS_HDE_DHA_sn2_Cyto	2 FERRICYTOCHROME-B5_Cyto + 2 NADH_Cyto + OXYGEN-MOLECULE_Cyto + pc1619Z225n3_Cyto -> 2 FERROCYTOCHROME-B5_Cyto + 2 NAD_Cyto + 2 WATER_Cyto + pc1619Z226n3_Cyto	GE1Q-11746	GE1Q-11746		Fatty Acid Metabolism	0	0	1000	0		1.14.19.-
PCD5DS_EPA_ARA_sn2_Cyto	PCD5DS_EPA_ARA_sn2_Cyto	2 FERROCYTOCHROME-B5_Cyto + OXYGEN-MOLECULE_Cyto + 2 PROTON_Cyto + pc205n3203n6_Cyto -> 2 FERRICYTOCHROME-B5_Cyto + 2 WATER_Cyto + pc205n3204n6_Cyto	GE1Q-11746	GE1Q-11746		Fatty Acid Metabolism	0	0	1000	0		1.14.19.-
PCD5DS_EPA_EPA_sn2_Cyto	PCD5DS_EPA_EPA_sn2_Cyto	2 FERRICYTOCHROME-B5_Cyto + 2 NADH_Cyto + OXYGEN-MOLECULE_Cyto + pc205n3203n3_Cyto -> 2 FERROCYTOCHROME-B5_Cyto + 2 NAD_Cyto + 2 WATER_Cyto + pc205n3_Cyto	GE1Q-11746	GE1Q-11746		Fatty Acid Metabolism	0	0	1000	0		1.14.19.-
PCD5DS_HDE_ARA_sn2_Cyto	PCD5DS_HDE_ARA_sn2_Cyto	2 FERROCYTOCHROME-B5_Cyto + OXYGEN-MOLECULE_Cyto + 2 PROTON_Cyto + pc1619Z203n6_Cyto -> 2 FERRICYTOCHROME-B5_Cyto + 2 WATER_Cyto + pc1619Z204n6_Cyto	GE1Q-11746	GE1Q-11746		Fatty Acid Metabolism	0	0	1000	0		1.14.19.-
PCD5DS_HDE_EPA_sn2_Cyto	PCD5DS_HDE_EPA_sn2_Cyto	2 FERRICYTOCHROME-B5_Cyto + 2 NADH_Cyto + OXYGEN-MOLECULE_Cyto + pc1619Z203n3_Cyto -> 2 FERROCYTOCHROME-B5_Cyto + 2 NAD_Cyto + 2 WATER_Cyto + pc1619Z205n3_Cyto	GE1Q-11746	GE1Q-11746		Fatty Acid Metabolism	0	0	1000	0		1.14.19.-
PCD6DS_EPA_GLNA_sn2_Cyto	PCD6DS_EPA_GLNA_sn2_Cyto	2 FERRICYTOCHROME-B5_Cyto + 2 NADH_Cyto + OXYGEN-MOLECULE_Cyto + pc205n3182n6_Cyto -> 2 FERROCYTOCHROME-B5_Cyto + 2 NAD_Cyto + 2 WATER_Cyto + pc205n3183n6_Cyto				Fatty Acid Metabolism	0	0	1000	0		1.14.19.-
PCD6DS_EPA_STA_sn2_Cyto	PCD6DS_EPA_STA_sn2_Cyto	2 FERRICYTOCHROME-B5_Cyto + 2 NADH_Cyto + OXYGEN-MOLECULE_Cyto + pc205n3183n3_Cyto -> 2 FERROCYTOCHROME-B5_Cyto + 2 NAD_Cyto + 2 WATER_Cyto + pc205n3184n3_Cyto				Fatty Acid Metabolism	0	0	1000	0		1.14.19.-
PCD6DS_HDE_GLNA_sn2_Cyto	PCD6DS_HDE_GLNA_sn2_Cyto	2 FERRICYTOCHROME-B5_Cyto + 2 NADH_Cyto + OXYGEN-MOLECULE_Cyto + pc1619Z182n6_Cyto -> 2 FERROCYTOCHROME-B5_Cyto + 2 NAD_Cyto + 2 WATER_Cyto + pc1619Z183n6_Cyto				Fatty Acid Metabolism	0	0	1000	0		1.14.19.-
PCD6DS_HDE_STA_sn2_Cyto	PCD6DS_HDE_STA_sn2_Cyto	2 FERRICYTOCHROME-B5_Cyto + 2 NADH_Cyto + OXYGEN-MOLECULE_Cyto + pc1619Z183n3_Cyto -> 2 FERROCYTOCHROME-B5_Cyto + 2 NAD_Cyto + 2 WATER_Cyto + pc1619Z184n3_Cyto				Fatty Acid Metabolism	0	0	1000	0		1.14.19.-
PCHOLCT1_Cyto	PCHOLCT1_Cyto	CTP_Cyto + PROTON_Cyto + cholp_Cyto -> PPI_Cyto + cdpchol_Cyto				Fatty Acid Metabolism	0	0	1000	0
PCHOLCT_Cyto	PCHOLCT_Cyto	CTP_Chlo + PROTON_Chlo + cholp_Chlo -> PPI_Chlo + cdpchol_Chlo	GE1Q-6560	GE1Q-6560		Fatty Acid Metabolism	0	0	1000	0		2.7.7.15
PCW3DS_EPA_ALNA_sn2_Cyto	PCW3DS_EPA_ALNA_sn2_Cyto	2 FERRICYTOCHROME-B5_Cyto + 2 NADH_Cyto + OXYGEN-MOLECULE_Cyto + pc205n3182n6_Cyto -> 2 FERROCYTOCHROME-B5_Cyto + 2 NAD_Cyto + 2 WATER_Cyto + pc205n3183n3_Cyto				Fatty Acid Metabolism	0	0	1000	0		1.14.19.-
PCW3DS_EPA_EPA_sn2_Cyto	PCW3DS_EPA_EPA_sn2_Cyto	2 FERRICYTOCHROME-B5_Cyto + 2 NADH_Cyto + OXYGEN-MOLECULE_Cyto + pc205n3204n6_Cyto -> 2 FERROCYTOCHROME-B5_Cyto + 2 NAD_Cyto + 2 WATER_Cyto + pc205n3_Cyto	GE1Q-11746	GE1Q-11746		Fatty Acid Metabolism	0	0	1000	0		1.14.19.-
PCW3DS_EPA_ETA_sn2_Cyto	PCW3DS_EPA_ETA_sn2_Cyto	2 FERRICYTOCHROME-B5_Cyto + 2 NADH_Cyto + OXYGEN-MOLECULE_Cyto + pc205n3203n6_Cyto -> 2 FERROCYTOCHROME-B5_Cyto + 2 NAD_Cyto + 2 WATER_Cyto + pc205n3203n3_Cyto	GE1Q-11746	GE1Q-11746		Fatty Acid Metabolism	0	0	1000	0		1.14.19.-
PCW3DS_EPA_STA_sn2_Cyto	PCW3DS_EPA_STA_sn2_Cyto	2 FERRICYTOCHROME-B5_Cyto + 2 NADH_Cyto + OXYGEN-MOLECULE_Cyto + pc205n3183n6_Cyto -> 2 FERROCYTOCHROME-B5_Cyto + 2 NAD_Cyto + 2 WATER_Cyto + pc205n3184n3_Cyto				Fatty Acid Metabolism	0	0	1000	0		1.14.19.-
PCW3DS_HDE_ALNA_sn2_Cyto	PCW3DS_HDE_ALNA_sn2_Cyto	2 FERRICYTOCHROME-B5_Cyto + 2 NADH_Cyto + OXYGEN-MOLECULE_Cyto + pc1619Z182n6_Cyto -> 2 FERROCYTOCHROME-B5_Cyto + 2 NAD_Cyto + 2 WATER_Cyto + pc1619Z183n3_Cyto				Fatty Acid Metabolism	0	0	1000	0		1.14.19.-
PCW3DS_HDE_EPA_sn2_Cyto	PCW3DS_HDE_EPA_sn2_Cyto	2 FERRICYTOCHROME-B5_Cyto + 2 NADH_Cyto + OXYGEN-MOLECULE_Cyto + pc1619Z204n6_Cyto -> 2 FERROCYTOCHROME-B5_Cyto + 2 NAD_Cyto + 2 WATER_Cyto + pc1619Z205n3_Cyto	GE1Q-11746	GE1Q-11746		Fatty Acid Metabolism	0	0	1000	0		1.14.19.-
PCW3DS_HDE_ETA_sn2_Cyto	PCW3DS_HDE_ETA_sn2_Cyto	2 FERRICYTOCHROME-B5_Cyto + 2 NADH_Cyto + OXYGEN-MOLECULE_Cyto + pc1619Z203n6_Cyto -> 2 FERROCYTOCHROME-B5_Cyto + 2 NAD_Cyto + 2 WATER_Cyto + pc1619Z203n3_Cyto	GE1Q-11746	GE1Q-11746		Fatty Acid Metabolism	0	0	1000	0		1.14.19.-
PCW3DS_HDE_STA_sn2_Cyto	PCW3DS_HDE_STA_sn2_Cyto	2 FERRICYTOCHROME-B5_Cyto + 2 NADH_Cyto + OXYGEN-MOLECULE_Cyto + pc1619Z183n6_Cyto -> 2 FERROCYTOCHROME-B5_Cyto + 2 NAD_Cyto + 2 WATER_Cyto + pc1619Z184n3_Cyto				Fatty Acid Metabolism	0	0	1000	0		1.14.19.-
PEPCARBOX-RXN_Chlo	PEPCARBOX-RXN_Chlo	CARBON-DIOXIDE_Chlo + PHOSPHO-ENOL-PYRUVATE_Chlo + WATER_Chlo -> OXALACETIC_ACID_Chlo + PROTON_Chlo + Pi_Chlo	GE1Q-7011, GE1Q-9496	GE1Q-7011, GE1Q-9496		Carbohydrate Metabolism	0	0	1000	0		EC-4.1.1.31
PEPCARBOX-RXN_Cyto	PEPCARBOX-RXN_Cyto	CARBON-DIOXIDE_Cyto + PHOSPHO-ENOL-PYRUVATE_Cyto + WATER_Cyto -> OXALACETIC_ACID_Cyto + PROTON_Cyto + Pi_Cyto	GE1Q-7011, GE1Q-9496	GE1Q-7011, GE1Q-9496		Carbohydrate Metabolism	0	0	1000	0		EC-4.1.1.31
PEPCARBOXYKIN-RXN_Chlo	PEPCARBOXYKIN-RXN_Chlo	ATP_Chlo + OXALACETIC_ACID_Chlo -> ADP_Chlo + CARBON-DIOXIDE_Chlo + PHOSPHO-ENOL-PYRUVATE_Chlo	GE1Q-7168	GE1Q-7168		Carbohydrate Metabolism	0	0	1000	0		EC-4.1.1.49
PEPDEPHOS-RXN_Chlo	PEPDEPHOS-RXN_Chlo	ADP_Chlo + PHOSPHO-ENOL-PYRUVATE_Chlo -> ATP_Chlo + PYRUVATE_Chlo	GE1Q-1653, GE1Q-8388, GE1Q-8389, GE1Q-8648, GE1Q-10568	GE1Q-1653, GE1Q-8388, GE1Q-8389, GE1Q-8648, GE1Q-10568		Carbohydrate Metabolism	0	0	1000	0		EC-2.7.1.40
PEPDEPHOS-RXN_Cyto	PEPDEPHOS-RXN_Cyto	ADP_Cyto + PHOSPHO-ENOL-PYRUVATE_Cyto + PROTON_Cyto -> ATP_Cyto + PYRUVATE_Cyto	GE1Q-1653, GE1Q-8388, GE1Q-8389, GE1Q-8648, GE1Q-10568	GE1Q-1653, GE1Q-8388, GE1Q-8389, GE1Q-8648, GE1Q-10568		Carbohydrate Metabolism	0	0	1000	0		EC-2.7.1.40
PEPDEPHOS-RXN_Mito	PEPDEPHOS-RXN_Mito	ADP_Mito + PHOSPHO-ENOL-PYRUVATE_Mito + PROTON_Mito -> ATP_Mito + PYRUVATE_Mito	GE1Q-1653, GE1Q-8388, GE1Q-8389, GE1Q-8648, GE1Q-10568	GE1Q-1653, GE1Q-8388, GE1Q-8389, GE1Q-8648, GE1Q-10568		Carbohydrate Metabolism	0	0	1000	0		EC-2.7.1.40
PEPSYNTH-RXN_Chlo	PEPSYNTH-RXN_Chlo	ATP_Chlo + PYRUVATE_Chlo + WATER_Chlo -> AMP_Chlo + PHOSPHO-ENOL-PYRUVATE_Chlo + 2 PROTON_Chlo + Pi_Chlo	GE1Q-5312	GE1Q-5312		Carbohydrate Metabolism	0	0	1000	0		EC-2.7.9.2
PEROX_Chlo	PEROX_Chlo	FADH2_Chlo + OXYGEN-MOLECULE_Chlo -> FAD_Chlo + HYDROGEN-PEROXIDE_Chlo	GE1Q-4076, GE1Q-6711, GE1Q-9291	GE1Q-4076, GE1Q-6711, GE1Q-9291		Fatty Acid Metabolism	0	0	1000	0
PETHCT_Cyto	PETHCT_Cyto	CTP_Cyto + PROTON_Cyto + ethamp_Cyto -> CDP-ETHANOLAMINE_Cyto + PPI_Cyto	GE1Q-1305, GE1Q-6560	GE1Q-1305, GE1Q-6560		Fatty Acid Metabolism	0	0	1000	0		2.7.7.14
PETHDMT_Cyto	PETHDMT_Cyto	CPD-406_Cyto + S-ADENOSYLMETHIONINE_Cyto <=> ADENOSYL-HOMO-CYS_Cyto + PROTON_Cyto + ethadmp_Cyto	GE1Q-1328, GE1Q-4344	GE1Q-1328, GE1Q-4344		Fatty Acid Metabolism	1	-1000	1000	0		2.1.1.103
PETHMT_Cyto	PETHMT_Cyto	S-ADENOSYLMETHIONINE_Cyto + ethamp_Cyto <=> ADENOSYL-HOMO-CYS_Cyto + CPD-406_Cyto + PROTON_Cyto	GE1Q-1328, GE1Q-4344	GE1Q-1328, GE1Q-4344		Fatty Acid Metabolism	1	-1000	1000	0		2.1.1.103
PETHTMT1_Cyto	PETHTMT1_Cyto	S-ADENOSYLMETHIONINE_Cyto + ethadmp_Cyto <=> ADENOSYL-HOMO-CYS_Cyto + PROTON_Cyto + cholp_Cyto				Fatty Acid Metabolism	1	-1000	1000	0
PETHTMT_Cyto	PETHTMT_Cyto	S-ADENOSYLMETHIONINE_Cyto + ethadmp_Cyto <=> ADENOSYL-HOMO-CYS_Cyto + PHOSPHORYL-CHOLINE_Cyto + PROTON_Cyto	GE1Q-1328, GE1Q-4344	GE1Q-1328, GE1Q-4344		Fatty Acid Metabolism	1	-1000	1000	0		2.1.1.103
PGD3TDS_EPA_HDE3T_Chlo	PGD3TDS_EPA_HDE3T_Chlo	OXYGEN-MOLECULE_Chlo + 2 PROTON_Chlo + 2 Reduced-ferredoxins_Chlo + pg205n3160_Chlo -> 2 Oxidized-ferredoxins_Chlo + 2 WATER_Chlo + pg205n31613E_Chlo				Fatty Acid Metabolism	0	0	1000	0
PGLUCISOM-RXN_Chlo	PGLUCISOM-RXN_Chlo	GLC-6-P_Chlo <=> FRUCTOSE-6P_Chlo	GE1Q-1706, GE1Q-8700, GE1Q-9306	GE1Q-1706, GE1Q-8700, GE1Q-9306		Carbohydrate Metabolism	1	-1000	1000	0		EC-5.3.1.9
PGLUCISOM-RXN_Cyto	PGLUCISOM-RXN_Cyto	GLC-6-P_Cyto <=> FRUCTOSE-6P_Cyto	GE1Q-1706, GE1Q-8700, GE1Q-9306	GE1Q-1706, GE1Q-8700, GE1Q-9306		Carbohydrate Metabolism	1	-1000	1000	0		EC-5.3.1.9
PGLYCDEHYDROG-RXN_Chlo	PGLYCDEHYDROG-RXN_Chlo	G3P_Chlo + NAD_Chlo <=> 3-P-HYDROXYPYRUVATE_Chlo + NADH_Chlo + PROTON_Chlo	GE1Q-2429, GE1Q-7765	GE1Q-2429, GE1Q-7765		Amino Acid Metabolism	1	-1000	1000	0		EC-1.1.1.95
PGLYCDEHYDROG-RXN_Cyto	PGLYCDEHYDROG-RXN_Cyto	G3P_Cyto + NAD_Cyto -> 3-P-HYDROXYPYRUVATE_Cyto + NADH_Cyto + PROTON_Cyto	GE1Q-2429, GE1Q-7765	GE1Q-2429, GE1Q-7765		Amino Acid Metabolism	0	0	1000	0		EC-1.1.1.95
PGPP160	PGPP160	WATER_Chlo + pgp160_Chlo -> Pi_Chlo + pg160_Chlo				Fatty Acid Metabolism	0	0	1000	0		3.1.3.27
PGPP161	PGPP161	WATER_Chlo + pgp161_Chlo -> Pi_Chlo + pg161_Chlo				Fatty Acid Metabolism	0	0	1000	0		3.1.3.27
PGPP162_7_10	PGPP162_7_10	WATER_Chlo + pgp162:7:10_Chlo -> Pi_Chlo + pg162:7:10_Chlo				Fatty Acid Metabolism	0	0	1000	0		3.1.3.27
PGPP162_9_12	PGPP162_9_12	WATER_Chlo + pgp162:9:12_Chlo -> Pi_Chlo + pg162:9:12_Chlo				Fatty Acid Metabolism	0	0	1000	0		3.1.3.27
PGPP163_6_9_12	PGPP163_6_9_12	WATER_Chlo + pgp163:6:9:12_Chlo -> Pi_Chlo + pg163:6:9:12_Chlo				Fatty Acid Metabolism	0	0	1000	0		3.1.3.27
PGPP164_6_9_12_15	PGPP164_6_9_12_15	WATER_Chlo + pgp164:6:9:15:15_Chlo -> Pi_Chlo + pg164:6:9:15:15_Chlo				Fatty Acid Metabolism	0	0	1000	0		3.1.3.27
PGPP184_6_9_12_15	PGPP184_6_9_12_15	WATER_Chlo + pgp184:6:9:12:15_Chlo -> Pi_Chlo + pg184:6:9:12:15_Chlo				Fatty Acid Metabolism	0	0	1000	0		3.1.3.27
PGPP205_5_8_11_14_17	PGPP205_5_8_11_14_17	WATER_Chlo + pgp205:5:8:11:14:17_Chlo -> Pi_Chlo + pg205:5:8:11:14:17_Chlo				Fatty Acid Metabolism	0	0	1000	0		3.1.3.27
PGPP_EPA_PALM_Chlo	PGPP_EPA_PALM_Chlo	WATER_Chlo + pgp205n3160_Chlo -> Pi_Chlo + pg205n3160_Chlo				Fatty Acid Metabolism	0	0	1000	0		3.1.3.27
PGPP_HDE_PALM_Chlo	PGPP_HDE_PALM_Chlo	WATER_Chlo + pgp1619Z160_Chlo -> Pi_Chlo + pg1619Z160_Chlo				Fatty Acid Metabolism	0	0	1000	0		3.1.3.27
PGPP_PALM_PALM_Mito	PGPP_PALM_PALM_Mito	WATER_Mito + pgp160_Mito -> Pi_Mito + pg160_Mito				Fatty Acid Metabolism	0	0	1000	0		3.1.3.27
PGPS_EPA_PALM_Chlo	PGPS_EPA_PALM_Chlo	GLYCEROL-3P_Chlo + cdp12dgr205n3160_Chlo -> CMP_Chlo + PROTON_Chlo + pgp205n3160_Chlo	GE1Q-3435, GE1Q-6295	GE1Q-3435, GE1Q-6295		Fatty Acid Metabolism	0	0	1000	0		2.7.8.5
PGPS_HDE_PALM_Chlo	PGPS_HDE_PALM_Chlo	GLYCEROL-3P_Chlo + cdp12dgr1619Z160_Chlo -> CMP_Chlo + PROTON_Chlo + pgp1619Z160_Chlo	GE1Q-3435, GE1Q-6295	GE1Q-3435, GE1Q-6295		Fatty Acid Metabolism	0	0	1000	0		2.7.8.5
PGPS_PALM_PALM_Mito	PGPS_PALM_PALM_Mito	GLYCEROL-3P_Mito + cdp12dgr160_Mito -> CMP_Mito + PROTON_Mito + pgp160_Mito	GE1Q-3435, GE1Q-6295	GE1Q-3435, GE1Q-6295		Fatty Acid Metabolism	0	0	1000	0		2.7.8.5
PGSA160	PGSA160	GLYCEROL-3P_Chlo + cdpdhdecg_Chlo -> CMP_Chlo + PROTON_Chlo + pgp160_Chlo	GE1Q-3435, GE1Q-6295	GE1Q-3435, GE1Q-6295		Fatty Acid Metabolism	0	0	1000	0		2.7.8.5
PGSA161	PGSA161	GLYCEROL-3P_Chlo + cdpdhdec9eg_Chlo -> CMP_Chlo + PROTON_Chlo + pgp161_Chlo	GE1Q-3435, GE1Q-6295	GE1Q-3435, GE1Q-6295		Fatty Acid Metabolism	0	0	1000	0		2.7.8.5
PGSA162_7_10	PGSA162_7_10	GLYCEROL-3P_Chlo + cdpdhdec710eg_Chlo -> CMP_Chlo + PROTON_Chlo + pgp162:7:10_Chlo	GE1Q-3435, GE1Q-6295	GE1Q-3435, GE1Q-6295		Fatty Acid Metabolism	0	0	1000	0
PGSA162_9_12	PGSA162_9_12	GLYCEROL-3P_Chlo + cdpdhdec912eg_Chlo -> CMP_Chlo + PROTON_Chlo + pgp162:9:12_Chlo	GE1Q-3435, GE1Q-6295	GE1Q-3435, GE1Q-6295		Fatty Acid Metabolism	0	0	1000	0
PGSA163_6_9_12	PGSA163_6_9_12	GLYCEROL-3P_Chlo + cdpdhdec6912eg_Chlo -> CMP_Chlo + PROTON_Chlo + pgp163:6:9:12_Chlo	GE1Q-3435, GE1Q-6295	GE1Q-3435, GE1Q-6295		Fatty Acid Metabolism	0	0	1000	0
PGSA164_6_9_12_15	PGSA164_6_9_12_15	GLYCEROL-3P_Chlo + cdpdhdec691215eg_Chlo -> CMP_Chlo + PROTON_Chlo + pgp164:6:9:15:15_Chlo	GE1Q-3435, GE1Q-6295	GE1Q-3435, GE1Q-6295		Fatty Acid Metabolism	0	0	1000	0
PGSA184_6_9_12_15	PGSA184_6_9_12_15	GLYCEROL-3P_Chlo + cdpdodec691215eg_Chlo -> CMP_Chlo + PROTON_Chlo + pgp184:6:9:12:15_Chlo	GE1Q-3435, GE1Q-6295	GE1Q-3435, GE1Q-6295		Fatty Acid Metabolism	0	0	1000	0		2.7.8.5
PGSA205_5_8_11_14_17	PGSA205_5_8_11_14_17	GLYCEROL-3P_Chlo + cdpdicosa58111417eg_Chlo -> CMP_Chlo + PROTON_Chlo + pgp205:5:8:11:14:17_Chlo	GE1Q-3435, GE1Q-6295	GE1Q-3435, GE1Q-6295		Fatty Acid Metabolism	0	0	1000	0		2.7.8.5
PHENYLALANINE--TRNA-LIGASE-RXN_Cyto	PHENYLALANINE--TRNA-LIGASE-RXN_Cyto	ATP_Cyto + PHE-tRNAs_Cyto + PHE_Cyto + PROTON_Cyto -> AMP_Cyto + Charged-PHE-tRNAs_Cyto + PPI_Cyto	GE1Q-4359, GE1Q-6639, GE1Q-7007, GE1Q-9406	GE1Q-4359, GE1Q-6639, GE1Q-7007, GE1Q-9406		Amino Acid Metabolism	0	0	1000	0		EC-6.1.1.20
PHENYLALANINE-4-MONOOXYGENASE-RXN_Cyto	PHENYLALANINE-4-MONOOXYGENASE-RXN_Cyto	OXYGEN-MOLECULE_Cyto + PHE_Cyto + TETRA-H-BIOPTERIN_Cyto -> CPD-5881_Cyto + TYR_Cyto	GE1Q-46	GE1Q-46		Amino Acid Metabolism	0	0	1000	0		EC-1.14.16.1
PHENYLALANINE-AMMONIA-LYASE-RXN_Cyto	PHENYLALANINE-AMMONIA-LYASE-RXN_Cyto	PHE_Cyto -> AMMONIA_Cyto + CPD-674_Cyto + PROTON_Cyto				Amino Acid Metabolism	0	0	1000	0		EC-4.3.1.24
PHE_Chlo_tx	PHE_Chlo_tx	PHE_Cyto <=> PHE_Chlo				Transport	1	-1000	1000	0
PHOSACETYLGLUCOSAMINEMUT-RXN_Cyto	PHOSACETYLGLUCOSAMINEMUT-RXN_Cyto	N-ACETYL-D-GLUCOSAMINE-1-P_Cyto <=> N-ACETYL-D-GLUCOSAMINE-6-P_Cyto	GE1Q-11336	GE1Q-11336		Amino Acid Metabolism	1	-1000	1000	0		EC-5.4.2.3
PHOSACETYLTRANS-RXN_Cyto	PHOSACETYLTRANS-RXN_Cyto	ACETYL-COA_Cyto + Pi_Cyto <=> ACETYL-P_Cyto + CO-A_Cyto				Amino Acid Metabolism	1	-1000	1000	0		EC-2.3.1.8
PHOSGLYPHOS-RXN_Chlo	PHOSGLYPHOS-RXN_Chlo	ATP_Chlo + G3P_Chlo <=> ADP_Chlo + DPG_Chlo + PROTON_Chlo	GE1Q-2403, GE1Q-2421, GE1Q-5902, GE1Q-6418, GE1Q-9140	GE1Q-2403, GE1Q-2421, GE1Q-5902, GE1Q-6418, GE1Q-9140		Carbohydrate Metabolism	1	-1000	1000	0		EC-2.7.2.3
PHOSGLYPHOS-RXN_Cyto	PHOSGLYPHOS-RXN_Cyto	ATP_Cyto + G3P_Cyto <=> ADP_Cyto + DPG_Cyto + PROTON_Cyto	GE1Q-2403, GE1Q-2421, GE1Q-5902, GE1Q-6418, GE1Q-9140	GE1Q-2403, GE1Q-2421, GE1Q-5902, GE1Q-6418, GE1Q-9140		Carbohydrate Metabolism	1	-1000	1000	0		EC-2.7.2.3
PHOSGLYPHOS-RXN_Mito	PHOSGLYPHOS-RXN_Mito	ATP_Mito + G3P_Mito <=> ADP_Mito + DPG_Mito + PROTON_Mito	GE1Q-2403, GE1Q-2421, GE1Q-5902, GE1Q-6418, GE1Q-9140	GE1Q-2403, GE1Q-2421, GE1Q-5902, GE1Q-6418, GE1Q-9140		Carbohydrate Metabolism	1	-1000	1000	0		EC-2.7.2.3
PHOSMANMUT-RXN_Cyto	PHOSMANMUT-RXN_Cyto	MANNOSE-1P_Cyto <=> MANNOSE-6P_Cyto	GE1Q-5657, GE1Q-8303	GE1Q-5657, GE1Q-8303		Carbohydrate Metabolism	1	-1000	1000	0		EC-5.4.2.8
PHOSPHOGLUCMUT-RXN_Chlo	PHOSPHOGLUCMUT-RXN_Chlo	GLC-1-P_Chlo <=> GLC-6-P_Chlo	GE1Q-5382, GE1Q-5657, GE1Q-7929, GE1Q-7930	GE1Q-5382, GE1Q-5657, GE1Q-7929, GE1Q-7930		Carbohydrate Metabolism	1	-1000	1000	0		EC-5.4.2.2
PHOSPHOGLUCMUT-RXN_Cyto	PHOSPHOGLUCMUT-RXN_Cyto	GLC-1-P_Cyto <=> GLC-6-P_Cyto	GE1Q-5382, GE1Q-5657, GE1Q-7929, GE1Q-7930	GE1Q-5382, GE1Q-5657, GE1Q-7929, GE1Q-7930		Carbohydrate Metabolism	1	-1000	1000	0		EC-5.4.2.2
PHOSPHOMEVALONATE-KINASE-RXN_Cyto	PHOSPHOMEVALONATE-KINASE-RXN_Cyto	ATP_Cyto + CPD-499_Cyto -> ADP_Cyto + CPD-641_Cyto	GE1Q-9341	GE1Q-9341		Fatty Acid Metabolism	0	0	1000	0		EC-2.7.4.2
PHOSPHORIBULOKINASE-RXN_Chlo	PHOSPHORIBULOKINASE-RXN_Chlo	ATP_Chlo + RIBULOSE-5P_Chlo -> ADP_Chlo + D-RIBULOSE-15-P2_Chlo	GE1Q-8142	GE1Q-8142		Carbon Fixation	0	0	1000	0		EC-2.7.1.19
PLA2PA_EPA_ALNA_Cyto	PLA2PA_EPA_ALNA_Cyto	WATER_Cyto + pa205n3183n3_Cyto -> 1eicos58111417eg3p_Cyto + PROTON_Cyto + lnlnca_Cyto	GE1Q-5401	GE1Q-5401		Fatty Acid Metabolism	0	0	1000	0		3.1.1.4
PLA2PA_EPA_ARA_Cyto	PLA2PA_EPA_ARA_Cyto	WATER_Cyto + pa205n3204n6_Cyto -> 1eicos58111417eg3p_Cyto + PROTON_Cyto + arachd_Cyto	GE1Q-5401	GE1Q-5401		Fatty Acid Metabolism	0	0	1000	0		3.1.1.4
PLA2PA_EPA_DHA_Cyto	PLA2PA_EPA_DHA_Cyto	WATER_Cyto + pa205n3226n3_Cyto -> 1eicos58111417eg3p_Cyto + PROTON_Cyto + crvnc_Cyto	GE1Q-5401	GE1Q-5401		Fatty Acid Metabolism	0	0	1000	0		3.1.1.4
PLA2PA_EPA_EPA_Cyto	PLA2PA_EPA_EPA_Cyto	WATER_Cyto + pa205n3_Cyto -> 1eicos58111417eg3p_Cyto + PROTON_Cyto + tmndnc_Cyto	GE1Q-5401	GE1Q-5401		Fatty Acid Metabolism	0	0	1000	0		3.1.1.4
PLA2PA_EPA_GLNA_Cyto	PLA2PA_EPA_GLNA_Cyto	WATER_Cyto + pa205n3183n6_Cyto -> 1eicos58111417eg3p_Cyto + PROTON_Cyto + lnlncg_Cyto	GE1Q-5401	GE1Q-5401		Fatty Acid Metabolism	0	0	1000	0		3.1.1.4
PLA2PA_EPA_HDE_Cyto	PLA2PA_EPA_HDE_Cyto	WATER_Cyto + pa205n31619Z_Cyto -> 1eicos58111417eg3p_Cyto + PROTON_Cyto + hdcea_Cyto	GE1Q-5401	GE1Q-5401		Fatty Acid Metabolism	0	0	1000	0		3.1.1.4
PLA2PA_EPA_LNA_Cyto	PLA2PA_EPA_LNA_Cyto	WATER_Cyto + pa205n3182n6_Cyto -> 1eicos58111417eg3p_Cyto + PROTON_Cyto + lnlc_Cyto	GE1Q-5401	GE1Q-5401		Fatty Acid Metabolism	0	0	1000	0		3.1.1.4
PLA2PA_EPA_MYRS_Cyto	PLA2PA_EPA_MYRS_Cyto	WATER_Cyto + pa205n3140_Cyto -> 1eicos58111417eg3p_Cyto + PROTON_Cyto + ttdca_Cyto	GE1Q-5401	GE1Q-5401		Fatty Acid Metabolism	0	0	1000	0		3.1.1.4
PLA2PA_EPA_OLE_Cyto	PLA2PA_EPA_OLE_Cyto	WATER_Cyto + pa205n31819Z_Cyto -> 1eicos58111417eg3p_Cyto + PROTON_Cyto + ocdcea_Cyto	GE1Q-5401	GE1Q-5401		Fatty Acid Metabolism	0	0	1000	0		3.1.1.4
PLA2PA_EPA_PALM_Cyto	PLA2PA_EPA_PALM_Cyto	WATER_Cyto + pa205n3160_Cyto -> 1eicos58111417eg3p_Cyto + PROTON_Cyto + hdca_Cyto	GE1Q-5401	GE1Q-5401		Fatty Acid Metabolism	0	0	1000	0		3.1.1.4
PLA2PA_EPA_STC_Cyto	PLA2PA_EPA_STC_Cyto	WATER_Cyto + pa205n3180_Cyto -> 1eicos58111417eg3p_Cyto + PROTON_Cyto + ocdca_Cyto	GE1Q-5401	GE1Q-5401		Fatty Acid Metabolism	0	0	1000	0		3.1.1.4
PLA2PC_EPA_ALNA_Cyto	PLA2PC_EPA_ALNA_Cyto	WATER_Cyto + pc205n3183n3_Cyto -> 1agpc205_Cyto + PROTON_Cyto + lnlnca_Cyto	GE1Q-5401	GE1Q-5401		Fatty Acid Metabolism	0	0	1000	0		3.1.1.4
PLA2PC_EPA_ARA_Cyto	PLA2PC_EPA_ARA_Cyto	WATER_Cyto + pc205n3204n6_Cyto -> 1agpc205_Cyto + PROTON_Cyto + arachd_Cyto	GE1Q-5401	GE1Q-5401		Fatty Acid Metabolism	0	0	1000	0		3.1.1.4
PLA2PC_EPA_DHA_Cyto	PLA2PC_EPA_DHA_Cyto	WATER_Cyto + pc205n3226n3_Cyto -> 1agpc205_Cyto + PROTON_Cyto + crvnc_Cyto	GE1Q-5401	GE1Q-5401		Fatty Acid Metabolism	0	0	1000	0		3.1.1.4
PLA2PC_EPA_EPA_Cyto	PLA2PC_EPA_EPA_Cyto	WATER_Cyto + pc205n3_Cyto -> 1agpc205_Cyto + PROTON_Cyto + tmndnc_Cyto	GE1Q-5401	GE1Q-5401		Fatty Acid Metabolism	0	0	1000	0		3.1.1.4
PLA2PC_EPA_GLNA_Cyto	PLA2PC_EPA_GLNA_Cyto	WATER_Cyto + pc205n3183n6_Cyto -> 1agpc205_Cyto + PROTON_Cyto + lnlncg_Cyto	GE1Q-5401	GE1Q-5401		Fatty Acid Metabolism	0	0	1000	0		3.1.1.4
PLA2PC_EPA_HDE_Cyto	PLA2PC_EPA_HDE_Cyto	WATER_Cyto + pc205n31619Z_Cyto -> 1agpc205_Cyto + PROTON_Cyto + hdcea_Cyto	GE1Q-5401	GE1Q-5401		Fatty Acid Metabolism	0	0	1000	0		3.1.1.4
PLA2PC_EPA_LNA_Cyto	PLA2PC_EPA_LNA_Cyto	WATER_Cyto + pc205n3182n6_Cyto -> 1agpc205_Cyto + PROTON_Cyto + lnlc_Cyto	GE1Q-5401	GE1Q-5401		Fatty Acid Metabolism	0	0	1000	0		3.1.1.4
PLA2PC_EPA_OLE_Cyto	PLA2PC_EPA_OLE_Cyto	WATER_Cyto + pc205n31819Z_Cyto -> 1agpc205_Cyto + PROTON_Cyto + ocdcea_Cyto	GE1Q-5401	GE1Q-5401		Fatty Acid Metabolism	0	0	1000	0		3.1.1.4
PLA2PC_EPA_PALM_Cyto	PLA2PC_EPA_PALM_Cyto	WATER_Cyto + pc205n3160_Cyto -> 1agpc205_Cyto + PROTON_Cyto + hdca_Cyto	GE1Q-5401	GE1Q-5401		Fatty Acid Metabolism	0	0	1000	0		3.1.1.4
PLA2PC_EPA_STA_Cyto	PLA2PC_EPA_STA_Cyto	WATER_Cyto + pc205n3184n3_Cyto -> 1agpc205_Cyto + PROTON_Cyto + strdnc_Cyto	GE1Q-5401	GE1Q-5401		Fatty Acid Metabolism	0	0	1000	0		3.1.1.4
PLA2PC_EPA_STC_Cyto	PLA2PC_EPA_STC_Cyto	WATER_Cyto + pc205n3180_Cyto -> 1agpc205_Cyto + PROTON_Cyto + ocdca_Cyto	GE1Q-5401	GE1Q-5401		Fatty Acid Metabolism	0	0	1000	0		3.1.1.4
PLA2PC_HDE_ALNA_Cyto	PLA2PC_HDE_ALNA_Cyto	WATER_Cyto + pc1619Z183n3_Cyto -> 1agpc161_Cyto + PROTON_Cyto + lnlnca_Cyto	GE1Q-5401	GE1Q-5401		Fatty Acid Metabolism	0	0	1000	0		3.1.1.4
PLA2PC_HDE_ARA_Cyto	PLA2PC_HDE_ARA_Cyto	WATER_Cyto + pc1619Z204n6_Cyto -> 1agpc161_Cyto + PROTON_Cyto + arachd_Cyto	GE1Q-5401	GE1Q-5401		Fatty Acid Metabolism	0	0	1000	0		3.1.1.4
PLA2PC_HDE_DHA_Cyto	PLA2PC_HDE_DHA_Cyto	WATER_Cyto + pc1619Z226n3_Cyto -> 1agpc161_Cyto + PROTON_Cyto + crvnc_Cyto	GE1Q-5401	GE1Q-5401		Fatty Acid Metabolism	0	0	1000	0		3.1.1.4
PLA2PC_HDE_EPA_Cyto	PLA2PC_HDE_EPA_Cyto	WATER_Cyto + pc1619Z205n3_Cyto -> 1agpc161_Cyto + PROTON_Cyto + tmndnc_Cyto	GE1Q-5401	GE1Q-5401		Fatty Acid Metabolism	0	0	1000	0		3.1.1.4
PLA2PC_HDE_GLNA_Cyto	PLA2PC_HDE_GLNA_Cyto	WATER_Cyto + pc1619Z183n6_Cyto -> 1agpc161_Cyto + PROTON_Cyto + lnlncg_Cyto	GE1Q-5401	GE1Q-5401		Fatty Acid Metabolism	0	0	1000	0		3.1.1.4
PLA2PC_HDE_HDE_Cyto	PLA2PC_HDE_HDE_Cyto	WATER_Cyto + pc161_Cyto -> 1agpc161_Cyto + PROTON_Cyto + hdcea_Cyto	GE1Q-5401	GE1Q-5401		Fatty Acid Metabolism	0	0	1000	0		3.1.1.4
PLA2PC_HDE_LNA_Cyto	PLA2PC_HDE_LNA_Cyto	WATER_Cyto + pc1619Z182n6_Cyto -> 1agpc161_Cyto + PROTON_Cyto + lnlc_Cyto	GE1Q-5401	GE1Q-5401		Fatty Acid Metabolism	0	0	1000	0		3.1.1.4
PLA2PC_HDE_OLE_Cyto	PLA2PC_HDE_OLE_Cyto	WATER_Cyto + pc1619Z1819Z_Cyto -> 1agpc161_Cyto + PROTON_Cyto + ocdcea_Cyto	GE1Q-5401	GE1Q-5401		Fatty Acid Metabolism	0	0	1000	0		3.1.1.4
PLA2PC_HDE_PALM_Cyto	PLA2PC_HDE_PALM_Cyto	WATER_Cyto + pc1619Z160_Cyto -> 1agpc161_Cyto + PROTON_Cyto + hdca_Cyto	GE1Q-5401	GE1Q-5401		Fatty Acid Metabolism	0	0	1000	0		3.1.1.4
PLA2PC_HDE_STA_Cyto	PLA2PC_HDE_STA_Cyto	WATER_Cyto + pc1619Z184n3_Cyto -> 1agpc161_Cyto + PROTON_Cyto + strdnc_Cyto	GE1Q-5401	GE1Q-5401		Fatty Acid Metabolism	0	0	1000	0		3.1.1.4
PLA2PC_HDE_STC_Cyto	PLA2PC_HDE_STC_Cyto	WATER_Cyto + pc1619Z180_Cyto -> 1agpc161_Cyto + PROTON_Cyto + ocdca_Cyto	GE1Q-5401	GE1Q-5401		Fatty Acid Metabolism	0	0	1000	0		3.1.1.4
PLA2PC_LNA_LNA_Cyto	PLA2PC_LNA_LNA_Cyto	WATER_Cyto + pc182_9_12_Cyto -> 1agpc182_Cyto + PROTON_Cyto + lnlc_Cyto	GE1Q-5401	GE1Q-5401		Fatty Acid Metabolism	0	0	1000	0		3.1.1.4
PLA2PE_EPA_EPA_Cyto	PLA2PE_EPA_EPA_Cyto	WATER_Cyto + pe205n3_Cyto -> 1agpe205_Cyto + PROTON_Cyto + tmndnc_Cyto	GE1Q-5401	GE1Q-5401		Fatty Acid Metabolism	0	0	1000	0		3.1.1.4
PLASTOQUINOL--PLASTOCYANIN-REDUCTASE-RXN_Chlo	PLASTOQUINOL--PLASTOCYANIN-REDUCTASE-RXN_Chlo	2 Oxidized-Plastocyanins_Chlo + PLASTOQUINOL-1_Chlo + 2 PROTON_Chlo -> PLASTOQUINONE_Chlo + 2 Plastocyanin-Reduced_Chlo + 4 Pumped-PROTON_Chlo	GE1Q-501, GE1Q-516, GE1Q-524, GE1Q-169, GE1Q-1642, GE1Q-10501	GE1Q-501, GE1Q-516, GE1Q-524, GE1Q-169, GE1Q-1642, GE1Q-10501		Others	0	0	1000	0		EC-1.10.9.1
PLASTOQUINOL--PLASTOCYANIN-REDUCTASE-RXN_Mito	PLASTOQUINOL--PLASTOCYANIN-REDUCTASE-RXN_Mito	2 Oxidized-Plastocyanins_Mito + PLASTOQUINOL-1_Mito -> PLASTOQUINONE_Mito + 2 Plastocyanin-Reduced_Mito	GE1Q-501, GE1Q-516, GE1Q-524, GE1Q-169, GE1Q-1642, GE1Q-10501	GE1Q-501, GE1Q-516, GE1Q-524, GE1Q-169, GE1Q-1642, GE1Q-10501		Others	0	0	1000	0		EC-1.10.9.1
PLDAGAT_DHA_EPA_ARA_PC_3_Cyto	PLDAGAT_DHA_EPA_ARA_PC_3_Cyto	12dgr226n3205n3_Cyto + pc1619Z204n6_Cyto -> 1agpc161_Cyto + tag226n3205n3204n6_Cyto	GE1Q-11742	GE1Q-11742		Fatty Acid Metabolism	0	0	1000	0		2.3.1.158
PLDAGAT_DHA_EPA_ARA_PC_7_Cyto	PLDAGAT_DHA_EPA_ARA_PC_7_Cyto	12dgr226n3205n3_Cyto + pc205n3204n6_Cyto -> 1agpc205_Cyto + tag226n3205n3204n6_Cyto	GE1Q-11742	GE1Q-11742		Fatty Acid Metabolism	0	0	1000	0		2.3.1.158
PLDAGAT_DHA_EPA_DHA_PC_3_Cyto	PLDAGAT_DHA_EPA_DHA_PC_3_Cyto	12dgr226n3205n3_Cyto + pc1619Z226n3_Cyto -> 1agpc161_Cyto + tag226n3205n3226n3_Cyto	GE1Q-11742	GE1Q-11742		Fatty Acid Metabolism	0	0	1000	0		2.3.1.158
PLDAGAT_DHA_EPA_DHA_PC_6_Cyto	PLDAGAT_DHA_EPA_DHA_PC_6_Cyto	12dgr226n3205n3_Cyto + pc205n3226n3_Cyto -> 1agpc205_Cyto + tag226n3205n3226n3_Cyto	GE1Q-11742	GE1Q-11742		Fatty Acid Metabolism	0	0	1000	0		2.3.1.158
PLDAGAT_EPA_EPA_ARA_PC_3_Cyto	PLDAGAT_EPA_EPA_ARA_PC_3_Cyto	12dgr205n3_Cyto + pc1619Z204n6_Cyto -> 1agpc161_Cyto + tag205n3205n3204n6_Cyto	GE1Q-11742	GE1Q-11742		Fatty Acid Metabolism	0	0	1000	0		2.3.1.158
PLDAGAT_EPA_EPA_ARA_PC_7_Cyto	PLDAGAT_EPA_EPA_ARA_PC_7_Cyto	12dgr205n3_Cyto + pc205n3204n6_Cyto -> 1agpc205_Cyto + tag205n3205n3204n6_Cyto	GE1Q-11742	GE1Q-11742		Fatty Acid Metabolism	0	0	1000	0		2.3.1.158
PLDAGAT_EPA_EPA_DHA_PC_3_Cyto	PLDAGAT_EPA_EPA_DHA_PC_3_Cyto	12dgr205n3_Cyto + pc1619Z226n3_Cyto -> 1agpc161_Cyto + tag205n3205n3226n3_Cyto	GE1Q-11742	GE1Q-11742		Fatty Acid Metabolism	0	0	1000	0		2.3.1.158
PLDAGAT_EPA_EPA_DHA_PC_6_Cyto	PLDAGAT_EPA_EPA_DHA_PC_6_Cyto	12dgr205n3_Cyto + pc205n3226n3_Cyto -> 1agpc205_Cyto + tag205n3205n3226n3_Cyto	GE1Q-11742	GE1Q-11742		Fatty Acid Metabolism	0	0	1000	0		2.3.1.158
PLDAGAT_EPA_EPA_EPA_PC_3_Cyto	PLDAGAT_EPA_EPA_EPA_PC_3_Cyto	12dgr205n3_Cyto + pc1619Z205n3_Cyto -> 1agpc161_Cyto + tag205n3205n3205n3_Cyto	GE1Q-11742	GE1Q-11742		Fatty Acid Metabolism	0	0	1000	0		2.3.1.158
PLDAGAT_EPA_EPA_EPA_PC_6_Cyto	PLDAGAT_EPA_EPA_EPA_PC_6_Cyto	12dgr205n3_Cyto + pc205n3_Cyto -> 1agpc205_Cyto + tag205n3205n3205n3_Cyto	GE1Q-11742	GE1Q-11742		Fatty Acid Metabolism	0	0	1000	0		2.3.1.158
PLDAGAT_EPA_EPA_EPA_PE_14_Cyto	PLDAGAT_EPA_EPA_EPA_PE_14_Cyto	12dgr205n3_Cyto + pe205n3_Cyto -> 1agpe205_Cyto + tag205n3205n3205n3_Cyto	GE1Q-11742	GE1Q-11742		Fatty Acid Metabolism	0	0	1000	0		2.3.1.158
PLDAGAT_EPA_EPA_GLNA_PC_3_Cyto	PLDAGAT_EPA_EPA_GLNA_PC_3_Cyto	12dgr205n3_Cyto + pc1619Z183n6_Cyto -> 1agpc161_Cyto + tag205n3205n3183n6_Cyto	GE1Q-11742	GE1Q-11742		Fatty Acid Metabolism	0	0	1000	0		2.3.1.158
PLDAGAT_EPA_EPA_GLNA_PC_7_Cyto	PLDAGAT_EPA_EPA_GLNA_PC_7_Cyto	12dgr205n3_Cyto + pc205n3183n6_Cyto -> 1agpc205_Cyto + tag205n3205n3183n6_Cyto	GE1Q-11742	GE1Q-11742		Fatty Acid Metabolism	0	0	1000	0		2.3.1.158
PLDAGAT_EPA_EPA_LNA_PC_3_Cyto	PLDAGAT_EPA_EPA_LNA_PC_3_Cyto	12dgr205n3_Cyto + pc1619Z182n6_Cyto -> 1agpc161_Cyto + tag205n3205n3182n6_Cyto	GE1Q-11742	GE1Q-11742		Fatty Acid Metabolism	0	0	1000	0		2.3.1.158
PLDAGAT_EPA_EPA_LNA_PC_5_Cyto	PLDAGAT_EPA_EPA_LNA_PC_5_Cyto	12dgr205n3_Cyto + pc182_9_12_Cyto -> 1agpc182_Cyto + tag205n3205n3182n6_Cyto	GE1Q-11742	GE1Q-11742		Fatty Acid Metabolism	0	0	1000	0		2.3.1.158
PLDAGAT_EPA_EPA_LNA_PC_7_Cyto	PLDAGAT_EPA_EPA_LNA_PC_7_Cyto	12dgr205n3_Cyto + pc205n3182n6_Cyto -> 1agpc205_Cyto + tag205n3205n3182n6_Cyto	GE1Q-11742	GE1Q-11742		Fatty Acid Metabolism	0	0	1000	0		2.3.1.158
PLDAGAT_EPA_EPA_PALM_PC_3_Cyto	PLDAGAT_EPA_EPA_PALM_PC_3_Cyto	12dgr205n3_Cyto + pc1619Z160_Cyto -> 1agpc161_Cyto + tag205n3205n3160_Cyto	GE1Q-11742	GE1Q-11742		Fatty Acid Metabolism	0	0	1000	0		2.3.1.158
PLDAGAT_EPA_EPA_PALM_PC_6_Cyto	PLDAGAT_EPA_EPA_PALM_PC_6_Cyto	12dgr205n3_Cyto + pc205n3160_Cyto -> 1agpc205_Cyto + tag205n3205n3160_Cyto	GE1Q-11742	GE1Q-11742		Fatty Acid Metabolism	0	0	1000	0		2.3.1.158
PLDAGAT_HDE_ARA_ARA_PC_3_Cyto	PLDAGAT_HDE_ARA_ARA_PC_3_Cyto	12dgr1619Z204n6_Cyto + pc1619Z204n6_Cyto -> 1agpc161_Cyto + tag1619Z204n6204n6_Cyto	GE1Q-11742	GE1Q-11742		Fatty Acid Metabolism	0	0	1000	0		2.3.1.158
PLDAGAT_HDE_ARA_ARA_PC_7_Cyto	PLDAGAT_HDE_ARA_ARA_PC_7_Cyto	12dgr1619Z204n6_Cyto + pc205n3204n6_Cyto -> 1agpc205_Cyto + tag1619Z204n6204n6_Cyto	GE1Q-11742	GE1Q-11742		Fatty Acid Metabolism	0	0	1000	0		2.3.1.158
PLDAGAT_HDE_ARA_HDE_PC_3_Cyto	PLDAGAT_HDE_ARA_HDE_PC_3_Cyto	12dgr1619Z204n6_Cyto + pc161_Cyto -> 1agpc161_Cyto + tag1619Z204n61619Z_Cyto	GE1Q-11742	GE1Q-11742		Fatty Acid Metabolism	0	0	1000	0		2.3.1.158
PLDAGAT_HDE_ARA_HDE_PC_6_Cyto	PLDAGAT_HDE_ARA_HDE_PC_6_Cyto	12dgr1619Z204n6_Cyto + pc205n31619Z_Cyto -> 1agpc205_Cyto + tag1619Z204n61619Z_Cyto	GE1Q-11742	GE1Q-11742		Fatty Acid Metabolism	0	0	1000	0		2.3.1.158
PLDAGAT_HDE_ARA_PALM_PC_3_Cyto	PLDAGAT_HDE_ARA_PALM_PC_3_Cyto	12dgr1619Z204n6_Cyto + pc1619Z160_Cyto -> 1agpc161_Cyto + tag1619Z204n6160_Cyto	GE1Q-11742	GE1Q-11742		Fatty Acid Metabolism	0	0	1000	0		2.3.1.158
PLDAGAT_HDE_ARA_PALM_PC_6_Cyto	PLDAGAT_HDE_ARA_PALM_PC_6_Cyto	12dgr1619Z204n6_Cyto + pc205n3160_Cyto -> 1agpc205_Cyto + tag1619Z204n6160_Cyto	GE1Q-11742	GE1Q-11742		Fatty Acid Metabolism	0	0	1000	0		2.3.1.158
PLDAGAT_HDE_EPA_ARA_PC_3_Cyto	PLDAGAT_HDE_EPA_ARA_PC_3_Cyto	12dgr1619Z205n3_Cyto + pc1619Z204n6_Cyto -> 1agpc161_Cyto + tag1619Z205n3204n6_Cyto	GE1Q-11742	GE1Q-11742		Fatty Acid Metabolism	0	0	1000	0		2.3.1.158
PLDAGAT_HDE_EPA_ARA_PC_7_Cyto	PLDAGAT_HDE_EPA_ARA_PC_7_Cyto	12dgr1619Z205n3_Cyto + pc205n3204n6_Cyto -> 1agpc205_Cyto + tag1619Z205n3204n6_Cyto	GE1Q-11742	GE1Q-11742		Fatty Acid Metabolism	0	0	1000	0		2.3.1.158
PLDAGAT_HDE_EPA_DHA_PC_3_Cyto	PLDAGAT_HDE_EPA_DHA_PC_3_Cyto	12dgr1619Z205n3_Cyto + pc1619Z226n3_Cyto -> 1agpc161_Cyto + tag1619Z205n3226n3_Cyto	GE1Q-11742	GE1Q-11742		Fatty Acid Metabolism	0	0	1000	0		2.3.1.158
PLDAGAT_HDE_EPA_DHA_PC_6_Cyto	PLDAGAT_HDE_EPA_DHA_PC_6_Cyto	12dgr1619Z205n3_Cyto + pc205n3226n3_Cyto -> 1agpc205_Cyto + tag1619Z205n3226n3_Cyto	GE1Q-11742	GE1Q-11742		Fatty Acid Metabolism	0	0	1000	0		2.3.1.158
PLDAGAT_HDE_EPA_EPA_PC_3_Cyto	PLDAGAT_HDE_EPA_EPA_PC_3_Cyto	12dgr1619Z205n3_Cyto + pc1619Z205n3_Cyto -> 1agpc161_Cyto + tag1619Z205n3205n3_Cyto	GE1Q-11742	GE1Q-11742		Fatty Acid Metabolism	0	0	1000	0		2.3.1.158
PLDAGAT_HDE_EPA_EPA_PC_6_Cyto	PLDAGAT_HDE_EPA_EPA_PC_6_Cyto	12dgr1619Z205n3_Cyto + pc205n3_Cyto -> 1agpc205_Cyto + tag1619Z205n3205n3_Cyto	GE1Q-11742	GE1Q-11742		Fatty Acid Metabolism	0	0	1000	0		2.3.1.158
PLDAGAT_HDE_EPA_EPA_PE_14_Cyto	PLDAGAT_HDE_EPA_EPA_PE_14_Cyto	12dgr1619Z205n3_Cyto + pe205n3_Cyto -> 1agpe205_Cyto + tag1619Z205n3205n3_Cyto	GE1Q-11742	GE1Q-11742		Fatty Acid Metabolism	0	0	1000	0		2.3.1.158
PLDAGAT_HDE_EPA_GLNA_PC_3_Cyto	PLDAGAT_HDE_EPA_GLNA_PC_3_Cyto	12dgr1619Z205n3_Cyto + pc1619Z183n6_Cyto -> 1agpc161_Cyto + tag1619Z205n3183n6_Cyto	GE1Q-11742	GE1Q-11742		Fatty Acid Metabolism	0	0	1000	0		2.3.1.158
PLDAGAT_HDE_EPA_GLNA_PC_7_Cyto	PLDAGAT_HDE_EPA_GLNA_PC_7_Cyto	12dgr1619Z205n3_Cyto + pc205n3183n6_Cyto -> 1agpc205_Cyto + tag1619Z205n3183n6_Cyto	GE1Q-11742	GE1Q-11742		Fatty Acid Metabolism	0	0	1000	0		2.3.1.158
PLDAGAT_HDE_EPA_HDE_PC_3_Cyto	PLDAGAT_HDE_EPA_HDE_PC_3_Cyto	12dgr1619Z205n3_Cyto + pc161_Cyto -> 1agpc161_Cyto + tag1619Z205n31619Z_Cyto	GE1Q-11742	GE1Q-11742		Fatty Acid Metabolism	0	0	1000	0		2.3.1.158
PLDAGAT_HDE_EPA_HDE_PC_6_Cyto	PLDAGAT_HDE_EPA_HDE_PC_6_Cyto	12dgr1619Z205n3_Cyto + pc205n31619Z_Cyto -> 1agpc205_Cyto + tag1619Z205n31619Z_Cyto	GE1Q-11742	GE1Q-11742		Fatty Acid Metabolism	0	0	1000	0		2.3.1.158
PLDAGAT_HDE_EPA_LNA_PC_3_Cyto	PLDAGAT_HDE_EPA_LNA_PC_3_Cyto	12dgr1619Z205n3_Cyto + pc1619Z182n6_Cyto -> 1agpc161_Cyto + tag1619Z205n3182n6_Cyto	GE1Q-11742	GE1Q-11742		Fatty Acid Metabolism	0	0	1000	0		2.3.1.158
PLDAGAT_HDE_EPA_LNA_PC_5_Cyto	PLDAGAT_HDE_EPA_LNA_PC_5_Cyto	12dgr1619Z205n3_Cyto + pc182_9_12_Cyto -> 1agpc182_Cyto + tag1619Z205n3182n6_Cyto	GE1Q-11742	GE1Q-11742		Fatty Acid Metabolism	0	0	1000	0		2.3.1.158
PLDAGAT_HDE_EPA_LNA_PC_7_Cyto	PLDAGAT_HDE_EPA_LNA_PC_7_Cyto	12dgr1619Z205n3_Cyto + pc205n3182n6_Cyto -> 1agpc205_Cyto + tag1619Z205n3182n6_Cyto	GE1Q-11742	GE1Q-11742		Fatty Acid Metabolism	0	0	1000	0		2.3.1.158
PLDAGAT_HDE_EPA_OLE_PC_3_Cyto	PLDAGAT_HDE_EPA_OLE_PC_3_Cyto	12dgr1619Z205n3_Cyto + pc1619Z1819Z_Cyto -> 1agpc161_Cyto + tag1619Z205n31819Z_Cyto	GE1Q-11742	GE1Q-11742		Fatty Acid Metabolism	0	0	1000	0		2.3.1.158
PLDAGAT_HDE_EPA_OLE_PC_6_Cyto	PLDAGAT_HDE_EPA_OLE_PC_6_Cyto	12dgr1619Z205n3_Cyto + pc205n31819Z_Cyto -> 1agpc205_Cyto + tag1619Z205n31819Z_Cyto	GE1Q-11742	GE1Q-11742		Fatty Acid Metabolism	0	0	1000	0		2.3.1.158
PLDAGAT_HDE_EPA_PALM_PC_3_Cyto	PLDAGAT_HDE_EPA_PALM_PC_3_Cyto	12dgr1619Z205n3_Cyto + pc1619Z160_Cyto -> 1agpc161_Cyto + tag1619Z205n3160_Cyto	GE1Q-11742	GE1Q-11742		Fatty Acid Metabolism	0	0	1000	0		2.3.1.158
PLDAGAT_HDE_EPA_PALM_PC_6_Cyto	PLDAGAT_HDE_EPA_PALM_PC_6_Cyto	12dgr1619Z205n3_Cyto + pc205n3160_Cyto -> 1agpc205_Cyto + tag1619Z205n3160_Cyto	GE1Q-11742	GE1Q-11742		Fatty Acid Metabolism	0	0	1000	0		2.3.1.158
PLDAGAT_HDE_HDE_GLNA_PC_3_Cyto	PLDAGAT_HDE_HDE_GLNA_PC_3_Cyto	12dgr161_Cyto + pc1619Z183n6_Cyto -> 1agpc161_Cyto + tag1619Z1619Z183n6_Cyto	GE1Q-11742	GE1Q-11742		Fatty Acid Metabolism	0	0	1000	0		2.3.1.158
PLDAGAT_HDE_HDE_GLNA_PC_7_Cyto	PLDAGAT_HDE_HDE_GLNA_PC_7_Cyto	12dgr161_Cyto + pc205n3183n6_Cyto -> 1agpc205_Cyto + tag1619Z1619Z183n6_Cyto	GE1Q-11742	GE1Q-11742		Fatty Acid Metabolism	0	0	1000	0		2.3.1.158
PLDAGAT_HDE_HDE_HDE_PC_3_Cyto	PLDAGAT_HDE_HDE_HDE_PC_3_Cyto	12dgr161_Cyto + pc161_Cyto -> 1agpc161_Cyto + tag1619Z1619Z1619Z_Cyto	GE1Q-11742	GE1Q-11742		Fatty Acid Metabolism	0	0	1000	0		2.3.1.158
PLDAGAT_HDE_HDE_HDE_PC_6_Cyto	PLDAGAT_HDE_HDE_HDE_PC_6_Cyto	12dgr161_Cyto + pc205n31619Z_Cyto -> 1agpc205_Cyto + tag1619Z1619Z1619Z_Cyto	GE1Q-11742	GE1Q-11742		Fatty Acid Metabolism	0	0	1000	0		2.3.1.158
PLDAGAT_HDE_HDE_LNA_PC_3_Cyto	PLDAGAT_HDE_HDE_LNA_PC_3_Cyto	12dgr161_Cyto + pc1619Z182n6_Cyto -> 1agpc161_Cyto + tag1619Z1619Z182n6_Cyto	GE1Q-11742	GE1Q-11742		Fatty Acid Metabolism	0	0	1000	0		2.3.1.158
PLDAGAT_HDE_HDE_LNA_PC_5_Cyto	PLDAGAT_HDE_HDE_LNA_PC_5_Cyto	12dgr161_Cyto + pc182_9_12_Cyto -> 1agpc182_Cyto + tag1619Z1619Z182n6_Cyto	GE1Q-11742	GE1Q-11742		Fatty Acid Metabolism	0	0	1000	0		2.3.1.158
PLDAGAT_HDE_HDE_LNA_PC_7_Cyto	PLDAGAT_HDE_HDE_LNA_PC_7_Cyto	12dgr161_Cyto + pc205n3182n6_Cyto -> 1agpc205_Cyto + tag1619Z1619Z182n6_Cyto	GE1Q-11742	GE1Q-11742		Fatty Acid Metabolism	0	0	1000	0		2.3.1.158
PLDAGAT_HDE_PALM_EPA_PC_3_Cyto	PLDAGAT_HDE_PALM_EPA_PC_3_Cyto	12dgr1619Z160_Cyto + pc1619Z205n3_Cyto -> 1agpc161_Cyto + tag1619Z160205n3_Cyto	GE1Q-11742	GE1Q-11742		Fatty Acid Metabolism	0	0	1000	0		2.3.1.158
PLDAGAT_HDE_PALM_EPA_PC_6_Cyto	PLDAGAT_HDE_PALM_EPA_PC_6_Cyto	12dgr1619Z160_Cyto + pc205n3_Cyto -> 1agpc205_Cyto + tag1619Z160205n3_Cyto	GE1Q-11742	GE1Q-11742		Fatty Acid Metabolism	0	0	1000	0		2.3.1.158
PLDAGAT_HDE_PALM_EPA_PE_14_Cyto	PLDAGAT_HDE_PALM_EPA_PE_14_Cyto	12dgr1619Z160_Cyto + pe205n3_Cyto -> 1agpe205_Cyto + tag1619Z160205n3_Cyto	GE1Q-11742	GE1Q-11742		Fatty Acid Metabolism	0	0	1000	0		2.3.1.158
PLDAGAT_HDE_PALM_LNA_PC_3_Cyto	PLDAGAT_HDE_PALM_LNA_PC_3_Cyto	12dgr1619Z160_Cyto + pc1619Z182n6_Cyto -> 1agpc161_Cyto + tag1619Z160182n6_Cyto	GE1Q-11742	GE1Q-11742		Fatty Acid Metabolism	0	0	1000	0		2.3.1.158
PLDAGAT_HDE_PALM_LNA_PC_5_Cyto	PLDAGAT_HDE_PALM_LNA_PC_5_Cyto	12dgr1619Z160_Cyto + pc182_9_12_Cyto -> 1agpc182_Cyto + tag1619Z160182n6_Cyto	GE1Q-11742	GE1Q-11742		Fatty Acid Metabolism	0	0	1000	0		2.3.1.158
PLDAGAT_HDE_PALM_LNA_PC_7_Cyto	PLDAGAT_HDE_PALM_LNA_PC_7_Cyto	12dgr1619Z160_Cyto + pc205n3182n6_Cyto -> 1agpc205_Cyto + tag1619Z160182n6_Cyto	GE1Q-11742	GE1Q-11742		Fatty Acid Metabolism	0	0	1000	0		2.3.1.158
PLDAGAT_HDE_PALM_PALM_PC_3_Cyto	PLDAGAT_HDE_PALM_PALM_PC_3_Cyto	12dgr1619Z160_Cyto + pc1619Z160_Cyto -> 1agpc161_Cyto + tag1619Z160160_Cyto	GE1Q-11742	GE1Q-11742		Fatty Acid Metabolism	0	0	1000	0		2.3.1.158
PLDAGAT_HDE_PALM_PALM_PC_6_Cyto	PLDAGAT_HDE_PALM_PALM_PC_6_Cyto	12dgr1619Z160_Cyto + pc205n3160_Cyto -> 1agpc205_Cyto + tag1619Z160160_Cyto	GE1Q-11742	GE1Q-11742		Fatty Acid Metabolism	0	0	1000	0		2.3.1.158
PLDAGAT_OLE_EPA_DHA_PC_3_Cyto	PLDAGAT_OLE_EPA_DHA_PC_3_Cyto	12dgr1819Z205n3_Cyto + pc1619Z226n3_Cyto -> 1agpc161_Cyto + tag1819Z205n3226n3_Cyto	GE1Q-11742	GE1Q-11742		Fatty Acid Metabolism	0	0	1000	0		2.3.1.158
PLDAGAT_OLE_EPA_DHA_PC_6_Cyto	PLDAGAT_OLE_EPA_DHA_PC_6_Cyto	12dgr1819Z205n3_Cyto + pc205n3226n3_Cyto -> 1agpc205_Cyto + tag1819Z205n3226n3_Cyto	GE1Q-11742	GE1Q-11742		Fatty Acid Metabolism	0	0	1000	0		2.3.1.158
PLDAGAT_OLE_EPA_EPA_PC_3_Cyto	PLDAGAT_OLE_EPA_EPA_PC_3_Cyto	12dgr1819Z205n3_Cyto + pc1619Z205n3_Cyto -> 1agpc161_Cyto + tag1819Z205n3205n3_Cyto	GE1Q-11742	GE1Q-11742		Fatty Acid Metabolism	0	0	1000	0		2.3.1.158
PLDAGAT_OLE_EPA_EPA_PC_6_Cyto	PLDAGAT_OLE_EPA_EPA_PC_6_Cyto	12dgr1819Z205n3_Cyto + pc205n3_Cyto -> 1agpc205_Cyto + tag1819Z205n3205n3_Cyto	GE1Q-11742	GE1Q-11742		Fatty Acid Metabolism	0	0	1000	0		2.3.1.158
PLDAGAT_OLE_EPA_EPA_PE_14_Cyto	PLDAGAT_OLE_EPA_EPA_PE_14_Cyto	12dgr1819Z205n3_Cyto + pe205n3_Cyto -> 1agpe205_Cyto + tag1819Z205n3205n3_Cyto	GE1Q-11742	GE1Q-11742		Fatty Acid Metabolism	0	0	1000	0		2.3.1.158
PLDAGAT_OLE_HDE_HDE_PC_3_Cyto	PLDAGAT_OLE_HDE_HDE_PC_3_Cyto	12dgr1819Z1619Z_Cyto + pc161_Cyto -> 1agpc161_Cyto + tag1819Z1619Z1619Z_Cyto	GE1Q-11742	GE1Q-11742		Fatty Acid Metabolism	0	0	1000	0		2.3.1.158
PLDAGAT_OLE_HDE_HDE_PC_6_Cyto	PLDAGAT_OLE_HDE_HDE_PC_6_Cyto	12dgr1819Z1619Z_Cyto + pc205n31619Z_Cyto -> 1agpc205_Cyto + tag1819Z1619Z1619Z_Cyto	GE1Q-11742	GE1Q-11742		Fatty Acid Metabolism	0	0	1000	0		2.3.1.158
PLDAGAT_OLE_HDE_OLE_PC_3_Cyto	PLDAGAT_OLE_HDE_OLE_PC_3_Cyto	12dgr1819Z1619Z_Cyto + pc1619Z1819Z_Cyto -> 1agpc161_Cyto + tag1819Z1619Z1819Z_Cyto	GE1Q-11742	GE1Q-11742		Fatty Acid Metabolism	0	0	1000	0		2.3.1.158
PLDAGAT_OLE_HDE_OLE_PC_6_Cyto	PLDAGAT_OLE_HDE_OLE_PC_6_Cyto	12dgr1819Z1619Z_Cyto + pc205n31819Z_Cyto -> 1agpc205_Cyto + tag1819Z1619Z1819Z_Cyto	GE1Q-11742	GE1Q-11742		Fatty Acid Metabolism	0	0	1000	0		2.3.1.158
PLDAGAT_OLE_PALM_HDE_PC_3_Cyto	PLDAGAT_OLE_PALM_HDE_PC_3_Cyto	12dgr1819Z160_Cyto + pc161_Cyto -> 1agpc161_Cyto + tag1819Z1601619Z_Cyto	GE1Q-11742	GE1Q-11742		Fatty Acid Metabolism	0	0	1000	0		2.3.1.158
PLDAGAT_OLE_PALM_HDE_PC_6_Cyto	PLDAGAT_OLE_PALM_HDE_PC_6_Cyto	12dgr1819Z160_Cyto + pc205n31619Z_Cyto -> 1agpc205_Cyto + tag1819Z1601619Z_Cyto	GE1Q-11742	GE1Q-11742		Fatty Acid Metabolism	0	0	1000	0		2.3.1.158
PLDAGAT_OLE_PALM_PALM_PC_3_Cyto	PLDAGAT_OLE_PALM_PALM_PC_3_Cyto	12dgr1819Z160_Cyto + pc1619Z160_Cyto -> 1agpc161_Cyto + tag1819Z160160_Cyto	GE1Q-11742	GE1Q-11742		Fatty Acid Metabolism	0	0	1000	0		2.3.1.158
PLDAGAT_OLE_PALM_PALM_PC_6_Cyto	PLDAGAT_OLE_PALM_PALM_PC_6_Cyto	12dgr1819Z160_Cyto + pc205n3160_Cyto -> 1agpc205_Cyto + tag1819Z160160_Cyto	GE1Q-11742	GE1Q-11742		Fatty Acid Metabolism	0	0	1000	0		2.3.1.158
PLDPC_EPA_ALNA_Cyto	PLDPC_EPA_ALNA_Cyto	WATER_Cyto + pc205n3183n3_Cyto -> CHOLINE_Cyto + PROTON_Cyto + pa205n3183n3_Cyto	GE1Q-9262	GE1Q-9262		Fatty Acid Metabolism	0	0	1000	0		3.1.4.4
PLDPC_EPA_ARA_Cyto	PLDPC_EPA_ARA_Cyto	WATER_Cyto + pc205n3204n6_Cyto -> CHOLINE_Cyto + PROTON_Cyto + pa205n3204n6_Cyto	GE1Q-9262	GE1Q-9262		Fatty Acid Metabolism	0	0	1000	0		3.1.4.4
PLDPC_EPA_DHA_Cyto	PLDPC_EPA_DHA_Cyto	WATER_Cyto + pc205n3226n3_Cyto -> CHOLINE_Cyto + PROTON_Cyto + pa205n3226n3_Cyto	GE1Q-9262	GE1Q-9262		Fatty Acid Metabolism	0	0	1000	0		3.1.4.4
PLDPC_EPA_EPA_Cyto	PLDPC_EPA_EPA_Cyto	WATER_Cyto + pc205n3_Cyto -> CHOLINE_Cyto + PROTON_Cyto + pa205n3_Cyto	GE1Q-9262	GE1Q-9262		Fatty Acid Metabolism	0	0	1000	0		3.1.4.4
PLDPC_EPA_GLNA_Cyto	PLDPC_EPA_GLNA_Cyto	WATER_Cyto + pc205n3183n6_Cyto -> CHOLINE_Cyto + PROTON_Cyto + pa205n3183n6_Cyto	GE1Q-9262	GE1Q-9262		Fatty Acid Metabolism	0	0	1000	0		3.1.4.4
PLDPC_EPA_HDE_Cyto	PLDPC_EPA_HDE_Cyto	WATER_Cyto + pc205n31619Z_Cyto -> CHOLINE_Cyto + PROTON_Cyto + pa205n31619Z_Cyto	GE1Q-9262	GE1Q-9262		Fatty Acid Metabolism	0	0	1000	0		3.1.4.4
PLDPC_EPA_LNA_Cyto	PLDPC_EPA_LNA_Cyto	WATER_Cyto + pc205n3182n6_Cyto -> CHOLINE_Cyto + PROTON_Cyto + pa205n3182n6_Cyto	GE1Q-9262	GE1Q-9262		Fatty Acid Metabolism	0	0	1000	0		3.1.4.4
PLDPC_EPA_OLE_Cyto	PLDPC_EPA_OLE_Cyto	WATER_Cyto + pc205n31819Z_Cyto -> CHOLINE_Cyto + PROTON_Cyto + pa205n31819Z_Cyto	GE1Q-9262	GE1Q-9262		Fatty Acid Metabolism	0	0	1000	0		3.1.4.4
PLDPC_EPA_PALM_Cyto	PLDPC_EPA_PALM_Cyto	WATER_Cyto + pc205n3160_Cyto -> CHOLINE_Cyto + PROTON_Cyto + pa205n3160_Cyto	GE1Q-9262	GE1Q-9262		Fatty Acid Metabolism	0	0	1000	0		3.1.4.4
PLDPC_EPA_STC_Cyto	PLDPC_EPA_STC_Cyto	WATER_Cyto + pc205n3180_Cyto -> CHOLINE_Cyto + PROTON_Cyto + pa205n3180_Cyto	GE1Q-9262	GE1Q-9262		Fatty Acid Metabolism	0	0	1000	0		3.1.4.4
PLDPC_HDE_ALNA_Cyto	PLDPC_HDE_ALNA_Cyto	WATER_Cyto + pc1619Z183n3_Cyto -> CHOLINE_Cyto + PROTON_Cyto + pa1619Z183n3_Cyto	GE1Q-9262	GE1Q-9262		Fatty Acid Metabolism	0	0	1000	0		3.1.4.4
PLDPC_HDE_ARA_Cyto	PLDPC_HDE_ARA_Cyto	WATER_Cyto + pc1619Z204n6_Cyto -> CHOLINE_Cyto + PROTON_Cyto + pa1619Z204n6_Cyto	GE1Q-9262	GE1Q-9262		Fatty Acid Metabolism	0	0	1000	0		3.1.4.4
PLDPC_HDE_DHA_Cyto	PLDPC_HDE_DHA_Cyto	WATER_Cyto + pc1619Z226n3_Cyto -> CHOLINE_Cyto + PROTON_Cyto + pa1619Z226n3_Cyto	GE1Q-9262	GE1Q-9262		Fatty Acid Metabolism	0	0	1000	0		3.1.4.4
PLDPC_HDE_EPA_Cyto	PLDPC_HDE_EPA_Cyto	WATER_Cyto + pc1619Z205n3_Cyto -> CHOLINE_Cyto + PROTON_Cyto + pa1619Z205n3_Cyto	GE1Q-9262	GE1Q-9262		Fatty Acid Metabolism	0	0	1000	0		3.1.4.4
PLDPC_HDE_GLNA_Cyto	PLDPC_HDE_GLNA_Cyto	WATER_Cyto + pc1619Z183n6_Cyto -> CHOLINE_Cyto + PROTON_Cyto + pa1619Z183n6_Cyto	GE1Q-9262	GE1Q-9262		Fatty Acid Metabolism	0	0	1000	0		3.1.4.4
PLDPC_HDE_HDE_Cyto	PLDPC_HDE_HDE_Cyto	WATER_Cyto + pc161_Cyto -> CHOLINE_Cyto + PROTON_Cyto + pa161_Cyto	GE1Q-9262	GE1Q-9262		Fatty Acid Metabolism	0	0	1000	0		3.1.4.4
PLDPC_HDE_LNA_Cyto	PLDPC_HDE_LNA_Cyto	WATER_Cyto + pc1619Z182n6_Cyto -> CHOLINE_Cyto + PROTON_Cyto + pa1619Z182n6_Cyto	GE1Q-9262	GE1Q-9262		Fatty Acid Metabolism	0	0	1000	0		3.1.4.4
PLDPC_HDE_OLE_Cyto	PLDPC_HDE_OLE_Cyto	WATER_Cyto + pc1619Z1819Z_Cyto -> CHOLINE_Cyto + PROTON_Cyto + pa1619Z1819Z_Cyto	GE1Q-9262	GE1Q-9262		Fatty Acid Metabolism	0	0	1000	0		3.1.4.4
PLDPC_HDE_PALM_Cyto	PLDPC_HDE_PALM_Cyto	WATER_Cyto + pc1619Z160_Cyto -> CHOLINE_Cyto + PROTON_Cyto + pa1619Z160_Cyto	GE1Q-9262	GE1Q-9262		Fatty Acid Metabolism	0	0	1000	0		3.1.4.4
PLDPC_HDE_STC_Cyto	PLDPC_HDE_STC_Cyto	WATER_Cyto + pc1619Z180_Cyto -> CHOLINE_Cyto + PROTON_Cyto + pa1619Z180_Cyto	GE1Q-9262	GE1Q-9262		Fatty Acid Metabolism	0	0	1000	0		3.1.4.4
PLDPC_LNA_LNA_Cyto	PLDPC_LNA_LNA_Cyto	WATER_Cyto + pc182_9_12_Cyto -> CHOLINE_Cyto + PROTON_Cyto + pa182_9_12_Cyto	GE1Q-9262	GE1Q-9262		Fatty Acid Metabolism	0	0	1000	0		3.1.4.4
PLDPE_EPA_EPA_Cyto	PLDPE_EPA_EPA_Cyto	WATER_Cyto + pe205n3_Cyto -> ETHANOL-AMINE_Cyto + PROTON_Cyto + pa205n3_Cyto	GE1Q-9262	GE1Q-9262		Fatty Acid Metabolism	0	0	1000	0		3.1.4.4
POLYAMINE-OXIDASE-RXN_Chlo	POLYAMINE-OXIDASE-RXN_Chlo	N1-ACETYLSPERMINE_Chlo + OXYGEN-MOLECULE_Chlo + WATER_Chlo <=> CPD-568_Chlo + CPD-6082_Chlo + HYDROGEN-PEROXIDE_Chlo	GE1Q-7569	GE1Q-7569		Amino Acid Metabolism	1	-1000	1000	0		EC-1.5.3.16
PORPHOBILSYNTH-RXN_Chlo	PORPHOBILSYNTH-RXN_Chlo	2 5-AMINO-LEVULINATE_Chlo -> PORPHOBILINOGEN_Chlo + PROTON_Chlo + 2 WATER_Chlo	GE1Q-7224	GE1Q-7224		Pigments Metabolism	0	0	1000	0		EC-4.2.1.24
PORPHOBILSYNTH-RXN_Cyto	PORPHOBILSYNTH-RXN_Cyto	2 5-AMINO-LEVULINATE_Cyto -> PORPHOBILINOGEN_Cyto + PROTON_Cyto + 2 WATER_Cyto	GE1Q-7224	GE1Q-7224		Pigments Metabolism	0	0	1000	0		EC-4.2.1.24
PPGPPSYN-RXN_Cyto	PPGPPSYN-RXN_Cyto	GUANOSINE-5DP-3DP_Cyto + WATER_Cyto -> GDP_Cyto + PPI_Cyto + PROTON_Cyto	GE1Q-3817, GE1Q-9558	GE1Q-3817, GE1Q-9558		Nucleotide Metabolism	0	0	1000	0		EC-3.1.7.2
PRAISOM-RXN_Chlo	PRAISOM-RXN_Chlo	N-5-PHOSPHORIBOSYL-ANTHRANILATE_Chlo <=> CARBOXYPHENYLAMINO-DEOXYRIBULOSE-P_Chlo	GE1Q-4475, GE1Q-4476	GE1Q-4475, GE1Q-4476		Amino Acid Metabolism	1	-1000	1000	0		EC-5.3.1.24
PRAISOM-RXN_Cyto	PRAISOM-RXN_Cyto	N-5-PHOSPHORIBOSYL-ANTHRANILATE_Cyto -> CARBOXYPHENYLAMINO-DEOXYRIBULOSE-P_Cyto	GE1Q-4475, GE1Q-4476	GE1Q-4475, GE1Q-4476		Amino Acid Metabolism	0	0	1000	0		EC-5.3.1.24
PREPHENATE-TRANSAMINE-RXN_Chlo	PREPHENATE-TRANSAMINE-RXN_Chlo	GLT_Chlo + PREPHENATE_Chlo -> 2-KETOGLUTARATE_Chlo + CPD-659_Chlo				Amino Acid Metabolism	0	0	1000	0		EC-2.6.1.79
PREPHENATEDEHYDRAT-RXN_Chlo	PREPHENATEDEHYDRAT-RXN_Chlo	PREPHENATE_Chlo + PROTON_Chlo <=> CARBON-DIOXIDE_Chlo + PHENYL-PYRUVATE_Chlo + WATER_Chlo	GE1Q-11154	GE1Q-11154		Amino Acid Metabolism	1	-1000	1000	0		EC-4.2.1.51
PREPHENATEDEHYDROG-RXN_Chlo	PREPHENATEDEHYDROG-RXN_Chlo	NAD_Chlo + PREPHENATE_Chlo -> CARBON-DIOXIDE_Chlo + NADH_Chlo + P-HYDROXY-PHENYLPYRUVATE_Chlo				Amino Acid Metabolism	0	0	1000	0
PRIBFAICARPISOM-RXN_Chlo	PRIBFAICARPISOM-RXN_Chlo	PHOSPHORIBOSYL-FORMIMINO-AICAR-P_Chlo + PROTON_Chlo -> PHOSPHORIBULOSYL-FORMIMINO-AICAR-P_Chlo	GE1Q-2107, GE1Q-8767	GE1Q-2107, GE1Q-8767		Amino Acid Metabolism	0	0	1000	0		EC-5.3.1.16
PRIBFAICARPISOM-RXN_Cyto	PRIBFAICARPISOM-RXN_Cyto	PHOSPHORIBOSYL-FORMIMINO-AICAR-P_Cyto -> PHOSPHORIBULOSYL-FORMIMINO-AICAR-P_Cyto	GE1Q-2107, GE1Q-8767	GE1Q-2107, GE1Q-8767		Amino Acid Metabolism	0	0	1000	0		EC-5.3.1.16
PROLINE--TRNA-LIGASE-RXN_Cyto	PROLINE--TRNA-LIGASE-RXN_Cyto	ATP_Cyto + PRO-tRNAs_Cyto + PROTON_Cyto + PRO_Cyto -> AMP_Cyto + Charged-PRO-tRNAs_Cyto + PPI_Cyto	GE1Q-2426, GE1Q-8855, GE1Q-10365	GE1Q-2426, GE1Q-8855, GE1Q-10365		Amino Acid Metabolism	0	0	1000	0		EC-6.1.1.15
PROPIONATE-COA-TRANSFERASE-RXN_Cyto	PROPIONATE-COA-TRANSFERASE-RXN_Cyto	ACETYL-COA_Cyto + PROPIONATE_Cyto -> ACET_Cyto + PROPIONYL-COA_Cyto	GE1Q-11087	GE1Q-11087		Carbohydrate Metabolism	0	0	1000	0		EC-2.8.3.1
PROPIONYL-COA-CARBOXY-RXN_Chlo	PROPIONYL-COA-CARBOXY-RXN_Chlo	ATP_Chlo + HCO3_Chlo + PROPIONYL-COA_Chlo -> ADP_Chlo + D-METHYL-MALONYL-COA_Chlo + PROTON_Chlo + Pi_Chlo	GE1Q-4620, GE1Q-9634	GE1Q-4620, GE1Q-9634		Amino Acid Metabolism	0	0	1000	0		EC-6.4.1.3
PROPIONYL-COA-CARBOXY-RXN_Cyto	PROPIONYL-COA-CARBOXY-RXN_Cyto	ATP_Cyto + HCO3_Cyto + PROPIONYL-COA_Cyto -> ADP_Cyto + D-METHYL-MALONYL-COA_Cyto + PROTON_Cyto + Pi_Cyto	GE1Q-4620, GE1Q-9634	GE1Q-4620, GE1Q-9634		Amino Acid Metabolism	0	0	1000	0		EC-6.4.1.3
PROSTAGLANDIN-D-SYNTHASE-RXN_Chlo	PROSTAGLANDIN-D-SYNTHASE-RXN_Chlo	PROSTAGLANDIN-H2_Chlo <=> 5Z13E-15S-9-ALPHA15-DIHYDROXY-11-O_Chlo	GE1Q-2890	GE1Q-2890		Fatty Acid Metabolism	1	-1000	1000	0		EC-5.3.99.2
PROSTAGLANDIN-E-SYNTHASE-RXN_Chlo	PROSTAGLANDIN-E-SYNTHASE-RXN_Chlo	PROSTAGLANDIN-H2_Chlo <=> 5Z13E-15S-1115-DIHYDROXY-9-OXOPROS_Chlo	GE1Q-5660	GE1Q-5660		Fatty Acid Metabolism	1	-1000	1000	0		EC-5.3.99.3
PROTOHEMEFERROCHELAT-RXN_Chlo	PROTOHEMEFERROCHELAT-RXN_Chlo	FE+2_Chlo + PROTOPORPHYRIN_IX_Chlo -> PROTOHEME_Chlo + 2 PROTON_Chlo	GE1Q-11683	GE1Q-11683		Pigments Metabolism	0	0	1000	0		EC-4.99.1.1
PROTOPORGENOXI-RXN_Chlo	PROTOPORGENOXI-RXN_Chlo	3 OXYGEN-MOLECULE_Chlo + PROTOPORPHYRINOGEN_Chlo -> 3 HYDROGEN-PEROXIDE_Chlo + PROTOPORPHYRIN_IX_Chlo	GE1Q-768	GE1Q-768		Pigments Metabolism	0	0	1000	0		EC-1.3.3.4
PRO_Chlo_tx	PRO_Chlo_tx	PRO_Cyto <=> PRO_Chlo				Transport	1	-1000	1000	0
PRPPAMIDOTRANS-RXN_Chlo	PRPPAMIDOTRANS-RXN_Chlo	5-P-BETA-D-RIBOSYL-AMINE_Chlo + GLT_Chlo + PPI_Chlo <=> GLN_Chlo + PRPP_Chlo + WATER_Chlo	GE1Q-11151	GE1Q-11151		Nucleotide Metabolism	1	-1000	1000	0		EC-2.4.2.14
PRPPSYN-RXN_Chlo	PRPPSYN-RXN_Chlo	ATP_Chlo + RIBOSE-5P_Chlo -> AMP_Chlo + 2 PROTON_Chlo + PRPP_Chlo	GE1Q-3297, GE1Q-9920	GE1Q-3297, GE1Q-9920		Carbohydrate Metabolism	0	0	1000	0		EC-2.7.6.1
PRPPSYN-RXN_Cyto	PRPPSYN-RXN_Cyto	ATP_Cyto + CPD-15318_Cyto -> AMP_Cyto + PROTON_Cyto + PRPP_Cyto	GE1Q-3297, GE1Q-9920	GE1Q-3297, GE1Q-9920		Carbohydrate Metabolism	0	0	1000	0		EC-2.7.6.1
PRTRANS-RXN_Chlo	PRTRANS-RXN_Chlo	N-5-PHOSPHORIBOSYL-ANTHRANILATE_Chlo + PPI_Chlo <=> ANTHRANILATE_Chlo + PRPP_Chlo				Amino Acid Metabolism	1	-1000	1000	0		EC-2.4.2.18
PSERTRANSAM-RXN_Chlo	PSERTRANSAM-RXN_Chlo	2-KETOGLUTARATE_Chlo + 3-P-SERINE_Chlo <=> 3-P-HYDROXYPYRUVATE_Chlo + GLT_Chlo	GE1Q-10691, GE1Q-10701	GE1Q-10691, GE1Q-10701		Amino Acid Metabolism	1	-1000	1000	0		EC-2.6.1.52
PSERTRANSAM-RXN_Cyto	PSERTRANSAM-RXN_Cyto	3-P-HYDROXYPYRUVATE_Cyto + GLT_Cyto -> 2-KETOGLUTARATE_Cyto + 3-P-SERINE_Cyto	GE1Q-10691, GE1Q-10701	GE1Q-10691, GE1Q-10701		Amino Acid Metabolism	0	0	1000	0		EC-2.6.1.52
PSERTRANSAMPYR-RXN_Chlo	PSERTRANSAMPYR-RXN_Chlo	3OH-4P-OH-ALPHA-KETOBUTYRATE_Chlo + GLT_Chlo -> 2-KETOGLUTARATE_Chlo + 4-PHOSPHONOOXY-THREONINE_Chlo	GE1Q-10691, GE1Q-10701	GE1Q-10691, GE1Q-10701		Amino Acid Metabolism	0	0	1000	0		EC-2.6.1.52
PSERTRANSAMPYR-RXN_Cyto	PSERTRANSAMPYR-RXN_Cyto	3OH-4P-OH-ALPHA-KETOBUTYRATE_Cyto + GLT_Cyto -> 2-KETOGLUTARATE_Cyto + 4-PHOSPHONOOXY-THREONINE_Cyto	GE1Q-10691, GE1Q-10701	GE1Q-10691, GE1Q-10701		Amino Acid Metabolism	0	0	1000	0		EC-2.6.1.52
PSII-RXN_Chlo	PSII-RXN_Chlo	2 PLASTOQUINONE_Chlo + 4 PROTON_Chlo + 4 Photon_Chlo + 4 WATER_Chlo -> OXYGEN-MOLECULE_Chlo + 2 PLASTOQUINOL-1_Chlo + 4 Pumped-PROTON_Chlo	GE1Q-448, GE1Q-460, GE1Q-461, GE1Q-502, GE1Q-508, GE1Q-518, GE1Q-519, GE1Q-529, GE1Q-539, GE1Q-611	GE1Q-448, GE1Q-460, GE1Q-461, GE1Q-502, GE1Q-508, GE1Q-518, GE1Q-519, GE1Q-529, GE1Q-539, GE1Q-611		Photosynthesis	0	0	1000	0		EC-1.10.3.9
PYRAMKIN-RXN_Chlo	PYRAMKIN-RXN_Chlo	ATP_Chlo + PYRIDOXAMINE_Chlo -> ADP_Chlo + PROTON_Chlo + PYRIDOXAMINE-5P_Chlo	GE1Q-11196	GE1Q-11196		Vitamins Metabolism	0	0	1000	0		EC-2.7.1.35
PYRIDOXAL-4-DEHYDROGENASE-RXN_Chlo	PYRIDOXAL-4-DEHYDROGENASE-RXN_Chlo	NAD_Chlo + PYRIDOXAL_Chlo -> CPD-375_Chlo + NADH_Chlo + PROTON_Chlo	GE1Q-1738, GE1Q-9838, GE1Q-9513, GE1Q-6095	GE1Q-1738, GE1Q-9838, GE1Q-9513, GE1Q-6095		Vitamins Metabolism	0	0	1000	0		EC-1.1.1.107
PYRIDOXAL-4-DEHYDROGENASE-RXN_Cyto	PYRIDOXAL-4-DEHYDROGENASE-RXN_Cyto	NAD_Cyto + PYRIDOXAL_Cyto -> CPD-375_Cyto + NADH_Cyto + PROTON_Cyto	GE1Q-1738, GE1Q-9838, GE1Q-9513, GE1Q-6095	GE1Q-1738, GE1Q-9838, GE1Q-9513, GE1Q-6095		Vitamins Metabolism	0	0	1000	0		EC-1.1.1.107
PYRIDOXKIN-RXN_Chlo	PYRIDOXKIN-RXN_Chlo	ATP_Chlo + PYRIDOXAL_Chlo -> ADP_Chlo + PROTON_Chlo + PYRIDOXAL_PHOSPHATE_Chlo	GE1Q-11196	GE1Q-11196		Vitamins Metabolism	0	0	1000	0		EC-2.7.1.35
PYRIMSYN3-RXN_Cyto	PYRIMSYN3-RXN_Cyto	AMINO-HYDROXYMETHYL-METHYL-PYR-P_Cyto + ATP_Cyto <=> ADP_Cyto + AMINO-HYDROXYMETHYL-METHYLPYRIMIDINE-PP_Cyto	GE1Q-6717, GE1Q-6718	GE1Q-6717, GE1Q-6718		Vitamins Metabolism	1	-1000	1000	0		EC-2.7.4.7
PYRNUTRANSHYDROGEN-RXN_Chlo	PYRNUTRANSHYDROGEN-RXN_Chlo	NADPH_Chlo + NAD_Chlo -> NADH_Chlo + NADP_Chlo	GE1Q-8091, GE1Q-8817	GE1Q-8091, GE1Q-8817		Vitamins Metabolism	0	0	1000	0		EC-1.6.1.1
PYRNUTRANSHYDROGEN-RXN_Cyto	PYRNUTRANSHYDROGEN-RXN_Cyto	NADPH_Cyto + NAD_Cyto -> NADH_Cyto + NADP_Cyto	GE1Q-8091, GE1Q-8817	GE1Q-8091, GE1Q-8817		Vitamins Metabolism	0	0	1000	0		EC-1.6.1.1
PYRROLINECARBDEHYDROG-RXN_Cyto	PYRROLINECARBDEHYDROG-RXN_Cyto	L-DELTA1-PYRROLINE_5-CARBOXYLATE_Cyto + NAD_Cyto + 2 WATER_Cyto <=> GLT_Cyto + NADH_Cyto + PROTON_Cyto				Amino Acid Metabolism	1	-1000	1000	0		EC-1.5.1.12
PYRROLINECARBREDUCT-RXN-(NAD)_Cyto	PYRROLINECARBREDUCT-RXN-(NAD)_Cyto	NAD_Cyto + PRO_Cyto -> L-DELTA1-PYRROLINE_5-CARBOXYLATE_Cyto + NADH_Cyto + 2 PROTON_Cyto	GE1Q-264, GE1Q-6824	GE1Q-264, GE1Q-6824		Amino Acid Metabolism	0	0	1000	0		EC-1.5.1.2
PYRROLINECARBREDUCT-RXN-(NADP)_Cyto	PYRROLINECARBREDUCT-RXN-(NADP)_Cyto	NADP_Cyto + PRO_Cyto -> L-DELTA1-PYRROLINE_5-CARBOXYLATE_Cyto + NADPH_Cyto + 2 PROTON_Cyto	GE1Q-264, GE1Q-6824	GE1Q-264, GE1Q-6824		Amino Acid Metabolism	0	0	1000	0		EC-1.5.1.2
PYRROLINECARBREDUCT-RXN_Chlo	PYRROLINECARBREDUCT-RXN_Chlo	L-DELTA1-PYRROLINE_5-CARBOXYLATE_Chlo + NADPH_Chlo -> NADP_Chlo + PRO_Chlo	GE1Q-264, GE1Q-6824	GE1Q-264, GE1Q-6824		Amino Acid Metabolism	0	0	1000	0		EC-1.5.1.2
PYRUVATE-CARBOXYLASE-RXN_Chlo	PYRUVATE-CARBOXYLASE-RXN_Chlo	ATP_Chlo + HCO3_Chlo + PYRUVATE_Chlo -> ADP_Chlo + OXALACETIC_ACID_Chlo + PROTON_Chlo + Pi_Chlo	GE1Q-1598, GE1Q-1599, GE1Q-2190, GE1Q-5036	GE1Q-1598, GE1Q-1599, GE1Q-2190, GE1Q-5036		Carbohydrate Metabolism	0	0	1000	0		EC-6.4.1.1
PYRUVATE-CARBOXYLASE-RXN_Cyto	PYRUVATE-CARBOXYLASE-RXN_Cyto	ATP_Cyto + HCO3_Cyto + PYRUVATE_Cyto -> ADP_Cyto + OXALACETIC_ACID_Cyto + PROTON_Cyto + Pi_Cyto	GE1Q-1598, GE1Q-1599, GE1Q-2190, GE1Q-5036	GE1Q-1598, GE1Q-1599, GE1Q-2190, GE1Q-5036		Carbohydrate Metabolism	0	0	1000	0		EC-6.4.1.1
PYRUVATE-CARBOXYLASE-RXN_Mito	PYRUVATE-CARBOXYLASE-RXN_Mito	ATP_Mito + HCO3_Mito + PYRUVATE_Mito -> ADP_Mito + OXALACETIC_ACID_Mito + PROTON_Mito + Pi_Mito	GE1Q-1598, GE1Q-1599, GE1Q-2190, GE1Q-5036	GE1Q-1598, GE1Q-1599, GE1Q-2190, GE1Q-5036		Carbohydrate Metabolism	0	0	1000	0		EC-6.4.1.1
PYRUVATEORTHOPHOSPHATE-DIKINASE-RXN_Chlo	PYRUVATEORTHOPHOSPHATE-DIKINASE-RXN_Chlo	ATP_Chlo + PYRUVATE_Chlo + Pi_Chlo -> AMP_Chlo + PHOSPHO-ENOL-PYRUVATE_Chlo + PPI_Chlo + PROTON_Chlo	GE1Q-7476	GE1Q-7476		Carbohydrate Metabolism	0	0	1000	0		EC-2.7.9.1
PYRUVATEORTHOPHOSPHATE-DIKINASE-RXN_Cyto	PYRUVATEORTHOPHOSPHATE-DIKINASE-RXN_Cyto	ATP_Cyto + PYRUVATE_Cyto + Pi_Cyto -> AMP_Cyto + PHOSPHO-ENOL-PYRUVATE_Cyto + PPI_Cyto + PROTON_Cyto	GE1Q-7476	GE1Q-7476		Carbohydrate Metabolism	0	0	1000	0		EC-2.7.9.1
PYRUVATE_Chlo_tx	PYRUVATE_Chlo_tx	PYRUVATE_Cyto <=> PYRUVATE_Chlo				Transport	1	-1000	1000	0
PYRUVATE_H+_Mito_tx	PYRUVATE_H+_Mito_tx	PYRUVATE_Cyto + Pumped-PROTON_Mito <=> PROTON_Mito + PYRUVATE_Mito				Transport	1	-1000	1000	0
PYRUVDEH-RXN_Chlo	PYRUVDEH-RXN_Chlo	CO-A_Chlo + NAD_Chlo + PYRUVATE_Chlo -> ACETYL-COA_Chlo + CARBON-DIOXIDE_Chlo + NADH_Chlo	GE1Q-4083, GE1Q-10569	GE1Q-4083, GE1Q-10569		Carbohydrate Metabolism	0	0	1000	0		EC-1.2.1
PYRUVDEH-RXN_Mito	PYRUVDEH-RXN_Mito	CO-A_Mito + NAD_Mito + PYRUVATE_Mito -> ACETYL-COA_Mito + CARBON-DIOXIDE_Mito + NADH_Mito	GE1Q-4083, GE1Q-10569	GE1Q-4083, GE1Q-10569		Carbohydrate Metabolism	0	0	1000	0		EC-1.2.1
PYRUVFORMLY-RXN_Chlo	PYRUVFORMLY-RXN_Chlo	CO-A_Chlo + PYRUVATE_Chlo -> ACETYL-COA_Chlo + FORMATE_Chlo	GE1Q-4189, GE1Q-4192, GE1Q-864, GE1Q-4190	GE1Q-4189, GE1Q-4192, GE1Q-864, GE1Q-4190		Carbohydrate Metabolism	0	0	1000	0		EC-2.3.1.54
PYRUVFORMLY-RXN_Cyto	PYRUVFORMLY-RXN_Cyto	CO-A_Cyto + PYRUVATE_Cyto -> ACETYL-COA_Cyto + FORMATE_Cyto	GE1Q-4189, GE1Q-4192, GE1Q-864, GE1Q-4190	GE1Q-4189, GE1Q-4192, GE1Q-864, GE1Q-4190		Carbohydrate Metabolism	0	0	1000	0		EC-2.3.1.54
Pi_H+_Mito_tx	Pi_H+_Mito_tx	Pi_Cyto + Pumped-PROTON_Mito <=> PROTON_Mito + Pi_Mito				Transport	1	-1000	1000	0
Plastidial_ATP_Synthase_Chlo	Plastidial_ATP_Synthase_Chlo	3 ADP_Chlo + 3 Pi_Chlo + 14 Pumped-PROTON_Chlo -> 3 ATP_Chlo + 11 PROTON_Chlo + 3 WATER_Chlo				Carbohydrate Metabolism	0	0	1000	0
QUINOLINATE-SYNTHA-RXN_Cyto	QUINOLINATE-SYNTHA-RXN_Cyto	DIHYDROXY-ACETONE-PHOSPHATE_Cyto + IMINOASPARTATE_Cyto -> Pi_Cyto + QUINOLINATE_Cyto + 2 WATER_Cyto	GE1Q-100, GE1Q-144, GE1Q-7819	GE1Q-100, GE1Q-144, GE1Q-7819		Others	0	0	1000	0		EC-2.5.1.72
QUINOPRIBOTRANS-RXN_Chlo	QUINOPRIBOTRANS-RXN_Chlo	CARBON-DIOXIDE_Chlo + NICOTINATE_NUCLEOTIDE_Chlo + PPI_Chlo -> 2 PROTON_Chlo + PRPP_Chlo + QUINOLINATE_Chlo	GE1Q-3806	GE1Q-3806		Vitamins Metabolism	0	0	1000	0		EC-2.4.2.19
R146-RXN_Cyto	R146-RXN_Cyto	CPD-85_Cyto + OXYGEN-MOLECULE_Cyto -> CARBON-MONOXIDE_Cyto + CPD-7672_Cyto + FORMATE_Cyto + PROTON_Cyto	GE1Q-2964	GE1Q-2964		Amino Acid Metabolism	0	0	1000	0		EC-1.13.11.53
R222-RXN_Chlo	R222-RXN_Chlo	CPD-371_Chlo + NAD_Chlo + WATER_Chlo <=> CPD-195_Chlo + NADH_Chlo + 2 PROTON_Chlo	GE1Q-1966	GE1Q-1966		Carbohydrate Metabolism	1	-1000	1000	0		EC-1.2.1.3
R223-RXN_Chlo	R223-RXN_Chlo	ATP_Chlo + CO-A_Chlo + CPD-195_Chlo <=> AMP_Chlo + CPD-196_Chlo + PPI_Chlo	GE1Q-1161, GE1Q-2694, GE1Q-2730, GE1Q-3436, GE1Q-5638, GE1Q-6637, GE1Q-8424, GE1Q-11481	GE1Q-1161, GE1Q-2694, GE1Q-2730, GE1Q-3436, GE1Q-5638, GE1Q-6637, GE1Q-8424, GE1Q-11481		Fatty Acid Metabolism	1	-1000	1000	0		EC-6.2.1.3
R223-RXN_Cyto	R223-RXN_Cyto	ATP_Cyto + CO-A_Cyto + CPD-195_Cyto <=> AMP_Cyto + CPD-196_Cyto + PPI_Cyto	GE1Q-1161, GE1Q-2694, GE1Q-2730, GE1Q-3436, GE1Q-5638, GE1Q-6637, GE1Q-8424, GE1Q-11481	GE1Q-1161, GE1Q-2694, GE1Q-2730, GE1Q-3436, GE1Q-5638, GE1Q-6637, GE1Q-8424, GE1Q-11481		Fatty Acid Metabolism	1	-1000	1000	0		EC-6.2.1.3
R223-RXN_Mito	R223-RXN_Mito	ATP_Mito + CO-A_Mito + CPD-195_Mito <=> AMP_Mito + CPD-196_Mito + PPI_Mito	GE1Q-1161, GE1Q-2694, GE1Q-2730, GE1Q-3436, GE1Q-5638, GE1Q-6637, GE1Q-8424, GE1Q-11481	GE1Q-1161, GE1Q-2694, GE1Q-2730, GE1Q-3436, GE1Q-5638, GE1Q-6637, GE1Q-8424, GE1Q-11481		Fatty Acid Metabolism	1	-1000	1000	0		EC-6.2.1.3
R311-RXN_Cyto	R311-RXN_Cyto	ACRYLAMIDE_Cyto + WATER_Cyto -> ACRYLATE_Cyto + AMMONIA_Cyto + PROTON_Cyto	GE1Q-8653	GE1Q-8653		Amino Acid Metabolism	0	0	1000	0		EC-3.5.1.4
R342-RXN_Cyto	R342-RXN_Cyto	ATP_Cyto + CO+2_Cyto + CPD-688_Cyto + WATER_Cyto <=> ADP_Cyto + CPD-689_Cyto + 3 PROTON_Cyto + Pi_Cyto	GE1Q-7304, GE1Q-10993	GE1Q-7304, GE1Q-10993		Pigments Metabolism	1	-1000	1000	0		EC-6.6.1.2
R344-RXN_Chlo	R344-RXN_Chlo	ATP_Chlo + CPD-694_Chlo <=> CPD-690_Chlo + P3I_Chlo	GE1Q-5864	GE1Q-5864		Pigments Metabolism	1	-1000	1000	0		EC-2.5.1.17
R345-RXN_Mito	R345-RXN_Mito	4 ATP_Mito + CPD-690_Mito + 4 GLN_Mito + 4 WATER_Mito <=> 4 ADP_Mito + CPD-691_Mito + 4 GLT_Mito + 4 PROTON_Mito + 4 Pi_Mito	GE1Q-4489	GE1Q-4489		Pigments Metabolism	1	-1000	1000	0		EC-6.3.5.10
R524-RXN_Cyto	R524-RXN_Cyto	CPD-69_Cyto + HCO3_Cyto + PROTON_Cyto -> CARBAMATE_Cyto + CARBON-DIOXIDE_Cyto	GE1Q-1987	GE1Q-1987		Nitrogen Metabolism	0	0	1000	0		EC-4.2.1.104
R542-RXN_Cyto	R542-RXN_Cyto	CPD-863_Cyto + NAD_Cyto <=> CPD-864_Cyto + NADH_Cyto + PROTON_Cyto	GE1Q-10856, GE1Q-11266	GE1Q-10856, GE1Q-11266		Carbohydrate Metabolism	1	-1000	1000	0		EC-1.1.1.1
R601-RXN_Cyto	R601-RXN_Cyto	CPD-12125_Cyto + FUM_Cyto <=> CPD-9718_Cyto + SUC_Cyto	GE1Q-6316	GE1Q-6316		Carbohydrate Metabolism	1	-1000	1000	0		EC-1.3.5.4
R82-RXN_Cyto	R82-RXN_Cyto	CPD-8999_Cyto -> 2-HYDROXY-3-KETO-5-METHYLTHIO-1-PHOSPHOP_Cyto + PROTON_Cyto	GE1Q-5073	GE1Q-5073		Carbohydrate Metabolism	0	0	1000	0		EC-5.3.2
R83-RXN_Cyto	R83-RXN_Cyto	2-HYDROXY-3-KETO-5-METHYLTHIO-1-PHOSPHOP_Cyto + WATER_Cyto -> CPD-85_Cyto + Pi_Cyto	GE1Q-5073	GE1Q-5073		Carbohydrate Metabolism	0	0	1000	0		EC-3.1.3
RETINAL-DEHYDROGENASE-RXN_Chlo	RETINAL-DEHYDROGENASE-RXN_Chlo	NAD_Chlo + RETINAL_Chlo + WATER_Chlo <=> NADH_Chlo + 2 PROTON_Chlo + RETINOATE_Chlo	GE1Q-9511	GE1Q-9511		Vitamins Metabolism	1	-1000	1000	0		EC-1.2.1.36
RIB5PISOM-RXN_Chlo	RIB5PISOM-RXN_Chlo	RIBOSE-5P_Chlo <=> RIBULOSE-5P_Chlo	GE1Q-10137, GE1Q-10140	GE1Q-10137, GE1Q-10140		Carbohydrate Metabolism	1	-1000	1000	0		EC-5.3.1.6
RIB5PISOM-RXN_Cyto	RIB5PISOM-RXN_Cyto	RIBOSE-5P_Cyto <=> RIBULOSE-5P_Cyto	GE1Q-10137, GE1Q-10140	GE1Q-10137, GE1Q-10140		Carbohydrate Metabolism	1	-1000	1000	0		EC-5.3.1.6
RIBOFLAVIN-SYN-RXN_Chlo	RIBOFLAVIN-SYN-RXN_Chlo	2 DIMETHYL-D-RIBITYL-LUMAZINE_Chlo + PROTON_Chlo -> AMINO-RIBOSYLAMINO-1H-3H-PYR-DIONE_Chlo + RIBOFLAVIN_Chlo	GE1Q-10059	GE1Q-10059		Vitamins Metabolism	0	0	1000	0		EC-2.5.1.9
RIBOFLAVINKIN-RXN_Chlo	RIBOFLAVINKIN-RXN_Chlo	ATP_Chlo + RIBOFLAVIN_Chlo -> ADP_Chlo + FMN_Chlo + PROTON_Chlo	GE1Q-4301, GE1Q-7156	GE1Q-4301, GE1Q-7156		Vitamins Metabolism	0	0	1000	0		EC-2.7.1.26
RIBOFLAVINKIN-RXN_Cyto	RIBOFLAVINKIN-RXN_Cyto	ATP_Cyto + RIBOFLAVIN_Cyto -> ADP_Cyto + FMN_Cyto + PROTON_Cyto	GE1Q-4301, GE1Q-7156	GE1Q-4301, GE1Q-7156		Vitamins Metabolism	0	0	1000	0		EC-2.7.1.26
RIBOFLAVINSYNDEAM-RXN_Cyto	RIBOFLAVINSYNDEAM-RXN_Cyto	DIAMINO-OH-PHOSPHORIBOSYLAMINO-PYR_Cyto + WATER_Cyto -> AMMONIA_Cyto + CPD-602_Cyto	GE1Q-2990, GE1Q-4887	GE1Q-2990, GE1Q-4887		Vitamins Metabolism	0	0	1000	0		EC-3.5.4.26
RIBOFLAVINSYNREDUC-RXN_Cyto	RIBOFLAVINSYNREDUC-RXN_Cyto	CPD-602_Cyto + NADPH_Cyto + PROTON_Cyto -> CPD-1086_Cyto + NADP_Cyto	GE1Q-2990	GE1Q-2990		Vitamins Metabolism	0	0	1000	0		EC-1.1.1.193
RIBOKIN-RXN_Chlo	RIBOKIN-RXN_Chlo	ATP_Chlo + CPD-10330_Chlo -> ADP_Chlo + CPD-15318_Chlo + PROTON_Chlo	GE1Q-11030	GE1Q-11030		Carbohydrate Metabolism	0	0	1000	0		EC-2.7.1.15
RIBULOSE-BISPHOSPHATE-CARBOXYLASE-RXN_Chlo	RIBULOSE-BISPHOSPHATE-CARBOXYLASE-RXN_Chlo	CARBON-DIOXIDE_Chlo + D-RIBULOSE-15-P2_Chlo + WATER_Chlo -> 2 G3P_Chlo + 2 PROTON_Chlo	GE1Q-449, GE1Q-450, GE1Q-204	GE1Q-449, GE1Q-450, GE1Q-204		Carbohydrate Metabolism	0	0	1000	0		EC-4.1.1.39
RIBULP3EPIM-RXN_Chlo	RIBULP3EPIM-RXN_Chlo	RIBULOSE-5P_Chlo <=> XYLULOSE-5-PHOSPHATE_Chlo	GE1Q-5647, GE1Q-9575	GE1Q-5647, GE1Q-9575		Carbohydrate Metabolism	1	-1000	1000	0		EC-5.1.3.1
RIBULP3EPIM-RXN_Cyto	RIBULP3EPIM-RXN_Cyto	RIBULOSE-5P_Cyto <=> XYLULOSE-5-PHOSPHATE_Cyto	GE1Q-5647, GE1Q-9575	GE1Q-5647, GE1Q-9575		Carbohydrate Metabolism	1	-1000	1000	0		EC-5.1.3.1
RXN-10009_Cyto	RXN-10009_Cyto	CPD-7652_Cyto + DIHYDROPTERIN-CH2OH-PP_Cyto -> CPD-10766_Cyto + PPI_Cyto + 2 PROTON_Cyto	GE1Q-3066	GE1Q-3066		Others	0	0	1000	0
RXN-10068_Cyto	RXN-10068_Cyto	ATP_Cyto + CPD-10818_Cyto -> ADP_Cyto + DELTA3-ISOPENTENYL-PP_Cyto	GE1Q-1752	GE1Q-1752		Fatty Acid Metabolism	0	0	1000	0
RXN-10089_Chlo	RXN-10089_Chlo	IMIDAZOLE_ACETALDEHYDE_Chlo + NAD_Chlo + WATER_Chlo <=> 4-IMIDAZOLEACETATE_Chlo + NADH_Chlo + 2 PROTON_Chlo	GE1Q-9511, GE1Q-10034, GE1Q-10108	GE1Q-9511, GE1Q-10034, GE1Q-10108		Carbohydrate Metabolism	1	-1000	1000	0		EC-1.2.1.3
RXN-10462_Cyto	RXN-10462_Cyto	ACYL-ACP_Cyto + GLYCEROL-3P_Cyto -> ACP_Cyto + ACYL-SN-GLYCEROL-3P_Cyto	GE1Q-4522, GE1Q-8126, GE1Q-8474	GE1Q-4522, GE1Q-8126, GE1Q-8474		Fatty Acid Metabolism	0	0	1000	0		EC-2.3.1.15
RXN-10614_Chlo	RXN-10614_Chlo	L-THYROXINE_Chlo + PAPS_Chlo -> 3-5-ADP_Chlo + CPD-11407_Chlo + PROTON_Chlo	GE1Q-9870	GE1Q-9870		Others	0	0	1000	0		EC-2.8.2.1
RXN-10615_Chlo	RXN-10615_Chlo	LIOTHYRONINE_Chlo + PAPS_Chlo -> 3-5-ADP_Chlo + CPD-11408_Chlo + PROTON_Chlo	GE1Q-9870	GE1Q-9870		Others	0	0	1000	0		EC-2.8.2.1
RXN-10625_Chlo	RXN-10625_Chlo	3 NADP_Chlo + PHYTYL-PYROPHOSPHATE_Chlo <=> GERANYLGERANYL-PP_Chlo + 3 NADPH_Chlo + 3 PROTON_Chlo	GE1Q-2739	GE1Q-2739		Fatty Acid Metabolism	1	-1000	1000	0		EC-1.3.1.83
RXN-10642_Chlo	RXN-10642_Chlo	CPD-11444_Chlo <=> 4 CARBON-DIOXIDE_Chlo + COPROPORPHYRINOGEN_I_Chlo + 4 PROTON_Chlo	GE1Q-3843, GE1Q-9641, GE1Q-9844	GE1Q-3843, GE1Q-9641, GE1Q-9844		Pigments Metabolism	1	-1000	1000	0		EC-4.1.1.37
RXN-10696_Chlo	RXN-10696_Chlo	CPD-11517_Chlo + OXYGEN-MOLECULE_Chlo -> CPD-11518_Chlo + HYDROGEN-PEROXIDE_Chlo	GE1Q-3640	GE1Q-3640		Fatty Acid Metabolism	0	0	1000	0		EC-1.3.3.6
RXN-10697_Chlo	RXN-10697_Chlo	CPD-11518_Chlo + WATER_Chlo -> CPD-11519_Chlo	GE1Q-4428, GE1Q-5533, GE1Q-7211, GE1Q-8942, GE1Q-10472	GE1Q-4428, GE1Q-5533, GE1Q-7211, GE1Q-8942, GE1Q-10472		Fatty Acid Metabolism	0	0	1000	0		EC-4.2.1.17
RXN-10697_Cyto	RXN-10697_Cyto	CPD-11518_Cyto + WATER_Cyto -> CPD-11519_Cyto	GE1Q-4428, GE1Q-5533, GE1Q-7211, GE1Q-8942, GE1Q-10472	GE1Q-4428, GE1Q-5533, GE1Q-7211, GE1Q-8942, GE1Q-10472		Fatty Acid Metabolism	0	0	1000	0		EC-4.2.1.17
RXN-10697_Mito	RXN-10697_Mito	CPD-11518_Mito + WATER_Mito -> CPD-11519_Mito	GE1Q-4428, GE1Q-5533, GE1Q-7211, GE1Q-8942, GE1Q-10472	GE1Q-4428, GE1Q-5533, GE1Q-7211, GE1Q-8942, GE1Q-10472		Fatty Acid Metabolism	0	0	1000	0		EC-4.2.1.17
RXN-10698_Chlo	RXN-10698_Chlo	CPD-11519_Chlo + NAD_Chlo -> CPD-11520_Chlo + NADH_Chlo + PROTON_Chlo	GE1Q-1707, GE1Q-4428, GE1Q-5795, GE1Q-10472	GE1Q-1707, GE1Q-4428, GE1Q-5795, GE1Q-10472		Fatty Acid Metabolism	0	0	1000	0		EC-1.1.1.35
RXN-10698_Cyto	RXN-10698_Cyto	CPD-11519_Cyto + NAD_Cyto -> CPD-11520_Cyto + NADH_Cyto + PROTON_Cyto	GE1Q-1707, GE1Q-4428, GE1Q-5795, GE1Q-10472	GE1Q-1707, GE1Q-4428, GE1Q-5795, GE1Q-10472		Fatty Acid Metabolism	0	0	1000	0		EC-1.1.1.35
RXN-10698_Mito	RXN-10698_Mito	CPD-11519_Mito + NAD_Mito -> CPD-11520_Mito + NADH_Mito + PROTON_Mito	GE1Q-1707, GE1Q-4428, GE1Q-5795, GE1Q-10472	GE1Q-1707, GE1Q-4428, GE1Q-5795, GE1Q-10472		Fatty Acid Metabolism	0	0	1000	0		EC-1.1.1.35
RXN-10699_Cyto	RXN-10699_Cyto	ACETYL-COA_Cyto + CPD-11521_Cyto -> CO-A_Cyto + CPD-11520_Cyto	GE1Q-4076, GE1Q-6711, GE1Q-9291	GE1Q-4076, GE1Q-6711, GE1Q-9291		Fatty Acid Metabolism	0	0	1000	0		EC-2.3.1.16
RXN-10700_Cyto	RXN-10700_Cyto	ACETYL-COA_Cyto + CPD-11525_Cyto -> CO-A_Cyto + CPD-11524_Cyto	GE1Q-4076, GE1Q-6711, GE1Q-9291	GE1Q-4076, GE1Q-6711, GE1Q-9291		Fatty Acid Metabolism	0	0	1000	0		EC-2.3.1.16
RXN-10701_Cyto	RXN-10701_Cyto	ACETYL-COA_Cyto + CPD-11529_Cyto -> CO-A_Cyto + CPD-11528_Cyto	GE1Q-4076, GE1Q-6711, GE1Q-9291	GE1Q-4076, GE1Q-6711, GE1Q-9291		Fatty Acid Metabolism	0	0	1000	0		EC-2.3.1.16
RXN-10702_Chlo	RXN-10702_Chlo	CPD-11523_Chlo + NAD_Chlo -> CPD-11524_Chlo + NADH_Chlo + PROTON_Chlo	GE1Q-1707, GE1Q-4428, GE1Q-5795, GE1Q-10472	GE1Q-1707, GE1Q-4428, GE1Q-5795, GE1Q-10472		Fatty Acid Metabolism	0	0	1000	0		EC-1.1.1.35
RXN-10702_Cyto	RXN-10702_Cyto	CPD-11523_Cyto + NAD_Cyto -> CPD-11524_Cyto + NADH_Cyto + PROTON_Cyto	GE1Q-1707, GE1Q-4428, GE1Q-5795, GE1Q-10472	GE1Q-1707, GE1Q-4428, GE1Q-5795, GE1Q-10472		Fatty Acid Metabolism	0	0	1000	0		EC-1.1.1.35
RXN-10702_Mito	RXN-10702_Mito	CPD-11523_Mito + NAD_Mito -> CPD-11524_Mito + NADH_Mito + PROTON_Mito	GE1Q-1707, GE1Q-4428, GE1Q-5795, GE1Q-10472	GE1Q-1707, GE1Q-4428, GE1Q-5795, GE1Q-10472		Fatty Acid Metabolism	0	0	1000	0		EC-1.1.1.35
RXN-10703_Chlo	RXN-10703_Chlo	CPD-11527_Chlo + NAD_Chlo -> CPD-11528_Chlo + NADH_Chlo + PROTON_Chlo	GE1Q-1707, GE1Q-4428, GE1Q-5795, GE1Q-10472	GE1Q-1707, GE1Q-4428, GE1Q-5795, GE1Q-10472		Fatty Acid Metabolism	0	0	1000	0		EC-1.1.1.35
RXN-10703_Cyto	RXN-10703_Cyto	CPD-11527_Cyto + NAD_Cyto -> CPD-11528_Cyto + NADH_Cyto + PROTON_Cyto	GE1Q-1707, GE1Q-4428, GE1Q-5795, GE1Q-10472	GE1Q-1707, GE1Q-4428, GE1Q-5795, GE1Q-10472		Fatty Acid Metabolism	0	0	1000	0		EC-1.1.1.35
RXN-10703_Mito	RXN-10703_Mito	CPD-11527_Mito + NAD_Mito -> CPD-11528_Mito + NADH_Mito + PROTON_Mito	GE1Q-1707, GE1Q-4428, GE1Q-5795, GE1Q-10472	GE1Q-1707, GE1Q-4428, GE1Q-5795, GE1Q-10472		Fatty Acid Metabolism	0	0	1000	0		EC-1.1.1.35
RXN-10704_Chlo	RXN-10704_Chlo	CPD-11522_Chlo + WATER_Chlo -> CPD-11523_Chlo	GE1Q-4428, GE1Q-5533, GE1Q-7211, GE1Q-8942, GE1Q-10472	GE1Q-4428, GE1Q-5533, GE1Q-7211, GE1Q-8942, GE1Q-10472		Fatty Acid Metabolism	0	0	1000	0		EC-4.2.1.17
RXN-10704_Cyto	RXN-10704_Cyto	CPD-11522_Cyto + WATER_Cyto -> CPD-11523_Cyto	GE1Q-4428, GE1Q-5533, GE1Q-7211, GE1Q-8942, GE1Q-10472	GE1Q-4428, GE1Q-5533, GE1Q-7211, GE1Q-8942, GE1Q-10472		Fatty Acid Metabolism	0	0	1000	0		EC-4.2.1.17
RXN-10704_Mito	RXN-10704_Mito	CPD-11522_Mito + WATER_Mito -> CPD-11523_Mito	GE1Q-4428, GE1Q-5533, GE1Q-7211, GE1Q-8942, GE1Q-10472	GE1Q-4428, GE1Q-5533, GE1Q-7211, GE1Q-8942, GE1Q-10472		Fatty Acid Metabolism	0	0	1000	0		EC-4.2.1.17
RXN-10705_Chlo	RXN-10705_Chlo	CPD-11526_Chlo + WATER_Chlo -> CPD-11527_Chlo	GE1Q-4428, GE1Q-5533, GE1Q-7211, GE1Q-8942, GE1Q-10472	GE1Q-4428, GE1Q-5533, GE1Q-7211, GE1Q-8942, GE1Q-10472		Fatty Acid Metabolism	0	0	1000	0		EC-4.2.1.17
RXN-10705_Cyto	RXN-10705_Cyto	CPD-11526_Cyto + WATER_Cyto -> CPD-11527_Cyto	GE1Q-4428, GE1Q-5533, GE1Q-7211, GE1Q-8942, GE1Q-10472	GE1Q-4428, GE1Q-5533, GE1Q-7211, GE1Q-8942, GE1Q-10472		Fatty Acid Metabolism	0	0	1000	0		EC-4.2.1.17
RXN-10705_Mito	RXN-10705_Mito	CPD-11526_Mito + WATER_Mito -> CPD-11527_Mito	GE1Q-4428, GE1Q-5533, GE1Q-7211, GE1Q-8942, GE1Q-10472	GE1Q-4428, GE1Q-5533, GE1Q-7211, GE1Q-8942, GE1Q-10472		Fatty Acid Metabolism	0	0	1000	0		EC-4.2.1.17
RXN-10706_Chlo	RXN-10706_Chlo	CPD-11521_Chlo + OXYGEN-MOLECULE_Chlo -> CPD-11522_Chlo + HYDROGEN-PEROXIDE_Chlo	GE1Q-3640	GE1Q-3640		Fatty Acid Metabolism	0	0	1000	0		EC-1.3.3.6
RXN-10707_Chlo	RXN-10707_Chlo	CPD-11525_Chlo + OXYGEN-MOLECULE_Chlo -> CPD-11526_Chlo + HYDROGEN-PEROXIDE_Chlo	GE1Q-3640	GE1Q-3640		Fatty Acid Metabolism	0	0	1000	0		EC-1.3.3.6
RXN-10715_Chlo	RXN-10715_Chlo	INDOLE_ACETALDEHYDE_Chlo + NAD_Chlo + WATER_Chlo -> INDOLE_ACETATE_AUXIN_Chlo + NADH_Chlo + 2 PROTON_Chlo	GE1Q-9511, GE1Q-10034, GE1Q-10108	GE1Q-9511, GE1Q-10034, GE1Q-10108		Carbohydrate Metabolism	0	0	1000	0		EC-1.2.1.3
RXN-10717_Chlo	RXN-10717_Chlo	INDOLE_ACETALDEHYDE_Chlo + NADPH_Chlo + PROTON_Chlo -> CPD-341_Chlo + NADP_Chlo	GE1Q-3919, GE1Q-2249, GE1Q-9418	GE1Q-3919, GE1Q-2249, GE1Q-9418		Carbohydrate Metabolism	0	0	1000	0		EC-1.1.1.2
RXN-10717_Cyto	RXN-10717_Cyto	INDOLE_ACETALDEHYDE_Cyto + NADPH_Cyto + PROTON_Cyto -> CPD-341_Cyto + NADP_Cyto	GE1Q-3919, GE1Q-2249, GE1Q-9418	GE1Q-3919, GE1Q-2249, GE1Q-9418		Carbohydrate Metabolism	0	0	1000	0		EC-1.1.1.2
RXN-10721_Chlo	RXN-10721_Chlo	2-KETOGLUTARATE_Chlo + 3-HYDROXY-L-KYNURENINE_Chlo <=> CPD-11552_Chlo + GLT_Chlo	GE1Q-6632, GE1Q-7227	GE1Q-6632, GE1Q-7227		Amino Acid Metabolism	1	-1000	1000	0		EC-2.6.1.7
RXN-10773_Chlo	RXN-10773_Chlo	CELLOBIOSE_Chlo + WATER_Chlo -> 2 GLC_Chlo	GE1Q-7690	GE1Q-7690		Amino Acid Metabolism	0	0	1000	0		EC-3.2.1.21
RXN-10777_Chlo	RXN-10777_Chlo	PAPS_Chlo + SEROTONIN_Chlo -> 3-5-ADP_Chlo + CPD-11665_Chlo + PROTON_Chlo	GE1Q-9870	GE1Q-9870		Others	0	0	1000	0		EC-2.8.2.1
RXN-10778_Chlo	RXN-10778_Chlo	OXYGEN-MOLECULE_Chlo + SEROTONIN_Chlo + WATER_Chlo -> 5-HYDROXYINDOLE_ACETALDEHYDE_Chlo + AMMONIA_Chlo + HYDROGEN-PEROXIDE_Chlo + PROTON_Chlo	GE1Q-7569	GE1Q-7569		Amino Acid Metabolism	0	0	1000	0		EC-1.4.3.4
RXN-10780_Chlo	RXN-10780_Chlo	5-HYDROXYINDOLE_ACETALDEHYDE_Chlo + NAD_Chlo + WATER_Chlo -> 5-HYDROXYINDOLE_ACETATE_Chlo + NADH_Chlo + 2 PROTON_Chlo	GE1Q-9511, GE1Q-10034, GE1Q-10108	GE1Q-9511, GE1Q-10034, GE1Q-10108		Carbohydrate Metabolism	0	0	1000	0		EC-1.2.1.3
RXN-10781_Cyto	RXN-10781_Cyto	5-HYDROXYINDOLE_ACETALDEHYDE_Cyto + NADH_Cyto + PROTON_Cyto -> CPD-11671_Cyto + NAD_Cyto	GE1Q-3919, GE1Q-11898, GE1Q-6602, GE1Q-10856, GE1Q-11266	GE1Q-3919, GE1Q-11898, GE1Q-6602, GE1Q-10856, GE1Q-11266		Carbohydrate Metabolism	0	0	1000	0		EC-1.1.1.1
RXN-10782_Chlo	RXN-10782_Chlo	CPD-11671_Chlo + PAPS_Chlo -> 3-5-ADP_Chlo + CPD-11674_Chlo + PROTON_Chlo	GE1Q-9870	GE1Q-9870		Others	0	0	1000	0		EC-2.8.2.1
RXN-10814_Cyto	RXN-10814_Cyto	2-KETOGLUTARATE_Cyto + PHE_Cyto -> GLT_Cyto + PHENYL-PYRUVATE_Cyto	GE1Q-5849, GE1Q-11246	GE1Q-5849, GE1Q-11246		Amino Acid Metabolism	0	0	1000	0		EC-2.6.1.1
RXN-10814_Mito	RXN-10814_Mito	2-KETOGLUTARATE_Mito + PHE_Mito -> GLT_Mito + PHENYL-PYRUVATE_Mito	GE1Q-5849, GE1Q-11246	GE1Q-5849, GE1Q-11246		Amino Acid Metabolism	0	0	1000	0		EC-2.6.1.1
RXN-10815_Cyto	RXN-10815_Cyto	OXYGEN-MOLECULE_Cyto + PHENYL-PYRUVATE_Cyto -> CARBON-DIOXIDE_Cyto + CPD-11495_Cyto	GE1Q-10065	GE1Q-10065		Fatty Acid Metabolism	0	0	1000	0		EC-1.13.11.27
RXN-10862_Chlo	RXN-10862_Chlo	ADP_Chlo + WATER_Chlo -> AMP_Chlo + PROTON_Chlo + Pi_Chlo	GE1Q-4802, GE1Q-9077	GE1Q-4802, GE1Q-9077		Nucleotide Metabolism	0	0	1000	0		EC-3.6.1.5
RXN-10862_Cyto	RXN-10862_Cyto	ADP_Cyto + WATER_Cyto -> AMP_Cyto + PROTON_Cyto + Pi_Cyto	GE1Q-4802, GE1Q-9077	GE1Q-4802, GE1Q-9077		Nucleotide Metabolism	0	0	1000	0		EC-3.6.1.5
RXN-10906_Cyto	RXN-10906_Cyto	NOREPINEPHRINE_Cyto + S-ADENOSYLMETHIONINE_Cyto -> ADENOSYL-HOMO-CYS_Cyto + CPD-11875_Cyto + 2 PROTON_Cyto	GE1Q-8940	GE1Q-8940		Fatty Acid Metabolism	0	0	1000	0		EC-2.1.1.6
RXN-10907_Chlo	RXN-10907_Chlo	NOREPINEPHRINE_Chlo + OXYGEN-MOLECULE_Chlo + WATER_Chlo -> AMMONIA_Chlo + DIHYDROXYPHENYLGLYCOLALDEHYDE_Chlo + HYDROGEN-PEROXIDE_Chlo + PROTON_Chlo	GE1Q-7569	GE1Q-7569		Amino Acid Metabolism	0	0	1000	0		EC-1.4.3.4
RXN-10908_Chlo	RXN-10908_Chlo	L-EPINEPHRINE_Chlo + OXYGEN-MOLECULE_Chlo + WATER_Chlo -> DIHYDROXYPHENYLGLYCOLALDEHYDE_Chlo + HYDROGEN-PEROXIDE_Chlo + METHYLAMINE_Chlo	GE1Q-7569	GE1Q-7569		Amino Acid Metabolism	0	0	1000	0		EC-1.4.3.4
RXN-10909_Cyto	RXN-10909_Cyto	L-EPINEPHRINE_Cyto + S-ADENOSYLMETHIONINE_Cyto -> ADENOSYL-HOMO-CYS_Cyto + CPD-11877_Cyto + 2 PROTON_Cyto	GE1Q-8940	GE1Q-8940		Fatty Acid Metabolism	0	0	1000	0		EC-2.1.1.6
RXN-10910_Chlo	RXN-10910_Chlo	CPD-11875_Chlo + OXYGEN-MOLECULE_Chlo + WATER_Chlo -> AMMONIA_Chlo + CPD-11876_Chlo + HYDROGEN-PEROXIDE_Chlo	GE1Q-7569	GE1Q-7569		Amino Acid Metabolism	0	0	1000	0		EC-1.4.3.4
RXN-10911_Cyto	RXN-10911_Cyto	DIHYDROXYPHENYLGLYCOLALDEHYDE_Cyto + NADH_Cyto + PROTON_Cyto -> CPD-11878_Cyto + NAD_Cyto	GE1Q-10856, GE1Q-11266	GE1Q-10856, GE1Q-11266		Carbohydrate Metabolism	0	0	1000	0		EC-1.1.1.1
RXN-10912_Chlo	RXN-10912_Chlo	DIHYDROXYPHENYLGLYCOLALDEHYDE_Chlo + NAD_Chlo + WATER_Chlo -> CPD-11879_Chlo + NADH_Chlo + PROTON_Chlo	GE1Q-9511, GE1Q-10034, GE1Q-10108	GE1Q-9511, GE1Q-10034, GE1Q-10108		Carbohydrate Metabolism	0	0	1000	0		EC-1.2.1.3
RXN-10913_Chlo	RXN-10913_Chlo	CPD-11877_Chlo + OXYGEN-MOLECULE_Chlo + PROTON_Chlo + WATER_Chlo -> CPD-11876_Chlo + HYDROGEN-PEROXIDE_Chlo + METHYLAMINE_Chlo	GE1Q-7569	GE1Q-7569		Amino Acid Metabolism	0	0	1000	0		EC-1.4.3.4
RXN-10915_Cyto	RXN-10915_Cyto	CPD-11497_Cyto + NAD_Cyto <=> CPD-11876_Cyto + NADH_Cyto + PROTON_Cyto	GE1Q-10856, GE1Q-11266	GE1Q-10856, GE1Q-11266		Carbohydrate Metabolism	1	-1000	1000	0		EC-1.1.1.1
RXN-10916_Cyto	RXN-10916_Cyto	CPD-11879_Cyto + S-ADENOSYLMETHIONINE_Cyto -> ADENOSYL-HOMO-CYS_Cyto + 2 PROTON_Cyto + VANILLYL_MANDELATE_Cyto	GE1Q-8940	GE1Q-8940		Fatty Acid Metabolism	0	0	1000	0		EC-2.1.1.6
RXN-10917_Chlo	RXN-10917_Chlo	CPD-11876_Chlo + NAD_Chlo + WATER_Chlo -> NADH_Chlo + 2 PROTON_Chlo + VANILLYL_MANDELATE_Chlo	GE1Q-9511, GE1Q-10034, GE1Q-10108	GE1Q-9511, GE1Q-10034, GE1Q-10108		Carbohydrate Metabolism	0	0	1000	0		EC-1.2.1.3
RXN-10919_Cyto	RXN-10919_Cyto	ATP_Cyto + CO-A_Cyto + SINAPATE_Cyto <=> AMP_Cyto + PPI_Cyto + SINAPOYL-COA_Cyto	GE1Q-8530	GE1Q-8530		Fatty Acid Metabolism	1	-1000	1000	0		EC-6.2.1.12
RXN-10948_Cyto	RXN-10948_Cyto	ATP_Cyto + CPD-193_Cyto <=> ADP_Cyto + INOSITOL-1-4-5-TRISPHOSPHATE_Cyto + PROTON_Cyto	GE1Q-4028	GE1Q-4028		Fatty Acid Metabolism	1	-1000	1000	0		EC-2.7.1.151
RXN-10952_Chlo	RXN-10952_Chlo	D-MYO-INOSITOL-4-PHOSPHATE_Chlo + WATER_Chlo -> MYO-INOSITOL_Chlo + Pi_Chlo	GE1Q-4013, GE1Q-5773, GE1Q-6952, GE1Q-10762	GE1Q-4013, GE1Q-5773, GE1Q-6952, GE1Q-10762		Others	0	0	1000	0		EC-3.1.3.25
RXN-10952_Cyto	RXN-10952_Cyto	D-MYO-INOSITOL-4-PHOSPHATE_Cyto + WATER_Cyto -> MYO-INOSITOL_Cyto + Pi_Cyto	GE1Q-4013, GE1Q-5773, GE1Q-6952, GE1Q-10762	GE1Q-4013, GE1Q-5773, GE1Q-6952, GE1Q-10762		Others	0	0	1000	0		EC-3.1.3.25
RXN-10952_Mito	RXN-10952_Mito	D-MYO-INOSITOL-4-PHOSPHATE_Mito + WATER_Mito -> MYO-INOSITOL_Mito + Pi_Mito	GE1Q-4013, GE1Q-5773, GE1Q-6952, GE1Q-10762	GE1Q-4013, GE1Q-5773, GE1Q-6952, GE1Q-10762		Others	0	0	1000	0		EC-3.1.3.25
RXN-10953_Chlo	RXN-10953_Chlo	CPD-6701_Chlo + WATER_Chlo <=> MYO-INOSITOL_Chlo + Pi_Chlo	GE1Q-4013, GE1Q-5773, GE1Q-6952, GE1Q-10762	GE1Q-4013, GE1Q-5773, GE1Q-6952, GE1Q-10762		Others	1	-1000	1000	0		EC-3.1.3.25
RXN-10953_Cyto	RXN-10953_Cyto	CPD-6701_Cyto + WATER_Cyto <=> MYO-INOSITOL_Cyto + Pi_Cyto	GE1Q-4013, GE1Q-5773, GE1Q-6952, GE1Q-10762	GE1Q-4013, GE1Q-5773, GE1Q-6952, GE1Q-10762		Others	1	-1000	1000	0		EC-3.1.3.25
RXN-10953_Mito	RXN-10953_Mito	CPD-6701_Mito + WATER_Mito <=> MYO-INOSITOL_Mito + Pi_Mito	GE1Q-4013, GE1Q-5773, GE1Q-6952, GE1Q-10762	GE1Q-4013, GE1Q-5773, GE1Q-6952, GE1Q-10762		Others	1	-1000	1000	0		EC-3.1.3.25
RXN-10954_Chlo	RXN-10954_Chlo	CPD-6702_Chlo + WATER_Chlo <=> MYO-INOSITOL_Chlo + Pi_Chlo	GE1Q-4013, GE1Q-5773, GE1Q-6952, GE1Q-10762	GE1Q-4013, GE1Q-5773, GE1Q-6952, GE1Q-10762		Others	1	-1000	1000	0		EC-3.1.3.25
RXN-10954_Cyto	RXN-10954_Cyto	CPD-6702_Cyto + WATER_Cyto <=> MYO-INOSITOL_Cyto + Pi_Cyto	GE1Q-4013, GE1Q-5773, GE1Q-6952, GE1Q-10762	GE1Q-4013, GE1Q-5773, GE1Q-6952, GE1Q-10762		Others	1	-1000	1000	0		EC-3.1.3.25
RXN-10954_Mito	RXN-10954_Mito	CPD-6702_Mito + WATER_Mito <=> MYO-INOSITOL_Mito + Pi_Mito	GE1Q-4013, GE1Q-5773, GE1Q-6952, GE1Q-10762	GE1Q-4013, GE1Q-5773, GE1Q-6952, GE1Q-10762		Others	1	-1000	1000	0		EC-3.1.3.25
RXN-10971_Cyto	RXN-10971_Cyto	ATP_Cyto + MI-HEXAKISPHOSPHATE_Cyto + PROTON_Cyto -> ADP_Cyto + CPD-11937_Cyto	GE1Q-10553	GE1Q-10553		Fatty Acid Metabolism	0	0	1000	0		EC-2.7.4.21
RXN-10972_Cyto	RXN-10972_Cyto	ATP_Cyto + MI-HEXAKISPHOSPHATE_Cyto + PROTON_Cyto -> ADP_Cyto + CPD-11700_Cyto	GE1Q-10553	GE1Q-10553		Fatty Acid Metabolism	0	0	1000	0		EC-2.7.4.21
RXN-10973_Cyto	RXN-10973_Cyto	ATP_Cyto + CPD-11937_Cyto -> ADP_Cyto + CPD-11939_Cyto	GE1Q-10553	GE1Q-10553		Fatty Acid Metabolism	0	0	1000	0		EC-2.7.4.24
RXN-10974_Cyto	RXN-10974_Cyto	ATP_Cyto + CPD-11700_Cyto -> ADP_Cyto + CPD-11938_Cyto	GE1Q-10553	GE1Q-10553		Fatty Acid Metabolism	0	0	1000	0		EC-2.7.4.24
RXN-10979_Cyto	RXN-10979_Cyto	5-DIPHOSPHO-1D-MYO-INOSITOL-12346P_Cyto + ATP_Cyto -> ADP_Cyto + CPD-11939_Cyto	GE1Q-10553	GE1Q-10553		Fatty Acid Metabolism	0	0	1000	0		EC-2.7.4.24
RXN-10_Cyto	RXN-10_Cyto	ATP_Cyto + L-ASPARTATE_Cyto + O-UREIDOHOMOSERINE_Cyto -> AMP_Cyto + CANAVANINOSUCCINATE_Cyto + PPI_Cyto + PROTON_Cyto	GE1Q-1818	GE1Q-1818		Amino Acid Metabolism	0	0	1000	0		EC-6.3.4.5
RXN-1101_Cyto	RXN-1101_Cyto	NADPH_Cyto + P-COUMAROYL-COA_Cyto + PROTON_Cyto -> CO-A_Cyto + COUMARALDEHYDE_Cyto + NADP_Cyto				Others	0	0	1000	0
RXN-1102_Cyto	RXN-1102_Cyto	COUMARALDEHYDE_Cyto + NADPH_Cyto + PROTON_Cyto -> COUMARYL-ALCOHOL_Cyto + NADP_Cyto				Others	0	0	1000	0
RXN-11039_Cyto	RXN-11039_Cyto	ACETALD_Cyto + CPD-9956_Cyto -> ETOH_Cyto + UBIQUINONE-8_Cyto	GE1Q-11266, GE1Q-11898, GE1Q-6602	GE1Q-11266, GE1Q-11898, GE1Q-6602		Carbohydrate Metabolism	0	0	1000	0		EC-1.1.5.5
RXN-1103_Cyto	RXN-1103_Cyto	COUMARATE_Cyto + NADPH_Cyto + OXYGEN-MOLECULE_Cyto -> CPD-676_Cyto + NADP_Cyto				Others	0	0	1000	0
RXN-11058_Chlo	RXN-11058_Chlo	CPD-12014_Chlo + PAPS_Chlo <=> 3-5-ADP_Chlo + CPD-12015_Chlo	GE1Q-9870	GE1Q-9870		Others	1	-1000	1000	0		EC-2.8.2.1
RXN-11059_Chlo	RXN-11059_Chlo	N-ACETYL-SEROTONIN_Chlo + PAPS_Chlo <=> 3-5-ADP_Chlo + CPD-12017_Chlo	GE1Q-9870	GE1Q-9870		Others	1	-1000	1000	0		EC-2.8.2.1
RXN-11067_Chlo	RXN-11067_Chlo	CPD-12018_Chlo + OXYGEN-MOLECULE_Chlo + WATER_Chlo <=> AMMONIA_Chlo + CPD-12019_Chlo + HYDROGEN-PEROXIDE_Chlo	GE1Q-7569	GE1Q-7569		Amino Acid Metabolism	1	-1000	1000	0		EC-1.4.3.4
RXN-1106_Cyto	RXN-1106_Cyto	FERULOYL-COA_Cyto + NADPH_Cyto + PROTON_Cyto -> CO-A_Cyto + CONIFERYL-ALDEHYDE_Cyto + NADP_Cyto				Others	0	0	1000	0
RXN-11201_Cyto	RXN-11201_Cyto	CPD-12159_Cyto + S-ADENOSYLMETHIONINE_Cyto -> ADENOSYL-HOMO-CYS_Cyto + CPD-12160_Cyto	GE1Q-4962	GE1Q-4962		Fatty Acid Metabolism	0	0	1000	0		EC-2.1.1
RXN-11202_Cyto	RXN-11202_Cyto	CPD-12159_Cyto + METOH_Cyto -> CPD-12161_Cyto	GE1Q-4962	GE1Q-4962		Others	0	0	1000	0
RXN-11203_Cyto	RXN-11203_Cyto	CPD-12159_Cyto + METOH_Cyto -> CPD-12162_Cyto	GE1Q-4962	GE1Q-4962		Others	0	0	1000	0
RXN-1122_Cyto	RXN-1122_Cyto	5-HYDROXY-FERULIC-ACID_Cyto + ATP_Cyto + CO-A_Cyto <=> 5-HYDROXY-FERULOYL-COA_Cyto + AMP_Cyto + PPI_Cyto	GE1Q-8530	GE1Q-8530		Fatty Acid Metabolism	1	-1000	1000	0		EC-6.2.1.12
RXN-11244_Chlo	RXN-11244_Chlo	P-COUMAROYL-COA_Chlo + WATER_Chlo -> CPD-12199_Chlo	GE1Q-4428, GE1Q-5533, GE1Q-7211, GE1Q-8942, GE1Q-10472	GE1Q-4428, GE1Q-5533, GE1Q-7211, GE1Q-8942, GE1Q-10472		Fatty Acid Metabolism	0	0	1000	0		EC-4.2.1.17
RXN-11244_Cyto	RXN-11244_Cyto	P-COUMAROYL-COA_Cyto + WATER_Cyto -> CPD-12199_Cyto	GE1Q-4428, GE1Q-5533, GE1Q-7211, GE1Q-8942, GE1Q-10472	GE1Q-4428, GE1Q-5533, GE1Q-7211, GE1Q-8942, GE1Q-10472		Fatty Acid Metabolism	0	0	1000	0		EC-4.2.1.17
RXN-11244_Mito	RXN-11244_Mito	P-COUMAROYL-COA_Mito + WATER_Mito -> CPD-12199_Mito	GE1Q-4428, GE1Q-5533, GE1Q-7211, GE1Q-8942, GE1Q-10472	GE1Q-4428, GE1Q-5533, GE1Q-7211, GE1Q-8942, GE1Q-10472		Fatty Acid Metabolism	0	0	1000	0		EC-4.2.1.17
RXN-11245_Chlo	RXN-11245_Chlo	CPD-12199_Chlo + NAD_Chlo -> CPD-12200_Chlo + NADH_Chlo + PROTON_Chlo	GE1Q-1707, GE1Q-4428, GE1Q-5795, GE1Q-10472	GE1Q-1707, GE1Q-4428, GE1Q-5795, GE1Q-10472		Fatty Acid Metabolism	0	0	1000	0		EC-1.1.1.35
RXN-11245_Cyto	RXN-11245_Cyto	CPD-12199_Cyto + NAD_Cyto -> CPD-12200_Cyto + NADH_Cyto + PROTON_Cyto	GE1Q-1707, GE1Q-4428, GE1Q-5795, GE1Q-10472	GE1Q-1707, GE1Q-4428, GE1Q-5795, GE1Q-10472		Fatty Acid Metabolism	0	0	1000	0		EC-1.1.1.35
RXN-11245_Mito	RXN-11245_Mito	CPD-12199_Mito + NAD_Mito -> CPD-12200_Mito + NADH_Mito + PROTON_Mito	GE1Q-1707, GE1Q-4428, GE1Q-5795, GE1Q-10472	GE1Q-1707, GE1Q-4428, GE1Q-5795, GE1Q-10472		Fatty Acid Metabolism	0	0	1000	0		EC-1.1.1.35
RXN-11246_Cyto	RXN-11246_Cyto	ACETYL-COA_Cyto + CPD-201_Cyto -> CO-A_Cyto + CPD-12200_Cyto	GE1Q-4076, GE1Q-6711, GE1Q-9291	GE1Q-4076, GE1Q-6711, GE1Q-9291		Fatty Acid Metabolism	0	0	1000	0		EC-2.3.1.16
RXN-1125_Cyto	RXN-1125_Cyto	NADPH_Cyto + PROTON_Cyto + SINAPALDEHYDE_Cyto -> NADP_Cyto + SINAPYL-ALCOHOL_Cyto				Others	0	0	1000	0
RXN-1126_Cyto	RXN-1126_Cyto	ATP_Cyto + CO-A_Cyto + CPD-676_Cyto -> AMP_Cyto + CAFFEOYL-COA_Cyto + PPI_Cyto	GE1Q-8530	GE1Q-8530		Fatty Acid Metabolism	0	0	1000	0		EC-6.2.1.12
RXN-11319_Chlo	RXN-11319_Chlo	NADH_Chlo + S-ADENOSYLMETHIONINE_Chlo + TYR_Chlo <=> CH33ADO_Chlo + CPD-108_Chlo + CPD-12279_Chlo + MET_Chlo + NAD_Chlo + 2 PROTON_Chlo	GE1Q-10	GE1Q-10		Vitamins Metabolism	1	-1000	1000	0		EC-4.1.99.19
RXN-11338_Cyto	RXN-11338_Cyto	AMMONIUM_Cyto + ATP_Cyto + CPD-12302_Cyto -> AMP_Cyto + CPD-12295_Cyto + PPI_Cyto + PROTON_Cyto	GE1Q-8371	GE1Q-8371		Carbohydrate Metabolism	0	0	1000	0		EC-6.3.1
RXN-11356_Chlo	RXN-11356_Chlo	CPD-7526_Chlo + ETR-Quinones_Chlo <=> CPD-7524_Chlo + ETR-Quinols_Chlo	GE1Q-6854, GE1Q-34	GE1Q-6854, GE1Q-34		Pigments Metabolism	1	-1000	1000	0		EC-1.3.5.6
RXN-11357_Chlo	RXN-11357_Chlo	CPD-7524_Chlo + ETR-Quinones_Chlo <=> CPD-7496_Chlo + ETR-Quinols_Chlo	GE1Q-6854, GE1Q-34	GE1Q-6854, GE1Q-34		Pigments Metabolism	1	-1000	1000	0		EC-1.3.5.6
RXN-1142_Cyto	RXN-1142_Cyto	CONIFERYL-ALDEHYDE_Cyto + NADPH_Cyto + OXYGEN-MOLECULE_Cyto + PROTON_Cyto -> 5-HYDROXY-CONIFERALDEHYDE_Cyto + NADP_Cyto + WATER_Cyto				Others	0	0	1000	0
RXN-1143_Cyto	RXN-1143_Cyto	5-HYDROXY-CONIFERALDEHYDE_Cyto + S-ADENOSYLMETHIONINE_Cyto -> ADENOSYL-HOMO-CYS_Cyto + PROTON_Cyto + SINAPALDEHYDE_Cyto				Amino Acid Metabolism	0	0	1000	0
RXN-11485_Chlo	RXN-11485_Chlo	2 DELTA3-ISOPENTENYL-PP_Chlo + GERANYLGERANYL-PP_Chlo <=> ALL-TRANS-HEXAPRENYL-DIPHOSPHATE_Chlo + 2 PPI_Chlo	GE1Q-10534	GE1Q-10534		Fatty Acid Metabolism	1	-1000	1000	0		EC-2.5.1.82
RXN-11496_Mito	RXN-11496_Mito	PYRUVATE_Mito + UBIQUINONE-8_Mito + WATER_Mito <=> ACET_Mito + CARBON-DIOXIDE_Mito + CPD-9956_Mito	GE1Q-4083, GE1Q-10569	GE1Q-4083, GE1Q-10569		Carbohydrate Metabolism	1	-1000	1000	0		EC-1.2.5.1
RXN-11501_Chlo	RXN-11501_Chlo	CPD-170_Chlo + WATER_Chlo -> CPD-1099_Chlo + GALACTOSE_Chlo	GE1Q-10427	GE1Q-10427		Carbohydrate Metabolism	0	0	1000	0		EC-3.2.1.22
RXN-11619_Chlo	RXN-11619_Chlo	2-TRANS6-TRANS-FARNESAL_Chlo + NAD_Chlo + WATER_Chlo -> CPD-12585_Chlo + NADH_Chlo + 2 PROTON_Chlo	GE1Q-9511, GE1Q-10034, GE1Q-10108	GE1Q-9511, GE1Q-10034, GE1Q-10108		Carbohydrate Metabolism	0	0	1000	0		EC-1.2.1.3
RXN-11632-(NADP)_Chlo	RXN-11632-(NADP)_Chlo	L-DELTA1-PYRROLINE_5-CARBOXYLATE_Chlo + NADP_Chlo + 2 WATER_Chlo <=> GLT_Chlo + NADPH_Chlo + PROTON_Chlo	GE1Q-1966	GE1Q-1966		Others	1	-1000	1000	0		EC-1.5.1.12
RXN-11662_Chlo	RXN-11662_Chlo	NAD_Chlo + S-3-HYDROXYBUTANOYL-COA_Chlo <=> ACETOACETYL-COA_Chlo + NADH_Chlo + PROTON_Chlo	GE1Q-1707, GE1Q-4428, GE1Q-5795, GE1Q-10472	GE1Q-1707, GE1Q-4428, GE1Q-5795, GE1Q-10472		Fatty Acid Metabolism	1	-1000	1000	0		EC-1.1.1.35
RXN-11662_Cyto	RXN-11662_Cyto	NAD_Cyto + S-3-HYDROXYBUTANOYL-COA_Cyto <=> ACETOACETYL-COA_Cyto + NADH_Cyto + PROTON_Cyto	GE1Q-1707, GE1Q-4428, GE1Q-5795, GE1Q-10472	GE1Q-1707, GE1Q-4428, GE1Q-5795, GE1Q-10472		Fatty Acid Metabolism	1	-1000	1000	0		EC-1.1.1.35
RXN-11662_Mito	RXN-11662_Mito	NAD_Mito + S-3-HYDROXYBUTANOYL-COA_Mito <=> ACETOACETYL-COA_Mito + NADH_Mito + PROTON_Mito	GE1Q-1707, GE1Q-4428, GE1Q-5795, GE1Q-10472	GE1Q-1707, GE1Q-4428, GE1Q-5795, GE1Q-10472		Fatty Acid Metabolism	1	-1000	1000	0		EC-1.1.1.35
RXN-11715_Cyto	RXN-11715_Cyto	CPD-12676_Cyto + Pi_Cyto -> ADENINE_Cyto + CPD-12677_Cyto	GE1Q-4581	GE1Q-4581		Nucleotide Metabolism	0	0	1000	0		EC-2.4.2.1
RXN-11717_Chlo	RXN-11717_Chlo	CPD-12673_Chlo -> CPD-11020_Chlo + WATER_Chlo	GE1Q-8463	GE1Q-8463		Others	0	0	1000	0		EC-4.2.1
RXN-11737_Cyto	RXN-11737_Cyto	2-KETOGLUTARATE_Cyto + L-CYSTEATE_Cyto <=> CPD-380_Cyto + GLT_Cyto	GE1Q-5849, GE1Q-11246	GE1Q-5849, GE1Q-11246		Amino Acid Metabolism	1	-1000	1000	0		EC-2.6.1.1
RXN-11737_Mito	RXN-11737_Mito	2-KETOGLUTARATE_Mito + L-CYSTEATE_Mito <=> CPD-380_Mito + GLT_Mito	GE1Q-5849, GE1Q-11246	GE1Q-5849, GE1Q-11246		Amino Acid Metabolism	1	-1000	1000	0		EC-2.6.1.1
RXN-11743_Cyto	RXN-11743_Cyto	CPD-5923_Cyto + Pi_Cyto -> ADENINE_Cyto + CPD-12706_Cyto	GE1Q-4581	GE1Q-4581		Nucleotide Metabolism	0	0	1000	0		EC-2.4.2.1
RXN-11881_Cyto	RXN-11881_Cyto	CPD-12852_Cyto + 3 NADPH_Cyto + 3 OXYGEN-MOLECULE_Cyto + 2 PROTON_Cyto <=> CPD-12853_Cyto + FORMATE_Cyto + 3 NADP_Cyto + 4 WATER_Cyto	GE1Q-8283	GE1Q-8283		Others	1	-1000	1000	0		EC-1.14.13.70
RXN-11976_Chlo	RXN-11976_Chlo	CPD-12932_Chlo -> CPD-7953_Chlo	GE1Q-7458	GE1Q-7458		Pigments Metabolism	0	0	1000	0		EC-2.5.1.32
RXN-12000_Chlo	RXN-12000_Chlo	CPD-12936_Chlo + NADP_Chlo + WATER_Chlo <=> CPD-12937_Chlo + NADPH_Chlo + PROTON_Chlo	GE1Q-1966, GE1Q-10108, GE1Q-10034	GE1Q-1966, GE1Q-10108, GE1Q-10034		Others	1	-1000	1000	0
RXN-12002_Chlo	RXN-12002_Chlo	ATP_Chlo + UMP_Chlo <=> ADP_Chlo + UDP_Chlo	GE1Q-8507, GE1Q-10618	GE1Q-8507, GE1Q-10618		Nucleotide Metabolism	1	-1000	1000	0		EC-2.7.4.14
RXN-12019_Chlo	RXN-12019_Chlo	APS_Chlo + Red-Thioredoxin_Chlo -> AMP_Chlo + Ox-Thioredoxin_Chlo + SO3_Chlo	GE1Q-5611	GE1Q-5611		Fatty Acid Metabolism	0	0	1000	0		EC-1.8.4.10
RXN-12125_Cyto	RXN-12125_Cyto	CPD-12575_Cyto + CPD-4161_Cyto <=> CPD-13084_Cyto + PROTON_Cyto + UDP_Cyto	GE1Q-2736	GE1Q-2736		Carbohydrate Metabolism	1	-1000	1000	0		EC-2.4.1.173
RXN-12126_Cyto	RXN-12126_Cyto	CPD-12575_Cyto + CPD-4162_Cyto <=> CPD-11606_Cyto + PROTON_Cyto + UDP_Cyto	GE1Q-2736	GE1Q-2736		Carbohydrate Metabolism	1	-1000	1000	0		EC-2.4.1.173
RXN-12127_Cyto	RXN-12127_Cyto	CHOLESTEROL_Cyto + CPD-12575_Cyto <=> CPD-556_Cyto + PROTON_Cyto + UDP_Cyto	GE1Q-2736	GE1Q-2736		Carbohydrate Metabolism	1	-1000	1000	0		EC-2.4.1.173
RXN-12128_Cyto	RXN-12128_Cyto	CPD-12575_Cyto + CPD-4143_Cyto <=> CPD-11608_Cyto + PROTON_Cyto + UDP_Cyto	GE1Q-2736	GE1Q-2736		Carbohydrate Metabolism	1	-1000	1000	0		EC-2.4.1.173
RXN-12197_Cyto	RXN-12197_Cyto	UDP_Cyto + WATER_Cyto -> PROTON_Cyto + Pi_Cyto + UMP_Cyto	GE1Q-11457	GE1Q-11457		Nucleotide Metabolism	0	0	1000	0		EC-3.6.1.6
[truncated: 555 more rows]

## Sheet: metabolites
Metabolite name	Metabolite description	Metabolite neutral formula	Metabolite charged formula	Metabolite charge	Metabolite Compartment	Metabolite KEGGID	Metabolite PubChemID	Metabolite CheBI ID	Metabolite Inchi String	Metabolite Smile
[truncated: 2,459 more rows]
