# Supplementary material for: A Genome-Scale Metabolic Model of Thalassiosira pseudonana CCMP 1335 for a Systems-Level Understanding of Its Metabolism and Biotechnological Potential
Source: Microorganisms. 2020 Sep 11;8(9):1396. doi: 10.3390/microorganisms8091396 (PMC7563145; doi:10.3390/microorganisms8091396)
Supplement: Supplementary file 1 [file microorganisms-08-01396-s001.zip › S04_GapFillECs_Reacs.xlsx]

## Sheet: GapFillECs&Reacs
List of Gap Filling Enzymes and Orphan Reactions
1.1.1.41
1.14.13.11
1.14.13.122
1.14.13.81
1.14.14.-
1.14.99.M8
1.21.4.2
1.3.1.12
1.3.99.-
2.1.1.10
2.1.1.104
2.1.2.2
2.3.1.-
2.4.1.13
2.4.1.14
2.4.1.21
2.4.2
2.4.2.24
2.5.1
2.7.1.89
2.7.4.12/2.7.4.13
2.7.7.13
2.7.7.27
2.7.7.37
2.7.7.69
3.1.3
3.1.3.10
3.1.3.24
3.2.2.4
3.5.1.6
3.5.2.2
3.6.1.9
4.1.1.-
4.1.2
4.1.2.8
4.1.3.24
4.3.1.24
5.3.1.5
5.3.99.9
5.4.2.5
5.5.1.19
2.7.8.-
3.1.1.-
2.3.1.-
2.3.1.38
1.3.1.93
3.5.1.12
1.14.19.-
2.3.1.21
2.3.1.137
1.3.8.8
4.2.1.74
3.1.1.26
2.1.1.103
2.7.1.32
2.3.1.24
1.14.-.-
2.4.1.-
3.6.3.47
1.14.19.44
2.4.1.6
4.1.1.-
RXN-1103
RXN-7800
GCVMULTI-RXN
SPONTPRO-RXN
RXN-19198
RXN-19184
RXN-7660
RXN-7658
RXN-7659
RXN-8025
RXN-8026
RXN-9944
RXN-9259
CHLPC1S
CHLPC2S
SER_DECARB-RXN
ETHAMINE-PHOS
UMPKI-RXN
