# Supplementary material for: A Genome-Scale Metabolic Model of Thalassiosira pseudonana CCMP 1335 for a Systems-Level Understanding of Its Metabolism and Biotechnological Potential
Source: Microorganisms. 2020 Sep 11;8(9):1396. doi: 10.3390/microorganisms8091396 (PMC7563145; doi:10.3390/microorganisms8091396)
Supplement: Supplementary file 1 [file microorganisms-08-01396-s001.zip › S05_Enzyme_Comparison_iThaps987_iLB1025.xlsx]

## Sheet: ComparisonOfEnzymes
Comparison of Enzymes beween iThaps987 and iLB1025
Total Enzymes Present in T.pseudonana	Total Enzymes Present in P.tricornutum	Common Enzymes Present in T.pseudonana and P.tricornutum	Unique Enzymes Present in T.pseudonana	Unique Enzymes Present in P.tricornutum
1.1.1.100	3.6.3.14	3.6.1.1	3.1.3.1	3.6.3.14
1.1.1.102	3.6.1.1	1.6.1.2	1.1.1.1	2.A.29.2.6
1.1.1.35	1.6.1.2	2.7.4.3	2.3.1.176	1.1.1.39
1.1.1.8	2.7.4.3	1.4.7.1	2.7.4.21	2.3.3.8
1.1.5.3	1.4.7.1	6.3.1.2	1.2.1.71	3.2.1.84
1.11.1.6	6.3.1.2	6.2.1.3	4.1.3.16	3.5.4.3
1.14.19.1	6.2.1.3	6.2.1.1	2.5.1.74	1.3.1.75
1.3.1.34	6.2.1.1	6.3.4.2	2.1.1.107	4.3.3.6
1.3.1.9	6.3.4.2	2.6.1.1	2.3.1.54	4.1.3.4
1.3.3.6	2.6.1.1	4.1.1.22	1.7.1.10	4.4.1.16
1.3.8.1	2.A.29.2.6	4.3.1.19	1.2.1.5	1.2.4.4
2.3.1.15	4.1.1.22	2.6.1.2	1.14.99.33	2.3.1.168
2.3.1.16	4.3.1.19	2.7.1.30	2.1.1.79	4.2.1.18
2.3.1.39	2.6.1.2	1.1.1.37	5.3.99.3	2.7.1.100
2.3.1.41	2.7.1.30	5.3.1.9	1.1.1.94	3.5.1.53
2.3.1.50	1.1.1.37	3.5.4.6	2.8.2.1	5.4.99.8
2.3.1.7	1.1.1.39	1.8.1.9	2.7.1.15	5.5.1.19
2.3.1.9	5.3.1.9	3.5.1.10	2.1.1	1.3.5.5
2.7.1.30	3.5.4.6	6.3.4.3	2.1.1.142	2.4.2.-
2.7.1.82	1.8.1.9	6.3.5.4	3.5.1.31	2.3.1.61
2.7.1.91	3.5.1.10	2.3.3.1	4.3.1.17	1.2.4.2
2.7.7.14	6.3.4.3	1.1.1.8	3.6.1.42	3.5.1.49
2.7.7.15	6.3.5.4	5.3.1.1	1.3.1.20	1.-.-.-
3.13.1.1	2.3.3.8	1.17.4.1	3.2.1.21	1.2.1.16
3.2.1.22	2.3.3.1	5.4.2.2	1.5.7.1	2.A.7.9.1
3.2.1.23	1.1.1.8	6.4.1.1	3.6.3.5	2.6.1.4
4.1.1.22	5.3.1.1	2.5.1.6	6.2.1.4	1.4.3.5
4.1.2.27	1.17.4.1	2.1.2.1	3.1.2.6	1.6.99.3
4.2.1.17	5.4.2.2	4.1.1.31	1.14.19.4	1.4.4.2
6.2.1.3	6.4.1.1	2.7.1.40	2.5.1.18	1.1.99.2
6.4.1.2	2.5.1.6	2.7.9.1	1.1.1.21	6.3.2.17
5.1.3.2	2.1.2.1	4.1.1.49	1.13.11.43	3.5.3.11
3.1.3.1	4.1.1.31	2.3.1.30	1.3.5.2	2.4.2.18
1.1.1.1	2.7.1.40	1.5.1.3	4.1.1	1.6.2.4
3.1.3.25	2.7.9.1	2.6.1.44	1.5.1.15	3.1.2.28
4.1.1.49	4.1.1.49	2.3.3.9	1.1.1.157	4.1.2.9
1.1.1.23	2.3.1.30	1.8.1.4	3.6.1.6	4.1.2.22
4.1.2.13	1.5.1.3	2.7.1.35	2.7.1.56	2.5.1.84
2.3.1.176	2.6.1.44	3.1.3.74	1.2.99.3	2.1.1.295
5.5.1.9	2.3.3.9	2.7.6.1	1.1.1.178	2.A.1.1.28
1.5.1.20	1.8.1.4	6.3.5.2	3.2.1	2.A.7.9
6.1.1.19	2.7.1.35	1.1.1.205	1.3.99.5	2.A.105
5	3.1.3.74	1.2.4.1	3.6.1.23	2.A.29
3.1.3.18	2.7.6.1	1.1.1.2	1.1.5.5	4.2.1.12
2.7.4.21	6.3.5.2	4.1.2.5	5.1.2.3	4.2.1.14
4.3.2.2	1.1.1.205	2.7.7.4	2.7.1.4	2.7.2.1
1.2.1.71	1.2.4.1	2.4.1.83	2.7.4.24	1.1.1.41
2.7.1.19	1.1.1.2	2.1.1.45	1.2.1.36	3.1.3.15
5.3.1.9	4.1.2.5	2.7.4.9	1.2.1	2.6.1.78
4.1.3.16	2.7.7.4	1.11.1.5	1.4.3.4	4.2.3.12
2.5.1.74	2.4.1.83	2.5.1.47	3.5.3.18	2.7.1.67
1.1.1.153	2.1.1.45	3.3.1.1	4.1.1.32	2.7.1.137
2.1.1.107	2.7.4.9	1.2.1.12	4.1.1.9	3.1.3.64
2.3.1.54	1.11.1.5	2.7.2.3	1.8.1.2	1.14.11.8
1.3.3.4	2.5.1.47	4.2.1.11	2.1.1.222	4.1.3.38
1.13.11.27	3.3.1.1	1.1.1.49	3.1.3.41	4.1.2.-
1.4.3.16	1.2.1.12	1.1.1.86	2.7.7.63	1.2.3.1
1.18.1.2	2.7.2.3	4.4.1.8	1.12.98.1	1.14.11.1
1.7.1.10	4.2.1.11	5.3.3.2	1.1.1.206	2.8.1.8
2.6.1.1	1.1.1.49	2.7.7.14	4.1.1.29	2.3.1.181
1.8.3.1	1.1.1.86	2.5.1.29	1.1.1.38	3.6.1.19
4.1.1.50	3.2.1.84	1.1.1.28	1.5.3.13	3.5.4.1
6.1.1.16	4.4.1.8	5.5.1.4	1.14.13	2.4.2.4
1.2.1.3	5.3.3.2	1.3.1.33	3.1.3.8	2.1.2.2
2.7.4.14	2.7.7.14	1.3.5.1	3.5.1.4	1.7.3.3
2.5.1.1	2.5.1.29	1.1.1.22	5.4.99.9	3.5.2.17
3.5.4.16	3.5.4.3	2.1.2.11	1.1.1.107	3.5.2.5
1.1.1.29	1.1.1.28	3.1.3.18	3.1.6.2	3.6.1.11
1.1.1.169	5.5.1.4	2.3.3.13	5.1.1.1	4.1.99.1
3.1.3.3	1.3.1.75	6.3.2.5	1.3.99.23	4.1.1.19
1.3.1.70	1.3.1.33	2.1.1.13	1.1.1.179	3.5.3.12
4.3.1.19	1.3.5.1	2.1.1.14	4.1.1.38	1.5.3.17
2.7.6.1	4.3.3.6	1.5.1.20	2.8.1.1	1.2.1.31
1.3.98.1	1.1.1.22	1.1.1.44	2.4.1.260	1.3.8.6
1.2.1.5	2.1.2.11	1.3.1.9	6.2.1.13	2.6.1.14
2.6.1.44	3.1.3.18	2.1.3.3	2.7.1.159	2.6.1.15
2.7.1.23	2.3.3.13	4.1.1.37	1.1.1.18	3.5.1.3
1.14.13.70	6.3.2.5	3.1.3.11	3.6.3.4	2.6.1.96
2.5.1.19	2.1.1.13	4.1.2.13	6.6.1.2	2.6.1.19
1.1.1.3	2.1.1.14	2.6.1.13	1.13.99.1	1.3.8.4
3.1.3.77	1.5.1.20	2.5.1.10	1.14.13.9	5.1.99.1
6.1.1.7	1.1.1.44	2.5.1.1	1.3.99.26	1.1.99.1
2.6.1.42	1.3.1.9	1.17.1.2	1.1.1.294	1.5.8.4
1.14.99.33	2.1.3.3	2.3.1.39	2.4.1.16	1.5.8.3
5.2.1.2	4.1.1.37	1.2.1.27	1.1.1	2.7.7.13
2.1.1.79	3.1.3.11	1.7.1.1	2.8.1.9	2.7.7.69
5.3.99.3	4.1.2.13	1.3.1.83	2.4.1.173	3.1.3.93
4.1.1.48	2.6.1.13	5.4.99.5	4.4.1.5	1.1.1.316
4.2.1.3	2.5.1.10	4.99.1.1	2.1.1.161	1.8.5.1
2.7.4.3	2.5.1.1	2.7.1.19	2.6.1.7	1.14.17.4
1.1.1.94	1.17.1.2	2.2.1.2	2.5.1.82	4.2.1.109
4.3.1.12	4.1.3.4	1.8.7.1	1.5.3.16	1.13.11.54
2.8.2.1	2.3.1.39	2.5.1.16	3.5.1.2	2.A.1.8.7
2.7.4.6	1.2.1.27	6.2.1.5	1.5.8	2.A.1.8.6
2.7.1.15	1.7.1.1	5.1.3.1	2.6.1.64	1.9.3.1
2.4.2.7	1.3.1.83	2.2.1.1	4.1.99.19	2.4.1.131
1.2.1.27	5.4.99.5	1.5.1.2	2.5.1.17	2.4.1.130
2.1.1	4.99.1.1	5.1.1.7	4.1.3.40	2.4.1.267
1.5.1.34	2.7.1.19	2.5.1.54	3.3.2.6	2.4.1.256
1.3.5.6	2.2.1.2	2.3.1.16	4.2.1	2.4.1.119
6.3.4.5	4.4.1.16	1.1.1.85	6.3.1	3.2.1.106
4.2.1.75	1.8.7.1	4.2.3.4	2.7.3.2	3.2.1.113
4.2.3.5	2.5.1.16	2.3.1.50	1.2.1.10	3.2.1.114
1.4.7.1	6.2.1.5	6.4.1.4	3.1.3	2.1.1.5
2.1.1.142	5.1.3.1	2.3.1.179	4.1.3.6	2.5.1.117
2.7.1.108	2.2.1.1	4.2.3.5	2.7.1.105	2.5.1.115
2.1.1.163	1.5.1.2	2.6.1.85	2.7.1.12	5.5.1.24
1.1.1.205	5.1.1.7	2.7.7.60	1.8.4.9	1.1.1.237
1.4.1.4	2.5.1.54	3.7.1.2	1.1.1.284	4.2.1.-
6.3.5.5	2.3.1.16	1.13.11.5	3.6.5.5	3.1.2.23
1	1.2.4.4	1.2.1.11	4.2.1.46	2.1.1.114
2.6.1.39	2.3.1.168	2.7.2.4	1.7.99.1	1.14.13.-
1.1.1.267	1.1.1.85	4.1.1.21	1.1.5.4	2.1.1.201
5.4.2.3	4.2.3.4	6.3.2.6	1.2.5.1	1.14.13.132
3.5.1.31	2.3.1.50	5.3.1.23	3.6.1.22	1.14.13.72
1.5.1.2	6.4.1.4	3.2.2.9	3.5.1.89	1.1.1.170
6.1.1.12	4.2.1.18	3.2.2.16	3.6.3.9	1.3.1.-
4.3.1.17	2.3.1.179	2.7.2.8	3.5.5.1	5.-.-.-
4.2.1.1	4.2.3.5	2.3.1.12	3.4.11.2	1.14.21.6
2.5.1.21	2.6.1.85	6.3.4.5	1.3.99	1.14.14.-
3.6.1.42	2.7.7.60	2.1.3.2	6.3.4.1	1.3.1.71
1.3.1.20	3.7.1.2	3.5.2.3	3.5.1.25	2.6.1.30
3.2.1.21	1.13.11.5	6.3.4.4	3.6.1.53	1.1.1.65
3.6.1.5	1.2.1.11	2.7.8.15	2.7.1.144	4.1.99.17
1.5.7.1	2.7.2.4	2.1.1.95	1.3.99.22	2.8.1.7
2.7.7.4	4.1.1.21	1.1.1.267	2.7.1.29	2.7.7.73
2.8.3.5	6.3.2.6	6.3.3.1	3.1.2.12	2.8.1.10
1.1.1.193	5.3.1.23	6.3.5.3	4.4.1.15	5.3.99.10
2.5.1.72	2.7.1.100	5.4.3.8	1.1.1.19	2.2.1.9
3.1.3.2	3.2.2.9	1.2.1.41	1.8.4.10	4.2.99.20
3.6.3.5	3.2.2.16	6.3.2.3	1.13.11.53	4.2.1.113
1.1.1.37	2.7.2.8	1.1.1.23	5.3.99.2	6.2.1.26
1.4.1.14	2.3.1.12	6.6.1.1	2.7.1.31	1.14.15.12
2.6.1.52	6.3.4.5	2.1.1.11	3.1.3.46	6.3.3.3
6.2.1.4	2.1.3.2	1.3.5.6	4.1.3.34	2.8.1.6
2.7.6.5	3.5.2.3	5.5.1.9	1.12.1.3	3.1.3.-
2.5.1.48	3.5.1.53	1.14.13.70	1.16.1.1	1.5.1.30
1.3.1.26	5.4.99.8	2.7.1.148	4.2.1.122	3.6.1.9
4.1.1.20	6.3.4.4	4.2.1.51	2.1.1.6	2.A.23.2.2
1.7.1.1	2.7.8.15	2.5.1.32	1.1.99.14	2.A.18.5.2
3.1.2.6	2.1.1.95	2.5.1.61	1.1.1.27	2.A.18.6.4
4.1.1.31	1.1.1.267	4.2.1.24	4.1.2.17	2.A.3.3.3
1.14.19.4	6.3.3.1	1.3.3.3	5.4.3.2	2.A.47.3.1
6.3.4.13	6.3.5.3	1.3.3.4	1.8.4.11	2.A.7.9.3
2.5.1.3	5.5.1.19	6.3.4.13	2.4.2.22	2.7.7.18
2.7.1.49	5.4.3.8	5.3.1.16	1.5.3.1	2.5.1.-
1.10.3.9	1.2.1.41	3.1.3.3	1.3.5.4	1.3.7.2
2.7.1.48	6.3.2.3	2.5.1.21	2.3.1	1.3.7.3
2.3.3.10	1.1.1.23	3.1.3.37	1.1.1.274	1.14.13.81
2.5.1.18	6.6.1.1	2.5.1.19	2.4.2.11	5.2.1.12
1.1.1.21	2.1.1.11	2.6.1.83	2.7.9.2	5.2.1.13
1.1.1.31	1.3.5.6	6.1.1.17	2.3.2.2	1.3.99.30
1.13.11.43	5.5.1.9	1.2.1.70	1.2.1.9	5.3.99.9
2.5.1.16	1.14.13.70	2.1.2.9	3.5.2.9	2.7.9.3
1.3.5.2	2.7.1.148	1.3.1.70	1.1.1.200	1.3.1.12
2.4.2.1	4.2.1.51	1.2.1.8	1.3.99.28	2.A.71.2.2
1.14.99.3	1.3.5.5	6.1.1.19	1.4.1.13	2.7.7.30
4.1.1	2.5.1.32	6.1.1.16	1.1	2.7.1.16
5.1.1.7	2.5.1.61	6.1.1.14	3.6.1.8	2.7.1.17
1.1.1.40	4.2.1.24	6.1.1.21	1.8.3.5	5.3.1.5
3.5.1.1	1.3.3.3	6.1.1.5	5.4.99.7	2.7.7.64
3.5.3.1	1.3.3.4	6.1.1.4	2.5.1.83	5.1.3.-
1.5.1.15	6.3.4.13	6.1.1.6	2.8.3.1	1.1.1.-
5.3.1.16	2.4.2.-	6.1.1.10	2.4.1.214	9.A.8.1.2
2.7.1.151	5.3.1.16	6.1.1.20	4.1.2.14	9.A.8.1.5
6.6.1.1	3.1.3.3	6.1.1.15	2.5.1.31	2.A.5.1.3
1.14.16.1	2.5.1.21	6.1.1.3	3.6.1.16	2.A.5.5.1
1.1.1.157	3.1.3.37	6.1.1.2	1.1.2.3	2.A.53.1.3
3.1.2.4	2.3.1.61	6.1.1.1	2.3.1.76	2.A.53.1.4
2.7.2.3	1.2.4.2	6.1.1.9	2.4.1.90	2.A.12
2.5.1.10	2.5.1.19	2.7.1.23	1.3.1.43	1.A.26.1
3.6.1.6	2.6.1.83	4.2.1.2	2.4.1.258	2.3.1.4
2.7.1.56	1.17.1.8	2.6.1.42	6.3.5.10	3.1.4.53
1.2.99.3	6.1.1.17	5.4.2.8	2.6.1.17	2.1.1.37
6.4.1.3	1.2.1.70	2.6.1.57	3.6.3.8	2.5.1.87
5.3.1.23	2.1.2.9	1.6.5.3	2.7.1.165	3.6.1.-
1.10.9.1	3.5.1.49	3.1.2.14	1.1.1.88	2.A.49.-.-
1.1.1.28	1.-.-.-	2.1.2.10	2.7.1.134	2.A.36.7.-
1.11.1.9	1.3.1.70	4.2.1.59	5.3.2	3.6.3.6
6.1.1.21	1.2.1.8	2.3.1.38	1.4.1.9	5.1.3.5
6.3.3.2	1.2.1.16	6.4.1.2	1.14.19.44	2.8.2.-
1.17.4.1	6.1.1.19	1.4.1.14	2.4.1.6	1.6.5.9
1.1.1.178	6.1.1.16	1.11.1.6	4.1.1.-	1.10.3.11
6.3.1.2	6.1.1.14	2.7.4.14		4.3.1.3
3.2.1	6.1.1.21	5.3.1.6		4.2.1.49
1.3.99.5	6.1.1.5	3.5.4.9		3.5.2.7
3.6.1.23	6.1.1.4	1.5.1.5		3.5.3.8
1.1.5.5	6.1.1.6	2.7.2.2		2.7.1.68
5.1.2.3	6.1.1.10	2.2.1.7		3.1.3.36
2.5.1.62	6.1.1.20	3.13.1.1		3.1.4.11
2.6.1.57	6.1.1.15	4.2.1.9		2.A.21.6.-
6.3.5.4	6.1.1.3	6.3.2.12
6.3.2.6	6.1.1.2	1.7.7.1
5.4.2.2	6.1.1.1	2.6.1.11
2.7.1.4	6.1.1.9	6.3.2.1
2.1.2.11	2.7.1.23	1.1.1.100
3.5.3.4	2.A.7.9.1	1.14.99.3
4.1.1.37	4.2.1.2	2.5.1.62
2.7.4.24	2.6.1.4	4.2.1.20
2.7.4.7	2.6.1.42	6.1.1.11
4.2.1.22	5.4.2.11	6.1.1.22
1.7.1.4	5.4.2.12	2.3.1.35
1.4.3.19	1.4.3.5	4.2.1.10
2.4.2.8	5.4.2.8	2.5.1.15
1.2.1.36	2.6.1.57	4.2.1.33
1.2.1	1.6.5.3	4.3.2.1
1.17.7.1	1.6.99.3	1.17.7.1
1.4.3.4	3.1.2.14	4.2.1.3
3.5.3.18	2.1.2.10	1.10.3.9
2.7.6.3	1.4.4.2	1.10.9.1
4.2.1.19	1.1.99.2	1.97.1.12
1.5.1.12	4.2.1.59	2.7.1.2
4.2.1.33	2.3.1.38	2.7.1.11
4.1.1.32	6.4.1.2	3.1.1.31
1.2.1.11	1.4.1.14	4.1.1.39
5.4.4.2	1.11.1.6	4.1.3.1
4.1.1.9	2.7.4.14	3.5.3.1
1.8.1.2	5.3.1.6	1.4.1.4
2.1.1.64	3.5.4.9	1.4.1.2
2.1.1.222	1.5.1.5	4.3.1.12
3.1.3.41	2.7.2.2	2.3.1.1
2.7.1.11	2.2.1.7	1.2.1.38
3.5.4.25	3.13.1.1	3.5.1.5
2.1.1.41	4.2.1.9	2.7.2.11
4.6.1.2	6.3.2.12	1.14.11.2
2.3.3.9	6.3.2.17	1.1.1.95
1.5.1.3	1.7.7.1	2.6.1.52
2.7.7.63	2.6.1.11	1.1.1.3
5.5.1.4	6.3.2.1	2.7.1.39
1.12.98.1	1.1.1.100	4.2.3.1
4.3.2.1	3.5.3.11	4.1.1.20
1.1.1.206	2.4.2.18	2.7.1.25
2.7.7.2	1.14.99.3	1.8.4.8
3.6.1.41	1.6.2.4	2.3.1.31
4.1.1.29	2.5.1.62	2.5.1.49
3.5.4.12	4.2.1.20	4.2.1.22
1.8.1.4	3.1.2.28	4.4.1.1
5.3.3.2	6.1.1.11	6.3.1.1
2.1.1.11	6.1.1.22	3.5.1.1
2.5.1.47	2.3.1.35	2.4.2.17
2.7.1.90	4.2.1.10	3.6.1.31
5.3.1.1	4.1.2.9	3.5.4.19
6.1.1.17	4.1.2.22	4.2.1.19
1.3.1.78	2.5.1.84	2.6.1.9
2.6.1.9	2.5.1.15	2.2.1.6
1.1.1.38	4.2.1.33	1.1.1.25
1.14.13.90	4.3.2.1	2.7.1.71
1.1.1.34	1.17.7.1	1.3.1.78
1.5.3.13	2.1.1.295	1.14.16.1
1.14.13	4.2.1.3	4.2.1.96
2.4.2.10	1.10.3.9	1.5.1.34
2.7.1.36	1.10.9.1	4.1.3.27
4.1.3.1	1.97.1.12	5.3.1.24
3.1.3.8	2.A.1.1.28	4.1.1.48
1.1.1.95	2.7.1.2	3.5.4.16
3.3.1.1	2.7.1.11	1.1.1.153
4.1.1.21	2.A.7.9	6.3.4.15
3.5.1.4	2.A.105	1.14.19.2
4.6.1.1	3.1.1.31	2.7.1.82
2.5.1.15	2.A.29	2.1.1.103
1.5.1.9	4.2.1.12	2.7.7.15
1.3.1.21	4.2.1.14	3.1.3.25
5.4.99.2	4.1.1.39	2.7.7.9
2.7.1.33	2.7.2.1	1.6.2.2
4.99.1.1	1.1.1.41	1.14.19.1
4.1.1.33	4.1.3.1	2.3.1.15
2.5.1.49	3.5.3.1	2.3.1.51
1.17.1.2	1.4.1.4	3.1.3.4
5.4.99.9	1.4.1.2	2.7.8.2
4.4.1.1	1.2.1.88	1.14.19.6
1.3.3.3	1.5.5.2	1.14.19.-
6.1.1.1	4.3.1.12	3.1.1.4
3.5.1.10	2.3.1.1	2.3.1.199
1.1.1.107	1.2.1.38	1.1.1.330
4.2.1.10	3.5.1.5	4.2.1.134
5.3.1.6	2.7.2.11	1.3.1.93
3.1.6.2	1.14.11.2	2.3.1.23
5.1.1.1	1.1.1.95	3.1.4.4
3.5.99.2	2.6.1.52	2.7.7.41
2.1.3.3	1.1.1.3	2.7.1.107
4.2.1.96	2.7.1.39	2.7.8.1
1.5.1.8	4.2.3.1	2.7.8.11
6.2.1.5	4.3.3.7	2.7.1.32
1.1.3.15	4.1.1.20	2.7.1.151
1.97.1.12	2.7.1.25	2.7.1.158
4.1.99.12	1.8.4.8	3.1.1.5
1.3.99.23	2.3.1.31	3.1.4.46
1.1.1.179	2.5.1.49	2.3.1.20
2.4.1.132	4.2.1.22	2.3.1.158
6.2.1.12	4.4.1.1	3.1.1.3
1.3.2.3	6.3.1.1	3.1.1.23
4.1.1.38	3.5.1.1	5.1.3.2
2.7.6.2	2.4.2.17	2.4.1.46
2.8.1.1	3.6.1.31	2.4.1.241
2.4.1.260	3.5.4.19	2.4.1.-
6.2.1.13	4.2.1.19	2.7.8.5
1.15.1.1	2.6.1.9	3.1.3.27
2.7.9.1	3.1.3.15	2.4.1.184
2.7.8.15	2.2.1.6	3.1.1.26
6.3.1.1	1.1.1.25	3.2.1.22
1.1.1.49	2.7.1.71	3.2.1.23
1.6.1.1	2.6.1.78	3.6.3.47
2.7.1.159	1.3.1.78	1.3.3.6
6.3.4.4	1.14.16.1	4.2.1.17
1.1.1.18	4.2.1.96	1.1.1.35
3.7.1.2	1.5.1.34	5.3.3.8
6.4.1.1	4.1.3.27	1.3.1.34
2.7.1.71	5.3.1.24	2.3.1.7
3.6.3.4	4.1.1.48	2.3.1.137
1.3.5.1	3.5.4.16	2.7.6.3
2.6.1.13	4.2.3.12	2.3.1.21
3.1.1.31	1.1.1.153	1.1.5.3
3.6.1.43	6.3.4.15	1.3.8.1
6.1.1.15	1.14.19.2	1.3.8.8
6.6.1.2	2.7.1.82	4.2.1.74
6.1.1.11	2.1.1.103	1.1.1.211
1.13.99.1	2.7.7.15	2.3.1.9
1.14.13.9	3.1.3.25	2.3.1.41
5.1.3.18	2.7.7.9	2.7.8.-
2.7.1.40	1.6.2.2	3.1.1.-
2.4.1.117	1.14.19.1	2.3.1.-
2.3.1.12	2.3.1.15	2.4.2.10
1.1.1.2	2.3.1.51	3.6.1.5
3.2.2.16	3.1.3.4	2.7.4.6
2.3.3.1	2.7.8.2	2.7.1.48
1.6.1.2	1.14.19.6	3.1.3.5
1.3.99.26	1.14.19.-	4.2.1.70
6.3.5.2	3.1.1.4	2.4.2.9
2.3.1.35	2.3.1.199	3.5.4.12
2.7.1.26	1.1.1.330	2.4.2.1
2.5.1.61	4.2.1.134	1.3.98.1
1.1.1.294	1.3.1.93	2.4.2.14
2.4.1.16	2.3.1.23	4.3.2.2
1.1.1	3.1.4.4	2.4.2.7
1.1.1.271	2.7.7.41	2.1.2.3
2.4.2.9	2.7.1.107	3.5.4.10
1.1.1.85	2.7.8.1	2.4.2.8
4.2.3.4	2.7.8.11	2.7.1.20
4.1.1.36	2.7.1.32	3.5.4.4
5.3.1.24	2.7.1.67	1.17.1.4
6.1.1.9	2.7.1.137	1.17.3.2
2.8.1.9	3.1.3.64	3.5.3.4
4.2.1.2	2.7.1.151	3.6.1.29
2.4.1.173	2.7.1.158	3.6.1.41
4.4.1.5	3.1.1.5	4.6.1.1
2.5.1.32	3.1.4.46	2.7.4.8
2.1.1.161	2.3.1.20	4.6.1.2
2.6.1.7	2.3.1.158	2.7.6.5
2.1.1.45	3.1.1.3	1.1.1.40
2.5.1.82	3.1.1.23	1.1.1.42
1.5.3.16	5.1.3.2	1.8.3.1
2.1.2.3	2.4.1.46	3.1.3.7
3.5.1.2	2.4.1.241	4.1.1.23
1.5.8	2.4.1.-	4.1.1.17
6.3.2.12	2.7.8.5	4.1.1.50
2.2.1.6	3.1.3.27	2.5.1.22
2.7.1.52	2.4.1.184	1.5.1.8
2.7.4.8	3.1.1.26	1.5.1.9
2.4.1.15	3.2.1.22	4.1.1.15
6.3.4.2	3.2.1.23	2.6.1.16
2.6.1.64	3.6.3.47	2.6.1.5
1.2.1.12	1.3.3.6	1.13.11.27
4.2.1.104	4.2.1.17	5.2.1.2
4.1.99.19	1.1.1.35	2.3.3.10
2.3.1.1	5.3.3.8	2.8.3.5
6.1.1.4	1.3.1.34	3.1.2.4
1.1.1.86	2.3.1.7	1.1.1.31
2.5.1.17	2.3.1.137	6.4.1.3
2.7.1.39	1.14.11.8	5.4.99.2
2.6.1.16	4.1.3.38	2.5.1.48
1.2.1.41	2.7.6.3	4.4.1.14
1.7.7.1	4.1.2.-	5.3.1.8
2.5.1.54	1.2.3.1	5.1.3.18
3.1.7.2	1.14.11.1	1.3.2.3
6.1.1.10	2.3.1.21	1.11.1.11
4.1.3.40	1.1.5.3	3.1.3.77
1.8.1.7	1.3.8.1	2.8.1.2
6.3.2.2	1.3.8.8	4.2.1.1
3.3.2.6	4.2.1.74	1.7.1.4
4.2.1	1.1.1.211	4.2.1.104
1.2.4.1	2.3.1.9	1.10.2.2
6.2.1.1	2.8.1.8	2.4.1.141
3.6.1.28	2.3.1.181	2.4.1.142
6.3.1	2.3.1.41	2.4.1.132
2.7.3.2	2.7.8.-	2.4.1.257
1.2.1.10	3.1.1.-	2.4.1.259
2.7.2.2	2.3.1.-	2.4.1.261
2.5.1.9	2.4.2.10	2.7.1.108
2.6.1.85	3.6.1.5	3.6.1.43
3.5.2.3	2.7.4.6	2.4.1.117
3.2.2.9	3.6.1.19	2.4.1.265
3.1.3	2.7.1.48	2.6.1.39
2.7.2.8	3.1.3.5	1.1.1.34
2.3.1.47	4.2.1.70	2.7.1.36
4.1.3.6	2.4.2.9	2.7.4.2
2.1.2.9	3.5.4.1	4.1.1.33
2.7.7.3	3.5.4.12	4.6.1.12
2.7.1.105	2.4.2.1	6.2.1.12
1.1.1.25	2.4.2.4	2.5.1.39
3.1.3.12	1.3.98.1	2.1.1.64
3.1.3.5	2.4.2.14	2.1.1.41
2.7.1.12	2.1.2.2	1.3.1.21
1.8.4.9	4.3.2.2	1.14.-.-
2.1.3.2	2.4.2.7	1.1.1.102
2.1.1.95	2.1.2.3	2.7.1.91
1.2.1.8	3.5.4.10	2.3.1.24
1.1.1.284	2.4.2.8	3.5.1.23
4.2.1.70	2.7.1.20	4.1.2.27
1.6.5.3	3.5.4.4	2.7.4.7
3.1.3.74	1.17.1.4	1.4.3.19
6.4.1.4	1.17.3.2	2.5.1.3
3.5.4.10	1.7.3.3	3.1.3.2
3.6.5.5	3.5.2.17	2.7.6.2
4.2.1.46	3.5.2.5	3.6.1.28
1.7.99.1	3.5.3.4	3.5.99.2
1.1.5.4	3.6.1.29	2.7.1.49
1.2.5.1	3.6.1.41	5.4.4.2
3.6.1.22	4.6.1.1	4.1.3.36
2.6.1.11	2.7.4.8	2.3.1.47
5.4.2.1	3.6.1.11	2.6.1.62
3.5.1.89	4.6.1.2	3.5.4.25
2.7.1.2	2.7.6.5	3.5.4.26
3.6.3.9	1.1.1.40	1.1.1.193
4.2.1.11	1.1.1.42	4.1.99.12
3.6.1.1	1.8.3.1	2.5.1.78
1.10.2.2	3.1.3.7	2.5.1.9
3.5.5.1	4.1.1.23	2.7.1.26
4.2.1.52	4.1.99.1	2.7.7.2
1.8.7.1	4.1.1.17	6.1.1.18
2.7.7.9	4.1.1.19	6.1.1.7
3.4.11.2	3.5.3.12	6.1.1.12
1.3.99	4.1.1.50	1.1.3.15
2.4.1.265	2.5.1.22	1.1.1.29
3.5.1.5	1.5.3.17	1.1.1.169
1.17.1.4	1.5.1.8	1.2.1.3
5.3.1.8	1.5.1.9	2.7.1.33
6.3.2.5	1.2.1.31	4.1.1.36
4.2.1.47	1.3.8.6	2.7.1.24
4.2.3.1	2.6.1.14	1.4.3.16
2.4.2.17	2.6.1.15	2.5.1.72
1.1.1.22	3.5.1.3	2.4.2.19
6.1.1.22	4.1.1.15	6.3.5.1
6.3.4.1	2.6.1.96	1.6.1.1
3.5.1.25	2.6.1.19	6.3.3.2
3.6.1.53	2.6.1.16	4.2.1.75
2.7.1.144	2.6.1.5	1.14.13.90
1.3.99.22	1.13.11.27	1.10.99.3
3.5.4.6	5.2.1.2	1.8.1.7
2.5.1.29	1.3.8.4	1.11.1.9
4.2.1.20	2.3.3.10	1.18.1.2
2.7.1.29	2.8.3.5	2.7.1.52
1.1.1.44	3.1.2.4	4.2.1.47
1.5.99.8	1.1.1.31	1.1.1.271
2.8.1.2	6.4.1.3	2.7.1.90
3.5.4.4	5.1.99.1	2.7.1.6
3.1.2.12	5.4.99.2	4.1.1.35
4.2.1.51	1.1.99.1	2.4.1.15
4.4.1.15	1.5.8.4	3.1.3.12
1.1.1.19	1.5.8.3	4.2.1.76
2.7.7.23	2.5.1.48	6.3.4.16
1.8.4.10	4.4.1.14	6.3.5.5
5.4.2.8	5.3.1.8	2.1.1.163
3.5.4.19	2.7.7.13	1.5.5.1
6.1.1.5	5.1.3.18	3.5.1.12
1.13.11.53	2.7.7.69	2.7.7.3
2.7.1.25	3.1.3.93	5.4.2.3
1.14.11.2	1.1.1.316	2.7.7.23
2.6.1.2	1.3.2.3	6.3.2.2
2.5.1.78	1.11.1.11	3.1.7.2
3.5.4.9	1.8.5.1	2.4.1.34
6.3.5.3	1.14.17.4	1.15.1.1
4.1.3.27	4.2.1.109	1.5.99.8
5.3.99.2	3.1.3.77	1.3.1.26
2.7.1.31	1.13.11.54	1.5.1.12
5.4.99.5	2.8.1.2	5.4.2.1
3.1.3.46	4.2.1.1	4.2.1.52
1.17.3.2	2.A.1.8.7	6.3.4.1
1.5.1.5	2.A.1.8.6	1.2.1.88
6.3.3.1	1.7.1.4	4.3.3.7
1.11.1.11	4.2.1.104	1.5.5.2
4.1.3.34	1.10.2.2	1.17.1.8
4.1.1.23	1.9.3.1	5.4.2.11
2.4.2.19	2.4.1.141	5.4.2.12
2.7.2.4	2.4.1.142
1.12.1.3	2.4.1.132
4.2.1.9	2.4.1.257
1.16.1.1	2.4.1.131
1.8.1.9	2.4.1.130
1.3.1.83	2.4.1.259
4.2.1.122	2.4.1.261
2.3.1.31	2.7.1.108
6.1.1.20	3.6.1.43
3.5.4.26	2.4.1.117
2.2.1.2	2.4.1.267
2.1.1.6	2.4.1.265
1.1.99.14	2.4.1.256
2.2.1.7	2.4.1.119
2.4.1.34	3.2.1.106
1.1.1.27	3.2.1.113
2.2.1.1	3.2.1.114
2.4.1.83	2.1.1.5
2.4.1.261	2.6.1.39
4.1.2.17	1.1.1.34
5.4.3.2	2.7.1.36
4.2.1.24	2.7.4.2
3.6.1.31	4.1.1.33
4.1.1.15	4.6.1.12
2.1.1.13	2.5.1.117
1.11.1.5	2.5.1.115
6.1.1.6	5.5.1.24
2.7.1.148	1.1.1.237
6.1.1.2	4.2.1.-
1.6.2.2	6.2.1.12
6.3.5.1	3.1.2.23
1.8.4.11	2.5.1.39
1.3.1.33	2.1.1.114
1.1.1.42	1.14.13.-
2.7.2.11	2.1.1.201
2.4.2.22	2.1.1.64
1.5.3.1	1.14.13.132
2.1.2.1	2.1.1.41
2.7.1.6	1.14.13.72
1.3.5.4	1.1.1.170
1.13.11.5	1.3.1.-
2.3.1	5.-.-.-
6.3.2.1	1.14.21.6
6.3.4.16	1.14.14.-
1.1.1.274	1.3.1.71
2.4.2.11	1.3.1.21
1.2.1.38	1.14.-.-
2.7.4.9	1.1.1.102
2.4.1.259	2.7.1.91
4.1.3.36	2.3.1.24
4.1.2.5	3.5.1.23
2.7.9.2	4.1.2.27
2.3.2.2	2.6.1.30
3.6.1.29	1.1.1.65
1.2.1.9	4.1.99.17
3.5.2.9	2.7.4.7
5.1.3.1	2.8.1.7
6.1.1.3	2.7.7.73
1.1.1.200	1.4.3.19
4.1.1.17	2.8.1.10
2.7.1.35	5.3.99.10
2.3.3.13	2.5.1.3
1.3.99.28	3.1.3.2
1.4.1.13	2.7.6.2
1.1	3.6.1.28
5.4.3.8	3.5.99.2
4.1.1.35	2.7.1.49
4.1.1.39	5.4.4.2
3.6.1.8	2.2.1.9
2.5.1.6	4.2.99.20
1.8.3.5	4.2.1.113
2.4.2.14	6.2.1.26
5.4.99.7	4.1.3.36
3.1.3.7	1.14.15.12
2.5.1.83	2.3.1.47
2.8.3.1	2.6.1.62
2.4.1.214	6.3.3.3
2.6.1.5	2.8.1.6
4.1.2.14	3.5.4.25
2.7.1.24	3.5.4.26
1.10.99.3	1.1.1.193
6.1.1.14	3.1.3.-
2.4.1.257	4.1.99.12
2.5.1.31	2.5.1.78
3.6.1.16	2.5.1.9
6.3.2.3	2.7.1.26
2.6.1.62	2.7.7.2
1.1.2.3	1.5.1.30
2.3.1.76	3.6.1.9
3.1.3.11	2.A.23.2.2
2.4.1.90	6.1.1.18
4.4.1.8	2.A.18.5.2
1.4.1.2	6.1.1.7
2.4.1.141	2.A.18.6.4
2.5.1.39	6.1.1.12
6.1.1.18	2.A.3.3.3
1.3.1.43	1.1.3.15
2.4.1.258	1.1.1.29
2.7.1.158	2.A.47.3.1
6.3.5.10	2.A.7.9.3
2.5.1.22	1.1.1.169
3.1.3.37	1.2.1.3
4.4.1.14	2.7.1.33
2.1.1.14	4.1.1.36
2.6.1.17	2.7.1.24
3.6.3.8	1.4.3.16
6.3.4.3	2.5.1.72
2.6.1.83	2.4.2.19
2.7.1.165	2.7.7.18
1.1.1.88	6.3.5.1
2.1.2.10	1.6.1.1
4.2.1.76	6.3.3.2
1.5.5.1	4.2.1.75
2.7.1.134	2.5.1.-
5.3.2	1.3.7.2
2.7.1.20	1.3.7.3
1.2.1.70	1.14.13.81
2.7.4.2	5.2.1.12
2.3.1.30	5.2.1.13
1.8.4.8	1.3.99.30
1.4.1.9	1.14.13.90
4.6.1.12	5.3.99.9
2.7.7.60	1.10.99.3
2.4.1.142	2.7.9.3
2.7.8.5	1.8.1.7
2.3.1.51	1.11.1.9
3.1.3.27	1.18.1.2
2.7.8.-	1.3.1.12
3.1.1.-	2.A.71.2.2
2.3.1.-	2.7.1.52
2.3.1.179	2.7.7.30
3.1.2.14	4.2.1.47
4.2.1.59	1.1.1.271
2.3.1.38	2.7.1.90
1.14.19.2	2.7.1.16
6.3.4.15	2.7.1.17
2.3.1.199	5.3.1.5
1.1.1.330	2.7.7.64
4.2.1.134	2.7.1.6
1.3.1.93	4.1.1.35
3.1.1.4	2.4.1.15
3.1.4.4	3.1.3.12
3.5.1.12	4.2.1.76
5.3.3.8	5.1.3.-
1.14.19.6	1.1.1.-
1.14.19.-	6.3.4.16
2.3.1.23	6.3.5.5
2.3.1.21	9.A.8.1.2
2.3.1.137	9.A.8.1.5
1.3.8.8	2.A.5.1.3
4.2.1.74	2.A.5.5.1
1.1.1.211	2.A.53.1.3
3.1.3.4	2.A.53.1.4
2.4.1.46	2.A.12
2.4.1.241	2.1.1.163
2.7.7.41	1.5.5.1
2.4.1.184	3.5.1.12
3.1.1.26	2.7.7.3
2.1.1.103	1.A.26.1
2.7.8.2	2.3.1.4
2.7.1.107	5.4.2.3
2.7.8.1	2.7.7.23
2.7.8.11	6.3.2.2
2.7.1.32	3.1.4.53
3.1.1.5	2.1.1.37
3.1.4.46	3.1.7.2
2.3.1.24	2.5.1.87
3.5.1.23	3.6.1.-
1.14.-.-	2.A.49.-.-
2.4.1.-	2.A.36.7.-
3.6.3.47	3.6.3.6
2.3.1.20	5.1.3.5
2.3.1.158	2.8.2.-
3.1.1.3	1.6.5.9
3.1.1.23	1.10.3.11
1.14.19.44	4.3.1.3
2.4.1.6	4.2.1.49
4.1.1.-	3.5.2.7
	3.5.3.8
	2.4.1.34
	1.15.1.1
	2.7.1.68
	3.1.3.36
	3.1.4.11
	2.A.21.6.-

## Sheet: CommonEnzyms_iThaps987_iLB1025
List of Common Enzymes in iThaps987 and iLB1025				Pathway wise distribution of Common Enzymes in iThaps987 and iLB1025
Ecs	Pathways	Pathway Category		Amino Acid Metabolism	128
6.3.5.4	Alanine, aspartate and glutamate metabolism	Amino Acid Metabolism		Fatty Acid Metabolism	79
2.6.1.44	Alanine, aspartate and glutamate metabolism	Amino Acid Metabolism		Carbohydrate Metabolism	70
1.4.1.14	Alanine, aspartate and glutamate metabolism	Amino Acid Metabolism		Vitamins and Co-factors	59
6.3.1.1	Alanine, aspartate and glutamate metabolism	Amino Acid Metabolism		Nucleotide Metabolism	50
3.5.1.1	Alanine, aspartate and glutamate metabolism	Amino Acid Metabolism		Carotenoid Metabolism	34
4.1.1.15	Alanine, aspartate and glutamate metabolism	Amino Acid Metabolism		Aminoacyl-tRNA biosynthesis	19
2.6.1.16	Alanine, aspartate and glutamate metabolism	Amino Acid Metabolism		N-Glycan biosynthesis	12
1.4.3.16	Alanine, aspartate and glutamate metabolism	Amino Acid Metabolism		Others	8
1.5.1.12	Alanine, aspartate and glutamate metabolism || Arginine and proline metabolism	Amino Acid Metabolism		Amino and nucleotide sugar metabolism	6
1.2.1.88	Alanine, aspartate and glutamate metabolism || Arginine and proline metabolism	Amino Acid Metabolism		Nitrogen metabolism	5
2.6.1.13	Arginine and proline metabolism	Amino Acid Metabolism		Oxidative Phosphorylation	5
1.5.1.2	Arginine and proline metabolism	Amino Acid Metabolism		Photosynthesis	4
1.2.1.41	Arginine and proline metabolism	Amino Acid Metabolism		Sulfur metabolism	4
4.3.1.12	Arginine and proline metabolism	Amino Acid Metabolism
2.7.2.11	Arginine and proline metabolism	Amino Acid Metabolism
1.14.11.2	Arginine and proline metabolism	Amino Acid Metabolism
4.1.1.17	Arginine and proline metabolism	Amino Acid Metabolism
1.5.99.8	Arginine and proline metabolism	Amino Acid Metabolism
1.5.5.2	Arginine and proline metabolism	Amino Acid Metabolism
6.3.1.2	Arginine biosynthesis	Amino Acid Metabolism
2.6.1.2	Arginine biosynthesis	Amino Acid Metabolism
2.1.3.3	Arginine biosynthesis	Amino Acid Metabolism
2.7.2.8	Arginine biosynthesis	Amino Acid Metabolism
2.6.1.11	Arginine biosynthesis	Amino Acid Metabolism
2.3.1.35	Arginine biosynthesis	Amino Acid Metabolism
2.3.1.1	Arginine biosynthesis	Amino Acid Metabolism
1.2.1.38	Arginine biosynthesis	Amino Acid Metabolism
3.5.1.5	Arginine biosynthesis	Amino Acid Metabolism
6.3.4.5	Arginine biosynthesis || Alanine, aspartate and glutamate metabolism	Amino Acid Metabolism
4.3.2.1	Arginine biosynthesis || Alanine, aspartate and glutamate metabolism	Amino Acid Metabolism
1.4.1.4	Arginine biosynthesis || Alanine, aspartate and glutamate metabolism	Amino Acid Metabolism
1.4.1.2	Arginine biosynthesis || Alanine, aspartate and glutamate metabolism	Amino Acid Metabolism
6.3.4.16	Arginine biosynthesis || Alanine, aspartate and glutamate metabolism	Amino Acid Metabolism
3.5.3.1	Arginine biosynthesis || Arginine and proline metabolism	Amino Acid Metabolism
2.7.2.2	Arginine biosynthesis || Purine Metabolism	Amino Acid Metabolism
2.6.1.1	Arginine biosynthesis, Alanine, || aspartate and glutamate metabolism	Amino Acid Metabolism
2.5.1.6	Cysteine and methionine metabolism	Amino Acid Metabolism
2.3.1.30	Cysteine and methionine metabolism	Amino Acid Metabolism
2.5.1.47	Cysteine and methionine metabolism	Amino Acid Metabolism
3.3.1.1	Cysteine and methionine metabolism	Amino Acid Metabolism
4.4.1.8	Cysteine and methionine metabolism	Amino Acid Metabolism
2.1.1.13	Cysteine and methionine metabolism	Amino Acid Metabolism
2.1.1.14	Cysteine and methionine metabolism	Amino Acid Metabolism
2.5.1.16	Cysteine and methionine metabolism	Amino Acid Metabolism
5.3.1.23	Cysteine and methionine metabolism	Amino Acid Metabolism
3.2.2.9	Cysteine and methionine metabolism	Amino Acid Metabolism
3.2.2.16	Cysteine and methionine metabolism	Amino Acid Metabolism
6.3.2.3	Cysteine and methionine metabolism	Amino Acid Metabolism
2.6.1.57	Cysteine and methionine metabolism	Amino Acid Metabolism
2.3.1.31	Cysteine and methionine metabolism	Amino Acid Metabolism
2.5.1.49	Cysteine and methionine metabolism	Amino Acid Metabolism
4.1.1.50	Cysteine and methionine metabolism	Amino Acid Metabolism
2.5.1.48	Cysteine and methionine metabolism	Amino Acid Metabolism
4.4.1.14	Cysteine and methionine metabolism	Amino Acid Metabolism
3.1.3.77	Cysteine and methionine metabolism	Amino Acid Metabolism
2.8.1.2	Cysteine and methionine metabolism	Amino Acid Metabolism
6.3.2.2	Cysteine and methionine metabolism	Amino Acid Metabolism
2.5.1.22	Cysteine and methionine metabolism || Arginine and proline metabolism	Amino Acid Metabolism
2.6.1.42	Cysteine and methionine metabolism || Valine, leucine and isoleucine biosynthesis	Amino Acid Metabolism
1.8.1.7	Glutathione metabolism	Amino Acid Metabolism
1.11.1.9	Glutathione metabolism	Amino Acid Metabolism
4.3.1.19	Glycine, serine and threonine metabolism	Amino Acid Metabolism
2.1.2.1	Glycine, serine and threonine metabolism	Amino Acid Metabolism
1.2.1.11	Glycine, serine and threonine metabolism	Amino Acid Metabolism
2.7.2.4	Glycine, serine and threonine metabolism	Amino Acid Metabolism
3.1.3.3	Glycine, serine and threonine metabolism	Amino Acid Metabolism
1.2.1.8	Glycine, serine and threonine metabolism	Amino Acid Metabolism
2.1.2.10	Glycine, serine and threonine metabolism	Amino Acid Metabolism
4.2.1.20	Glycine, serine and threonine metabolism	Amino Acid Metabolism
1.1.1.95	Glycine, serine and threonine metabolism	Amino Acid Metabolism
2.7.1.39	Glycine, serine and threonine metabolism	Amino Acid Metabolism
4.2.3.1	Glycine, serine and threonine metabolism	Amino Acid Metabolism
1.1.1.29	Glycine, serine and threonine metabolism	Amino Acid Metabolism
2.6.1.52	Glycine, serine and threonine metabolism || Cysteine and methionine metabolism	Amino Acid Metabolism
1.1.1.3	Glycine, serine and threonine metabolism || Cysteine and methionine metabolism	Amino Acid Metabolism
4.2.1.22	Glycine, serine and threonine metabolism || Cysteine and methionine metabolism	Amino Acid Metabolism
4.4.1.1	Glycine, serine and threonine metabolism || Cysteine and methionine metabolism	Amino Acid Metabolism
4.1.1.22	Histidine metabolism	Amino Acid Metabolism
1.1.1.23	Histidine metabolism	Amino Acid Metabolism
5.3.1.16	Histidine metabolism	Amino Acid Metabolism
2.4.2.17	Histidine metabolism	Amino Acid Metabolism
3.6.1.31	Histidine metabolism	Amino Acid Metabolism
3.5.4.19	Histidine metabolism	Amino Acid Metabolism
4.2.1.19	Histidine metabolism	Amino Acid Metabolism
2.6.1.9	Histidine metabolism || Tyrosine metabolism || Phenylalanine, tyrosine and tryptophan biosynthesis	Amino Acid Metabolism
5.1.1.7	Lysine biosynthesis	Amino Acid Metabolism
2.6.1.83	Lysine biosynthesis	Amino Acid Metabolism
4.1.1.20	Lysine biosynthesis	Amino Acid Metabolism
2.6.1.39	Lysine biosynthesis	Amino Acid Metabolism
1.3.1.26	Lysine biosynthesis	Amino Acid Metabolism
4.2.1.52	Lysine biosynthesis	Amino Acid Metabolism
4.3.3.7	Lysine biosynthesis	Amino Acid Metabolism
1.17.1.8	Lysine biosynthesis	Amino Acid Metabolism
1.5.1.8	Lysine degradation	Amino Acid Metabolism
1.5.1.9	Lysine degradation	Amino Acid Metabolism
5.4.99.5	Phenylalanine, tyrosine and tryptophan biosynthesis	Amino Acid Metabolism
2.5.1.54	Phenylalanine, tyrosine and tryptophan biosynthesis	Amino Acid Metabolism
4.2.3.4	Phenylalanine, tyrosine and tryptophan biosynthesis	Amino Acid Metabolism
4.2.3.5	Phenylalanine, tyrosine and tryptophan biosynthesis	Amino Acid Metabolism
4.2.1.51	Phenylalanine, tyrosine and tryptophan biosynthesis	Amino Acid Metabolism
2.5.1.19	Phenylalanine, tyrosine and tryptophan biosynthesis	Amino Acid Metabolism
4.2.1.10	Phenylalanine, tyrosine and tryptophan biosynthesis	Amino Acid Metabolism
1.1.1.25	Phenylalanine, tyrosine and tryptophan biosynthesis	Amino Acid Metabolism
2.7.1.71	Phenylalanine, tyrosine and tryptophan biosynthesis	Amino Acid Metabolism
1.3.1.78	Phenylalanine, tyrosine and tryptophan biosynthesis	Amino Acid Metabolism
1.14.16.1	Phenylalanine, tyrosine and tryptophan biosynthesis	Amino Acid Metabolism
4.1.3.27	Phenylalanine, tyrosine and tryptophan biosynthesis	Amino Acid Metabolism
5.3.1.24	Phenylalanine, tyrosine and tryptophan biosynthesis	Amino Acid Metabolism
4.1.1.48	Phenylalanine, tyrosine and tryptophan biosynthesis	Amino Acid Metabolism
2.6.1.5	Phenylalanine, tyrosine and tryptophan biosynthesis	Amino Acid Metabolism
4.1.2.5	Threoninie and Glycine	Amino Acid Metabolism
1.11.1.6	Tryptophan metabolism	Amino Acid Metabolism
3.7.1.2	Tyrosine metabolism	Amino Acid Metabolism
1.13.11.5	Tyrosine metabolism	Amino Acid Metabolism
5.2.1.2	Tyrosine metabolism	Amino Acid Metabolism
1.13.11.27	Tyrosine metabolism || Phenylalanine metabolism	Amino Acid Metabolism
1.1.1.85	Valine, leucine and isoleucine biosynthesis	Amino Acid Metabolism
4.2.1.9	Valine, leucine and isoleucine biosynthesis	Amino Acid Metabolism
4.2.1.33	Valine, leucine and isoleucine biosynthesis	Amino Acid Metabolism
2.2.1.6	Valine, leucine and isoleucine biosynthesis	Amino Acid Metabolism
1.1.1.86	Valine, leucine and isoleucine biosynthesis || Pantothenate and CoA biosynthesis	Amino Acid Metabolism
2.3.3.13	Valine, leucine and isoleucine biosynthesis || Pyruvate metabolism	Amino Acid Metabolism
6.4.1.4	Valine, leucine and isoleucine degradation	Amino Acid Metabolism
3.1.2.4	Valine, leucine and isoleucine degradation	Amino Acid Metabolism
1.1.1.31	Valine, leucine and isoleucine degradation	Amino Acid Metabolism
6.4.1.3	Valine, leucine and isoleucine degradation	Amino Acid Metabolism
5.4.99.2	Valine, leucine and isoleucine degradation	Amino Acid Metabolism
1.2.1.27	Valine, leucine and isoleucine degradation || Propanoate metabolism	Amino Acid Metabolism
3.13.1.1	Amino sugar and nucleotide sugar metabolism	Amino sugar and nucleotide sugar metabolism
1.6.2.2	Amino sugar and nucleotide sugar metabolism	Amino sugar and nucleotide sugar metabolism
4.1.1.35	Amino sugar and nucleotide sugar metabolism	Amino sugar and nucleotide sugar metabolism
4.2.1.76	Amino sugar and nucleotide sugar metabolism	Amino sugar and nucleotide sugar metabolism
5.4.2.3	Amino sugar and nucleotide sugar metabolism	Amino sugar and nucleotide sugar metabolism
2.7.7.23	Amino sugar and nucleotide sugar metabolism	Amino sugar and nucleotide sugar metabolism
6.1.1.19	Aminoacyl-tRNA biosynthesis	Aminoacyl-tRNA biosynthesis
6.1.1.16	Aminoacyl-tRNA biosynthesis	Aminoacyl-tRNA biosynthesis
6.1.1.14	Aminoacyl-tRNA biosynthesis	Aminoacyl-tRNA biosynthesis
6.1.1.21	Aminoacyl-tRNA biosynthesis	Aminoacyl-tRNA biosynthesis
6.1.1.5	Aminoacyl-tRNA biosynthesis	Aminoacyl-tRNA biosynthesis
6.1.1.4	Aminoacyl-tRNA biosynthesis	Aminoacyl-tRNA biosynthesis
6.1.1.6	Aminoacyl-tRNA biosynthesis	Aminoacyl-tRNA biosynthesis
6.1.1.10	Aminoacyl-tRNA biosynthesis	Aminoacyl-tRNA biosynthesis
6.1.1.20	Aminoacyl-tRNA biosynthesis	Aminoacyl-tRNA biosynthesis
6.1.1.15	Aminoacyl-tRNA biosynthesis	Aminoacyl-tRNA biosynthesis
6.1.1.3	Aminoacyl-tRNA biosynthesis	Aminoacyl-tRNA biosynthesis
6.1.1.2	Aminoacyl-tRNA biosynthesis	Aminoacyl-tRNA biosynthesis
6.1.1.1	Aminoacyl-tRNA biosynthesis	Aminoacyl-tRNA biosynthesis
6.1.1.9	Aminoacyl-tRNA biosynthesis	Aminoacyl-tRNA biosynthesis
6.1.1.11	Aminoacyl-tRNA biosynthesis	Aminoacyl-tRNA biosynthesis
6.1.1.22	Aminoacyl-tRNA biosynthesis	Aminoacyl-tRNA biosynthesis
6.1.1.18	Aminoacyl-tRNA biosynthesis	Aminoacyl-tRNA biosynthesis
6.1.1.7	Aminoacyl-tRNA biosynthesis	Aminoacyl-tRNA biosynthesis
6.1.1.12	Aminoacyl-tRNA biosynthesis	Aminoacyl-tRNA biosynthesis
5.1.3.18	Ascorbate and aldarate metabolism	Carbohydrate Metabolism
1.3.2.3	Ascorbate and aldarate metabolism	Carbohydrate Metabolism
1.11.1.11	Ascorbate and aldarate metabolism	Carbohydrate Metabolism
2.3.3.10	Butanoate metabolism || Synthesis and degradation of ketone bodies || Valine, leucine and isoleucine degradation	Carbohydrate Metabolism
2.8.3.5	Butanoate metabolism || Synthesis and degradation of ketone bodies || Valine, leucine and isoleucine degradation	Carbohydrate Metabolism
2.7.1.19	Carbon fixation in photosynthetic organisms	Carbohydrate Metabolism
3.1.3.37	Carbon fixation in photosynthetic organisms	Carbohydrate Metabolism
1.1.1.37	Citrate cycle (TCA cycle)	Carbohydrate Metabolism
2.3.3.1	Citrate cycle (TCA cycle)	Carbohydrate Metabolism
6.2.1.5	Citrate cycle (TCA cycle)	Carbohydrate Metabolism
4.2.1.2	Citrate cycle (TCA cycle)	Carbohydrate Metabolism
4.2.1.3	Citrate cycle (TCA cycle)	Carbohydrate Metabolism
1.1.1.42	Citrate cycle (TCA cycle)	Carbohydrate Metabolism
1.3.5.1	Citrate cycle (TCA cycle) || Oxidative phosphorylation	Carbohydrate Metabolism
6.4.1.1	Citrate cycle (TCA cycle) || Pyruvate metabolism	Carbohydrate Metabolism
5.4.2.8	Fructose and mannose metabolism	Carbohydrate Metabolism
5.3.1.8	Fructose and mannose metabolism	Carbohydrate Metabolism
2.7.1.52	Fructose and mannose metabolism	Carbohydrate Metabolism
4.2.1.47	Fructose and mannose metabolism	Carbohydrate Metabolism
1.1.1.271	Fructose and mannose metabolism	Carbohydrate Metabolism
5.1.3.2	Galactose metabolism	Carbohydrate Metabolism
3.2.1.23	Galactose metabolism	Carbohydrate Metabolism
2.7.1.6	Galactose metabolism	Carbohydrate Metabolism
3.2.1.22	Galactose metabolism || Glycerolipid metabolism	Carbohydrate Metabolism
6.2.1.1	Glycolysis / Gluconeogenesis	Carbohydrate Metabolism
5.3.1.9	Glycolysis / Gluconeogenesis	Carbohydrate Metabolism
5.3.1.1	Glycolysis / Gluconeogenesis	Carbohydrate Metabolism
5.4.2.2	Glycolysis / Gluconeogenesis	Carbohydrate Metabolism
2.7.1.40	Glycolysis / Gluconeogenesis	Carbohydrate Metabolism
1.2.1.12	Glycolysis / Gluconeogenesis	Carbohydrate Metabolism
2.7.2.3	Glycolysis / Gluconeogenesis	Carbohydrate Metabolism
4.2.1.11	Glycolysis / Gluconeogenesis	Carbohydrate Metabolism
2.7.1.2	Glycolysis / Gluconeogenesis	Carbohydrate Metabolism
2.7.1.11	Glycolysis / Gluconeogenesis	Carbohydrate Metabolism
1.2.1.3	Glycolysis / Gluconeogenesis	Carbohydrate Metabolism
4.1.1.49	Glycolysis / Gluconeogenesis || Citrate cycle (TCA cycle) || Pyruvate metabolism	Carbohydrate Metabolism
1.8.1.4	Glycolysis / Gluconeogenesis || Citrate cycle (TCA cycle) || Pyruvate metabolism	Carbohydrate Metabolism
1.2.4.1	Glycolysis / Gluconeogenesis || Citrate cycle (TCA cycle) || Pyruvate metabolism	Carbohydrate Metabolism
2.3.1.12	Glycolysis / Gluconeogenesis || Citrate cycle (TCA cycle) ||Pyruvate metabolism	Carbohydrate Metabolism
5.4.2.1	Glycolysis / Gluconeogenesis || Glycine, serine and threonine metabolism	Carbohydrate Metabolism
5.4.2.11	Glycolysis / Gluconeogenesis || Glycine, serine and threonine metabolism	Carbohydrate Metabolism
5.4.2.12	Glycolysis / Gluconeogenesis || Glycine, serine and threonine metabolism	Carbohydrate Metabolism
1.1.1.2	Glycolysis / Gluconeogenesis || Pentose and glucuronate interconversions	Carbohydrate Metabolism
3.1.3.11	Glycolysis / Gluconeogenesis || Pentose phosphate pathway || Fructose and mannose metabolism	Carbohydrate Metabolism
4.1.2.13	Glycolysis / Gluconeogenesis || Pentose phosphate pathway || Fructose and mannose metabolism	Carbohydrate Metabolism
2.7.1.90	Glycolysis / Gluconeogenesis || Pentose phosphate pathway || Fructose and mannose metabolism	Carbohydrate Metabolism
2.7.9.1	Glycolysis / Gluconeogenesis || Pyruvate metabolism	Carbohydrate Metabolism
1.4.7.1	Glyoxylate and dicarboxylate metabolism	Carbohydrate Metabolism
3.5.1.10	Glyoxylate and dicarboxylate metabolism	Carbohydrate Metabolism
3.1.3.18	Glyoxylate and dicarboxylate metabolism	Carbohydrate Metabolism
4.1.1.39	Glyoxylate and dicarboxylate metabolism	Carbohydrate Metabolism
4.1.3.1	Glyoxylate and dicarboxylate metabolism	Carbohydrate Metabolism
1.1.3.15	Glyoxylate and dicarboxylate metabolism	Carbohydrate Metabolism
1.1.1.22	Pentose and glucuronate interconversions	Carbohydrate Metabolism
2.7.7.9	Pentose and glucuronate interconversions	Carbohydrate Metabolism
1.1.1.49	Pentose phosphate pathway	Carbohydrate Metabolism
1.1.1.44	Pentose phosphate pathway	Carbohydrate Metabolism
2.2.1.2	Pentose phosphate pathway	Carbohydrate Metabolism
5.1.3.1	Pentose phosphate pathway	Carbohydrate Metabolism
2.2.1.1	Pentose phosphate pathway	Carbohydrate Metabolism
5.3.1.6	Pentose phosphate pathway	Carbohydrate Metabolism
3.1.1.31	Pentose phosphate pathway	Carbohydrate Metabolism
2.7.6.1	Pentose phosphate pathway || Purine metabolism	Carbohydrate Metabolism
4.1.1.31	Pyruvate metabolism	Carbohydrate Metabolism
2.3.3.9	Pyruvate metabolism	Carbohydrate Metabolism
1.1.1.28	Pyruvate metabolism	Carbohydrate Metabolism
1.1.1.40	Pyruvate metabolism	Carbohydrate Metabolism
2.4.1.15	Starch and sucrose metabolism	Carbohydrate Metabolism
3.1.3.12	Starch and sucrose metabolism	Carbohydrate Metabolism
2.4.1.34	Starch and sucrose metabolism	Carbohydrate Metabolism
1.3.5.6	Carotenoid biosynthesis	Carotenoid Metabolism
2.5.1.32	Carotenoid biosynthesis	Carotenoid Metabolism
1.14.13.90	Carotenoid biosynthesis	Carotenoid Metabolism
1.10.99.3	Carotenoid biosynthesis	Carotenoid Metabolism
1.3.1.33	Porphyrin and chlorophyll metabolism	Carotenoid Metabolism
4.1.1.37	Porphyrin and chlorophyll metabolism	Carotenoid Metabolism
4.99.1.1	Porphyrin and chlorophyll metabolism	Carotenoid Metabolism
5.4.3.8	Porphyrin and chlorophyll metabolism	Carotenoid Metabolism
6.6.1.1	Porphyrin and chlorophyll metabolism	Carotenoid Metabolism
2.1.1.11	Porphyrin and chlorophyll metabolism	Carotenoid Metabolism
2.5.1.61	Porphyrin and chlorophyll metabolism	Carotenoid Metabolism
4.2.1.24	Porphyrin and chlorophyll metabolism	Carotenoid Metabolism
1.3.3.3	Porphyrin and chlorophyll metabolism	Carotenoid Metabolism
1.3.3.4	Porphyrin and chlorophyll metabolism	Carotenoid Metabolism
6.1.1.17	Porphyrin and chlorophyll metabolism	Carotenoid Metabolism
1.2.1.70	Porphyrin and chlorophyll metabolism	Carotenoid Metabolism
1.14.99.3	Porphyrin and chlorophyll metabolism	Carotenoid Metabolism
2.5.1.62	Porphyrin and chlorophyll metabolism	Carotenoid Metabolism
4.2.1.75	Porphyrin and chlorophyll metabolism	Carotenoid Metabolism
5.3.3.2	Terpenoid backbone biosynthesis	Carotenoid Metabolism
2.5.1.29	Terpenoid backbone biosynthesis	Carotenoid Metabolism
2.5.1.10	Terpenoid backbone biosynthesis	Carotenoid Metabolism
2.5.1.1	Terpenoid backbone biosynthesis	Carotenoid Metabolism
1.17.1.2	Terpenoid backbone biosynthesis	Carotenoid Metabolism
1.3.1.83	Terpenoid backbone biosynthesis	Carotenoid Metabolism
2.7.7.60	Terpenoid backbone biosynthesis	Carotenoid Metabolism
1.1.1.267	Terpenoid backbone biosynthesis	Carotenoid Metabolism
2.7.1.148	Terpenoid backbone biosynthesis	Carotenoid Metabolism
1.17.7.1	Terpenoid backbone biosynthesis	Carotenoid Metabolism
1.1.1.34	Terpenoid backbone biosynthesis	Carotenoid Metabolism
2.7.1.36	Terpenoid backbone biosynthesis	Carotenoid Metabolism
2.7.4.2	Terpenoid backbone biosynthesis	Carotenoid Metabolism
4.1.1.33	Terpenoid backbone biosynthesis	Carotenoid Metabolism
4.6.1.12	Terpenoid backbone biosynthesis	Carotenoid Metabolism
1.14.19.1	Biosynthesis of unsaturated fatty acids	Fatty Acid Metabolsim
1.14.19.6	Biosynthesis of unsaturated fatty acids	Fatty Acid Metabolsim
6.2.1.3	Fatty acid biosynthesis	Fatty Acid Metabolsim
1.3.1.9	Fatty acid biosynthesis	Fatty Acid Metabolsim
2.3.1.39	Fatty acid biosynthesis	Fatty Acid Metabolsim
2.3.1.179	Fatty acid biosynthesis	Fatty Acid Metabolsim
3.1.2.14	Fatty acid biosynthesis	Fatty Acid Metabolsim
4.2.1.59	Fatty acid biosynthesis	Fatty Acid Metabolsim
2.3.1.38	Fatty acid biosynthesis	Fatty Acid Metabolsim
6.4.1.2	Fatty acid biosynthesis	Fatty Acid Metabolsim
1.1.1.100	Fatty acid biosynthesis	Fatty Acid Metabolsim
1.14.19.2	Fatty acid biosynthesis	Fatty Acid Metabolsim
3.6.3.47	Fatty acid biosynthesis	Fatty Acid Metabolsim
1.3.1.34	Fatty acid biosynthesis	Fatty Acid Metabolsim
2.3.1.7	Fatty acid biosynthesis	Fatty Acid Metabolsim
2.3.1.137	Fatty acid biosynthesis	Fatty Acid Metabolsim
2.3.1.41	Fatty acid biosynthesis	Fatty Acid Metabolsim
1.3.3.6	Fatty acid degradation	Fatty Acid Metabolsim
5.3.3.8	Fatty acid degradation	Fatty Acid Metabolsim
2.3.1.21	Fatty acid degradation	Fatty Acid Metabolsim
1.3.8.1	Fatty acid degradation	Fatty Acid Metabolsim
1.3.8.8	Fatty acid degradation	Fatty Acid Metabolsim
2.3.1.9	Fatty acid degradation	Fatty Acid Metabolsim
2.3.1.16	Fatty acid elongation	Fatty Acid Metabolsim
2.3.1.199	Fatty acid elongation	Fatty Acid Metabolsim
1.1.1.330	Fatty acid elongation	Fatty Acid Metabolsim
4.2.1.134	Fatty acid elongation	Fatty Acid Metabolsim
1.3.1.93	Fatty acid elongation	Fatty Acid Metabolsim
4.2.1.17	Fatty acid elongation	Fatty Acid Metabolsim
1.1.1.35	Fatty acid elongation	Fatty Acid Metabolsim
4.2.1.74	Fatty acid elongation	Fatty Acid Metabolsim
1.1.1.211	Fatty acid elongation	Fatty Acid Metabolsim
2.7.1.30	Glycerolipid metabolism	Fatty Acid Metabolsim
2.3.1.15	Glycerolipid metabolism	Fatty Acid Metabolsim
2.3.1.51	Glycerolipid metabolism	Fatty Acid Metabolsim
3.1.3.4	Glycerolipid metabolism	Fatty Acid Metabolsim
2.7.1.107	Glycerolipid metabolism	Fatty Acid Metabolsim
2.3.1.20	Glycerolipid metabolism	Fatty Acid Metabolsim
2.3.1.158	Glycerolipid metabolism	Fatty Acid Metabolsim
3.1.1.3	Glycerolipid metabolism	Fatty Acid Metabolsim
3.1.1.23	Glycerolipid metabolism	Fatty Acid Metabolsim
2.4.1.46	Glycerolipid metabolism	Fatty Acid Metabolsim
2.4.1.241	Glycerolipid metabolism	Fatty Acid Metabolsim
2.4.1.184	Glycerolipid metabolism	Fatty Acid Metabolsim
3.1.1.26	Glycerolipid metabolism	Fatty Acid Metabolsim
1.1.1.8	Glycerophospholipid metabolism	Fatty Acid Metabolsim
2.7.1.82	Glycerophospholipid metabolism	Fatty Acid Metabolsim
2.1.1.103	Glycerophospholipid metabolism	Fatty Acid Metabolsim
3.1.1.4	Glycerophospholipid metabolism	Fatty Acid Metabolsim
2.3.1.23	Glycerophospholipid metabolism	Fatty Acid Metabolsim
3.1.4.4	Glycerophospholipid metabolism	Fatty Acid Metabolsim
2.7.7.41	Glycerophospholipid metabolism	Fatty Acid Metabolsim
2.7.1.32	Glycerophospholipid metabolism	Fatty Acid Metabolsim
3.1.1.5	Glycerophospholipid metabolism	Fatty Acid Metabolsim
3.1.4.46	Glycerophospholipid metabolism	Fatty Acid Metabolsim
2.7.8.5	Glycerophospholipid metabolism	Fatty Acid Metabolsim
3.1.3.27	Glycerophospholipid metabolism	Fatty Acid Metabolsim
1.1.5.3	Glycerophospholipid metabolism	Fatty Acid Metabolsim
2.7.1.151	Inositol phosphate metabolism	Fatty Acid Metabolsim
2.7.1.158	Inositol phosphate metabolism	Fatty Acid Metabolsim
2.7.8.11	Inositol phosphate metabolism || Glycerophospholipid metabolism	Fatty Acid Metabolsim
2.7.7.14	Phosphonate and phosphinate metabolism	Fatty Acid Metabolsim
2.7.7.15	Phosphonate and phosphinate metabolism	Fatty Acid Metabolsim
2.7.8.2	Phosphonate and phosphinate metabolism	Fatty Acid Metabolsim
2.7.8.1	Phosphonate and phosphinate metabolism	Fatty Acid Metabolsim
2.3.1.50	Sphingolipid metabolism	Fatty Acid Metabolsim
1.1.1.102	Sphingolipid metabolism	Fatty Acid Metabolsim
2.7.1.91	Sphingolipid metabolism	Fatty Acid Metabolsim
2.3.1.24	Sphingolipid metabolism	Fatty Acid Metabolsim
3.5.1.23	Sphingolipid metabolism	Fatty Acid Metabolsim
4.1.2.27	Sphingolipid metabolism	Fatty Acid Metabolsim
5.5.1.9	Steroid biosynthesis	Fatty Acid Metabolsim
1.14.13.70	Steroid biosynthesis	Fatty Acid Metabolsim
2.5.1.21	Steroid biosynthesis	Fatty Acid Metabolsim
1.3.1.70	Steroid biosynthesis	Fatty Acid Metabolsim
2.1.1.41	Steroid biosynthesis	Fatty Acid Metabolsim
1.3.1.21	Steroid biosynthesis	Fatty Acid Metabolsim
5.5.1.4	Streptomycin biosynthesis || Inositol phosphate metabolism	Fatty Acid Metabolsim
3.1.3.25	Streptomycin biosynthesis || Inositol phosphate metabolism	Fatty Acid Metabolsim
2.4.1.83	N-Glycan biosynthesis	N-Glycan biosynthesis
2.7.8.15	N-Glycan biosynthesis	N-Glycan biosynthesis
2.4.1.141	N-Glycan biosynthesis	N-Glycan biosynthesis
2.4.1.142	N-Glycan biosynthesis	N-Glycan biosynthesis
2.4.1.132	N-Glycan biosynthesis	N-Glycan biosynthesis
2.4.1.257	N-Glycan biosynthesis	N-Glycan biosynthesis
2.4.1.259	N-Glycan biosynthesis	N-Glycan biosynthesis
2.4.1.261	N-Glycan biosynthesis	N-Glycan biosynthesis
2.7.1.108	N-Glycan biosynthesis	N-Glycan biosynthesis
3.6.1.43	N-Glycan biosynthesis	N-Glycan biosynthesis
2.4.1.117	N-Glycan biosynthesis	N-Glycan biosynthesis
2.4.1.265	N-Glycan biosynthesis	N-Glycan biosynthesis
1.7.1.1	Nitrogen metabolism	Nitrogen metabolism
1.7.7.1	Nitrogen metabolism	Nitrogen metabolism
4.2.1.1	Nitrogen metabolism	Nitrogen metabolism
1.7.1.4	Nitrogen metabolism	Nitrogen metabolism
4.2.1.104	Nitrogen metabolism	Nitrogen metabolism
2.7.4.3	Purine metabolism	Nucleotide Metabolism
3.5.4.6	Purine metabolism	Nucleotide Metabolism
1.17.4.1	Purine metabolism	Nucleotide Metabolism
6.3.5.2	Purine metabolism	Nucleotide Metabolism
1.1.1.205	Purine metabolism	Nucleotide Metabolism
2.7.7.4	Purine metabolism	Nucleotide Metabolism
4.1.1.21	Purine metabolism	Nucleotide Metabolism
6.3.2.6	Purine metabolism	Nucleotide Metabolism
6.3.3.1	Purine metabolism	Nucleotide Metabolism
6.3.5.3	Purine metabolism	Nucleotide Metabolism
6.3.4.13	Purine metabolism	Nucleotide Metabolism
2.7.1.25	Purine metabolism	Nucleotide Metabolism
2.4.2.14	Purine metabolism	Nucleotide Metabolism
4.3.2.2	Purine metabolism	Nucleotide Metabolism
2.4.2.7	Purine metabolism	Nucleotide Metabolism
2.1.2.3	Purine metabolism	Nucleotide Metabolism
3.5.4.10	Purine metabolism	Nucleotide Metabolism
2.4.2.8	Purine metabolism	Nucleotide Metabolism
2.7.1.20	Purine metabolism	Nucleotide Metabolism
3.5.4.4	Purine metabolism	Nucleotide Metabolism
1.17.1.4	Purine metabolism	Nucleotide Metabolism
1.17.3.2	Purine metabolism	Nucleotide Metabolism
3.5.3.4	Purine metabolism	Nucleotide Metabolism
3.6.1.29	Purine metabolism	Nucleotide Metabolism
3.6.1.41	Purine metabolism	Nucleotide Metabolism
4.6.1.1	Purine metabolism	Nucleotide Metabolism
2.7.4.8	Purine metabolism	Nucleotide Metabolism
4.6.1.2	Purine metabolism	Nucleotide Metabolism
2.7.6.5	Purine metabolism	Nucleotide Metabolism
3.1.7.2	Purine metabolism	Nucleotide Metabolism
6.3.4.1	Purine metabolism	Nucleotide Metabolism
6.3.4.4	Purine metabolism || Alanine, aspartate and glutamate metabolism	Nucleotide Metabolism
3.6.1.5	Purine metabolism || Pyrimidine metabolism	Nucleotide Metabolism
2.7.4.6	Purine metabolism || Pyrimidine metabolism	Nucleotide Metabolism
3.1.3.5	Purine metabolism || Pyrimidine metabolism	Nucleotide Metabolism
2.4.2.1	Purine metabolism || Pyrimidine metabolism	Nucleotide Metabolism
6.3.4.2	Pyrimidine metabolism	Nucleotide Metabolism
2.1.1.45	Pyrimidine metabolism	Nucleotide Metabolism
2.7.4.9	Pyrimidine metabolism	Nucleotide Metabolism
3.5.2.3	Pyrimidine metabolism	Nucleotide Metabolism
2.7.4.14	Pyrimidine metabolism	Nucleotide Metabolism
2.4.2.10	Pyrimidine metabolism	Nucleotide Metabolism
2.7.1.48	Pyrimidine metabolism	Nucleotide Metabolism
4.2.1.70	Pyrimidine metabolism	Nucleotide Metabolism
2.4.2.9	Pyrimidine metabolism	Nucleotide Metabolism
3.5.4.12	Pyrimidine metabolism	Nucleotide Metabolism
1.3.98.1	Pyrimidine metabolism	Nucleotide Metabolism
4.1.1.23	Pyrimidine metabolism	Nucleotide Metabolism
2.1.3.2	Pyrimidine metabolism || Alanine, aspartate and glutamate metabolism	Nucleotide Metabolism
6.3.5.5	Pyrimidine metabolism || Alanine, aspartate and glutamate metabolism	Nucleotide Metabolism
1.14.19.-	No info	Others
2.4.1.-	No info	Others
2.7.8.-	No info	Others
3.1.1.-	No info	Others
2.3.1.-	No info	Others
1.14.-.-	No info	Others
1.15.1.1	Other	Others
1.8.1.9	Selenocompound metabolism	Others
1.11.1.5	cytochrome c peroxidase	Oxidative Phosphorylation
3.6.1.1	Oxidative phosphorylation	Oxidative Phosphorylation
1.6.5.3	Oxidative phosphorylation	Oxidative Phosphorylation
1.10.2.2	Oxidative phosphorylation	Oxidative Phosphorylation
1.5.5.1	Oxidative phosphorylation	Oxidative Phosphorylation
1.10.3.9	Photosynthesis	Photosynthesis
1.10.9.1	Photosynthesis	Photosynthesis
1.97.1.12	Photosynthesis	Photosynthesis
1.18.1.2	Photosynthesis	Photosynthesis
1.8.7.1	Sulfur metabolism	Sulfur metabolism
1.8.4.8	Sulfur metabolism	Sulfur metabolism
1.8.3.1	Sulfur metabolism	Sulfur metabolism
3.1.3.7	Sulfur metabolism	Sulfur metabolism
6.3.4.15	Biotin metabolism	Vitamins and Co-factors
2.3.1.47	Biotin metabolism	Vitamins and Co-factors
2.6.1.62	Biotin metabolism	Vitamins and Co-factors
3.5.1.12	Biotin metabolism	Vitamins and Co-factors
2.6.1.85	Folate biosynthesis	Vitamins and Co-factors
6.3.2.12	Folate biosynthesis	Vitamins and Co-factors
2.5.1.15	Folate biosynthesis	Vitamins and Co-factors
4.2.1.96	Folate biosynthesis	Vitamins and Co-factors
1.5.1.34	Folate biosynthesis	Vitamins and Co-factors
3.5.4.16	Folate biosynthesis	Vitamins and Co-factors
1.1.1.153	Folate biosynthesis	Vitamins and Co-factors
2.7.6.3	Folate biosynthesis	Vitamins and Co-factors
1.6.1.2	Nicotinate and nicotinamide metabolism	Vitamins and Co-factors
2.7.1.23	Nicotinate and nicotinamide metabolism	Vitamins and Co-factors
2.5.1.72	Nicotinate and nicotinamide metabolism	Vitamins and Co-factors
2.4.2.19	Nicotinate and nicotinamide metabolism	Vitamins and Co-factors
6.3.5.1	Nicotinate and nicotinamide metabolism	Vitamins and Co-factors
1.6.1.1	Nicotinate and nicotinamide metabolism	Vitamins and Co-factors
6.3.4.3	One carbon pool by folate	Vitamins and Co-factors
1.5.1.3	One carbon pool by folate	Vitamins and Co-factors
1.5.1.20	One carbon pool by folate	Vitamins and Co-factors
2.1.2.9	One carbon pool by folate	Vitamins and Co-factors
3.5.4.9	One carbon pool by folate	Vitamins and Co-factors
1.5.1.5	One carbon pool by folate	Vitamins and Co-factors
6.3.3.2	One carbon pool by folate	Vitamins and Co-factors
2.1.2.11	Pantothenate and CoA biosynthesis	Vitamins and Co-factors
6.3.2.5	Pantothenate and CoA biosynthesis	Vitamins and Co-factors
6.3.2.1	Pantothenate and CoA biosynthesis	Vitamins and Co-factors
1.1.1.169	Pantothenate and CoA biosynthesis	Vitamins and Co-factors
2.7.1.33	Pantothenate and CoA biosynthesis	Vitamins and Co-factors
4.1.1.36	Pantothenate and CoA biosynthesis	Vitamins and Co-factors
2.7.1.24	Pantothenate and CoA biosynthesis	Vitamins and Co-factors
2.7.7.3	Pantothenate and CoA biosynthesis	Vitamins and Co-factors
3.5.4.25	Riboflavin metabolism	Vitamins and Co-factors
3.5.4.26	Riboflavin metabolism	Vitamins and Co-factors
1.1.1.193	Riboflavin metabolism	Vitamins and Co-factors
4.1.99.12	Riboflavin metabolism	Vitamins and Co-factors
2.5.1.78	Riboflavin metabolism	Vitamins and Co-factors
2.5.1.9	Riboflavin metabolism	Vitamins and Co-factors
2.7.1.26	Riboflavin metabolism	Vitamins and Co-factors
2.7.7.2	Riboflavin metabolism	Vitamins and Co-factors
2.2.1.7	Thiamine metabolism	Vitamins and Co-factors
2.7.4.7	Thiamine metabolism	Vitamins and Co-factors
1.4.3.19	Thiamine metabolism	Vitamins and Co-factors
2.5.1.3	Thiamine metabolism	Vitamins and Co-factors
3.1.3.2	Thiamine metabolism	Vitamins and Co-factors
2.7.6.2	Thiamine metabolism	Vitamins and Co-factors
3.6.1.28	Thiamine metabolism	Vitamins and Co-factors
3.5.99.2	Thiamine metabolism	Vitamins and Co-factors
2.7.1.49	Thiamine metabolism	Vitamins and Co-factors
2.1.1.95	Ubiquinone and other terpenoid-quinone biosynthesis	Vitamins and Co-factors
6.2.1.12	Ubiquinone and other terpenoid-quinone biosynthesis	Vitamins and Co-factors
2.5.1.39	Ubiquinone and other terpenoid-quinone biosynthesis	Vitamins and Co-factors
2.1.1.64	Ubiquinone and other terpenoid-quinone biosynthesis	Vitamins and Co-factors
5.4.4.2	Ubiquinone and other terpenoid-quinone biosynthesis	Vitamins and Co-factors
4.1.3.36	Ubiquinone and other terpenoid-quinone biosynthesis	Vitamins and Co-factors
2.1.1.163	Ubiquinone and other terpenoid-quinone biosynthesis	Vitamins and Co-factors
2.7.1.35	Vitamin B6 metabolism	Vitamins and Co-factors
3.1.3.74	Vitamin B6 metabolism	Vitamins and Co-factors
Non-Sorted according to pathway category
Ecs	Pathways	Pathway Category
6.3.5.4	Alanine, aspartate and glutamate metabolism	Amino Acid Metabolism
2.6.1.44	Alanine, aspartate and glutamate metabolism	Amino Acid Metabolism
1.4.1.14	Alanine, aspartate and glutamate metabolism	Amino Acid Metabolism
6.3.1.1	Alanine, aspartate and glutamate metabolism	Amino Acid Metabolism
3.5.1.1	Alanine, aspartate and glutamate metabolism	Amino Acid Metabolism
4.1.1.15	Alanine, aspartate and glutamate metabolism	Amino Acid Metabolism
2.6.1.16	Alanine, aspartate and glutamate metabolism	Amino Acid Metabolism
1.4.3.16	Alanine, aspartate and glutamate metabolism	Amino Acid Metabolism
1.5.1.12	Alanine, aspartate and glutamate metabolism || Arginine and proline metabolism	Amino Acid Metabolism
1.2.1.88	Alanine, aspartate and glutamate metabolism || Arginine and proline metabolism	Amino Acid Metabolism
3.13.1.1	Amino sugar and nucleotide sugar metabolism	Amino sugar and nucleotide sugar metabolism
1.6.2.2	Amino sugar and nucleotide sugar metabolism	Amino sugar and nucleotide sugar metabolism
4.1.1.35	Amino sugar and nucleotide sugar metabolism	Amino sugar and nucleotide sugar metabolism
4.2.1.76	Amino sugar and nucleotide sugar metabolism	Amino sugar and nucleotide sugar metabolism
5.4.2.3	Amino sugar and nucleotide sugar metabolism	Amino sugar and nucleotide sugar metabolism
2.7.7.23	Amino sugar and nucleotide sugar metabolism	Amino sugar and nucleotide sugar metabolism
6.1.1.19	Aminoacyl-tRNA biosynthesis	Aminoacyl-tRNA biosynthesis
6.1.1.16	Aminoacyl-tRNA biosynthesis	Aminoacyl-tRNA biosynthesis
6.1.1.14	Aminoacyl-tRNA biosynthesis	Aminoacyl-tRNA biosynthesis
6.1.1.21	Aminoacyl-tRNA biosynthesis	Aminoacyl-tRNA biosynthesis
6.1.1.5	Aminoacyl-tRNA biosynthesis	Aminoacyl-tRNA biosynthesis
6.1.1.4	Aminoacyl-tRNA biosynthesis	Aminoacyl-tRNA biosynthesis
6.1.1.6	Aminoacyl-tRNA biosynthesis	Aminoacyl-tRNA biosynthesis
6.1.1.10	Aminoacyl-tRNA biosynthesis	Aminoacyl-tRNA biosynthesis
6.1.1.20	Aminoacyl-tRNA biosynthesis	Aminoacyl-tRNA biosynthesis
6.1.1.15	Aminoacyl-tRNA biosynthesis	Aminoacyl-tRNA biosynthesis
6.1.1.3	Aminoacyl-tRNA biosynthesis	Aminoacyl-tRNA biosynthesis
6.1.1.2	Aminoacyl-tRNA biosynthesis	Aminoacyl-tRNA biosynthesis
6.1.1.1	Aminoacyl-tRNA biosynthesis	Aminoacyl-tRNA biosynthesis
6.1.1.9	Aminoacyl-tRNA biosynthesis	Aminoacyl-tRNA biosynthesis
6.1.1.11	Aminoacyl-tRNA biosynthesis	Aminoacyl-tRNA biosynthesis
6.1.1.22	Aminoacyl-tRNA biosynthesis	Aminoacyl-tRNA biosynthesis
6.1.1.18	Aminoacyl-tRNA biosynthesis	Aminoacyl-tRNA biosynthesis
6.1.1.7	Aminoacyl-tRNA biosynthesis	Aminoacyl-tRNA biosynthesis
6.1.1.12	Aminoacyl-tRNA biosynthesis	Aminoacyl-tRNA biosynthesis
2.6.1.13	Arginine and proline metabolism	Amino Acid Metabolism
1.5.1.2	Arginine and proline metabolism	Amino Acid Metabolism
1.2.1.41	Arginine and proline metabolism	Amino Acid Metabolism
4.3.1.12	Arginine and proline metabolism	Amino Acid Metabolism
2.7.2.11	Arginine and proline metabolism	Amino Acid Metabolism
1.14.11.2	Arginine and proline metabolism	Amino Acid Metabolism
4.1.1.17	Arginine and proline metabolism	Amino Acid Metabolism
1.5.99.8	Arginine and proline metabolism	Amino Acid Metabolism
1.5.5.2	Arginine and proline metabolism	Amino Acid Metabolism
6.3.1.2	Arginine biosynthesis	Amino Acid Metabolism
2.6.1.2	Arginine biosynthesis	Amino Acid Metabolism
2.1.3.3	Arginine biosynthesis	Amino Acid Metabolism
2.7.2.8	Arginine biosynthesis	Amino Acid Metabolism
2.6.1.11	Arginine biosynthesis	Amino Acid Metabolism
2.3.1.35	Arginine biosynthesis	Amino Acid Metabolism
2.3.1.1	Arginine biosynthesis	Amino Acid Metabolism
1.2.1.38	Arginine biosynthesis	Amino Acid Metabolism
3.5.1.5	Arginine biosynthesis	Amino Acid Metabolism
6.3.4.5	Arginine biosynthesis || Alanine, aspartate and glutamate metabolism	Amino Acid Metabolism
4.3.2.1	Arginine biosynthesis || Alanine, aspartate and glutamate metabolism	Amino Acid Metabolism
1.4.1.4	Arginine biosynthesis || Alanine, aspartate and glutamate metabolism	Amino Acid Metabolism
1.4.1.2	Arginine biosynthesis || Alanine, aspartate and glutamate metabolism	Amino Acid Metabolism
6.3.4.16	Arginine biosynthesis || Alanine, aspartate and glutamate metabolism	Amino Acid Metabolism
3.5.3.1	Arginine biosynthesis || Arginine and proline metabolism	Amino Acid Metabolism
2.7.2.2	Arginine biosynthesis || Purine Metabolism	Amino Acid Metabolism
2.6.1.1	Arginine biosynthesis, Alanine, || aspartate and glutamate metabolism	Amino Acid Metabolism
5.1.3.18	Ascorbate and aldarate metabolism	Carbohydrate Metabolism
1.3.2.3	Ascorbate and aldarate metabolism	Carbohydrate Metabolism
1.11.1.11	Ascorbate and aldarate metabolism	Carbohydrate Metabolism
1.14.19.1	Biosynthesis of unsaturated fatty acids	Fatty Acid Metabolsim
1.14.19.6	Biosynthesis of unsaturated fatty acids	Fatty Acid Metabolsim
6.3.4.15	Biotin metabolism	Vitamins and Co-factors
2.3.1.47	Biotin metabolism	Vitamins and Co-factors
2.6.1.62	Biotin metabolism	Vitamins and Co-factors
3.5.1.12	Biotin metabolism	Vitamins and Co-factors
2.3.3.10	Butanoate metabolism || Synthesis and degradation of ketone bodies || Valine, leucine and isoleucine degradation	Carbohydrate Metabolism
2.8.3.5	Butanoate metabolism || Synthesis and degradation of ketone bodies || Valine, leucine and isoleucine degradation	Carbohydrate Metabolism
2.7.1.19	Carbon fixation in photosynthetic organisms	Carbohydrate Metabolism
3.1.3.37	Carbon fixation in photosynthetic organisms	Carbohydrate Metabolism
1.3.5.6	Carotenoid biosynthesis	Carotenoid Metabolism
2.5.1.32	Carotenoid biosynthesis	Carotenoid Metabolism
1.14.13.90	Carotenoid biosynthesis	Carotenoid Metabolism
1.10.99.3	Carotenoid biosynthesis	Carotenoid Metabolism
1.1.1.37	Citrate cycle (TCA cycle)	Carbohydrate Metabolism
2.3.3.1	Citrate cycle (TCA cycle)	Carbohydrate Metabolism
6.2.1.5	Citrate cycle (TCA cycle)	Carbohydrate Metabolism
4.2.1.2	Citrate cycle (TCA cycle)	Carbohydrate Metabolism
4.2.1.3	Citrate cycle (TCA cycle)	Carbohydrate Metabolism
1.1.1.42	Citrate cycle (TCA cycle)	Carbohydrate Metabolism
1.3.5.1	Citrate cycle (TCA cycle) || Oxidative phosphorylation	Carbohydrate Metabolism
6.4.1.1	Citrate cycle (TCA cycle) || Pyruvate metabolism	Carbohydrate Metabolism
2.5.1.6	Cysteine and methionine metabolism	Amino Acid Metabolism
2.3.1.30	Cysteine and methionine metabolism	Amino Acid Metabolism
2.5.1.47	Cysteine and methionine metabolism	Amino Acid Metabolism
3.3.1.1	Cysteine and methionine metabolism	Amino Acid Metabolism
4.4.1.8	Cysteine and methionine metabolism	Amino Acid Metabolism
2.1.1.13	Cysteine and methionine metabolism	Amino Acid Metabolism
2.1.1.14	Cysteine and methionine metabolism	Amino Acid Metabolism
2.5.1.16	Cysteine and methionine metabolism	Amino Acid Metabolism
5.3.1.23	Cysteine and methionine metabolism	Amino Acid Metabolism
3.2.2.9	Cysteine and methionine metabolism	Amino Acid Metabolism
3.2.2.16	Cysteine and methionine metabolism	Amino Acid Metabolism
6.3.2.3	Cysteine and methionine metabolism	Amino Acid Metabolism
2.6.1.57	Cysteine and methionine metabolism	Amino Acid Metabolism
2.3.1.31	Cysteine and methionine metabolism	Amino Acid Metabolism
2.5.1.49	Cysteine and methionine metabolism	Amino Acid Metabolism
4.1.1.50	Cysteine and methionine metabolism	Amino Acid Metabolism
2.5.1.48	Cysteine and methionine metabolism	Amino Acid Metabolism
4.4.1.14	Cysteine and methionine metabolism	Amino Acid Metabolism
3.1.3.77	Cysteine and methionine metabolism	Amino Acid Metabolism
2.8.1.2	Cysteine and methionine metabolism	Amino Acid Metabolism
6.3.2.2	Cysteine and methionine metabolism	Amino Acid Metabolism
2.5.1.22	Cysteine and methionine metabolism || Arginine and proline metabolism	Amino Acid Metabolism
2.6.1.42	Cysteine and methionine metabolism || Valine, leucine and isoleucine biosynthesis	Amino Acid Metabolism
1.11.1.5	cytochrome c peroxidase	Oxidative Phosphorylation
6.2.1.3	Fatty acid biosynthesis	Fatty Acid Metabolsim
1.3.1.9	Fatty acid biosynthesis	Fatty Acid Metabolsim
2.3.1.39	Fatty acid biosynthesis	Fatty Acid Metabolsim
2.3.1.179	Fatty acid biosynthesis	Fatty Acid Metabolsim
3.1.2.14	Fatty acid biosynthesis	Fatty Acid Metabolsim
4.2.1.59	Fatty acid biosynthesis	Fatty Acid Metabolsim
2.3.1.38	Fatty acid biosynthesis	Fatty Acid Metabolsim
6.4.1.2	Fatty acid biosynthesis	Fatty Acid Metabolsim
1.1.1.100	Fatty acid biosynthesis	Fatty Acid Metabolsim
1.14.19.2	Fatty acid biosynthesis	Fatty Acid Metabolsim
3.6.3.47	Fatty acid biosynthesis	Fatty Acid Metabolsim
1.3.1.34	Fatty acid biosynthesis	Fatty Acid Metabolsim
2.3.1.7	Fatty acid biosynthesis	Fatty Acid Metabolsim
2.3.1.137	Fatty acid biosynthesis	Fatty Acid Metabolsim
2.3.1.41	Fatty acid biosynthesis	Fatty Acid Metabolsim
1.3.3.6	Fatty acid degradation	Fatty Acid Metabolsim
5.3.3.8	Fatty acid degradation	Fatty Acid Metabolsim
2.3.1.21	Fatty acid degradation	Fatty Acid Metabolsim
1.3.8.1	Fatty acid degradation	Fatty Acid Metabolsim
1.3.8.8	Fatty acid degradation	Fatty Acid Metabolsim
2.3.1.9	Fatty acid degradation	Fatty Acid Metabolsim
2.3.1.16	Fatty acid elongation	Fatty Acid Metabolsim
2.3.1.199	Fatty acid elongation	Fatty Acid Metabolsim
1.1.1.330	Fatty acid elongation	Fatty Acid Metabolsim
4.2.1.134	Fatty acid elongation	Fatty Acid Metabolsim
1.3.1.93	Fatty acid elongation	Fatty Acid Metabolsim
4.2.1.17	Fatty acid elongation	Fatty Acid Metabolsim
1.1.1.35	Fatty acid elongation	Fatty Acid Metabolsim
4.2.1.74	Fatty acid elongation	Fatty Acid Metabolsim
1.1.1.211	Fatty acid elongation	Fatty Acid Metabolsim
2.6.1.85	Folate biosynthesis	Vitamins and Co-factors
6.3.2.12	Folate biosynthesis	Vitamins and Co-factors
2.5.1.15	Folate biosynthesis	Vitamins and Co-factors
4.2.1.96	Folate biosynthesis	Vitamins and Co-factors
1.5.1.34	Folate biosynthesis	Vitamins and Co-factors
3.5.4.16	Folate biosynthesis	Vitamins and Co-factors
1.1.1.153	Folate biosynthesis	Vitamins and Co-factors
2.7.6.3	Folate biosynthesis	Vitamins and Co-factors
5.4.2.8	Fructose and mannose metabolism	Carbohydrate Metabolism
5.3.1.8	Fructose and mannose metabolism	Carbohydrate Metabolism
2.7.1.52	Fructose and mannose metabolism	Carbohydrate Metabolism
4.2.1.47	Fructose and mannose metabolism	Carbohydrate Metabolism
1.1.1.271	Fructose and mannose metabolism	Carbohydrate Metabolism
5.1.3.2	Galactose metabolism	Carbohydrate Metabolism
3.2.1.23	Galactose metabolism	Carbohydrate Metabolism
2.7.1.6	Galactose metabolism	Carbohydrate Metabolism
3.2.1.22	Galactose metabolism || Glycerolipid metabolism	Carbohydrate Metabolism
1.8.1.7	Glutathione metabolism	Amino Acid Metabolism
1.11.1.9	Glutathione metabolism	Amino Acid Metabolism
2.7.1.30	Glycerolipid metabolism	Fatty Acid Metabolsim
2.3.1.15	Glycerolipid metabolism	Fatty Acid Metabolsim
2.3.1.51	Glycerolipid metabolism	Fatty Acid Metabolsim
3.1.3.4	Glycerolipid metabolism	Fatty Acid Metabolsim
2.7.1.107	Glycerolipid metabolism	Fatty Acid Metabolsim
2.3.1.20	Glycerolipid metabolism	Fatty Acid Metabolsim
2.3.1.158	Glycerolipid metabolism	Fatty Acid Metabolsim
3.1.1.3	Glycerolipid metabolism	Fatty Acid Metabolsim
3.1.1.23	Glycerolipid metabolism	Fatty Acid Metabolsim
2.4.1.46	Glycerolipid metabolism	Fatty Acid Metabolsim
2.4.1.241	Glycerolipid metabolism	Fatty Acid Metabolsim
2.4.1.184	Glycerolipid metabolism	Fatty Acid Metabolsim
3.1.1.26	Glycerolipid metabolism	Fatty Acid Metabolsim
1.1.1.8	Glycerophospholipid metabolism	Fatty Acid Metabolsim
2.7.1.82	Glycerophospholipid metabolism	Fatty Acid Metabolsim
2.1.1.103	Glycerophospholipid metabolism	Fatty Acid Metabolsim
3.1.1.4	Glycerophospholipid metabolism	Fatty Acid Metabolsim
2.3.1.23	Glycerophospholipid metabolism	Fatty Acid Metabolsim
3.1.4.4	Glycerophospholipid metabolism	Fatty Acid Metabolsim
2.7.7.41	Glycerophospholipid metabolism	Fatty Acid Metabolsim
2.7.1.32	Glycerophospholipid metabolism	Fatty Acid Metabolsim
3.1.1.5	Glycerophospholipid metabolism	Fatty Acid Metabolsim
3.1.4.46	Glycerophospholipid metabolism	Fatty Acid Metabolsim
2.7.8.5	Glycerophospholipid metabolism	Fatty Acid Metabolsim
3.1.3.27	Glycerophospholipid metabolism	Fatty Acid Metabolsim
1.1.5.3	Glycerophospholipid metabolism	Fatty Acid Metabolsim
4.3.1.19	Glycine, serine and threonine metabolism	Amino Acid Metabolism
2.1.2.1	Glycine, serine and threonine metabolism	Amino Acid Metabolism
1.2.1.11	Glycine, serine and threonine metabolism	Amino Acid Metabolism
2.7.2.4	Glycine, serine and threonine metabolism	Amino Acid Metabolism
3.1.3.3	Glycine, serine and threonine metabolism	Amino Acid Metabolism
1.2.1.8	Glycine, serine and threonine metabolism	Amino Acid Metabolism
2.1.2.10	Glycine, serine and threonine metabolism	Amino Acid Metabolism
4.2.1.20	Glycine, serine and threonine metabolism	Amino Acid Metabolism
1.1.1.95	Glycine, serine and threonine metabolism	Amino Acid Metabolism
2.7.1.39	Glycine, serine and threonine metabolism	Amino Acid Metabolism
4.2.3.1	Glycine, serine and threonine metabolism	Amino Acid Metabolism
1.1.1.29	Glycine, serine and threonine metabolism	Amino Acid Metabolism
2.6.1.52	Glycine, serine and threonine metabolism || Cysteine and methionine metabolism	Amino Acid Metabolism
1.1.1.3	Glycine, serine and threonine metabolism || Cysteine and methionine metabolism	Amino Acid Metabolism
4.2.1.22	Glycine, serine and threonine metabolism || Cysteine and methionine metabolism	Amino Acid Metabolism
4.4.1.1	Glycine, serine and threonine metabolism || Cysteine and methionine metabolism	Amino Acid Metabolism
6.2.1.1	Glycolysis / Gluconeogenesis	Carbohydrate Metabolism
5.3.1.9	Glycolysis / Gluconeogenesis	Carbohydrate Metabolism
5.3.1.1	Glycolysis / Gluconeogenesis	Carbohydrate Metabolism
5.4.2.2	Glycolysis / Gluconeogenesis	Carbohydrate Metabolism
2.7.1.40	Glycolysis / Gluconeogenesis	Carbohydrate Metabolism
1.2.1.12	Glycolysis / Gluconeogenesis	Carbohydrate Metabolism
2.7.2.3	Glycolysis / Gluconeogenesis	Carbohydrate Metabolism
4.2.1.11	Glycolysis / Gluconeogenesis	Carbohydrate Metabolism
2.7.1.2	Glycolysis / Gluconeogenesis	Carbohydrate Metabolism
2.7.1.11	Glycolysis / Gluconeogenesis	Carbohydrate Metabolism
1.2.1.3	Glycolysis / Gluconeogenesis	Carbohydrate Metabolism
4.1.1.49	Glycolysis / Gluconeogenesis || Citrate cycle (TCA cycle) || Pyruvate metabolism	Carbohydrate Metabolism
1.8.1.4	Glycolysis / Gluconeogenesis || Citrate cycle (TCA cycle) || Pyruvate metabolism	Carbohydrate Metabolism
1.2.4.1	Glycolysis / Gluconeogenesis || Citrate cycle (TCA cycle) || Pyruvate metabolism	Carbohydrate Metabolism
2.3.1.12	Glycolysis / Gluconeogenesis || Citrate cycle (TCA cycle) ||Pyruvate metabolism	Carbohydrate Metabolism
5.4.2.1	Glycolysis / Gluconeogenesis || Glycine, serine and threonine metabolism	Carbohydrate Metabolism
5.4.2.11	Glycolysis / Gluconeogenesis || Glycine, serine and threonine metabolism	Carbohydrate Metabolism
5.4.2.12	Glycolysis / Gluconeogenesis || Glycine, serine and threonine metabolism	Carbohydrate Metabolism
1.1.1.2	Glycolysis / Gluconeogenesis || Pentose and glucuronate interconversions	Carbohydrate Metabolism
3.1.3.11	Glycolysis / Gluconeogenesis || Pentose phosphate pathway || Fructose and mannose metabolism	Carbohydrate Metabolism
4.1.2.13	Glycolysis / Gluconeogenesis || Pentose phosphate pathway || Fructose and mannose metabolism	Carbohydrate Metabolism
2.7.1.90	Glycolysis / Gluconeogenesis || Pentose phosphate pathway || Fructose and mannose metabolism	Carbohydrate Metabolism
2.7.9.1	Glycolysis / Gluconeogenesis || Pyruvate metabolism	Carbohydrate Metabolism
1.4.7.1	Glyoxylate and dicarboxylate metabolism	Carbohydrate Metabolism
3.5.1.10	Glyoxylate and dicarboxylate metabolism	Carbohydrate Metabolism
3.1.3.18	Glyoxylate and dicarboxylate metabolism	Carbohydrate Metabolism
4.1.1.39	Glyoxylate and dicarboxylate metabolism	Carbohydrate Metabolism
4.1.3.1	Glyoxylate and dicarboxylate metabolism	Carbohydrate Metabolism
1.1.3.15	Glyoxylate and dicarboxylate metabolism	Carbohydrate Metabolism
4.1.1.22	Histidine metabolism	Amino Acid Metabolism
1.1.1.23	Histidine metabolism	Amino Acid Metabolism
5.3.1.16	Histidine metabolism	Amino Acid Metabolism
2.4.2.17	Histidine metabolism	Amino Acid Metabolism
3.6.1.31	Histidine metabolism	Amino Acid Metabolism
3.5.4.19	Histidine metabolism	Amino Acid Metabolism
4.2.1.19	Histidine metabolism	Amino Acid Metabolism
2.6.1.9	Histidine metabolism || Tyrosine metabolism || Phenylalanine, tyrosine and tryptophan biosynthesis	Amino Acid Metabolism
2.7.1.151	Inositol phosphate metabolism	Fatty Acid Metabolsim
2.7.1.158	Inositol phosphate metabolism	Fatty Acid Metabolsim
2.7.8.11	Inositol phosphate metabolism || Glycerophospholipid metabolism	Fatty Acid Metabolsim
5.1.1.7	Lysine biosynthesis	Amino Acid Metabolism
2.6.1.83	Lysine biosynthesis	Amino Acid Metabolism
4.1.1.20	Lysine biosynthesis	Amino Acid Metabolism
2.6.1.39	Lysine biosynthesis	Amino Acid Metabolism
1.3.1.26	Lysine biosynthesis	Amino Acid Metabolism
4.2.1.52	Lysine biosynthesis	Amino Acid Metabolism
4.3.3.7	Lysine biosynthesis	Amino Acid Metabolism
1.17.1.8	Lysine biosynthesis	Amino Acid Metabolism
1.5.1.8	Lysine degradation	Amino Acid Metabolism
1.5.1.9	Lysine degradation	Amino Acid Metabolism
2.4.1.83	N-Glycan biosynthesis	N-Glycan biosynthesis
2.7.8.15	N-Glycan biosynthesis	N-Glycan biosynthesis
2.4.1.141	N-Glycan biosynthesis	N-Glycan biosynthesis
2.4.1.142	N-Glycan biosynthesis	N-Glycan biosynthesis
2.4.1.132	N-Glycan biosynthesis	N-Glycan biosynthesis
2.4.1.257	N-Glycan biosynthesis	N-Glycan biosynthesis
2.4.1.259	N-Glycan biosynthesis	N-Glycan biosynthesis
2.4.1.261	N-Glycan biosynthesis	N-Glycan biosynthesis
2.7.1.108	N-Glycan biosynthesis	N-Glycan biosynthesis
3.6.1.43	N-Glycan biosynthesis	N-Glycan biosynthesis
2.4.1.117	N-Glycan biosynthesis	N-Glycan biosynthesis
2.4.1.265	N-Glycan biosynthesis	N-Glycan biosynthesis
1.6.1.2	Nicotinate and nicotinamide metabolism	Vitamins and Co-factors
2.7.1.23	Nicotinate and nicotinamide metabolism	Vitamins and Co-factors
2.5.1.72	Nicotinate and nicotinamide metabolism	Vitamins and Co-factors
2.4.2.19	Nicotinate and nicotinamide metabolism	Vitamins and Co-factors
6.3.5.1	Nicotinate and nicotinamide metabolism	Vitamins and Co-factors
1.6.1.1	Nicotinate and nicotinamide metabolism	Vitamins and Co-factors
1.7.1.1	Nitrogen metabolism	Nitrogen metabolism
1.7.7.1	Nitrogen metabolism	Nitrogen metabolism
4.2.1.1	Nitrogen metabolism	Nitrogen metabolism
1.7.1.4	Nitrogen metabolism	Nitrogen metabolism
4.2.1.104	Nitrogen metabolism	Nitrogen metabolism
1.14.19.-	No info	Others
2.4.1.-	No info	Others
2.7.8.-	No info	Others
3.1.1.-	No info	Others
2.3.1.-	No info	Others
1.14.-.-	No info	Others
6.3.4.3	One carbon pool by folate	Vitamins and Co-factors
1.5.1.3	One carbon pool by folate	Vitamins and Co-factors
1.5.1.20	One carbon pool by folate	Vitamins and Co-factors
2.1.2.9	One carbon pool by folate	Vitamins and Co-factors
3.5.4.9	One carbon pool by folate	Vitamins and Co-factors
1.5.1.5	One carbon pool by folate	Vitamins and Co-factors
6.3.3.2	One carbon pool by folate	Vitamins and Co-factors
1.15.1.1	Other	Others
3.6.1.1	Oxidative phosphorylation	Oxidative Phosphorylation
1.6.5.3	Oxidative phosphorylation	Oxidative Phosphorylation
1.10.2.2	Oxidative phosphorylation	Oxidative Phosphorylation
1.5.5.1	Oxidative phosphorylation	Oxidative Phosphorylation
2.1.2.11	Pantothenate and CoA biosynthesis	Vitamins and Co-factors
6.3.2.5	Pantothenate and CoA biosynthesis	Vitamins and Co-factors
6.3.2.1	Pantothenate and CoA biosynthesis	Vitamins and Co-factors
1.1.1.169	Pantothenate and CoA biosynthesis	Vitamins and Co-factors
2.7.1.33	Pantothenate and CoA biosynthesis	Vitamins and Co-factors
4.1.1.36	Pantothenate and CoA biosynthesis	Vitamins and Co-factors
2.7.1.24	Pantothenate and CoA biosynthesis	Vitamins and Co-factors
2.7.7.3	Pantothenate and CoA biosynthesis	Vitamins and Co-factors
1.1.1.22	Pentose and glucuronate interconversions	Carbohydrate Metabolism
2.7.7.9	Pentose and glucuronate interconversions	Carbohydrate Metabolism
1.1.1.49	Pentose phosphate pathway	Carbohydrate Metabolism
1.1.1.44	Pentose phosphate pathway	Carbohydrate Metabolism
2.2.1.2	Pentose phosphate pathway	Carbohydrate Metabolism
5.1.3.1	Pentose phosphate pathway	Carbohydrate Metabolism
2.2.1.1	Pentose phosphate pathway	Carbohydrate Metabolism
5.3.1.6	Pentose phosphate pathway	Carbohydrate Metabolism
3.1.1.31	Pentose phosphate pathway	Carbohydrate Metabolism
2.7.6.1	Pentose phosphate pathway || Purine metabolism	Carbohydrate Metabolism
5.4.99.5	Phenylalanine, tyrosine and tryptophan biosynthesis	Amino Acid Metabolism
2.5.1.54	Phenylalanine, tyrosine and tryptophan biosynthesis	Amino Acid Metabolism
4.2.3.4	Phenylalanine, tyrosine and tryptophan biosynthesis	Amino Acid Metabolism
4.2.3.5	Phenylalanine, tyrosine and tryptophan biosynthesis	Amino Acid Metabolism
4.2.1.51	Phenylalanine, tyrosine and tryptophan biosynthesis	Amino Acid Metabolism
2.5.1.19	Phenylalanine, tyrosine and tryptophan biosynthesis	Amino Acid Metabolism
4.2.1.10	Phenylalanine, tyrosine and tryptophan biosynthesis	Amino Acid Metabolism
1.1.1.25	Phenylalanine, tyrosine and tryptophan biosynthesis	Amino Acid Metabolism
2.7.1.71	Phenylalanine, tyrosine and tryptophan biosynthesis	Amino Acid Metabolism
1.3.1.78	Phenylalanine, tyrosine and tryptophan biosynthesis	Amino Acid Metabolism
1.14.16.1	Phenylalanine, tyrosine and tryptophan biosynthesis	Amino Acid Metabolism
4.1.3.27	Phenylalanine, tyrosine and tryptophan biosynthesis	Amino Acid Metabolism
5.3.1.24	Phenylalanine, tyrosine and tryptophan biosynthesis	Amino Acid Metabolism
4.1.1.48	Phenylalanine, tyrosine and tryptophan biosynthesis	Amino Acid Metabolism
2.6.1.5	Phenylalanine, tyrosine and tryptophan biosynthesis	Amino Acid Metabolism
2.7.7.14	Phosphonate and phosphinate metabolism	Fatty Acid Metabolsim
2.7.7.15	Phosphonate and phosphinate metabolism	Fatty Acid Metabolsim
2.7.8.2	Phosphonate and phosphinate metabolism	Fatty Acid Metabolsim
2.7.8.1	Phosphonate and phosphinate metabolism	Fatty Acid Metabolsim
1.10.3.9	Photosynthesis	Photosynthesis
1.10.9.1	Photosynthesis	Photosynthesis
1.97.1.12	Photosynthesis	Photosynthesis
1.18.1.2	Photosynthesis	Photosynthesis
1.3.1.33	Porphyrin and chlorophyll metabolism	Carotenoid Metabolism
4.1.1.37	Porphyrin and chlorophyll metabolism	Carotenoid Metabolism
4.99.1.1	Porphyrin and chlorophyll metabolism	Carotenoid Metabolism
5.4.3.8	Porphyrin and chlorophyll metabolism	Carotenoid Metabolism
6.6.1.1	Porphyrin and chlorophyll metabolism	Carotenoid Metabolism
2.1.1.11	Porphyrin and chlorophyll metabolism	Carotenoid Metabolism
2.5.1.61	Porphyrin and chlorophyll metabolism	Carotenoid Metabolism
4.2.1.24	Porphyrin and chlorophyll metabolism	Carotenoid Metabolism
1.3.3.3	Porphyrin and chlorophyll metabolism	Carotenoid Metabolism
1.3.3.4	Porphyrin and chlorophyll metabolism	Carotenoid Metabolism
6.1.1.17	Porphyrin and chlorophyll metabolism	Carotenoid Metabolism
1.2.1.70	Porphyrin and chlorophyll metabolism	Carotenoid Metabolism
1.14.99.3	Porphyrin and chlorophyll metabolism	Carotenoid Metabolism
2.5.1.62	Porphyrin and chlorophyll metabolism	Carotenoid Metabolism
4.2.1.75	Porphyrin and chlorophyll metabolism	Carotenoid Metabolism
2.7.4.3	Purine metabolism	Nucleotide Metabolism
3.5.4.6	Purine metabolism	Nucleotide Metabolism
1.17.4.1	Purine metabolism	Nucleotide Metabolism
6.3.5.2	Purine metabolism	Nucleotide Metabolism
1.1.1.205	Purine metabolism	Nucleotide Metabolism
2.7.7.4	Purine metabolism	Nucleotide Metabolism
4.1.1.21	Purine metabolism	Nucleotide Metabolism
6.3.2.6	Purine metabolism	Nucleotide Metabolism
6.3.3.1	Purine metabolism	Nucleotide Metabolism
6.3.5.3	Purine metabolism	Nucleotide Metabolism
6.3.4.13	Purine metabolism	Nucleotide Metabolism
2.7.1.25	Purine metabolism	Nucleotide Metabolism
2.4.2.14	Purine metabolism	Nucleotide Metabolism
4.3.2.2	Purine metabolism	Nucleotide Metabolism
2.4.2.7	Purine metabolism	Nucleotide Metabolism
2.1.2.3	Purine metabolism	Nucleotide Metabolism
3.5.4.10	Purine metabolism	Nucleotide Metabolism
2.4.2.8	Purine metabolism	Nucleotide Metabolism
2.7.1.20	Purine metabolism	Nucleotide Metabolism
3.5.4.4	Purine metabolism	Nucleotide Metabolism
1.17.1.4	Purine metabolism	Nucleotide Metabolism
1.17.3.2	Purine metabolism	Nucleotide Metabolism
3.5.3.4	Purine metabolism	Nucleotide Metabolism
3.6.1.29	Purine metabolism	Nucleotide Metabolism
3.6.1.41	Purine metabolism	Nucleotide Metabolism
4.6.1.1	Purine metabolism	Nucleotide Metabolism
2.7.4.8	Purine metabolism	Nucleotide Metabolism
4.6.1.2	Purine metabolism	Nucleotide Metabolism
2.7.6.5	Purine metabolism	Nucleotide Metabolism
3.1.7.2	Purine metabolism	Nucleotide Metabolism
6.3.4.1	Purine metabolism	Nucleotide Metabolism
6.3.4.4	Purine metabolism || Alanine, aspartate and glutamate metabolism	Nucleotide Metabolism
3.6.1.5	Purine metabolism || Pyrimidine metabolism	Nucleotide Metabolism
2.7.4.6	Purine metabolism || Pyrimidine metabolism	Nucleotide Metabolism
3.1.3.5	Purine metabolism || Pyrimidine metabolism	Nucleotide Metabolism
2.4.2.1	Purine metabolism || Pyrimidine metabolism	Nucleotide Metabolism
6.3.4.2	Pyrimidine metabolism	Nucleotide Metabolism
2.1.1.45	Pyrimidine metabolism	Nucleotide Metabolism
2.7.4.9	Pyrimidine metabolism	Nucleotide Metabolism
3.5.2.3	Pyrimidine metabolism	Nucleotide Metabolism
2.7.4.14	Pyrimidine metabolism	Nucleotide Metabolism
2.4.2.10	Pyrimidine metabolism	Nucleotide Metabolism
2.7.1.48	Pyrimidine metabolism	Nucleotide Metabolism
4.2.1.70	Pyrimidine metabolism	Nucleotide Metabolism
2.4.2.9	Pyrimidine metabolism	Nucleotide Metabolism
3.5.4.12	Pyrimidine metabolism	Nucleotide Metabolism
1.3.98.1	Pyrimidine metabolism	Nucleotide Metabolism
4.1.1.23	Pyrimidine metabolism	Nucleotide Metabolism
2.1.3.2	Pyrimidine metabolism || Alanine, aspartate and glutamate metabolism	Nucleotide Metabolism
6.3.5.5	Pyrimidine metabolism || Alanine, aspartate and glutamate metabolism	Nucleotide Metabolism
4.1.1.31	Pyruvate metabolism	Carbohydrate Metabolism
2.3.3.9	Pyruvate metabolism	Carbohydrate Metabolism
1.1.1.28	Pyruvate metabolism	Carbohydrate Metabolism
1.1.1.40	Pyruvate metabolism	Carbohydrate Metabolism
3.5.4.25	Riboflavin metabolism	Vitamins and Co-factors
3.5.4.26	Riboflavin metabolism	Vitamins and Co-factors
1.1.1.193	Riboflavin metabolism	Vitamins and Co-factors
4.1.99.12	Riboflavin metabolism	Vitamins and Co-factors
2.5.1.78	Riboflavin metabolism	Vitamins and Co-factors
2.5.1.9	Riboflavin metabolism	Vitamins and Co-factors
2.7.1.26	Riboflavin metabolism	Vitamins and Co-factors
2.7.7.2	Riboflavin metabolism	Vitamins and Co-factors
1.8.1.9	Selenocompound metabolism	Others
2.3.1.50	Sphingolipid metabolism	Fatty Acid Metabolsim
1.1.1.102	Sphingolipid metabolism	Fatty Acid Metabolsim
2.7.1.91	Sphingolipid metabolism	Fatty Acid Metabolsim
2.3.1.24	Sphingolipid metabolism	Fatty Acid Metabolsim
3.5.1.23	Sphingolipid metabolism	Fatty Acid Metabolsim
4.1.2.27	Sphingolipid metabolism	Fatty Acid Metabolsim
2.4.1.15	Starch and sucrose metabolism	Carbohydrate Metabolism
3.1.3.12	Starch and sucrose metabolism	Carbohydrate Metabolism
2.4.1.34	Starch and sucrose metabolism	Carbohydrate Metabolism
5.5.1.9	Steroid biosynthesis	Fatty Acid Metabolsim
1.14.13.70	Steroid biosynthesis	Fatty Acid Metabolsim
2.5.1.21	Steroid biosynthesis	Fatty Acid Metabolsim
1.3.1.70	Steroid biosynthesis	Fatty Acid Metabolsim
2.1.1.41	Steroid biosynthesis	Fatty Acid Metabolsim
1.3.1.21	Steroid biosynthesis	Fatty Acid Metabolsim
5.5.1.4	Streptomycin biosynthesis || Inositol phosphate metabolism	Fatty Acid Metabolsim
3.1.3.25	Streptomycin biosynthesis || Inositol phosphate metabolism	Fatty Acid Metabolsim
1.8.7.1	Sulfur metabolism	Sulfur metabolism
1.8.4.8	Sulfur metabolism	Sulfur metabolism
1.8.3.1	Sulfur metabolism	Sulfur metabolism
3.1.3.7	Sulfur metabolism	Sulfur metabolism
5.3.3.2	Terpenoid backbone biosynthesis	Carotenoid Metabolism
2.5.1.29	Terpenoid backbone biosynthesis	Carotenoid Metabolism
2.5.1.10	Terpenoid backbone biosynthesis	Carotenoid Metabolism
2.5.1.1	Terpenoid backbone biosynthesis	Carotenoid Metabolism
1.17.1.2	Terpenoid backbone biosynthesis	Carotenoid Metabolism
1.3.1.83	Terpenoid backbone biosynthesis	Carotenoid Metabolism
2.7.7.60	Terpenoid backbone biosynthesis	Carotenoid Metabolism
1.1.1.267	Terpenoid backbone biosynthesis	Carotenoid Metabolism
2.7.1.148	Terpenoid backbone biosynthesis	Carotenoid Metabolism
1.17.7.1	Terpenoid backbone biosynthesis	Carotenoid Metabolism
1.1.1.34	Terpenoid backbone biosynthesis	Carotenoid Metabolism
2.7.1.36	Terpenoid backbone biosynthesis	Carotenoid Metabolism
2.7.4.2	Terpenoid backbone biosynthesis	Carotenoid Metabolism
4.1.1.33	Terpenoid backbone biosynthesis	Carotenoid Metabolism
4.6.1.12	Terpenoid backbone biosynthesis	Carotenoid Metabolism
2.2.1.7	Thiamine metabolism	Vitamins and Co-factors
2.7.4.7	Thiamine metabolism	Vitamins and Co-factors
1.4.3.19	Thiamine metabolism	Vitamins and Co-factors
2.5.1.3	Thiamine metabolism	Vitamins and Co-factors
3.1.3.2	Thiamine metabolism	Vitamins and Co-factors
2.7.6.2	Thiamine metabolism	Vitamins and Co-factors
3.6.1.28	Thiamine metabolism	Vitamins and Co-factors
3.5.99.2	Thiamine metabolism	Vitamins and Co-factors
2.7.1.49	Thiamine metabolism	Vitamins and Co-factors
4.1.2.5	Threoninie and Glycine	Amino Acid Metabolism
1.11.1.6	Tryptophan metabolism	Amino Acid Metabolism
3.7.1.2	Tyrosine metabolism	Amino Acid Metabolism
1.13.11.5	Tyrosine metabolism	Amino Acid Metabolism
5.2.1.2	Tyrosine metabolism	Amino Acid Metabolism
1.13.11.27	Tyrosine metabolism || Phenylalanine metabolism	Amino Acid Metabolism
2.1.1.95	Ubiquinone and other terpenoid-quinone biosynthesis	Vitamins and Co-factors
6.2.1.12	Ubiquinone and other terpenoid-quinone biosynthesis	Vitamins and Co-factors
2.5.1.39	Ubiquinone and other terpenoid-quinone biosynthesis	Vitamins and Co-factors
2.1.1.64	Ubiquinone and other terpenoid-quinone biosynthesis	Vitamins and Co-factors
5.4.4.2	Ubiquinone and other terpenoid-quinone biosynthesis	Vitamins and Co-factors
4.1.3.36	Ubiquinone and other terpenoid-quinone biosynthesis	Vitamins and Co-factors
2.1.1.163	Ubiquinone and other terpenoid-quinone biosynthesis	Vitamins and Co-factors
1.1.1.85	Valine, leucine and isoleucine biosynthesis	Amino Acid Metabolism
4.2.1.9	Valine, leucine and isoleucine biosynthesis	Amino Acid Metabolism
4.2.1.33	Valine, leucine and isoleucine biosynthesis	Amino Acid Metabolism
2.2.1.6	Valine, leucine and isoleucine biosynthesis	Amino Acid Metabolism
1.1.1.86	Valine, leucine and isoleucine biosynthesis || Pantothenate and CoA biosynthesis	Amino Acid Metabolism
2.3.3.13	Valine, leucine and isoleucine biosynthesis || Pyruvate metabolism	Amino Acid Metabolism
6.4.1.4	Valine, leucine and isoleucine degradation	Amino Acid Metabolism
3.1.2.4	Valine, leucine and isoleucine degradation	Amino Acid Metabolism
1.1.1.31	Valine, leucine and isoleucine degradation	Amino Acid Metabolism
6.4.1.3	Valine, leucine and isoleucine degradation	Amino Acid Metabolism
5.4.99.2	Valine, leucine and isoleucine degradation	Amino Acid Metabolism
1.2.1.27	Valine, leucine and isoleucine degradation || Propanoate metabolism	Amino Acid Metabolism
2.7.1.35	Vitamin B6 metabolism	Vitamins and Co-factors
3.1.3.74	Vitamin B6 metabolism	Vitamins and Co-factors

## Sheet: UniqueEnzms_iThaps987
Unique Enzymes present in iThaps987
Ecs	Name
1.4.1.13	glutamate synthase (NADPH); glutamate (reduced nicotinamide adenine dinucleotide phosphate) synthase; L-glutamate synthase; L-glutamate synthetase; glutamate synthetase (NADP); NADPH-dependent glutamate synthase; glutamine-ketoglutaric aminotransferase; N
2.6.1.64	glutamine---phenylpyruvate transaminase; glutamine transaminase K; glutamine-phenylpyruvate aminotransferase
3.5.3.18	dimethylargininase; dimethylarginine dimethylaminohydrolase; NG,NG-dimethylarginine dimethylaminohydrolase; NG,NG-dimethyl-L-arginine dimethylamidohydrolase; omega,omega'-di-N-methyl-L-arginine dimethylamidohydrolase; Nomega,Nomega'-methyl-L-arginine dime
1.8.4.11	peptide-methionine (S)-S-oxide reductase; MsrA; methionine sulfoxide reductase (ambiguous); methionine sulphoxide reductase A; methionine S-oxide reductase (ambiguous); methionine S-oxide reductase (S-form oxidizing); methionine sulfoxide reductase A; pep
2.1.1.142	cycloartenol 24-C-methyltransferase; sterol C-methyltransferase
4.2.1.122	tryptophan synthase (indole-salvaging); tryptophan synthase beta2
2.4.1.16	chitin synthase; chitin-UDP N-acetylglucosaminyltransferase; chitin-uridine diphosphate acetylglucosaminyltransferase; chitin synthetase; trans-N-acetylglucosaminosylase; UDP-N-acetyl-D-glucosamine:chitin 4-beta-N-acetylglucosaminyl-transferase; UDP-N-ace
3.1.3.41	4-nitrophenylphosphatase; nitrophenyl phosphatase; p-nitrophenylphosphatase; para-nitrophenyl phosphatase; K-pNPPase; NPPase; PNPPase; Ecto-p-nitrophenyl phosphatase; p-nitrophenylphosphate phosphohydrolase
5.3.99.3	prostaglandin-E synthase; prostaglandin-H2 E-isomerase; endoperoxide isomerase; endoperoxide isomerase; prostaglandin R-prostaglandin E isomerase; prostaglandin endoperoxide E isomerase; PGE isomerase; PGH-PGE isomerase; PGE2 isomerase; prostaglandin endo
3.3.2.6	leukotriene-A4 hydrolase; LTA4 hydrolase; LTA4H; leukotriene A4 hydrolase
5.3.99.2	prostaglandin-D synthase; prostaglandin-H2 Delta-isomerase; prostaglandin-R-prostaglandin D isomerase; PGH-PGD isomerase(5,13)-(15S)-9alpha,11alpha-epidioxy-15-hydroxyprosta-5,13-dienoate Delta-isomerase (incorrect); (5,13)-(15S)-9alpha,11alpha-epidioxy-1
2.7.3.2	creatine kinase; ATP:creatine phosphotransferase; CK; MM-CK; MB-CK; BB-CK; creatine phosphokinase; creatine phosphotransferase; phosphocreatine kinase; adenosine triphosphate-creatine transphosphorylase; Mi-CK; CK-BB; CK-MM; CK-MB; CKMiMi; MiMi-CK
3.5.1.4	amidase; acylamidase; acylase (misleading); amidohydrolase (ambiguous); deaminase (ambiguous); fatty acylamidase; N-acetylaminohydrolase (ambiguous)
1.2.1.71	succinylglutamate-semialdehyde dehydrogenase; succinylglutamic semialdehyde dehydrogenase; N-succinylglutamate 5-semialdehyde dehydrogenase; SGSD; AruD; AstD
4.1.3.16	4-hydroxy-2-oxoglutarate aldolase; 2-oxo-4-hydroxyglutarate aldolase; hydroxyketoglutaric aldolase; 4-hydroxy-2-ketoglutaric aldolase; 2-keto-4-hydroxyglutaric aldolase; 4-hydroxy-2-ketoglutarate aldolase; 2-keto-4-hydroxyglutarate aldolase; 2-oxo-4-hydro
1.5.3.16	spermine oxidase; PAOh1/SMO; PAOh1 (ambiguous); AtPAO1; AtPAO4; SMO; mSMO; SMO(PAOh1); SMO/PAOh1; SMO5; mSMOmu
3.5.1.2	glutaminase; glutaminase I; L-glutaminase; glutamine aminohydrolase
1.13.99.1	inositol oxygenase; meso-inositol oxygenase; myo-inositol oxygenase; MOO
4.1.1.9	malonyl-CoA decarboxylase; malonyl coenzyme A decarboxylase; malonyl-CoA carboxy-lyase
3.6.3.8	Transferred to 7.2.2.10
4.1.3.6	citrate (pro-3S)-lyase; citrase; citratase; citritase; citridesmolase; citrate aldolase; citric aldolase; citrate lyase; citrate oxaloacetate-lyase; citrate oxaloacetate-lyase [(pro-3S)-CH2COO-->acetate]
1.1.1.200	aldose-6-phosphate reductase (NADPH); aldose 6-phosphate reductase; NADP+-dependent aldose 6-phosphate reductase; A6PR; aldose-6-P reductase; aldose-6-phosphate reductase; alditol 6-phosphate:NADP+ 1-oxidoreductase; aldose-6-phosphate reductase (NADPH)
1.1.1.274	2,5-didehydrogluconate reductase (2-dehydro-D-gluconate-forming); 2,5-diketo-D-gluconate reductase (ambiguous)
4.1.3.34	citryl-CoA lyase; (3S)-citryl-CoA oxaloacetate-lyase
1.3.99.26	all-trans-zeta-carotene desaturase; Crtlb; phytoene desaturase (ambiguous); 2-step phytoene desaturase (ambiguous); two-step phytoene desaturase (ambiguous); CrtI (ambiguous)
1.3.99.28	phytoene desaturase (neurosporene-forming); 3-step phytoene desaturase; three-step phytoene desaturase; phytoene desaturase (ambiguous); CrtI (ambiguous)
1.1.5.4	malate dehydrogenase (quinone); FAD-dependent malate-vitamin K reductase; malate-vitamin K reductase; (S)-malate:(acceptor) oxidoreductase; L-malate-quinone oxidoreductase; malate:quinone oxidoreductase; malate quinone oxidoreductase; MQO; malate:quinone
6.2.1.4	succinate---CoA ligase (GDP-forming); succinyl-CoA synthetase (GDP-forming); succinyl coenzyme A synthetase (guanosine diphosphate-forming); succinate thiokinase; succinic thiokinase; succinyl coenzyme A synthetase; succinate-phosphorylating enzyme; P-enz
1.3.5.4	fumarate reductase (quinol); FRD; menaquinol-fumarate oxidoreductase; succinate dehydrogenase (menaquinone); succinate:menaquinone oxidoreductase; fumarate reductase (menaquinone); complex II (ambiguous)
3.6.3.4	Transferred to 7.2.2.9
3.2.1.21	beta-glucosidase; gentiobiase; cellobiase; emulsin; elaterase; aryl-beta-glucosidase; beta-D-glucosidase; beta-glucoside glucohydrolase; arbutinase; amygdalinase; p-nitrophenyl beta-glucosidase; primeverosidase; amygdalase; linamarase; salicilinase; beta-
1.13.11.53	acireductone dioxygenase (Ni2+-requiring); ARD; 2-hydroxy-3-keto-5-thiomethylpent-1-ene dioxygenase (ambiguous); acireductone dioxygenase (ambiguous); E-2; 1,2-dihydroxy-5-(methylthio)pent-1-en-3-one:oxygen oxidoreductase (formate- and CO-forming)
3.5.1.31	formylmethionine deformylase
4.4.1.15	D-cysteine desulfhydrase; D-cysteine lyase; D-cysteine sulfide-lyase (deaminating)
5.1.1.1	alanine racemase; L-alanine racemase
5.1.2.3	3-hydroxybutyryl-CoA epimerase; 3-hydroxybutyryl coenzyme A epimerase; 3-hydroxyacyl-CoA epimerase
2.1.1.79	cyclopropane-fatty-acyl-phospholipid synthase; cyclopropane synthetase; unsaturated-phospholipid methyltransferase; cyclopropane synthase; cyclopropane fatty acid synthase; cyclopropane fatty acid synthetase; CFA synthase
2.4.1.173	sterol 3beta-glucosyltransferase; UDPG:sterol glucosyltransferase; UDP-glucose-sterol beta-glucosyltransferase; sterol:UDPG glucosyltransferase; UDPG-SGTase; uridine diphosphoglucose-poriferasterol glucosyltransferase; uridine diphosphoglucose-sterol gluc
1.14.99.33	Transferred to 1.14.19.39
1.2.99.3	Transferred to 1.2.5.2
3.6.1.53	Mn2+-dependent ADP-ribose/CDP-alcohol diphosphatase; Mn2+-dependent ADP-ribose/CDP-alcohol pyrophosphatase; ADPRibase-Mn
2.7.7.63	Transferred to 6.3.1.20
1.14.19.4	acyl-lipid (11-3)-desaturase; acyl-lipid 8-desaturase; Delta8 fatty acid desaturase; Delta8-desaturase; Delta8-fatty-acid desaturase; efd1 (gene name); D8Des (gene name); phytosphinganine,hydrogen donor:oxygen Delta8-oxidoreductase (incorrect); SLD
3.6.3.34	Transferred to 7.2.2.16 and 7.2.2.17 and 7.2.2.18
2.8.1.9	molybdenum cofactor sulfurtransferase; molybdenum cofactor sulfurase; ABA3; HMCS; MoCo sulfurase; MoCo sulfurtransferase
2.7.1.4	fructokinase; fructokinase (phosphorylating); D-fructokinase; D-fructose(D-mannose)kinase
2.7.1.105	6-phosphofructo-2-kinase; phosphofructokinase 2; 6-phosphofructose 2-kinase; 6-phosphofructo-2-kinase (phosphorylating); fructose 6-phosphate 2-kinase; ATP:D-fructose-6-phosphate 2-phosphotransferase
3.1.3.46	fructose-2,6-bisphosphate 2-phosphatase; fructose-2,6-bisphosphatase; D-fructose-2,6-bisphosphate 2-phosphohydrolase
4.1.2.17	L-fuculose-phosphate aldolase; L-fuculose 1-phosphate aldolase; fuculose aldolase; L-fuculose-1-phosphate lactaldehyde-lyase
2.7.1.56	1-phosphofructokinase; fructose-1-phosphate kinase; 1-phosphofructokinase (phosphorylating); D-fructose-1-phosphate kinase; fructose 1-phosphate kinase; phosphofructokinase 1
5.4.99.9	UDP-galactopyranose mutase; UGM; UDP-D-galactopyranose furanomutase
3.5.1.25	N-acetylglucosamine-6-phosphate deacetylase; acetylglucosamine phosphate deacetylase; acetylaminodeoxyglucosephosphate acetylhydrolase; 2-acetamido-2-deoxy-D-glucose-6-phosphate amidohydrolase
2.7.1.144	tagatose-6-phosphate kinase
3.4.11.2	membrane alanyl aminopeptidase; microsomal aminopeptidase; aminopeptidase M; aminopeptidase N; particle-bound aminopeptidase; amino-oligopeptidase; alanine aminopeptidase; membrane aminopeptidase I; pseudo leucine aminopeptidase; alanyl aminopeptidase; al
3.5.2.9	5-oxoprolinase (ATP-hydrolysing); pyroglutamase (ATP-hydrolysing); oxoprolinase; pyroglutamase; 5-oxoprolinase; pyroglutamate hydrolase; pyroglutamic hydrolase; L-pyroglutamate hydrolase; 5-oxo-L-prolinase; pyroglutamase
2.5.1.18	glutathione transferase; glutathione S-transferase; glutathione S-alkyltransferase; glutathione S-aryltransferase; S-(hydroxyalkyl)glutathione lyase; glutathione S-aralkyltransferase; glutathione S-alkyl transferase; GST
2.7.1.29	glycerone kinase; dihydroxyacetone kinase; acetol kinase; acetol kinase (phosphorylating)
1.1.1.94	glycerol-3-phosphate dehydrogenase [NAD(P)+]; L-glycerol-3-phosphate:NAD(P) oxidoreductase; glycerol phosphate dehydrogenase (nicotinamide adenine dinucleotide (phosphate)); glycerol 3-phosphate dehydrogenase (NADP); glycerol-3-phosphate dehydrogenase [NA
3.6.1.16	CDP-glycerol diphosphatase; CDP-glycerol pyrophosphatase; cytidine diphosphoglycerol pyrophosphatase
2.1.1.161	dimethylglycine N-methyltransferase; BsmB; DMT
1.5.3.1	sarcosine oxidase
2.7.1.31	glycerate 3-kinase; glycerate kinase (phosphorylating) (ambiguous); D-glycerate 3-kinase; D-glycerate kinase (ambiguous); glycerate-kinase (ambiguous); GK (ambiguous); D-glyceric acid kinase (ambiguous); ATP:(R)-glycerate 3-phosphotransferase
1.4.3.4	monoamine oxidase; adrenalin oxidase; adrenaline oxidase; amine oxidase (ambiguous); amine oxidase (flavin-containing); amine:oxygen oxidoreductase (deaminating) (flavin-containing); epinephrine oxidase; MAO; MAO A; MAO B; MAO-A; MAO-B; monoamine oxidase
4.3.1.17	L-serine ammonia-lyase; serine deaminase; L-hydroxyaminoacid dehydratase; L-serine deaminase; L-serine dehydratase; L-serine hydro-lyase (deaminating)
1.2.1.9	glyceraldehyde-3-phosphate dehydrogenase (NADP+); triosephosphate dehydrogenase; dehydrogenase, glyceraldehyde phosphate (nicotinamide adenine dinucleotide phosphate); glyceraldehyde phosphate dehydrogenase (NADP+); glyceraldehyde 3-phosphate dehydrogenas
4.1.1.32	phosphoenolpyruvate carboxykinase (GTP); phosphoenolpyruvate carboxylase; phosphopyruvate carboxylase; phosphopyruvate (guanosine triphosphate) carboxykinase; phosphoenolpyruvic carboxykinase (GTP); phosphopyruvate carboxylase (GTP); phosphoenolpyruvic ca
6.2.1.13	acetate---CoA ligase (ADP-forming); acetyl-CoA synthetase (ADP-forming); acetyl coenzyme A synthetase (adenosine diphosphate-forming); acetate thiokinase
1.1.1.27	L-lactate dehydrogenase; lactic acid dehydrogenase; L(+)-nLDH; L-(+)-lactate dehydrogenase; L-lactic dehydrogenase; L-lactic acid dehydrogenase; lactate dehydrogenase; lactate dehydrogenase NAD+-dependent; lactic dehydrogenase; NAD+-lactate dehydrogenase
1.2.1.5	aldehyde dehydrogenase [NAD(P)+]; ALDH
1.1.1.1	alcohol dehydrogenase; aldehyde reductase; ADH; alcohol dehydrogenase (NAD); aliphatic alcohol dehydrogenase; ethanol dehydrogenase; NAD-dependent alcohol dehydrogenase; NAD-specific aromatic alcohol dehydrogenase; NADH-alcohol dehydrogenase; NADH-aldehyd
3.5.1.89	N-acetylglucosaminylphosphatidylinositol deacetylase; N-acetyl-D-glucosaminylphosphatidylinositol acetylhydrolase; N-acetylglucosaminylphosphatidylinositol de-N-acetylase; GlcNAc-PI de-N-acetylase; GlcNAc-PI deacetylase; acetylglucosaminylphosphatidylinos
1.1.99.14	glycolate dehydrogenase; glycolate oxidoreductase; glycolic acid dehydrogenase; glycolate:(acceptor) 2-oxidoreductase
1.16.1.1	mercury(II) reductase; mercuric reductase; mercurate(II) reductase; mercuric ion reductase; mercury reductase; reduced NADP:mercuric ion oxidoreductase; mer A
2.7.4.21	inositol-hexakisphosphate kinase; ATP:1D-myo-inositol-hexakisphosphate phosphotransferase; IP6K
2.7.4.24	diphosphoinositol-pentakisphosphate kinase; PP-IP5 kinase; diphosphoinositol pentakisphosphate kinase; ATP:5-diphospho-1D-myo-inositol-pentakisphosphate phosphotransferase; PP-InsP5 kinase; PPIP5K; PPIP5K1; PPIP5K2; VIP1; VIP2
3.1.3.8	3-phytase; 1-phytase; phytase; phytate 1-phosphatase; phytate 6-phosphatase
2.7.1.134	inositol-tetrakisphosphate 1-kinase; 1D-myo-inositol-tetrakisphosphate 1-kinase; inositol-trisphosphate 6-kinase; 1D-myo-inositol-trisphosphate 6-kinase; ATP:1D-myo-inositol-1,3,4-trisphosphate 6-phosphotransferase; inositol-trisphosphate 5-kinase; 1D-myo
2.7.1.159	inositol-1,3,4-trisphosphate 5/6-kinase; Ins(1,3,4)P3 5/6-kinase; inositol trisphosphate 5/6-kinase
2.6.1.17	succinyldiaminopimelate transaminase; succinyldiaminopimelate aminotransferase; N-succinyl-L-diaminopimelic glutamic transaminase
5.4.3.2	lysine 2,3-aminomutase
1.3.1.20	trans-1,2-dihydrobenzene-1,2-diol dehydrogenase; dihydrodiol dehydrogenase
1.12.98.1	coenzyme F420 hydrogenase; 8-hydroxy-5-deazaflavin-reducing hydrogenase; F420-reducing hydrogenase; coenzyme F420-dependent hydrogenase
1.1.1.284	S-(hydroxymethyl)glutathione dehydrogenase; NAD-linked formaldehyde dehydrogenase (incorrect); formaldehyde dehydrogenase (incorrect); formic dehydrogenase (incorrect); class III alcohol dehydrogenase; ADH3; chi-ADH; FDH (incorrect); formaldehyde dehydrog
3.1.2.12	S-formylglutathione hydrolase
2.4.1.260	dolichyl-P-Man:Man7GlcNAc2-PP-dolichol alpha-1,6-mannosyltransferase; ALG12; ALG12 mannosyltransferase; ALG12 alpha1,6mannosyltransferase; dolichyl-P-mannose:Man7GlcNAc2-PP-dolichyl mannosyltransferase; dolichyl-P-Man:Man7GlcNAc2-PP-dolichyl alpha6-mannos
2.4.1.258	dolichyl-P-Man:Man5GlcNAc2-PP-dolichol alpha-1,3-mannosyltransferase; Man5GlcNAc2-PP-Dol mannosyltransferase; ALG3; dolichyl-P-Man:Man(5)GlcNAc(2)-PP-dolichyl mannosyltransferase; Not56-like protein; Alg3 alpha-1,3-mannosyl transferase; Dol-P-Man:Man5GlcN
3.6.1.22	NAD+ diphosphatase; NPY1 (gene name); nudC (gene name); NUDT7 (gene name); nicotinamide adenine dinucleotide pyrophosphatase; NADP pyrophosphatase; NADH pyrophosphatase; NAD+ phosphohydrolase
2.4.2.11	Transferred to 6.3.4.21
1.7.99.1	hydroxylamine reductase; hydroxylamine (acceptor) reductase; ammonia:(acceptor) oxidoreductase
1.7.1.10	hydroxylamine reductase (NADH); hydroxylamine reductase; ammonium dehydrogenase; NADH-hydroxylamine reductase; N-hydroxy amine reductase; hydroxylamine reductase (NADH2); NADH2:hydroxylamine oxidoreductase
3.6.5.5	dynamin GTPase
1.8.4.10	adenylyl-sulfate reductase (thioredoxin); thioredoxin-dependent 5'-adenylylsulfate reductase
2.8.2.1	aryl sulfotransferase; phenol sulfotransferase; sulfokinase; 1-naphthol phenol sulfotransferase; 2-naphtholsulfotransferase; 4-nitrocatechol sulfokinase; arylsulfotransferase; dopamine sulfotransferase; p-nitrophenol sulfotransferase; phenol sulfokinase;
3.6.1.42	guanosine-diphosphatase; GDPase
1.5.1.15	methylenetetrahydrofolate dehydrogenase (NAD+); methylenetetrahydrofolate dehydrogenase (NAD+)
1.5.7.1	methylenetetrahydrofolate reductase (ferredoxin); 5,10-methylenetetrahydrofolate reductase
1.13.11.43	lignostilbene alphabeta-dioxygenase
1.5.3.13	N1-acetylpolyamine oxidase; hPAO-1; PAO (ambiguous); mPAO; hPAO; polyamine oxidase (ambiguous)
1.12.1.3	hydrogen dehydrogenase (NADP+); NADP+-linked hydrogenase; NADP+-reducing hydrogenase; hydrogenase (ambiguous); hydrogenase I (ambiguous)
3.6.3.9	Transferred to 7.2.2.13
1.1.1.19	glucuronate reductase; aldehyde reductase; L-hexonate:NADP dehydrogenase; TPN-L-gulonate dehydrogenase; aldehyde reductase II; NADP-L-gulonate dehydrogenase; D-glucuronate dehydrogenase; D-glucuronate reductase; L-glucuronate reductase (incorrect)
1.1.1.21	aldehyde reductase; aldose reductase; polyol dehydrogenase (NADP+); ALR2; alditol:NADP+ oxidoreductase; alditol:NADP+ 1-oxidoreductase; NADPH-aldopentose reductase; NADPH-aldose reductase
1.1.1.179	D-xylose 1-dehydrogenase (NADP+); D-xylose (nicotinamide adenine dinucleotide phosphate) dehydrogenase; D-xylose-NADP dehydrogenase; D-xylose:NADP+ oxidoreductase; D-xylose 1-dehydrogenase (NADP)
2.7.1.12	gluconokinase; gluconokinase (phosphorylating); gluconate kinase
2.7.1.165	glycerate 2-kinase; D-glycerate-2-kinase; glycerate kinase (2-phosphoglycerate forming); ATP:(R)-glycerate 2-phosphotransferase
2.7.1.15	ribokinase; deoxyribokinase; ribokinase (phosphorylating); D-ribokinase
4.1.2.14	2-dehydro-3-deoxy-phosphogluconate aldolase; phospho-2-keto-3-deoxygluconate aldolase; KDPG aldolase; phospho-2-keto-3-deoxygluconic aldolase; 2-keto-3-deoxy-6-phosphogluconic aldolase; 2-keto-3-deoxy-6-phosphogluconate aldolase; 6-phospho-2-keto-3-deoxyg
1.1.1.157	3-hydroxybutyryl-CoA dehydrogenase; beta-hydroxybutyryl coenzyme A dehydrogenase; L(+)-3-hydroxybutyryl-CoA dehydrogenase; BHBD; dehydrogenase, L-3-hydroxybutyryl coenzyme A (nicotinamide adenine dinucleotide phosphate); L-(+)-3-hydroxybutyryl-CoA dehydro
1.2.1.10	acetaldehyde dehydrogenase (acetylating); aldehyde dehydrogenase (acylating); ADA; acylating acetaldehyde dehyrogenase; DmpF; BphJ
1.3.1.43	arogenate dehydrogenase; arogenic dehydrogenase (ambiguous); cyclohexadienyl dehydrogenase; pretyrosine dehydrogenase (ambiguous); L-arogenate:NAD+ oxidoreductase; arogenate dehydrogenase (NAD+)
1.3.99.22	Transferred to 1.3.98.3
6.3.5.10	adenosylcobyric acid synthase (glutamine-hydrolysing); CobQ; cobyric acid synthase; 5'-deoxy-5'-adenosylcobyrinic-acid-a,c-diamide:L-glutamine amido-ligase; Ado-cobyric acid synthase [glutamine hydrolyzing]
2.1.1.107	uroporphyrinogen-III C-methyltransferase; uroporphyrinogen methyltransferase; uroporphyrinogen-III methyltransferase; adenosylmethionine-uroporphyrinogen III methyltransferase; S-adenosyl-L-methionine-dependent uroporphyrinogen III methylase; uroporphyrin
6.6.1.2	cobaltochelatase; hydrogenobyrinic acid a,c-diamide cobaltochelatase; CobNST; CobNCobST
2.5.1.17	corrinoid adenosyltransferase; MMAB (gene name); cobA (gene name); cobO (gene name); pduO (gene name); ATP:corrinoid adenosyltransferase; cob(I)alamin adenosyltransferase; aquacob(I)alamin adenosyltransferase; aquocob(I)alamin vitamin B12s adenosyltransfe
1.1.1.294	chlorophyll(ide) b reductase; chlorophyll b reductase; Chl b reductase
2.3.1.176	propanoyl-CoA C-acyltransferase; SCP2 (gene name); peroxisomal thiolase 2; sterol carrier protein-chi; SCPchi; PTE-2 (ambiguous); propionyl-CoA C2-trimethyltridecanoyltransferase; 3-oxopristanoyl-CoA hydrolase; 3-oxopristanoyl-CoA thiolase; peroxisome ste
3.6.1.6	nucleoside diphosphate phosphatase; nucleoside-diphosphatase; thiaminpyrophosphatase; UDPase; inosine diphosphatase; adenosine diphosphatase; IDPase; ADPase; adenosinepyrophosphatase; guanosine diphosphatase; guanosine 5'-diphosphatase; inosine 5'-diphosp
3.6.1.8	ATP diphosphatase; ATPase (ambiguous); ATP pyrophosphatase; adenosine triphosphate pyrophosphatase; ATP diphosphohydrolase (ambiguous)
2.4.2.22	xanthine phosphoribosyltransferase; Xan phosphoribosyltransferase; xanthosine 5'-phosphate pyrophosphorylase; xanthylate pyrophosphorylase; xanthylic pyrophosphorylase; XMP pyrophosphorylase; 5-phospho-alpha-D-ribose-1-diphosphate:xanthine phospho-D-ribos
3.6.1.23	dUTP diphosphatase; DUT (gene name); deoxyuridine-triphosphatase; dUTPase; dUTP pyrophosphatase; desoxyuridine 5'-triphosphate nucleotidohydrolase; desoxyuridine 5'-triphosphatase
1.3.5.2	dihydroorotate dehydrogenase (quinone); dihydroorotate:ubiquinone oxidoreductase; (S)-dihydroorotate:(acceptor) oxidoreductase; (S)-dihydroorotate:acceptor oxidoreductase; DHOdehase (ambiguous); DHOD (ambiguous); DHODase (ambiguous); DHODH
2.7.9.2	pyruvate, water dikinase; phosphoenolpyruvate synthase; pyruvate-water dikinase (phosphorylating); PEP synthetase; phosphoenolpyruvate synthase; phoephoenolpyruvate synthetase; phosphoenolpyruvic synthase; phosphopyruvate synthetase
4.4.1.5	lactoylglutathione lyase; methylglyoxalase; aldoketomutase; ketone-aldehyde mutase; glyoxylase I; (R)-S-lactoylglutathione methylglyoxal-lyase (isomerizing)
1.2.5.1	pyruvate dehydrogenase (quinone); pyruvate dehydrogenase; pyruvic dehydrogenase; pyruvic (cytochrome b1) dehydrogenase; pyruvate:ubiquinone-8-oxidoreductase; pyruvate oxidase (ambiguous); pyruvate dehydrogenase (cytochrome) (incorrect)
2.8.3.1	propionate CoA-transferase; propionate coenzyme A-transferase; propionate-CoA:lactoyl-CoA transferase; propionyl CoA:acetate CoA transferase; propionyl-CoA transferase
3.1.2.6	hydroxyacylglutathione hydrolase; glyoxalase II; S-2-hydroxylacylglutathione hydrolase; hydroxyacylglutathione hydrolase; acetoacetylglutathione hydrolase
2.3.1.54	formate C-acetyltransferase; pyruvate formate-lyase; pyruvic formate-lyase; formate acetyltransferase
1.1.1.38	malate dehydrogenase (oxaloacetate-decarboxylating); 'malic' enzyme (ambiguous); pyruvic-malic carboxylase (ambiguous); NAD+-specific malic enzyme; NAD+-malic enzyme; NAD+-linked malic enzyme
1.1.2.3	L-lactate dehydrogenase (cytochrome); lactic acid dehydrogenase; cytochrome b2 (flavin-free derivative of flavocytochrome b2); flavocytochrome b2; L-lactate cytochrome c reductase; L(+)-lactate:cytochrome c oxidoreductase; dehydrogenase, lactate (cytochro
4.1.1.38	phosphoenolpyruvate carboxykinase (diphosphate); phosphopyruvate carboxylase (ambiguous); PEP carboxyphosphotransferase (ambiguous); PEP carboxykinase (ambiguous); phosphopyruvate carboxykinase (pyrophosphate); PEP carboxylase (ambiguous); phosphopyruvate
2.3.1.76	retinol O-fatty-acyltransferase; retinol acyltransferase; retinol fatty-acyltransferase
1.3.99.23	all-trans-retinol 13,14-reductase; retinol saturase; RetSat; (13,14)-all-trans-retinol saturase; all-trans-retinol:all-trans-13,14-dihydroretinol saturase
1.2.1.36	retinal dehydrogenase; cytosolic retinal dehydrogenase
5.4.99.7	lanosterol synthase; 2,3-epoxysqualene lanosterol cyclase; squalene-2,3-oxide-lanosterol cyclase; lanosterol 2,3-oxidosqualene cyclase; squalene 2,3-epoxide:lanosterol cyclase; 2,3-oxidosqualene sterol cyclase; oxidosqualene cyclase; 2,3-oxidosqualene cyc
1.3.99.5	3-oxo-5alpha-steroid 4-dehydrogenase (acceptor); steroid 5alpha-reductase; 3-oxosteroid Delta4-dehydrogenase; 3-oxo-5alpha-steroid Delta4-dehydrogenase; steroid Delta4-5alpha-reductase; Delta4-3-keto steroid 5alpha-reductase; Delta4-3-oxo steroid reductas
2.1.1.6	catechol O-methyltransferase; COMT I ; COMT II; S-COMT (soluble form of catechol-O-methyltransferase); MB-COMT (membrane-bound form of catechol-O-methyltransferase); catechol methyltransferase; catecholamine O-methyltransferase
3.1.6.2	steryl-sulfatase; arylsulfatase; steroid sulfatase; sterol sulfatase; dehydroepiandrosterone sulfate sulfatase; arylsulfatase C; steroid 3-sulfatase; steroid sulfate sulfohydrolase; dehydroepiandrosterone sulfatase; pregnenolone sulfatase; phenolic steroi
1.1.1.18	inositol 2-dehydrogenase; myo-inositol 2-dehydrogenase; myo-inositol:NAD+ oxidoreductase; inositol dehydrogenase; myo-inositol dehydrogenase
4.2.1.46	dTDP-glucose 4,6-dehydratase; thymidine diphosphoglucose oxidoreductase; TDP-glucose oxidoreductase; dTDP-glucose 4,6-hydro-lyase; dTDP-glucose 4,6-hydro-lyase (dTDP-4-dehydro-6-deoxy-alpha-D-glucose-forming)
2.8.1.1	thiosulfate sulfurtransferase; thiosulfate cyanide transsulfurase; thiosulfate thiotransferase; rhodanese; rhodanase
1.8.4.9	adenylyl-sulfate reductase (glutathione); 5'-adenylylsulfate reductase (also used for EC 1.8.99.2); AMP,sulfite:oxidized-glutathione oxidoreductase (adenosine-5'-phosphosulfate-forming); plant-type 5'-adenylylsulfate reductase
1.8.1.2	assimilatory sulfite reductase (NADPH); sulfite reductase (NADPH); sulfite (reduced nicotinamide adenine dinucleotide phosphate) reductase; NADPH-sulfite reductase; NADPH-dependent sulfite reductase; H2S-NADP oxidoreductase; sulfite reductase (NADPH2); ME
4.1.1.29	sulfinoalanine decarboxylase; cysteine-sulfinate decarboxylase; L-cysteinesulfinic acid decarboxylase; cysteine-sulfinate decarboxylase; CADCase/CSADCase; CSAD; cysteic decarboxylase; cysteinesulfinic acid decarboxylase; cysteinesulfinate decarboxylase; s
2.3.2.2	gamma-glutamyltransferase; glutamyl transpeptidase; alpha-glutamyl transpeptidase; gamma-glutamyl peptidyltransferase; gamma-glutamyl transpeptidase (ambiguous); gamma-GPT; gamma-GT; gamma-GTP; L-gamma-glutamyl transpeptidase; L-gamma-glutamyltransferase;
1.8.3.5	prenylcysteine oxidase; prenylcysteine lyase
1.1.1.88	hydroxymethylglutaryl-CoA reductase; beta-hydroxy-beta-methylglutaryl coenzyme A reductase; beta-hydroxy-beta-methylglutaryl CoA-reductase; 3-hydroxy-3-methylglutaryl coenzyme A reductase; hydroxymethylglutaryl coenzyme A reductase
2.5.1.82	hexaprenyl diphosphate synthase [geranylgeranyl-diphosphate specific]; HexPS(ambiguous); (all-E) hexaprenyl diphosphate synthase; (all-trans) hexaprenyl diphosphate synthase; hexaprenyl pyrophosphate synthase (ambiguous); HexPPs (ambiguous); hexaprenyl di
2.5.1.83	hexaprenyl diphosphate synthase [(2E,6E)-farnesyl-diphosphate specific]; HexPS (ambiguous); hexaprenyl pyrophosphate synthetase (ambiguous); hexaprenyl diphosphate synthase (ambiguous)
2.5.1.31	ditrans,polycis-undecaprenyl-diphosphate synthase [(2E,6E)-farnesyl-diphosphate specific]; di-trans,poly-cis-undecaprenyl-diphosphate synthase; undecaprenyl-diphosphate synthase; bactoprenyl-diphosphate synthase; UPP synthetase; undecaprenyl diphosphate s
4.1.99.19	2-iminoacetate synthase; thiH (gene name)
3.1.3.1	alkaline phosphatase; alkaline phosphomonoesterase; phosphomonoesterase; glycerophosphatase; alkaline phosphohydrolase; alkaline phenyl phosphatase; orthophosphoric-monoester phosphohydrolase (alkaline optimum)
1.1.1.206	tropinone reductase I; tropine dehydrogenase; tropinone reductase (ambiguous); TR-I
2.6.1.7	kynurenine---oxoglutarate transaminase; kynurenine transaminase (cyclizing); kynurenine 2-oxoglutarate transaminase; kynurenine aminotransferase; L-kynurenine aminotransferase
3.5.5.1	nitrilase; acetonitrilase; benzonitrilase
1.14.13.9	kynurenine 3-monooxygenase; kynurenine 3-hydroxylase; kynurenine hydroxylase; L-kynurenine-3-hydroxylase
2.1.1.222	2-polyprenyl-6-hydroxyphenol methylase; ubiG (gene name, ambiguous); ubiG methyltransferase (ambiguous); 2-octaprenyl-6-hydroxyphenol methylase
4.1.3.40	chorismate lyase; CL; CPL; UbiC
2.5.1.74	1,4-dihydroxy-2-naphthoate polyprenyltransferase
1.4.1.9	leucine dehydrogenase; L-leucine dehydrogenase; L-leucine:NAD+ oxidoreductase, deaminating; LeuDH
1.1.1.178	3-hydroxy-2-methylbutyryl-CoA dehydrogenase; 2-methyl-3-hydroxybutyryl coenzyme A dehydrogenase; 2-methyl-3-hydroxybutyryl coenzyme A dehydrogenase; 2-methyl-3-hydroxy-butyryl CoA dehydrogenase
2.4.1.214	glycoprotein 3-alpha-L-fucosyltransferase; GDP-L-Fuc:N-acetyl-beta-D-glucosaminide alpha1,3-fucosyltransferase; GDP-L-Fuc:Asn-linked GlcNAc alpha1,3-fucosyltransferase; GDP-fucose:beta-N-acetylglucosamine (Fuc to (Fucalpha1->6GlcNAc)-Asn-peptide) alpha1->
2.4.1.90	N-acetyllactosamine synthase; UDP-galactose---N-acetylglucosamine beta-D-galactosyltransferase; uridine diphosphogalactose-acetylglucosamine galactosyltransferase; beta-1,4-galactosyltransferase; acetyllactosamine synthetase; lactosamine synthase; lactosa
1.1.1.107	pyridoxal 4-dehydrogenase; pyridoxal dehydrogenase
3.6.3.5	Transferred to 7.2.2.12
1.1.5.5	alcohol dehydrogenase (quinone)
6.3.5.2	GMP synthase (glutamine-hydrolysing)
1.14.19.44	acyl-COA (8-3)-desaturase
2.4.1.6	Glycosyltransferase
2.1.1
4.1.1
3.2.1
1.2.1
1.14.13
1.1.1
1.5.8
4.2.1
6.3.1
3.1.3
1.3.99
6.3.4.1
2.3.1
1.1
5.3.2
4.1.1.-
