# Supplementary material for: A Genome-Scale Metabolic Model of Thalassiosira pseudonana CCMP 1335 for a Systems-Level Understanding of Its Metabolism and Biotechnological Potential
Source: Microorganisms. 2020 Sep 11;8(9):1396. doi: 10.3390/microorganisms8091396 (PMC7563145; doi:10.3390/microorganisms8091396)
Supplement: Supplementary file 1 [file microorganisms-08-01396-s001.zip › S06_BM_iThaps987.xlsx]

## Sheet: Biomass Components
Biomass Composition of Thalassiosira pseudonana CCMP 1335
Biomass Components	Measured Values (% )	Adjusted Values (% )	Adjusted Values Fraction	Reference
Carbohydrates	12.3	13.7	0.137	This Study
Chitin	2	2	0.02	Assumed
DNA	7.7	9.1	0.091	This Study
RNA	6.7	8.1	0.081	This Study
Pigments	1.1	1.1	0.011	Yongamitchai et al., Levering et al.
Protein	52.4	53.8	0.538	This Study
Lipid	10.8	12.2	0.122	This Study
Total	93	100	1
Error	-7	0	0
Adjustment	-1.4
Adjustment	1.4

## Sheet: Biomass ComponentValues
Macromolecule	overall wt%		composition (molar fraction)	mmol/gDW (Calc.)	metabolite(Spy)	metabolite	formula	C	H	N	O	P	S	MW (mg/mmol)	difference b/w metabolite and structural component	MWcorr (mg/mmol)	mg (if total 1 mmol)	total wt (mg)	composition (weight fraction)	g/gDW	mmol/gDW
Carbohydrate	0.137	This Study	1	0.760452	GLC_Cyto	D-GLC	C6H12O6	6	12	0	6	0	0	180.156	none	180.156	180.156	180.156	1	0.137	0.760452
DNA	0.091	This Study	0.256163	0.0749614	DATP_Cyto	datp	C10H12N5O12P3	10	12	5	12	3	0	487.151	ppi	312.202	79.9746	310.971	0.257177	0.0234031	0.0749614
			0.256163	0.0749614	DTTP_Cyto	dttp	C10H13N2O14P3	10	13	2	14	3	0	478.136	ppi	303.187	77.6653		0.249751	0.0227273	0.0749614
			0.243837	0.0713545	DGTP_Cyto	dgtp	C10H12N5O13P3	10	12	5	13	3	0	503.15	ppi	328.201	80.0276		0.257347	0.0234186	0.0713545
			0.256163	0.0749614	DCTP_Cyto	dctp	C9H12N3O13P3	9	10	3	13	3	0	461.109	ppi	286.16	73.3036		0.235725	0.021451	0.0749614
RNA	0.081	This Study	0.256163	0.0647348	CTP_Cyto	ctp	C9H12N3O14P3	9	12	3	14	3	0	479.124	ppi	304.175	77.9184	320.526	0.243095	0.0196907	0.0647348
			0.256163	0.0647348	GTP_Cyto	gtp	C10H12N5O14P3	10	12	5	14	3	0	519.149	ppi	344.2	88.1713		0.275083	0.0222817	0.0647348
			0.243837	0.0616199	UTP_Cyto	utp	C9H11N2O15P3	9	11	2	15	3	0	480.108	ppi	305.159	74.4091		0.232147	0.0188039	0.0616199
			0.243837	0.0616199	ATP_Cyto	atp	C10H12N5O13P3	10	12	5	13	3	0	503.15	ppi	328.201	80.0276		0.249675	0.0202237	0.0616199
Pigments	0.011		0.00157214	0.0065385	CHLOROPHYLL-A_Chlo	Chlorophyll a	C55H72MgN4O5	55	72	4	5	0	0	893.504	none	893.504	1.40471	2.64488	0.531107	0.00584217	0.0065385
			0.000259196	0.00107799	CPD-10337_Chlo	Chlorophyll c2	C35H26N4O5Mg	35	26	4	5	0	0	606.916	none	606.916	0.15731		0.0594772	0.000654249	0.00107799
			0.000117816	0.000489995	CPD-10336_Chlo	Chlorophyll c1	C35H28N4O5Mg	35	28	4	5	0	0	608.932	none	608.932	0.0717421		0.0271249	0.000298374	0.000489995
			0.00120934	0.00502961	CPD-20679_Chlo	Fucoxanthin	C42H58O6	42	58	0	6	0	0	658.92	none	658.92	0.796857		0.301283	0.00331411	0.00502961
			2.91137e-05	0.000121083	CPD-20680_Chlo	Diadinoxanthin	C40H54O3	40	54	0	3	0	0	582.869	none	582.869	0.0169695		0.00641597	7.05757e-05	0.000121083
			0.000115599	0.000480772	CPD1F-129_Chlo	beta-Carotene	C40H56	40	56	0	0	0	0	536.888	none	536.888	0.0620635		0.0234655	0.000258121	0.000480772
			0.000115599	0.000480772	CPD1F-133_Chlo	Violaxanthin	C40H56O4	40	56	0	4	0	0	600.884	none	600.884	0.0694613		0.0262626	0.000288888	0.000480772
			0.000115599	0.000480772	CPD1F-130_Chlo	ZeaXanthin	C40H56O2	40	56	0	2	0	0	568.886	none	568.886	0.0657624		0.024864	0.000273504	0.000480772
Chitin	0.02		1	0.0994144	CHITIN_Cyto	CHITIN	C8H13NO5	8	11	1	5	0	0	201.178		201.178	201.178	201.178	1	0.02	0.0994144
Protein	0.538	This Study	0.01475	0.0673689	L-ALPHA-ALANINE_Cyto	ala-L	C3H7NO2	3	7	1	2	0	0	89.094	h2o	71.079	1.04842	117.792	0.00890058	0.00478851	0.0673689
			0.01475	0.0673689	B-ALANINE_Cyto	b-ala-L	C3H7NO2	3	7	1	2	0	0	89.094	h2o	71.079	1.04842		0.00890058	0.00478851	0.0673689
			0.0681	0.311039	ARG_Cyto	arg-L	C6H15N4O2	6	15	4	2	0	0	175.212	h2o	157.197	10.7051		0.0908817	0.0488944	0.311039
			0.0448	0.204619	ASN_Cyto	asn-L	C4H8N2O3	4	8	2	3	0	0	132.119	h2o	114.104	5.11186		0.0433974	0.0233478	0.204619
			0.0448	0.204619	L-ASPARTATE_Cyto	asp-L	C4H6NO4	4	6	1	4	0	0	132.095	h2o	114.08	5.11078		0.0433883	0.0233429	0.204619
			0.0039	0.0178128	CYS_Cyto	cys-L	C3H7NO2S	3	7	1	2	0	1	121.16	h2o	103.145	0.402265		0.00341506	0.0018373	0.0178128
			0.0403	0.184066	GLN_Cyto	gln-L	C5H10N2O3	5	10	2	3	0	0	146.146	h2o	128.131	5.16368		0.0438374	0.0235845	0.184066
			0.0403	0.184066	GLT_Cyto	glu-L	C5H8NO4	5	8	1	4	0	0	146.122	h2o	128.107	5.16271		0.0438291	0.0235801	0.184066
			0.0277	0.126516	GLY_Cyto	gly	C2H5NO2	2	5	1	2	0	0	75.067	h2o	57.052	1.58034		0.0134164	0.00721802	0.126516
			0.0165	0.0753618	HIS_Cyto	his-L	C6H9N3O2	6	9	3	2	0	0	155.157	h2o	137.142	2.26284		0.0192105	0.0103353	0.0753618
			0.0761	0.347578	ILE_Cyto	ile-L	C6H13NO2	6	13	1	2	0	0	131.175	h2o	113.16	8.61148		0.0731076	0.0393319	0.347578
			0.0761	0.347578	LEU_Cyto	leu-L	C6H13NO2	6	13	1	2	0	0	131.175	h2o	113.16	8.61148		0.0731076	0.0393319	0.347578
			0.0358	0.163512	LYS_Cyto	lys-L	C6H15N2O2	6	15	2	2	0	0	147.198	h2o	129.183	4.62475		0.0392621	0.021123	0.163512
			0.0528	0.241158	MET_Cyto	met-L	C5H11NO2S	5	11	1	2	0	1	149.214	h2o	131.199	6.92731		0.0588098	0.0316397	0.241158
			0.0707	0.322914	PHE_Cyto	phe-L	C9H11NO2	9	11	1	2	0	0	165.192	h2o	147.177	10.4054		0.0883374	0.0475255	0.322914
			0.0823	0.375896	PRO_Cyto	pro-L	C5H9NO2	5	9	1	2	0	0	115.132	h2o	97.117	7.99273		0.0678547	0.0365059	0.375896
			0.0725	0.331135	SER_Cyto	ser-L	C3H7NO3	3	7	1	3	0	0	105.093	h2o	87.078	6.31316		0.0535959	0.0288346	0.331135
			0.0752	0.343467	THR_Cyto	thr-L	C4H9NO3	4	9	1	3	0	0	119.12	h2o	101.105	7.6031		0.0645469	0.0347262	0.343467
			0.0165	0.0753618	TRP_Cyto	trp-L	C11H12N2O2	11	12	2	2	0	0	204.229	h2o	186.214	3.07253		0.0260844	0.0140334	0.0753618
			0.0564	0.2576	TYR_Cyto	tyr-L	C9H11NO3	9	11	1	3	0	0	181.191	h2o	163.176	9.20313		0.0781305	0.0420342	0.2576
			0.0689	0.314693	VAL_Cyto	val-L	C5H11NO2	5	11	1	2	0	0	117.148	h2o	99.133	6.83026		0.0579859	0.0311964	0.314693
Lipid	0.122	This Study	0.058903	0.00950424	mgdg160_Chlo	mgdg160	C41H78O5	41	78	0	5	0	0	651.07	none	651.07	38.35	756.101	0.0507207	0.00618793	0.00950424
			0.0708243	0.0114278	mgdg161_Chlo	mgdg161	C41H74O5	41	74	0	5	0	0	647.038	none	647.038	45.826		0.0606084	0.00739422	0.0114278
			0.0263566	0.00425274	mgdg162:7:10_Chlo	mgdg162:7:10	C41H70O5	41	70	0	5	0	0	643.006	none	643.006	16.9474		0.0224142	0.00273454	0.00425274
			0.036266	0.00585167	mgdg162:9:12_Chlo	mgdg162:9:12	C41H70O5	41	70	0	5	0	0	643.006	none	643.006	23.3193		0.0308415	0.00376266	0.00585167
			0.0221875	0.00358005	mgdg163:6:9:12_Chlo	mgdg163:6:9:12	C41H66O5	41	66	0	5	0	0	638.974	none	638.974	14.1772		0.0187505	0.00228756	0.00358005
			0.0168446	0.00271794	mgdg164:6:9:12:15_Chlo	mgdg164:6:9:12:15	C41H62O5	41	62	0	5	0	0	634.942	none	634.942	10.6953		0.0141454	0.00172573	0.00271794
			0.0080707	0.00130224	mgdg184:6:9:12:15_Chlo	mgdg184:6:9:12:15	C45H66O5	45	66	0	5	0	0	687.018	none	687.018	5.54472		0.00733331	0.000894663	0.00130224
			0.062714	0.0101192	mgdg205:5:8:11:14:17_Chlo	mgdg205:5:8:11:14:17	C49H74O5	49	74	0	5	0	0	743.126	none	743.126	46.6044		0.0616378	0.00751982	0.0101192
			0.0296627	0.0047862	dgdg160_Chlo	dgdg160	C47H89O10	47	89	0	10	0	0	814.219	none	814.219	24.1519		0.0319427	0.00389701	0.0047862
			0.0356661	0.00575487	dgdg161_Chlo	dgdg161	C47H85O10	47	85	0	10	0	0	810.187	none	810.187	28.8962		0.0382174	0.00466252	0.00575487
			0.0132728	0.00214162	dgdg162:7:10_Chlo	dgdg162:7:10	C47H81O10	47	81	0	10	0	0	806.155	none	806.155	10.6999		0.0141514	0.00172648	0.00214162
			0.018263	0.00294682	dgdg162:9:12_Chlo	dgdg162:9:12	C47H81O10	47	81	0	10	0	0	806.155	none	806.155	14.7228		0.0194721	0.00237559	0.00294682
			0.0111733	0.00180286	dgdg163:6:9:12_Chlo	dgdg163:6:9:12	C47H77O10	47	77	0	10	0	0	802.123	none	802.123	8.96236		0.0118534	0.00144611	0.00180286
			0.00848267	0.00136871	dgdg164:6:9:12:15_Chlo	dgdg164:6:9:12:15	C47H73O10	47	73	0	10	0	0	798.091	none	798.091	6.76994		0.00895376	0.00109236	0.00136871
			0.00406429	0.00065579	dgdg184:6:9:12:15_Chlo	dgdg184:6:9:12:15	C51H78O10	51	78	0	10	0	0	851.175	none	851.175	3.45942		0.00457534	0.000558192	0.00065579
			0.0315818	0.00509586	dgdg205:5:8:11:14:17_Chlo	dgdg205:5:8:11:14:17	C55H84O10	55	84	0	10	0	0	905.267	none	905.267	28.59		0.0378124	0.00461312	0.00509586
			0.0355107	0.0057298	sqdg160_Chlo	sqdg160	C41H79O13S	41	79	0	13	0	1	812.136	none	812.136	28.8395		0.0381425	0.00465338	0.0057298
			0.0426977	0.00688946	sqdg161_Chlo	sqdg161	C41H75O13S	41	75	0	13	0	1	808.104	none	808.104	34.5042		0.0456344	0.0055674	0.00688946
			0.0158895	0.00256384	sqdg162:7:10_Chlo	sqdg162:7:10	C41H71O13S	41	71	0	13	0	1	804.072	none	804.072	12.7763		0.0168977	0.00206151	0.00256384
			0.0218636	0.00352779	sqdg162:9:12_Chlo	sqdg162:9:12	C41H71O13S	41	71	0	13	0	1	804.072	none	804.072	17.5799		0.0232508	0.0028366	0.00352779
			0.0133761	0.0021583	sqdg163:6:9:12_Chlo	sqdg163:6:9:12	C41H67O13S	41	67	0	13	0	1	800.04	none	800.04	10.7014		0.0141535	0.00172672	0.0021583
			0.010155	0.00163856	sqdg164:6:9:12:15_Chlo	sqdg164:6:9:12:15	C41H64O13S	41	64	0	13	0	1	797.016	none	797.016	8.09373		0.0107046	0.00130596	0.00163856
			0.00486557	0.00078508	sqdg184:6:9:12:15_Chlo	sqdg184:6:9:12:15	C45H67O13S	45	67	0	13	0	1	848.084	none	848.084	4.12641		0.00545749	0.000665814	0.00078508
			0.0378083	0.00610052	sqdg205:5:8:11:14:17_Chlo	sqdg205:5:8:11:14:17	C45H71O13S	45	71	0	13	0	1	852.116	none	852.116	32.217		0.0426095	0.00519835	0.00610052
			0.00646536	0.00104321	pc160_Chlo	pc160	C40H80NO8P	40	80	1	8	1	0	734.053	none	734.053	4.74592		0.00627683	0.000765773	0.00104321
			0.00777388	0.00125435	pc161_Chlo	pc161	C40H76NO8P	40	76	1	8	1	0	730.021	none	730.021	5.6751		0.00750574	0.0009157	0.00125435
			0.00289297	0.000466793	pc162:7:10_Chlo	pc162:7:10	C40H72NO8P	40	72	1	8	1	0	725.989	none	725.989	2.10026		0.00277776	0.000338886	0.000466793
			0.00398066	0.000642296	pc162:9:12_Chlo	pc162:9:12	C40H72NO8P	40	72	1	8	1	0	725.989	none	725.989	2.88992		0.00382213	0.0004663	0.000642296
			0.00243536	0.000392956	pc163:6:9:12_Chlo	pc163:6:9:12	C40H68NO8P	40	68	1	8	1	0	721.957	none	721.957	1.75823		0.00232539	0.000283697	0.000392956
			0.00184891	0.000298329	pc164:6:9:12:15_Chlo	pc164:6:9:12:15	C40H64NO8P	40	64	1	8	1	0	717.925	none	717.925	1.32738		0.00175555	0.000214178	0.000298329
			0.000885863	0.000142938	pc184:6:9:12:15_Chlo	pc184:6:9:12:15	C44H72NO8P	44	72	1	8	1	0	774.033	none	774.033	0.685687		0.000906873	0.000110638	0.000142938
			0.00688367	0.00111071	pc205:8:11:14:17_Chlo	pc205:8:11:14:17	C48H76NO8P	48	76	1	8	1	0	826.109	none	826.109	5.68666		0.00752103	0.000917566	0.00111071
			0.0158223	0.00255299	pe160_Chlo	pe160	C37H74NO8P	37	74	1	8	1	0	691.972	none	691.972	10.9486		0.0144803	0.0017666	0.00255299
			0.0190245	0.00306969	pe161_Chlo	pe161	C37H70NO8P	37	70	1	8	1	0	687.94	none	687.94	13.0877		0.0173095	0.00211176	0.00306969
			0.00707978	0.00114235	pe162:7:10_Chlo	pe162:7:10	C37H66NO8P	37	66	1	8	1	0	683.908	none	683.908	4.84192		0.0064038	0.000781264	0.00114235
			0.00974162	0.00157185	pe162:9:12_Chlo	pe162:9:12	C37H66NO8P	37	66	1	8	1	0	683.908	none	683.908	6.66237		0.00881148	0.001075	0.00157185
			0.00595991	0.000961656	pe163:6:9:12_Chlo	pe163:6:9:12	C37H62NO8P	37	62	1	8	1	0	679.876	none	679.876	4.052		0.00535907	0.000653807	0.000961656
			0.00452471	0.000730081	pe164:6:9:12:15_Chlo	pe164:6:9:12:15	C37H58NO8P	37	58	1	8	1	0	675.844	none	675.844	3.058		0.00404443	0.000493421	0.000730081
			0.00216792	0.000349802	pe184:6:9:12:15_Chlo	pe184:6:9:12:15	C41H66NO8P	41	66	1	8	1	0	731.952	none	731.952	1.58681		0.00209868	0.000256038	0.000349802
			0.016846	0.00271817	pe205:5:8:11:14:17_Chlo	pe205:5:8:11:14:17	C45H70NO8P	45	70	1	8	1	0	784.028	none	784.028	13.2077		0.0174682	0.00213112	0.00271817
			0.0349259	0.00563544	tag160_Chlo	tag160	C51H98O6	51	98	0	6	0	0	807.339	none	807.339	28.1971		0.0372927	0.00454971	0.00563544
			0.0419946	0.006776	tag161_Chlo	tag161	C51H92O6	51	92	0	6	0	0	801.291	none	801.291	33.6499		0.0445045	0.00542955	0.006776
			0.0156279	0.00252162	tag162:7:10_Chlo	tag162:7:10	C51H88O6	51	88	0	6	0	0	797.259	none	797.259	12.4594		0.0164786	0.00201038	0.00252162
			0.0215036	0.00346969	tag162:9:12_Chlo	tag162:9:12	C51H88O6	51	88	0	6	0	0	797.259	none	797.259	17.1439		0.0226741	0.00276624	0.00346969
			0.0131559	0.00212275	tag163:6:9:12_Chlo	tag163:6:9:12	C51H84O6	51	84	0	6	0	0	793.227	none	793.227	10.4356		0.0138018	0.00168382	0.00212275
			0.00998781	0.00161157	tag164:6:9:12:15_Chlo	tag164:6:9:12:15	C51H80O6	51	80	0	6	0	0	789.195	none	789.195	7.88233		0.010425	0.00127185	0.00161157
			0.00478544	0.000772151	tag184:6:9:12:15_Chlo	tag184:6:9:12:15	C57H86O6	51	88	0	6	0	0	797.259	none	797.259	3.81524		0.00504594	0.000615604	0.000772151
			0.0371856	0.00600006	tag205:5:8:11:14:17_Chlo	tag205:5:8:11:14:17	C63H92O6	63	92	0	6	0	0	945.423	none	945.423	35.1562		0.0464967	0.00567259	0.00600006
			0.00877209	0.00141541	pg160_Chlo	pg160	C38H74O10P1	38	74	0	10	1	0	721.974	none	721.974	6.33322		0.00837616	0.00102189	0.00141541
			0.0105475	0.00170188	pg161_Chlo	pg161	C38H70O10P1	38	74	0	10	1	0	721.974	none	721.974	7.615		0.0100714	0.00122871	0.00170188
			0.00392514	0.000633337	pg162:7:10_Chlo	pg162:7:10	C38H64O10P1	38	74	0	10	1	0	721.974	none	721.974	2.83385		0.00374797	0.000457253	0.000633337
			0.0054009	0.000871457	pg162:9:12_Chlo	pg162:9:12	C38H64O10P1	38	74	0	10	1	0	721.974	none	721.974	3.89931		0.00515713	0.000629169	0.000871457
			0.00330426	0.000533156	pg163:6:9:12_Chlo	pg163:6:9:12	C38H60O10P1	38	74	0	10	1	0	721.974	none	721.974	2.38559		0.00315512	0.000384925	0.000533156
			0.00250857	0.000404768	pg164:6:9:15:15_Chlo	pg164:6:9:15:15	C38H56O10P1	38	74	0	10	1	0	721.974	none	721.974	1.81112		0.00239534	0.000292232	0.000404768
			0.00120192	0.000193936	pg184:6:9:12:15_Chlo	pg184:6:9:12:15	C42H66O10P1	38	74	0	10	1	0	721.974	none	721.974	0.867758		0.00114768	0.000140016	0.000193936
			0.00933965	0.00150699	pg205:5:8:11:14:17_Chlo	pg205:5:8:11:14:17	C46H66O10P1	46	66	0	10	1	0	809.998	none	809.998	7.5651		0.0100054	0.00122066	0.00150699
			0.00506832	0.000817795	12dgr160_Chlo	12dgr160	C35H68O5	35	68	0	5	0	0	568.924	none	568.924	2.88349		0.00381363	0.000465263	0.000817795
			0.0060941	0.000983308	12dgr161_Chlo	12dgr161	C35H64O5	35	64	0	5	0	0	564.892	none	564.892	3.44251		0.00455297	0.000555463	0.000983308
			0.00226786	0.000365928	12dgr162:7:10_Chlo	12dgr162:7:10	C35H60O5	35	60	0	5	0	0	560.86	none	560.86	1.27195		0.00168225	0.000205234	0.000365928
			0.00312052	0.000503509	12dgr162:9:12_Chlo	12dgr162:9:12	C35H60O5	35	60	0	5	0	0	560.86	none	560.86	1.75017		0.00231474	0.000282398	0.000503509
			0.00190913	0.000308046	12dgr163:6:9:12_Chlo	12dgr163:6:9:12	C35H56O5	35	56	0	5	0	0	556.828	none	556.828	1.06306		0.00140597	0.000171529	0.000308046
			0.00144939	0.000233866	12dgr164:6:9:12:15_Chlo	12dgr164:6:9:12:15	C35H52O5	35	52	0	5	0	0	552.796	none	552.796	0.801219		0.00105967	0.00012928	0.000233866
			0.000694445	0.000112052	12dgr184:6:9:12:15_Chlo	12dgr184:6:9:12:15	C39H60O5	39	60	0	5	0	0	608.904	none	608.904	0.422851		0.000559252	6.82287e-05	0.000112052
			0.00539624	0.000870706	12dgr205:5:8:11:14:17_Chlo	12dgr205:5:8:11:14:17	C43H60O5	43	60	0	5	0	0	656.948	none	656.948	3.54505		0.00468859	0.000572009	0.000870706
														HO7P2	0	1	0	7	2	0	174.949
														h2o	0	2		1			18.015
BiomassEq	0.838051 "GLC_Cyto" + 0.070002 "DATP_Cyto" + 0.070002 "DTTP_Cyto" + 0.066634 "DGTP_Cyto" + 0.070002 "DCTP_Cyto" + 0.059924 "CTP_Cyto" + 0.059924 "GTP_Cyto" + 0.057040 "UTP_Cyto" + 0.057040 "ATP_Cyto" + 0.006538 "CHLOROPHYLL-A_Chlo" + 0.001078 "CPD-10337_Chlo" + 0.000490 "CPD-10336_Chlo" + 0.005030 "CPD-20679_Chlo" + 0.000121 "CPD-20680_Chlo" + 0.000481 "CPD1F-129_Chlo" + 0.000481 "CPD1F-133_Chlo"…

## Sheet: Amino Acid Composition
	Amino Acid composition in Thalassiosira pseudonana CCMP 1335
	S.No	Amino Acid	Measured Fraction in Thalassiosira pseudonana CCMP 1335	Rounded off	Calculated Values in Thalassiosira pseudonana CCMP 1335	Values given in Levering et Al. Wt(%)	Reference	Values Taken From Levering
	1	ala-L	0.0331546	0.033	0.0295	0.0742421	This Study
	2	arg-L			0.0681		Levering et al.	0.0681
	3	asn-L		0.05	0.0448	0.044339
	4	asp-L	0.10014	0.05	0.0448	0.044339	This Study
	5	cys-L			0.0039		Levering et al.	0.0039
	6	gln-L		0.045	0.0403	0.0577439
	7	glu-L	0.0910155	0.045	0.0403	0.0577439	This Study
	8	gly	0.0305941	0.031	0.0277	0.0598061	This Study
	9	his-L			0.0165		Levering et al.	0.0165
	10	ile-L	0.0847475	0.085	0.0761	0.0505259	This Study
	11	leu-L	0.0853	0.085	0.0761	0.0793978	This Study
	12	lys-L	0.0398212	0.04	0.0358	0.0577439	This Study
	13	met-L	0.059284	0.059	0.0528	0.0195917	This Study
	14	phe-L	0.0791302	0.079	0.0707	0.0680553	This Study
	15	pro-L	0.09154	0.092	0.0823	0.0649618	This Study
	16	ser-L	0.0806574	0.081	0.0725	0.0608373	This Study
	17	thr-L	0.0842033	0.084	0.0752	0.0556816	This Study
	18	trp-L			0.0165		Levering et al.	0.0165
	19	tyr-L	0.0630908	0.063	0.0564	0.0422768	This Study
	20	val-L	0.0773212	0.077	0.0689	0.0577439	This Study
		Total	1	0.999	0.9992	0.89503
	Assumptions used:		1. Asp and Asn are equimolar and detected as Asp
			2. Glu and Gln are equimolar and detected jointly as Glu
			3. Fraction of Arg, Cys, His and Trp are taken from Levering et al.

## Sheet: Lipids Composition
Lipid composition in Thalassiosira pseudonana CCMP 1335
Measured Mole Fractions of Acyl-chain length
acyl-chain length abbrev.	acyl-chain length abbrev.	Mole Fraction
C16::0	C16::0	0.194935
C16::1	C16::1	0.234388
C16::2(7,10)	C16::2(7,10)	0.0872252
C16::2(9,12)	C16::2(9,12)	0.12002
C16::3(6,9,12)	C16::3(6,9,12)	0.073428
C16::4 (6,9,12,15)	C16::4 (6,9,12,15)	0.0557459
C18::4 (6,9,12,15)	C18::4 (6,9,12,15)	0.0267094
C20::5 (5,8,11,14,17)	C20::5 (5,8,11,14,17)	0.207548
	Total	1
From Yonamitchai	1.18333
lipid classes composition:	MGDG (Monogalactosyldiacylglycerol)	DGDG (Digalactosyldiacylglycerol)	SQDG (Sulfiquinovosyldiacylglycerol )	PC	PE	TAG	PG (Phosphatidylglycerol)	DAG
(%)	31.4	16.4	19.4	4.5	9.3	19.1	4.5	2.6
Corrected (%)	30.2167	15.2167	18.2167	3.31667	8.11667	17.9167	4.5	2.6
mol fraction:	0.302167	0.152167	0.182167	0.0331667	0.0811667	0.179167	0.045	0.026
acyl chain length composition	mol fraction	mol fraction	mol fraction	mol fraction	mol fraction	mol fraction	mol fraction	mol fraction
C16::0	0.194935	0.194935	0.194935	0.194935	0.194935	0.194935	0.194935	0.194935
C16::1	0.234388	0.234388	0.234388	0.234388	0.234388	0.234388	0.234388	0.234388
C16::2(7,10)	0.0872252	0.0872252	0.0872252	0.0872252	0.0872252	0.0872252	0.0872252	0.0872252
C16::2(9,12)	0.12002	0.12002	0.12002	0.12002	0.12002	0.12002	0.12002	0.12002
C16::3(6,9,12)	0.073428	0.073428	0.073428	0.073428	0.073428	0.073428	0.073428	0.073428
C16::4 (6,9,12,15)	0.0557459	0.0557459	0.0557459	0.0557459	0.0557459	0.0557459	0.0557459	0.0557459
C18::4 (6,9,12,15)	0.0267094	0.0267094	0.0267094	0.0267094	0.0267094	0.0267094	0.0267094	0.0267094
C20::5 (5,8,11,14,17)	0.207548	0.207548	0.207548	0.207548	0.207548	0.207548	0.207548	0.207548
acyl-chain length abbrev.	MGDG	DGDG	SQDG	PC	PE	TAG	PG	DAG	total
C16::0	0.058903	0.0296627	0.0355107	0.00646536	0.0158223	0.0349259	0.00877209	0.00506832	0.19513
C16::1	0.0708243	0.0356661	0.0426977	0.00777388	0.0190245	0.0419946	0.0105475	0.0060941	0.234623
C16::2(7,10)	0.0263566	0.0132728	0.0158895	0.00289297	0.00707978	0.0156279	0.00392514	0.00226786	0.0873125
C16::2(9,12)	0.036266	0.018263	0.0218636	0.00398066	0.00974162	0.0215036	0.0054009	0.00312052	0.12014
C16::3(6,9,12)	0.0221875	0.0111733	0.0133761	0.00243536	0.00595991	0.0131559	0.00330426	0.00190913	0.0735014
C16::4 (6,9,12,15)	0.0168446	0.00848267	0.010155	0.00184891	0.00452471	0.00998781	0.00250857	0.00144939	0.0558017
C18::4 (6,9,12,15)	0.0080707	0.00406429	0.00486557	0.000885863	0.00216792	0.00478544	0.00120192	0.000694445	0.0267361
C20::5 (5,8,11,14,17)	0.062714	0.0315818	0.0378083	0.00688367	0.016846	0.0371856	0.00933965	0.00539624	0.207755
total:	0.302167	0.152167	0.182167	0.0331667	0.0811667	0.179167	0.045	0.026	1.001
Lipid Biomass Components	Final molar composition
mgdg160	0.058903
mgdg161	0.0708243
mgdg162:7:10	0.0263566
mgdg162:9:12	0.036266
mgdg163:6:9:12	0.0221875
mgdg164:6:9:12:15	0.0168446
mgdg184:6:9:12:15	0.0080707
mgdg205:5:8:11:14:17	0.062714
dgdg160	0.0296627
dgdg161	0.0356661
dgdg162:7:10	0.0132728
dgdg162:9:12	0.018263
dgdg163:6:9:12	0.0111733
dgdg164:6:9:12:15	0.00848267
dgdg184:6:9:12:15	0.00406429
dgdg205:5:8:11:14:17	0.0315818
sqdg160	0.0355107
sqdg161	0.0426977
sqdg162:7:10	0.0158895
sqdg162:9:12	0.0218636
sqdg163:6:9:12	0.0133761
sqdg164:6:9:12:15	0.010155
sqdg184:6:9:12:15	0.00486557
sqdg205:5:8:11:14:17	0.0378083
pc160	0.00646536
pc161	0.00777388
pc162:7:10	0.00289297
pc162:9:12	0.00398066
pc163:6:9:12	0.00243536
pc164:6:9:12:15	0.00184891
pc184:6:9:12:15	0.000885863
pc205:8:11:14:17	0.00688367
pe160	0.0158223
pe161	0.0190245
pe162:7:10	0.00707978
pe162:9:12	0.00974162
pe163:6:9:12	0.00595991
pe164:6:9:12:15	0.00452471
pe184:6:9:12:15	0.00216792
pe205:5:8:11:14:17	0.016846
tag160	0.0349259
tag161	0.0419946
tag162:7:10	0.0156279
tag162:9:12	0.0215036
tag163:6:9:12	0.0131559
tag164:6:9:12:15	0.00998781
tag184:6:9:12:15	0.00478544
tag205:5:8:11:14:17	0.0371856
pg160	0.00877209
pg161	0.0105475
pg162:7:10	0.00392514
pg162:9:12	0.0054009
pg163:6:9:12	0.00330426
pg164:6:9:15:15	0.00250857
pg184:6:9:12:15	0.00120192
pg205:5:8:11:14:17	0.00933965
12dgr160	0.00506832
12dgr161	0.0060941
12dgr162:7:10	0.00226786
12dgr162:9:12	0.00312052
12dgr163:6:9:12	0.00190913
12dgr164:6:9:12:15	0.00144939
12dgr184:6:9:12:15	0.000694445
12dgr205:5:8:11:14:17	0.00539624

## Sheet: Nucleotides
Nucleotide composition
Nucleotide	Molar Composition	Species	Reference
DATP_Cyto	0.256163	DNA	Levering et al.
DTTP_Cyto	0.256163	DNA	Levering et al.
DGTP_Cyto	0.243837	DNA	Levering et al.
DCTP_Cyto	0.256163	DNA	Levering et al.
CTP_Cyto	0.256163	RNA	Levering et al.
GTP_Cyto	0.256163	RNA	Levering et al.
UTP_Cyto	0.243837	RNA	Levering et al.
ATP_Cyto	0.243837	RNA	Levering et al.

## Sheet: Pigments
Pigments composition
Pigments		Molar Composition	Reference
CHLOROPHYLL-A_Chlo	Chlorophyll a	0.00157214	Levering et al.
CPD-10337_Chlo	Chlorophyll c2	0.000259196	Levering et al.
CPD-10336_Chlo	Chlorophyll c1	0.000117816	Levering et al.
CPD-20679_Chlo	Fucoxanthin	0.00120934	Levering et al.
CPD-20680_Chlo	Diadinoxanthin	2.91137e-05	Levering et al.
CPD1F-129_Chlo	beta-Carotene	0.000115599	Levering et al.
CPD1F-133_Chlo	Violaxanthin	0.000115599
CPD1F-130_Chlo	ZeaXanthin	0.000115599	Zuneiga et al.
Chlorophyll a	0.00157214	From Levering
Chlorophyll c2	0.000259196
Chlorophyll c1	0.000117816
Fucoxanthin	0.00120934
Diadinoxanthin	2.91137e-05
beta-Carotene	0.000115599
cholphya		Zuneiga
bcarote		Zuneiga
zeax		Zuneiga
echin		Zuneiga
gcarote		Zuneiga
atocophe		Zuneiga
btocophe		Zuneiga
gtocophe		Zuneiga
dtocophe		Zuneiga
	CHLOROPHYLL-A_Chlo	cholphya	CHLOROPHYLL-A_Chlo	cholphya
	CHLOROPHYLL-B_Chlo		CHLOROPHYLL-B_Chlo
	CPD1F-129_Chlo	bcarote	CPD1F-129_Chlo	bcarote
		zeax	CPD1F-130_Chlo	ZeaXanthin
		echin
		gcarote
		atocophe
		btocophe
		gtocophe
		dtocophe
			CPD1F-135_Chlo	Neoxanthin
CPD1F-135_Chlo	Neoxanthin		CPD1F-133_Chlo	Violaxanthin
CPD1F-133_Chlo	Violaxanthin		CPD1F-131_Chlo	AnthraXanthin
CPD1F-131_Chlo	AnthraXanthin		CPD1F-130_Chlo	ZeaXanthin
CPD1F-130_Chlo	ZeaXanthin			Fucoxanthin
	Fucoxanthin
